# Supplementary material for: Global comparative structural analysis of responses to protein phosphorylation
Source: Nat Commun. 2025 Oct 24;16:9407. doi: 10.1038/s41467-025-64116-4 (PMC12552441; doi:10.1038/s41467-025-64116-4)
Supplement: Supplementary file 3 — Supplementary Data 1 [file 41467_2025_64116_MOESM3_ESM.xlsx]

## Sheet: data
UNIPROT	UNIPROT_RESIDUE_NUMBER	ENTRY_ID_ONE	AUTH_ASYM_ID_ONE	STRUCT_ASYM_ID_ONE	AUTH_SEQ_ID_ONE	PDB_SEQ_ID_ONE	CHEM_COMP_ONE	ENTRY_ID_TWO	AUTH_ASYM_ID_TWO	STRUCT_ASYM_ID_TWO	AUTH_SEQ_ID_TWO	PDB_SEQ_ID_TWO	CHEM_COMP_TWO	AUTH_FULL_ONE	AUTH_FULL_TWO	RENAMED_ASYM_ID_ONE	RENAMED_ASYM_ID_TWO	RENAMED_ENTITY_ONE	RENAMED_ENTITY_TWO	PHOSPHOSITE
P24941	160	2r3p	A	A	160	161	THR	5nev	C	C	160	165	TPO	2r3p_A	5nev_C	A	C	2r3p_A	5nev_C	P24941_160
P24941	160	2r3p	A	A	160	161	THR	2g9x	A	A	160	161	TPO	2r3p_A	2g9x_A	A	A	2r3p_A	2g9x_A	P24941_160
P24941	160	2r3p	A	A	160	161	THR	2wma	A	A	160	165	TPO	2r3p_A	2wma_A	A	A	2r3p_A	2wma_A	P24941_160
P24941	160	2r3p	A	A	160	161	THR	2uzb	A	A	160	160	TPO	2r3p_A	2uzb_A	A	A	2r3p_A	2uzb_A	P24941_160
P28482	187	4qp4	A	A	187	196	TYR	6opg	A	A	185	181	PTR	4qp4_A	6opg_A	A	A	4qp4_A	6opg_A	P28482_187
P24941	160	8cur	A	A		160	THR	1h1s	C	C	160	165	TPO	8cur_A	1h1s_C	A	C	8cur_A	1h1s_C	P24941_160
P49841	216	7z1g	A	A	216	191	TYR	4j1r	D	D	216	220	PTR	7z1g_A	4j1r_D	A	D	7z1g_A	4j1r_D	P49841_216
P24941	160	4fku	A	A	160	161	THR	1oi9	C	C	160	164	TPO	4fku_A	1oi9_C	A	C	4fku_A	1oi9_C	P24941_160
P24941	160	4fku	A	A	160	161	THR	4bcq	C	C	160	163	TPO	4fku_A	4bcq_C	A	C	4fku_A	4bcq_C	P24941_160
P24941	160	3fz1	A	A		160	THR	1oiu	A	A	160	164	TPO	3fz1_A	1oiu_A	A	A	3fz1_A	1oiu_A	P24941_160
P24941	160	3fz1	A	A		160	THR	7ack	C	C	160	161	TPO	3fz1_A	7ack_C	A	C	3fz1_A	7ack_C	P24941_160
P33981	675	3cek	A	A		180	THR	7chn	A	A	675	161	TPO	3cek_A	7chn_A	A	A	3cek_A	7chn_A	P33981_675
P33981	675	3cek	A	A		180	THR	7chm	A	A	675	161	TPO	3cek_A	7chm_A	A	A	3cek_A	7chm_A	P33981_675
P0CG47	217	5yt6	C	E	65	67	SER	4zpz	B	B	65	65	SEP	5yt6_C	4zpz_B	C	B	5yt6_C	4zpz_B	P0CG47_217
P24941	160	3qrt	A	A	160	168	THR	1oi9	A	A	160	164	TPO	3qrt_A	1oi9_A	A	A	3qrt_A	1oi9_A	P24941_160
P24941	160	3qrt	A	A	160	168	THR	4cfm	A	A	160	165	TPO	3qrt_A	4cfm_A	A	A	3qrt_A	4cfm_A	P24941_160
O60674	1008	6vnk	B	B	1008	184	TYR	4zim	B	B	1008	191	PTR	6vnk_B	4zim_B	B	B	6vnk_B	4zim_B	O60674_1008
Q9NWZ3	342	6o8u	A	A		184	THR	5uis	C	C		205	TPO	6o8u_A	5uis_C	A	C	6o8u_A	5uis_C	Q9NWZ3_342
Q9NWZ3	342	6o8u	C	C	342	184	THR	6o94	C	C	342	199	TPO	6o8u_C	6o94_C	C	C	6o8u_C	6o94_C	Q9NWZ3_342
Q9NWZ3	342	6o8u	C	C	342	184	THR	4ztn	B	B	342	183	TPO	6o8u_C	4ztn_B	C	B	6o8u_C	4ztn_B	Q9NWZ3_342
Q9NWZ3	342	6o8u	B	B		184	THR	2oib	A	A	342	183	TPO	6o8u_B	2oib_A	B	A	6o8u_B	2oib_A	Q9NWZ3_342
Q92630	232	7dhc	A	A	232	18	SER	7akh	A	A	232	109	SEP	7dhc_A	7akh_A	A	A	7dhc_A	7akh_A	Q92630_232
P0CG47	217	6oq2	D	B	65	65	SER	6glc	B	B	65	65	SEP	6oq2_D	6glc_B	D	B	6oq2_D	6glc_B	P0CG47_217
P11309	261	4mta	A	A	261	234	SER	4rc3	A	A	261	237	SEP	4mta_A	4rc3_A	A	A	4mta_A	4rc3_A	P11309_261
O14965	288	4o0u	A	A	288	167	THR	5os4	A	A	288	162	TPO	4o0u_A	5os4_A	A	A	4o0u_A	5os4_A	O14965_288
P49841	216	1j1b	B	B	716	216	TYR	6hk4	A	A	216	182	PTR	1j1b_B	6hk4_A	B	A	1j1b_B	6hk4_A	P49841_216
Q9Y6E0	190	8bzj	B	B		188	THR	3a7h	B	B	178	178	TPO	8bzj_B	3a7h_B	B	B	8bzj_B	3a7h_B	Q9Y6E0_190
Q9Y6E0	190	8bzj	A	A		188	THR	4qmu	A	A	178	185	TPO	8bzj_A	4qmu_A	A	A	8bzj_A	4qmu_A	Q9Y6E0_190
P28482	187	4zzm	A	A	187	177	TYR	4iza	A	A	187	183	PTR	4zzm_A	4iza_A	A	A	4zzm_A	4iza_A	P28482_187
P00517	11	1xh6	A	A		10	SER	1q8u	A	A	10	10	SEP	1xh6_A	1q8u_A	A	A	1xh6_A	1q8u_A	P00517_11
P00517	11	1xh6	A	A		10	SER	2gni	A	A	10	10	SEP	1xh6_A	2gni_A	A	A	1xh6_A	2gni_A	P00517_11
P24941	160	4ez7	A	A	160	168	THR	3dog	A	A	160	161	TPO	4ez7_A	3dog_A	A	A	4ez7_A	3dog_A	P24941_160
P63086	185	6dcg	A	A	185	193	TYR	3zuv	C	C	185	191	PTR	6dcg_A	3zuv_C	A	C	6dcg_A	3zuv_C	P63086_185
P24941	160	1ke6	A	A		160	THR	1jst	C	C	160	160	TPO	1ke6_A	1jst_C	A	C	1ke6_A	1jst_C	P24941_160
P24941	160	1ke6	A	A		160	THR	5l2w	A	A	160	161	TPO	1ke6_A	5l2w_A	A	A	1ke6_A	5l2w_A	P24941_160
P24941	160	1ke6	A	A		160	THR	3bht	A	A	160	162	TPO	1ke6_A	3bht_A	A	A	1ke6_A	3bht_A	P24941_160
P07471	23	1ocz	G	G	11	11	THR	6nkn	T	T	11	11	TPO	1ocz_G	6nkn_T	G	T	1ocz_G	6nkn_T	P07471_23
P24941	160	2vta	A	A		160	THR	1p5e	C	C	160	161	TPO	2vta_A	1p5e_C	A	C	2vta_A	1p5e_C	P24941_160
P24941	160	2vta	A	A		160	THR	4i3z	A	A	160	160	TPO	2vta_A	4i3z_A	A	A	2vta_A	4i3z_A	P24941_160
P24941	160	2vta	A	A		160	THR	1ogu	A	A	160	164	TPO	2vta_A	1ogu_A	A	A	2vta_A	1ogu_A	P24941_160
P24941	160	2vta	A	A		160	THR	6rij	C	C	160	161	TPO	2vta_A	6rij_C	A	C	2vta_A	6rij_C	P24941_160
P24941	160	2vta	A	A		160	THR	4eor	A	A	160	161	TPO	2vta_A	4eor_A	A	A	2vta_A	4eor_A	P24941_160
P24941	160	2vta	A	A		160	THR	1h26	C	C	160	165	TPO	2vta_A	1h26_C	A	C	2vta_A	1h26_C	P24941_160
P43405	526	4dfn	A	A	526	164	TYR	4yjv	A	A	526	172	PTR	4dfn_A	4yjv_A	A	A	4dfn_A	4yjv_A	P43405_526
P07471	23	1occ	G	G	11	11	THR	5b1a	T	T	11	11	TPO	1occ_G	5b1a_T	G	T	1occ_G	5b1a_T	P07471_23
P07471	23	1occ	G	G	11	11	THR	7tih	T	T	11	11	TPO	1occ_G	7tih_T	G	T	1occ_G	7tih_T	P07471_23
P07471	23	1occ	G	G	11	11	THR	5xdx	G	G	11	11	TPO	1occ_G	5xdx_G	G	G	1occ_G	5xdx_G	P07471_23
Q16539	182	1m7q	A	A	182	188	TYR	3nnx	A	A	182	182	PTR	1m7q_A	3nnx_A	A	A	1m7q_A	3nnx_A	Q16539_182
P24941	160	5oo3	A	A	160	165	THR	2iw8	A	A	160	164	TPO	5oo3_A	2iw8_A	A	A	5oo3_A	2iw8_A	P24941_160
P24941	160	5oo3	A	A	160	165	THR	4eoi	C	C	160	161	TPO	5oo3_A	4eoi_C	A	C	5oo3_A	4eoi_C	P24941_160
P24941	160	5oo3	A	A	160	165	THR	4eok	A	A	160	163	TPO	5oo3_A	4eok_A	A	A	5oo3_A	4eok_A	P24941_160
P24941	160	5oo3	A	A	160	165	THR	1h24	C	C	160	165	TPO	5oo3_A	1h24_C	A	C	5oo3_A	1h24_C	P24941_160
P00489	15	5ox4	A	A	14	15	SER	1gpa	C	C	14	14	SEP	5ox4_A	1gpa_C	A	C	5ox4_A	1gpa_C	P00489_15
P24941	15	3qqh	A	A	15	23	TYR	2cjm	C	C	15	15	PTR	3qqh_A	2cjm_C	A	C	3qqh_A	2cjm_C	P24941_15
P24941	160	2xmy	A	A	160	160	THR	4eom	A	A	160	164	TPO	2xmy_A	4eom_A	A	A	2xmy_A	4eom_A	P24941_160
O14965	288	5zan	A	A		166	THR	2wtv	B	B	288	170	TPO	5zan_A	2wtv_B	A	B	5zan_A	2wtv_B	O14965_288
O14965	288	5zan	A	A		166	THR	6r4b	A	A	288	170	TPO	5zan_A	6r4b_A	A	A	5zan_A	6r4b_A	O14965_288
P24941	160	2r3k	A	A		161	THR	1h1s	C	C	160	165	TPO	2r3k_A	1h1s_C	A	C	2r3k_A	1h1s_C	P24941_160
P24941	160	2r3k	A	A		161	THR	4eoi	A	A	160	161	TPO	2r3k_A	4eoi_A	A	A	2r3k_A	4eoi_A	P24941_160
Q16539	182	3flq	A	A	182	194	TYR	6zqs	A	A	182	184	PTR	3flq_A	6zqs_A	A	A	3flq_A	6zqs_A	Q16539_182
P24941	160	7s9x	A	A		160	THR	2c6t	C	C	160	160	TPO	7s9x_A	2c6t_C	A	C	7s9x_A	2c6t_C	P24941_160
P24941	160	7s9x	A	A		160	THR	1oi9	C	C	160	164	TPO	7s9x_A	1oi9_C	A	C	7s9x_A	1oi9_C	P24941_160
P24941	160	4fki	A	A	160	161	THR	3dog	A	A	160	161	TPO	4fki_A	3dog_A	A	A	4fki_A	3dog_A	P24941_160
P24941	160	4fki	A	A	160	161	THR	2uzl	C	C	160	160	TPO	4fki_A	2uzl_C	A	C	4fki_A	2uzl_C	P24941_160
P24941	160	4fki	A	A	160	161	THR	1jst	A	A	160	160	TPO	4fki_A	1jst_A	A	A	4fki_A	1jst_A	P24941_160
Q9Y6E0	190	7b34	A	A		188	THR	3a7h	B	B	178	178	TPO	7b34_A	3a7h_B	A	B	7b34_A	3a7h_B	Q9Y6E0_190
P11309	261	5c1q	B	A	261	237	SER	1yi4	A	A	261	229	SEP	5c1q_B	1yi4_A	B	A	5c1q_B	1yi4_A	P11309_261
P24941	160	1e1v	A	A	160	161	THR	4eol	C	C	160	163	TPO	1e1v_A	4eol_C	A	C	1e1v_A	4eol_C	P24941_160
P24941	160	1e1v	A	A	160	161	THR	6ath	A	A	160	162	TPO	1e1v_A	6ath_A	A	A	1e1v_A	6ath_A	P24941_160
P11309	261	1yxu	C	C	261	233	SER	3cy3	A	A	261	262	SEP	1yxu_C	3cy3_A	C	A	1yxu_C	3cy3_A	P11309_261
P11309	261	1yxu	D	D	261	233	SER	7qb2	A	A	261	261	SEP	1yxu_D	7qb2_A	D	A	1yxu_D	7qb2_A	P11309_261
P11309	261	1yxu	D	D	261	233	SER	4n6y	A	A	261	276	SEP	1yxu_D	4n6y_A	D	A	1yxu_D	4n6y_A	P11309_261
P11309	261	1yxu	D	D	261	233	SER	6ykd	A	A	261	277	SEP	1yxu_D	6ykd_A	D	A	1yxu_D	6ykd_A	P11309_261
P24941	160	3pxy	A	A	160	168	THR	4cfw	A	A	160	165	TPO	3pxy_A	4cfw_A	A	A	3pxy_A	4cfw_A	P24941_160
P24941	160	3ti1	A	A	160	160	THR	6guf	A	A	160	164	TPO	3ti1_A	6guf_A	A	A	3ti1_A	6guf_A	P24941_160
P24941	160	3ti1	A	A	160	160	THR	3bht	C	C	160	162	TPO	3ti1_A	3bht_C	A	C	3ti1_A	3bht_C	P24941_160
P24941	160	3ti1	A	A	160	160	THR	4cfv	A	A	160	165	TPO	3ti1_A	4cfv_A	A	A	3ti1_A	4cfv_A	P24941_160
P24941	160	3ti1	A	A	160	160	THR	1jst	A	A	160	160	TPO	3ti1_A	1jst_A	A	A	3ti1_A	1jst_A	P24941_160
P11309	261	1yxu	B	B	261	233	SER	4n6z	A	A	261	276	SEP	1yxu_B	4n6z_A	B	A	1yxu_B	4n6z_A	P11309_261
P28482	125	6qaw	A	A	125	133	HIS	4xj0	A	A	125	114	NEP	6qaw_A	4xj0_A	A	A	6qaw_A	4xj0_A	P28482_125
P49841	9	3i4b	A	A		3	SER	4nm3	A	A	9	9	SEP	3i4b_A	4nm3_A	A	A	3i4b_A	4nm3_A	P49841_9
Q16539	182	6qdz	A	A		184	TYR	6zqs	A	A	182	184	PTR	6qdz_A	6zqs_A	A	A	6qdz_A	6zqs_A	Q16539_182
P24941	160	2vtm	A	A	160	160	THR	4bcm	A	A	160	163	TPO	2vtm_A	4bcm_A	A	A	2vtm_A	4bcm_A	P24941_160
P43405	526	4xg9	A	A	526	171	TYR	4yjt	A	A	526	172	PTR	4xg9_A	4yjt_A	A	A	4xg9_A	4yjt_A	P43405_526
P24941	160	4kd1	A	A	160	160	THR	7kjs	A	A	160	160	TPO	4kd1_A	7kjs_A	A	A	4kd1_A	7kjs_A	P24941_160
P33981	676	5ap4	A	A		181	THR	3h9f	A	A	676	181	TPO	5ap4_A	3h9f_A	A	A	5ap4_A	3h9f_A	P33981_676
P33981	676	5ap4	A	A		181	THR	4o6l	A	A	676	162	TPO	5ap4_A	4o6l_A	A	A	5ap4_A	4o6l_A	P33981_676
P00489	15	3bd7	A	A	14	14	SER	3amv	A	A	14	14	SEP	3bd7_A	3amv_A	A	A	3bd7_A	3amv_A	P00489_15
Q9NWZ3	342	4u9a	B	B		194	THR	5kx7	B	B	342	183	TPO	4u9a_B	5kx7_B	B	B	4u9a_B	5kx7_B	Q9NWZ3_342
Q9NWZ3	342	4u9a	B	B		194	THR	6n8g	C	C	342	179	TPO	4u9a_B	6n8g_C	B	C	4u9a_B	6n8g_C	Q9NWZ3_342
Q9NWZ3	342	4u9a	B	B		194	THR	4y73	B	B	342	184	TPO	4u9a_B	4y73_B	B	B	4u9a_B	4y73_B	Q9NWZ3_342
Q9NWZ3	345	4u9a	B	B	345	197	THR	6thx	A	A	345	193	TPO	4u9a_B	6thx_A	B	A	4u9a_B	6thx_A	Q9NWZ3_345
Q9NWZ3	345	4u9a	B	B	345	197	THR	6f3d	A	A	345	182	TPO	4u9a_B	6f3d_A	B	A	4u9a_B	6f3d_A	Q9NWZ3_345
Q9NWZ3	345	4u9a	B	B	345	197	THR	6vql	A	A	345	190	TPO	4u9a_B	6vql_A	B	A	4u9a_B	6vql_A	Q9NWZ3_345
Q9NWZ3	345	4u9a	B	B	345	197	THR	2oib	C	C	345	186	TPO	4u9a_B	2oib_C	B	C	4u9a_B	2oib_C	Q9NWZ3_345
Q9NWZ3	346	4u9a	B	B	346	198	SER	5k75	B	B	346	187	SEP	4u9a_B	5k75_B	B	B	4u9a_B	5k75_B	Q9NWZ3_346
Q9NWZ3	346	4u9a	B	B	346	198	SER	6o8u	B	B	346	188	SEP	4u9a_B	6o8u_B	B	B	4u9a_B	6o8u_B	Q9NWZ3_346
P24941	160	2r3l	A	A		161	THR	4cfw	C	C	160	165	TPO	2r3l_A	4cfw_C	A	C	2r3l_A	4cfw_C	P24941_160
P24941	160	2r3l	A	A		161	THR	4bcm	C	C	160	163	TPO	2r3l_A	4bcm_C	A	C	2r3l_A	4bcm_C	P24941_160
P24941	160	2r3l	A	A		161	THR	1h1p	A	A	160	165	TPO	2r3l_A	1h1p_A	A	A	2r3l_A	1h1p_A	P24941_160
P24941	160	2r3l	A	A		161	THR	3qhr	C	C	160	162	TPO	2r3l_A	3qhr_C	A	C	2r3l_A	3qhr_C	P24941_160
P24941	160	1gih	A	A		160	THR	3dog	C	C	160	161	TPO	1gih_A	3dog_C	A	C	1gih_A	3dog_C	P24941_160
P33981	676	5ljj	A	A		181	THR	7clh	A	A		162	TPO	5ljj_A	7clh_A	A	A	5ljj_A	7clh_A	P33981_676
P33981	677	5ljj	A	A		182	SER	7cht	A	A	677	163	SEP	5ljj_A	7cht_A	A	A	5ljj_A	7cht_A	P33981_677
P24941	160	5ano	A	A		160	THR	3ddq	A	A	160	161	TPO	5ano_A	3ddq_A	A	A	5ano_A	3ddq_A	P24941_160
P24941	160	5ano	A	A		160	THR	5l2w	A	A	160	161	TPO	5ano_A	5l2w_A	A	A	5ano_A	5l2w_A	P24941_160
P24941	160	5ano	A	A		160	THR	3bhu	C	C	160	162	TPO	5ano_A	3bhu_C	A	C	5ano_A	3bhu_C	P24941_160
O14965	288	8sso	A	A		170	THR	3ha6	A	A	288	165	TPO	8sso_A	3ha6_A	A	A	8sso_A	3ha6_A	O14965_288
P0CG47	217	8dms	D	D	65	65	SER	5caw	D	D	65	65	SEP	8dms_D	5caw_D	D	D	8dms_D	5caw_D	P0CG47_217
O14965	288	5drd	A	A		165	THR	6vph	A	A	288	191	TPO	5drd_A	6vph_A	A	A	5drd_A	6vph_A	O14965_288
O14965	288	5drd	A	A		165	THR	3ha6	A	A	288	165	TPO	5drd_A	3ha6_A	A	A	5drd_A	3ha6_A	O14965_288
P24941	160	1vyz	A	A		160	THR	2wma	C	C	160	165	TPO	1vyz_A	2wma_C	A	C	1vyz_A	2wma_C	P24941_160
P24941	160	1vyz	A	A		160	THR	5lmk	A	A	160	161	TPO	1vyz_A	5lmk_A	A	A	1vyz_A	5lmk_A	P24941_160
P24941	160	1vyz	A	A		160	THR	6sg4	A	A	160	164	TPO	1vyz_A	6sg4_A	A	A	1vyz_A	6sg4_A	P24941_160
P24941	160	1vyz	A	A		160	THR	7qhl	A	A	160	161	TPO	1vyz_A	7qhl_A	A	A	1vyz_A	7qhl_A	P24941_160
P24941	160	1vyz	A	A		160	THR	4cfv	C	C	160	165	TPO	1vyz_A	4cfv_C	A	C	1vyz_A	4cfv_C	P24941_160
P24941	160	1vyz	A	A		160	THR	1e9h	C	C	160	161	TPO	1vyz_A	1e9h_C	A	C	1vyz_A	1e9h_C	P24941_160
P24941	160	3ezv	A	A		162	THR	3tnw	C	C	160	162	TPO	3ezv_A	3tnw_C	A	C	3ezv_A	3tnw_C	P24941_160
P24941	160	3ezv	A	A		162	THR	1e9h	C	C	160	161	TPO	3ezv_A	1e9h_C	A	C	3ezv_A	1e9h_C	P24941_160
P49841	216	6h0u	B	B	216	216	TYR	6y9s	A	A	216	182	PTR	6h0u_B	6y9s_A	B	A	6h0u_B	6y9s_A	P49841_216
O60674	1008	6vgl	A	D	1008	184	TYR	4jia	A	A	1008	176	PTR	6vgl_A	4jia_A	A	A	6vgl_A	4jia_A	O60674_1008
O60674	1008	6vgl	A	D	1008	184	TYR	4e6d	A	A	1008	174	PTR	6vgl_A	4e6d_A	A	A	6vgl_A	4e6d_A	O60674_1008
O60674	1008	6vgl	A	D	1008	184	TYR	5hez	D	D	1008	178	PTR	6vgl_A	5hez_D	A	D	6vgl_A	5hez_D	O60674_1008
Q94F62	312	3tl8	H	F	312	63	THR	3uim	A	A	312	55	TPO	3tl8_H	3uim_A	H	A	3tl8_H	3uim_A	Q94F62_312
Q94F62	312	3tl8	G	E	312	63	THR	3ulz	A	A	312	55	TPO	3tl8_G	3ulz_A	G	A	3tl8_G	3ulz_A	Q94F62_312
P33981	686	5ei6	A	A	686	191	THR	5ap4	A	A	686	191	TPO	5ei6_A	5ap4_A	A	A	5ei6_A	5ap4_A	P33981_686
P24941	160	5uq2	A	A	160	163	THR	3bhu	C	C	160	162	TPO	5uq2_A	3bhu_C	A	C	5uq2_A	3bhu_C	P24941_160
P24941	160	5uq2	A	A	160	163	THR	4eon	C	C	160	162	TPO	5uq2_A	4eon_C	A	C	5uq2_A	4eon_C	P24941_160
O94804	208	5owr	A	A	208	193	THR	6hxf	D	D		193	TPO	5owr_A	6hxf_D	A	D	5owr_A	6hxf_D	O94804_208
P49841	216	5f94	A	A	216	181	TYR	6gn1	B	A	216	191	PTR	5f94_A	6gn1_B	A	B	5f94_A	6gn1_B	P49841_216
P24941	160	3r1q	A	A	160	168	THR	6sg4	A	A	160	164	TPO	3r1q_A	6sg4_A	A	A	3r1q_A	6sg4_A	P24941_160
P24941	160	3r1q	A	A	160	168	THR	6rij	C	C	160	161	TPO	3r1q_A	6rij_C	A	C	3r1q_A	6rij_C	P24941_160
P24941	160	3r1q	A	A	160	168	THR	4eok	C	C	160	163	TPO	3r1q_A	4eok_C	A	C	3r1q_A	4eok_C	P24941_160
P00517	140	1svg	A	A	139	139	SER	2uw8	A	A	139	140	SEP	1svg_A	2uw8_A	A	A	1svg_A	2uw8_A	P00517_140
P49759	341	6g33	B	B	341	196	SER	6tw2	E	A	341	196	SEP	6g33_B	6tw2_E	B	E	6g33_B	6tw2_E	P49759_341
P49759	342	6g33	B	B	342	197	THR	2vag	A	A	342	197	TPO	6g33_B	2vag_A	B	A	6g33_B	2vag_A	P49759_342
Q9NWZ3	342	6ega	B	B		194	THR	6o9d	A	A	342	199	TPO	6ega_B	6o9d_A	B	A	6ega_B	6o9d_A	Q9NWZ3_342
Q9NWZ3	345	6ega	B	B		197	THR	4yp8	D	D	345	186	TPO	6ega_B	4yp8_D	B	D	6ega_B	4yp8_D	Q9NWZ3_345
Q9NWZ3	345	6ega	B	B		197	THR	6n8g	B	B	345	182	TPO	6ega_B	6n8g_B	B	B	6ega_B	6n8g_B	Q9NWZ3_345
Q9NWZ3	345	6ega	B	B		197	THR	6rfj	B	B	345	207	TPO	6ega_B	6rfj_B	B	B	6ega_B	6rfj_B	Q9NWZ3_345
P24941	160	3r1y	A	A	160	168	THR	6sg4	A	A	160	164	TPO	3r1y_A	6sg4_A	A	A	3r1y_A	6sg4_A	P24941_160
P24941	160	3r1y	A	A	160	168	THR	4cfu	A	A	160	165	TPO	3r1y_A	4cfu_A	A	A	3r1y_A	4cfu_A	P24941_160
P24941	160	3r1y	A	A	160	168	THR	4eoj	C	C	160	164	TPO	3r1y_A	4eoj_C	A	C	3r1y_A	4eoj_C	P24941_160
P11309	261	6mt0	A	A	261	242	SER	3f2a	A	A	261	248	SEP	6mt0_A	3f2a_A	A	A	6mt0_A	3f2a_A	P11309_261
P28482	185	6rq4	A	A	185	193	THR	7opm	A	A	185	189	TPO	6rq4_A	7opm_A	A	A	6rq4_A	7opm_A	P28482_185
P0CG47	217	7nbb	B	B	65	65	SER	7us1	C	C	65	65	SEP	7nbb_B	7us1_C	B	C	7nbb_B	7us1_C	P0CG47_217
P24941	160	1h00	A	A		161	THR	4eoo	C	C	160	162	TPO	1h00_A	4eoo_C	A	C	1h00_A	4eoo_C	P24941_160
P24941	160	1h00	A	A		161	THR	2jgz	A	A	160	161	TPO	1h00_A	2jgz_A	A	A	1h00_A	2jgz_A	P24941_160
P24941	160	1h00	A	A		161	THR	4bco	A	A	160	162	TPO	1h00_A	4bco_A	A	A	1h00_A	4bco_A	P24941_160
P24941	160	1h00	A	A		161	THR	3bht	C	C	160	162	TPO	1h00_A	3bht_C	A	C	1h00_A	3bht_C	P24941_160
O19069	299	7jj0	A	A	259	258	HIS	1eud	A	A	259	264	NEP	7jj0_A	1eud_A	A	A	7jj0_A	1eud_A	O19069_299
P48730	220	7qrb	C	C	220	222	THR	7nzy	A	A	220	240	TPO	7qrb_C	7nzy_A	C	A	7qrb_C	7nzy_A	P48730_220
P21802	656	6lvk	B	B	656	201	TYR	6v6q	D	D		246	PTR	6lvk_B	6v6q_D	B	D	6lvk_B	6v6q_D	P21802_656
P21802	656	6lvk	B	B	656	201	TYR	2pvf	A	A	656	212	PTR	6lvk_B	2pvf_A	B	A	6lvk_B	2pvf_A	P21802_656
Q92630	458	5lxd	B	B	385	314	SER	7dh9	A	A	458	244	SEP	5lxd_B	7dh9_A	B	A	5lxd_B	7dh9_A	Q92630_458
P24941	160	4fko	A	A	160	161	THR	1e9h	C	C	160	161	TPO	4fko_A	1e9h_C	A	C	4fko_A	1e9h_C	P24941_160
P24941	160	1w0x	C	A		160	THR	4eoq	C	C	160	164	TPO	1w0x_C	4eoq_C	C	C	1w0x_C	4eoq_C	P24941_160
P24941	160	2vtj	A	A		160	THR	1pkd	C	C	160	161	TPO	2vtj_A	1pkd_C	A	C	2vtj_A	1pkd_C	P24941_160
P24941	160	2vtj	A	A		160	THR	6guc	A	A	160	164	TPO	2vtj_A	6guc_A	A	A	2vtj_A	6guc_A	P24941_160
P24941	160	2vtj	A	A		160	THR	4eoq	C	C	160	164	TPO	2vtj_A	4eoq_C	A	C	2vtj_A	4eoq_C	P24941_160
P11309	261	5kgg	A	A	261	232	SER	2xj1	A	A	261	249	SEP	5kgg_A	2xj1_A	A	A	5kgg_A	2xj1_A	P11309_261
P11309	261	5kgg	A	A	261	232	SER	6l12	A	A	261	237	SEP	5kgg_A	6l12_A	A	A	5kgg_A	6l12_A	P11309_261
P43405	526	4xg4	A	A	526	171	TYR	4yjt	A	A	526	172	PTR	4xg4_A	4yjt_A	A	A	4xg4_A	4yjt_A	P43405_526
P48730	220	7p7h	A	A	220	222	THR	7p7f	D	D	220	222	TPO	7p7h_A	7p7f_D	A	D	7p7h_A	7p7f_D	P48730_220
O14965	287	3lau	A	A		164	THR	2wtv	B	B	287	169	TPO	3lau_A	2wtv_B	A	B	3lau_A	2wtv_B	O14965_287
P28482	125	8aob	A	A	125	133	HIS	4qp2	B	B	125	134	NEP	8aob_A	4qp2_B	A	B	8aob_A	4qp2_B	P28482_125
P00489	15	2qn2	A	A	14	14	SER	1gpa	B	B	14	14	SEP	2qn2_A	1gpa_B	A	B	2qn2_A	1gpa_B	P00489_15
P0CG47	217	3oj3	A	A	65	68	SER	5n38	B	B	65	65	SEP	3oj3_A	5n38_B	A	B	3oj3_A	5n38_B	P0CG47_217
P24941	160	3qzf	A	A	160	168	THR	6gue	A	A	160	164	TPO	3qzf_A	6gue_A	A	A	3qzf_A	6gue_A	P24941_160
P00489	15	1pyg	B	B		14	SER	1gpa	B	B	14	14	SEP	1pyg_B	1gpa_B	B	B	1pyg_B	1gpa_B	P00489_15
P24941	160	2c5x	A	A	160	160	THR	4eoi	A	A	160	161	TPO	2c5x_A	4eoi_A	A	A	2c5x_A	4eoi_A	P24941_160
P24941	160	2c5x	A	A	160	160	THR	2iw6	A	A	160	164	TPO	2c5x_A	2iw6_A	A	A	2c5x_A	2iw6_A	P24941_160
P24941	160	2c5x	C	C	160	160	THR	1oiu	C	C	160	164	TPO	2c5x_C	1oiu_C	C	C	2c5x_C	1oiu_C	P24941_160
P24941	160	2c5x	C	C	160	160	THR	2cch	A	A	160	161	TPO	2c5x_C	2cch_A	C	A	2c5x_C	2cch_A	P24941_160
P24941	160	2c68	A	A	160	160	THR	3ddq	A	A	160	161	TPO	2c68_A	3ddq_A	A	A	2c68_A	3ddq_A	P24941_160
P24941	160	2c68	A	A	160	160	THR	8b54	C	C	160	161	TPO	2c68_A	8b54_C	A	C	2c68_A	8b54_C	P24941_160
P28482	125	6dmg	A	A	123	115	HIS	4qp3	B	B	125	134	NEP	6dmg_A	4qp3_B	A	B	6dmg_A	4qp3_B	P28482_125
P28482	125	6dmg	A	A	123	115	HIS	4qpa	A	A	123	134	NEP	6dmg_A	4qpa_A	A	A	6dmg_A	4qpa_A	P28482_125
P11309	261	3jpv	A	A	261	262	SER	2xj2	A	A	261	249	SEP	3jpv_A	2xj2_A	A	A	3jpv_A	2xj2_A	P11309_261
P05132	140	1re8	A	A	139	139	SER	4iai	A	A	139	145	SEP	1re8_A	4iai_A	A	A	1re8_A	4iai_A	P05132_140
P24941	160	3rpo	A	A	160	168	THR	1jsu	A	A	160	160	TPO	3rpo_A	1jsu_A	A	A	3rpo_A	1jsu_A	P24941_160
P24941	160	3rpo	A	A	160	168	THR	4cfm	C	C	160	165	TPO	3rpo_A	4cfm_C	A	C	3rpo_A	4cfm_C	P24941_160
P24941	160	4lyn	A	A		160	THR	3ddp	A	A	160	161	TPO	4lyn_A	3ddp_A	A	A	4lyn_A	3ddp_A	P24941_160
P24941	160	4lyn	A	A		160	THR	3ddq	A	A	160	161	TPO	4lyn_A	3ddq_A	A	A	4lyn_A	3ddq_A	P24941_160
P24941	160	4lyn	A	A		160	THR	3qhw	A	A	160	162	TPO	4lyn_A	3qhw_A	A	A	4lyn_A	3qhw_A	P24941_160
P24941	160	4lyn	A	A		160	THR	4eom	A	A	160	164	TPO	4lyn_A	4eom_A	A	A	4lyn_A	4eom_A	P24941_160
P49841	216	4ptc	B	B	216	237	TYR	6hk3	A	A	216	182	PTR	4ptc_B	6hk3_A	B	A	4ptc_B	6hk3_A	P49841_216
P49841	216	4ptc	B	B	216	237	TYR	3zrm	B	B	216	194	PTR	4ptc_B	3zrm_B	B	B	4ptc_B	3zrm_B	P49841_216
P49841	216	4ptc	B	B	216	237	TYR	4j1r	D	D	216	220	PTR	4ptc_B	4j1r_D	B	D	4ptc_B	4j1r_D	P49841_216
P08559	293	3exe	G	G	264	285	SER	3exh	G	G	264	285	SEP	3exe_G	3exh_G	G	G	3exe_G	3exh_G	P08559_293
Q9NWZ3	346	5uis	B	B	346	209	SER	4ztl	A	A	346	187	SEP	5uis_B	4ztl_A	B	A	5uis_B	4ztl_A	Q9NWZ3_346
Q9NWZ3	346	5uis	B	B	346	209	SER	6vql	B	B	346	191	SEP	5uis_B	6vql_B	B	B	5uis_B	6vql_B	Q9NWZ3_346
Q9NWZ3	346	5uis	C	C	346	209	SER	5kx7	B	B	346	187	SEP	5uis_C	5kx7_B	C	B	5uis_C	5kx7_B	Q9NWZ3_346
Q9NWZ3	346	5uis	C	C	346	209	SER	5kx8	B	B	346	187	SEP	5uis_C	5kx8_B	C	B	5uis_C	5kx8_B	Q9NWZ3_346
Q9NWZ3	346	5uis	C	C	346	209	SER	5uiq	A	A	346	209	SEP	5uis_C	5uiq_A	C	A	5uis_C	5uiq_A	Q9NWZ3_346
Q9NWZ3	346	5uis	C	C	346	209	SER	4y73	A	A	346	188	SEP	5uis_C	4y73_A	C	A	5uis_C	4y73_A	Q9NWZ3_346
P43405	526	4rss	A	A	526	171	TYR	4yjv	A	A	526	172	PTR	4rss_A	4yjv_A	A	A	4rss_A	4yjv_A	P43405_526
Q16539	180	3qud	A	A		180	THR	6zqs	A	A	180	182	TPO	3qud_A	6zqs_A	A	A	3qud_A	6zqs_A	Q16539_180
Q16539	180	3qud	A	A		180	THR	4ewq	A	A	180	203	TPO	3qud_A	4ewq_A	A	A	3qud_A	4ewq_A	Q16539_180
Q9NWZ3	346	5uis	D	D	346	209	SER	6o95	A	A	346	203	SEP	5uis_D	6o95_A	D	A	5uis_D	6o95_A	Q9NWZ3_346
P43405	525	4pv0	A	A	525	163	TYR	3srv	A	A	525	167	PTR	4pv0_A	3srv_A	A	A	4pv0_A	3srv_A	P43405_525
P24941	160	1e1x	A	A	160	161	THR	2jgz	A	A	160	161	TPO	1e1x_A	2jgz_A	A	A	1e1x_A	2jgz_A	P24941_160
P24941	160	1e1x	A	A	160	161	THR	4eoq	C	C	160	164	TPO	1e1x_A	4eoq_C	A	C	1e1x_A	4eoq_C	P24941_160
P24941	160	1e1x	A	A	160	161	THR	1h1s	A	A	160	165	TPO	1e1x_A	1h1s_A	A	A	1e1x_A	1h1s_A	P24941_160
P0CG47	217	5ohp	B	B	65	65	SER	7us1	B	B	65	65	SEP	5ohp_B	7us1_B	B	B	5ohp_B	7us1_B	P0CG47_217
P24941	160	6guk	A	A		168	THR	2cjm	C	C	160	160	TPO	6guk_A	2cjm_C	A	C	6guk_A	2cjm_C	P24941_160
P24941	160	6guk	A	A		168	THR	1h25	A	A	160	165	TPO	6guk_A	1h25_A	A	A	6guk_A	1h25_A	P24941_160
P24941	160	6guk	A	A		168	THR	8b54	C	C	160	161	TPO	6guk_A	8b54_C	A	C	6guk_A	8b54_C	P24941_160
P24941	160	3rk9	A	A	160	168	THR	1e9h	A	A	160	161	TPO	3rk9_A	1e9h_A	A	A	3rk9_A	1e9h_A	P24941_160
P24941	160	3rk9	A	A	160	168	THR	3tnw	A	A	160	162	TPO	3rk9_A	3tnw_A	A	A	3rk9_A	3tnw_A	P24941_160
P24941	160	3rk9	A	A	160	168	THR	4cfu	A	A	160	165	TPO	3rk9_A	4cfu_A	A	A	3rk9_A	4cfu_A	P24941_160
P24941	160	3rk9	A	A	160	168	THR	6rij	C	C	160	161	TPO	3rk9_A	6rij_C	A	C	3rk9_A	6rij_C	P24941_160
P24941	160	2wih	A	A	160	165	THR	5cyi	A	A	160	165	TPO	2wih_A	5cyi_A	A	A	2wih_A	5cyi_A	P24941_160
P24941	160	2wih	A	A	160	165	THR	2g9x	A	A	160	161	TPO	2wih_A	2g9x_A	A	A	2wih_A	2g9x_A	P24941_160
P24941	160	2wpa	C	C	160	165	THR	2wma	C	C	160	165	TPO	2wpa_C	2wma_C	C	C	2wpa_C	2wma_C	P24941_160
P24941	160	6oqi	A	A	160	161	THR	1p5e	C	C	160	161	TPO	6oqi_A	1p5e_C	A	C	6oqi_A	1p5e_C	P24941_160
P24941	160	6oqi	A	A	160	161	THR	3tnw	C	C	160	162	TPO	6oqi_A	3tnw_C	A	C	6oqi_A	3tnw_C	P24941_160
P24941	160	6oqi	A	A	160	161	THR	6guc	A	A	160	164	TPO	6oqi_A	6guc_A	A	A	6oqi_A	6guc_A	P24941_160
P24941	160	6oqi	A	A	160	161	THR	2cch	C	C	160	161	TPO	6oqi_A	2cch_C	A	C	6oqi_A	2cch_C	P24941_160
P24941	160	6oqi	A	A	160	161	THR	4eos	A	A	160	163	TPO	6oqi_A	4eos_A	A	A	6oqi_A	4eos_A	P24941_160
P24941	160	6oqi	A	A	160	161	THR	6guf	A	A	160	164	TPO	6oqi_A	6guf_A	A	A	6oqi_A	6guf_A	P24941_160
P24941	160	2vtq	A	A		160	THR	1h25	A	A	160	165	TPO	2vtq_A	1h25_A	A	A	2vtq_A	1h25_A	P24941_160
P24941	160	2vtq	A	A		160	THR	4eon	C	C	160	162	TPO	2vtq_A	4eon_C	A	C	2vtq_A	4eon_C	P24941_160
P28482	125	6qal	A	A	125	133	HIS	4qp1	B	B	125	134	NEP	6qal_A	4qp1_B	A	B	6qal_A	4qp1_B	P28482_125
Q9NWZ3	342	5k72	D	D		183	THR	6n8g	D	D	342	179	TPO	5k72_D	6n8g_D	D	D	5k72_D	6n8g_D	Q9NWZ3_342
Q9NWZ3	342	5k72	D	D		183	THR	5uiq	D	D	342	205	TPO	5k72_D	5uiq_D	D	D	5k72_D	5uiq_D	Q9NWZ3_342
Q9NWZ3	342	5k72	D	D		183	THR	5uis	B	B		205	TPO	5k72_D	5uis_B	D	B	5k72_D	5uis_B	Q9NWZ3_342
P24941	160	6q4a	A	A	160	168	THR	3qhw	C	C	160	162	TPO	6q4a_A	3qhw_C	A	C	6q4a_A	3qhw_C	P24941_160
P24941	160	6q4a	A	A	160	168	THR	1oi9	C	C	160	164	TPO	6q4a_A	1oi9_C	A	C	6q4a_A	1oi9_C	P24941_160
P0CG47	217	6oq1	B	B	65	65	SER	4wzp	E	E	65	65	SEP	6oq1_B	4wzp_E	B	E	6oq1_B	4wzp_E	P0CG47_217
P24941	160	5mhq	A	A	160	168	THR	1h24	C	C	160	165	TPO	5mhq_A	1h24_C	A	C	5mhq_A	1h24_C	P24941_160
P24941	160	5mhq	A	A	160	168	THR	2iw9	A	A	160	164	TPO	5mhq_A	2iw9_A	A	A	5mhq_A	2iw9_A	P24941_160
P00489	15	2qrh	A	A	14	14	SER	3amv	A	A	14	14	SEP	2qrh_A	3amv_A	A	A	2qrh_A	3amv_A	P00489_15
P00489	15	1xl0	A	A	14	14	SER	3amv	A	A	14	14	SEP	1xl0_A	3amv_A	A	A	1xl0_A	3amv_A	P00489_15
P00489	15	9gpb	D	D	14	14	SER	3amv	A	A	14	14	SEP	9gpb_D	3amv_A	D	A	9gpb_D	3amv_A	P00489_15
P24941	160	2v0d	A	A	160	160	THR	4cfw	C	C	160	165	TPO	2v0d_A	4cfw_C	A	C	2v0d_A	4cfw_C	P24941_160
P24941	160	2v0d	A	A	160	160	THR	3dog	C	C	160	161	TPO	2v0d_A	3dog_C	A	C	2v0d_A	3dog_C	P24941_160
P24941	160	2v0d	A	A	160	160	THR	2iw8	C	C	160	164	TPO	2v0d_A	2iw8_C	A	C	2v0d_A	2iw8_C	P24941_160
P24941	160	3qx4	A	A	160	168	THR	1qmz	C	C	160	161	TPO	3qx4_A	1qmz_C	A	C	3qx4_A	1qmz_C	P24941_160
P24941	160	2c5n	A	A	160	160	THR	5cyi	A	A	160	165	TPO	2c5n_A	5cyi_A	A	A	2c5n_A	5cyi_A	P24941_160
P24941	160	2c5n	A	A	160	160	THR	2g9x	A	A	160	161	TPO	2c5n_A	2g9x_A	A	A	2c5n_A	2g9x_A	P24941_160
P24941	160	2fvd	A	A	160	160	THR	1oi9	A	A	160	164	TPO	2fvd_A	1oi9_A	A	A	2fvd_A	1oi9_A	P24941_160
P11309	261	5eol	A	A	261	242	SER	6ykd	A	A	261	277	SEP	5eol_A	6ykd_A	A	A	5eol_A	6ykd_A	P11309_261
Q9NWZ3	342	6thz	A	A	342	190	THR	4ztn	A	A	342	183	TPO	6thz_A	4ztn_A	A	A	6thz_A	4ztn_A	Q9NWZ3_342
Q9NWZ3	342	6thz	B	B	342	190	THR	6n8g	B	B	342	179	TPO	6thz_B	6n8g_B	B	B	6thz_B	6n8g_B	Q9NWZ3_342
Q9NWZ3	342	6thz	B	B	342	190	THR	5uiq	B	B	342	205	TPO	6thz_B	5uiq_B	B	B	6thz_B	5uiq_B	Q9NWZ3_342
Q9NWZ3	342	6egf	B	A		184	THR	4ztn	D	D	342	183	TPO	6egf_B	4ztn_D	B	D	6egf_B	4ztn_D	Q9NWZ3_342
Q9NWZ3	345	6egf	B	A		187	THR	5kx8	B	B	345	186	TPO	6egf_B	5kx8_B	B	B	6egf_B	5kx8_B	Q9NWZ3_345
Q9NWZ3	345	6egf	B	A		187	THR	5k7i	B	B	345	186	TPO	6egf_B	5k7i_B	B	B	6egf_B	5k7i_B	Q9NWZ3_345
Q9NWZ3	345	6egf	B	A		187	THR	2oib	B	B	345	186	TPO	6egf_B	2oib_B	B	B	6egf_B	2oib_B	Q9NWZ3_345
Q9NWZ3	346	6egf	B	A		188	SER	4yo6	C	C	346	187	SEP	6egf_B	4yo6_C	B	C	6egf_B	4yo6_C	Q9NWZ3_346
Q9NWZ3	346	6egf	B	A		188	SER	4yp8	D	D	346	187	SEP	6egf_B	4yp8_D	B	D	6egf_B	4yp8_D	Q9NWZ3_346
Q9NWZ3	346	6egf	B	A		188	SER	4xs2	C	C	346	187	SEP	6egf_B	4xs2_C	B	C	6egf_B	4xs2_C	Q9NWZ3_346
P28482	125	4iz7	C	A	125	121	HIS	4qpa	A	A	123	134	NEP	4iz7_C	4qpa_A	C	A	4iz7_C	4qpa_A	P28482_125
P43405	525	3fqs	A	A	525	173	TYR	5c27	A	A	525	183	PTR	3fqs_A	5c27_A	A	A	3fqs_A	5c27_A	P43405_525
P24941	160	5osj	A	A	160	165	THR	4bck	A	A	160	162	TPO	5osj_A	4bck_A	A	A	5osj_A	4bck_A	P24941_160
P24941	160	5osj	A	A	160	165	THR	3tnw	C	C	160	162	TPO	5osj_A	3tnw_C	A	C	5osj_A	3tnw_C	P24941_160
P24941	160	5osj	A	A	160	165	THR	3ddq	A	A	160	161	TPO	5osj_A	3ddq_A	A	A	5osj_A	3ddq_A	P24941_160
P24941	160	5osj	A	A	160	165	THR	1oiu	A	A	160	164	TPO	5osj_A	1oiu_A	A	A	5osj_A	1oiu_A	P24941_160
P24941	160	5osj	A	A	160	165	THR	4eoq	A	A	160	164	TPO	5osj_A	4eoq_A	A	A	5osj_A	4eoq_A	P24941_160
P68400	2	5orh	B	B		25	SER	7qux	A	A	2	25	SEP	5orh_B	7qux_A	B	A	5orh_B	7qux_A	P68400_2
P24941	160	1fvt	A	A		160	THR	4eos	C	C	160	163	TPO	1fvt_A	4eos_C	A	C	1fvt_A	4eos_C	P24941_160
P24941	160	4ek4	A	A	160	161	THR	6guc	C	C	160	164	TPO	4ek4_A	6guc_C	A	C	4ek4_A	6guc_C	P24941_160
P24941	160	4ek4	A	A	160	161	THR	4eom	C	C	160	164	TPO	4ek4_A	4eom_C	A	C	4ek4_A	4eom_C	P24941_160
P24941	160	4ek4	A	A	160	161	THR	2iw6	A	A	160	164	TPO	4ek4_A	2iw6_A	A	A	4ek4_A	2iw6_A	P24941_160
P17612	11	3l9m	B	C		11	SER	4ujb	A	A	10	11	SEP	3l9m_B	4ujb_A	B	A	3l9m_B	4ujb_A	P17612_11
P00517	11	3zo1	A	A	10	11	SER	2gnh	A	A	10	10	SEP	3zo1_A	2gnh_A	A	A	3zo1_A	2gnh_A	P00517_11
P24941	160	2bkz	A	A	160	165	THR	6sg4	A	A	160	164	TPO	2bkz_A	6sg4_A	A	A	2bkz_A	6sg4_A	P24941_160
P24941	160	2bkz	A	A	160	165	THR	4cfu	C	C	160	165	TPO	2bkz_A	4cfu_C	A	C	2bkz_A	4cfu_C	P24941_160
P24941	160	2bkz	A	A	160	165	THR	1oi9	C	C	160	164	TPO	2bkz_A	1oi9_C	A	C	2bkz_A	1oi9_C	P24941_160
P28482	187	6d5y	A	A	187	175	TYR	5v61	A	A	187	183	PTR	6d5y_A	5v61_A	A	A	6d5y_A	5v61_A	P28482_187
P24941	160	2vth	A	A		160	THR	4eoi	A	A	160	161	TPO	2vth_A	4eoi_A	A	A	2vth_A	4eoi_A	P24941_160
P24941	160	2vth	A	A		160	THR	4eon	C	C	160	162	TPO	2vth_A	4eon_C	A	C	2vth_A	4eon_C	P24941_160
O14965	287	6xka	A	A		190	THR	2wtv	C	C	287	169	TPO	6xka_A	2wtv_C	A	C	6xka_A	2wtv_C	O14965_287
P24941	160	3s0o	A	A	160	168	THR	2jgz	A	A	160	161	TPO	3s0o_A	2jgz_A	A	A	3s0o_A	2jgz_A	P24941_160
P24941	160	3s0o	A	A	160	168	THR	4cfv	C	C	160	165	TPO	3s0o_A	4cfv_C	A	C	3s0o_A	4cfv_C	P24941_160
P24941	160	2a4l	A	A	160	160	THR	2c6t	A	A	160	160	TPO	2a4l_A	2c6t_A	A	A	2a4l_A	2c6t_A	P24941_160
P24941	160	2a4l	A	A	160	160	THR	4bco	A	A	160	162	TPO	2a4l_A	4bco_A	A	A	2a4l_A	4bco_A	P24941_160
P24941	160	1pye	A	A		160	THR	6gue	A	A	160	164	TPO	1pye_A	6gue_A	A	A	1pye_A	6gue_A	P24941_160
P24941	160	1pye	A	A		160	THR	4eok	A	A	160	163	TPO	1pye_A	4eok_A	A	A	1pye_A	4eok_A	P24941_160
P24941	160	1pye	A	A		160	THR	4bcq	C	C	160	163	TPO	1pye_A	4bcq_C	A	C	1pye_A	4bcq_C	P24941_160
P25321	140	5mhi	A	A	139	142	SER	5n1f	A	A	139	142	SEP	5mhi_A	5n1f_A	A	A	5mhi_A	5n1f_A	P25321_140
P25321	140	5mhi	A	A	139	142	SER	6i2b	A	A	139	142	SEP	5mhi_A	6i2b_A	A	A	5mhi_A	6i2b_A	P25321_140
P24941	160	2whb	A	A	160	160	THR	4cfn	A	A	160	164	TPO	2whb_A	4cfn_A	A	A	2whb_A	4cfn_A	P24941_160
P07471	23	7d5x	G	G	11	11	THR	3abm	G	G	11	11	TPO	7d5x_G	3abm_G	G	G	7d5x_G	3abm_G	P07471_23
P07471	23	7d5x	G	G	11	11	THR	3x2q	T	T	11	11	TPO	7d5x_G	3x2q_T	G	T	7d5x_G	3x2q_T	P07471_23
P24941	160	6ylk	A	A	160	165	THR	3tnw	A	A	160	162	TPO	6ylk_A	3tnw_A	A	A	6ylk_A	3tnw_A	P24941_160
P24941	160	6ylk	A	A	160	165	THR	1h24	C	C	160	165	TPO	6ylk_A	1h24_C	A	C	6ylk_A	1h24_C	P24941_160
P28482	125	6qa4	A	A	125	133	HIS	4qpa	A	A	123	134	NEP	6qa4_A	4qpa_A	A	A	6qa4_A	4qpa_A	P28482_125
P28482	185	6qa4	A	A	185	193	THR	7opm	A	A	185	189	TPO	6qa4_A	7opm_A	A	A	6qa4_A	7opm_A	P28482_185
P24941	160	5fp5	A	A		160	THR	4cfn	A	A	160	164	TPO	5fp5_A	4cfn_A	A	A	5fp5_A	4cfn_A	P24941_160
P24941	160	4fkl	A	A	160	161	THR	1oiu	C	C	160	164	TPO	4fkl_A	1oiu_C	A	C	4fkl_A	1oiu_C	P24941_160
P24941	160	4fkl	A	A	160	161	THR	1h1p	A	A	160	165	TPO	4fkl_A	1h1p_A	A	A	4fkl_A	1h1p_A	P24941_160
P24941	160	4fkl	A	A	160	161	THR	6gub	C	C	160	164	TPO	4fkl_A	6gub_C	A	C	4fkl_A	6gub_C	P24941_160
P0CG47	217	5emz	B	B	65	65	SER	4wzp	H	H	65	65	SEP	5emz_B	4wzp_H	B	H	5emz_B	4wzp_H	P0CG47_217
P0CG47	217	5emz	B	B	65	65	SER	5caw	D	D	65	65	SEP	5emz_B	5caw_D	B	D	5emz_B	5caw_D	P0CG47_217
P00489	15	5o52	A	A	14	15	SER	3amv	A	A	14	14	SEP	5o52_A	3amv_A	A	A	5o52_A	3amv_A	P00489_15
P28482	125	8ao7	A	A	125	133	HIS	4xj0	B	B	125	114	NEP	8ao7_A	4xj0_B	A	B	8ao7_A	4xj0_B	P28482_125
P24941	160	4fkp	A	A		161	THR	2wma	C	C	160	165	TPO	4fkp_A	2wma_C	A	C	4fkp_A	2wma_C	P24941_160
P24941	160	4fkp	A	A		161	THR	4bcm	C	C	160	163	TPO	4fkp_A	4bcm_C	A	C	4fkp_A	4bcm_C	P24941_160
Q9NWZ3	342	6thx	A	A	342	190	THR	6uya	C	C	342	199	TPO	6thx_A	6uya_C	A	C	6thx_A	6uya_C	Q9NWZ3_342
P24941	160	6q4g	A	A		168	THR	7qhl	C	C	160	161	TPO	6q4g_A	7qhl_C	A	C	6q4g_A	7qhl_C	P24941_160
P24941	160	6q4g	A	A		168	THR	4bco	A	A	160	162	TPO	6q4g_A	4bco_A	A	A	6q4g_A	4bco_A	P24941_160
P24941	160	6q4g	A	A		168	THR	2uzd	A	A	160	160	TPO	6q4g_A	2uzd_A	A	A	6q4g_A	2uzd_A	P24941_160
P9WKD3	84	6b6d	A	A	70	44	SER	6n14	A	A	70	84	SEP	6b6d_A	6n14_A	A	A	6b6d_A	6n14_A	P9WKD3_84
P00489	15	3e3o	D	D	14	14	SER	2gpa	A	A	14	14	SEP	3e3o_D	2gpa_A	D	A	3e3o_D	2gpa_A	P00489_15
P00489	15	3e3o	D	D	14	14	SER	1gpa	D	D	14	14	SEP	3e3o_D	1gpa_D	D	D	3e3o_D	1gpa_D	P00489_15
P43405	525	6vov	A	A	525	163	TYR	5lma	A	A	525	167	PTR	6vov_A	5lma_A	A	A	6vov_A	5lma_A	P43405_525
P0CG47	217	5tof	A	A	65	67	SER	4wzp	E	E	65	65	SEP	5tof_A	4wzp_E	A	E	5tof_A	4wzp_E	P0CG47_217
P63086	183	4gva	A	A	183	189	THR	6opk	A	A	183	177	TPO	4gva_A	6opk_A	A	A	4gva_A	6opk_A	P63086_183
P24941	160	2btr	A	A		160	THR	4bcn	C	C	160	162	TPO	2btr_A	4bcn_C	A	C	2btr_A	4bcn_C	P24941_160
P24941	160	2btr	A	A		160	THR	1p5e	C	C	160	161	TPO	2btr_A	1p5e_C	A	C	2btr_A	1p5e_C	P24941_160
P28482	125	4qp7	A	A	125	134	HIS	4qp1	B	B	125	134	NEP	4qp7_A	4qp1_B	A	B	4qp7_A	4qp1_B	P28482_125
P0CG47	172	7bu0	D	D	20	20	SER	5k9p	A	A	20	20	SEP	7bu0_D	5k9p_A	D	A	7bu0_D	5k9p_A	P0CG47_172
P0CG47	217	7bu0	D	D	65	65	SER	4wzp	E	E	65	65	SEP	7bu0_D	4wzp_E	D	E	7bu0_D	4wzp_E	P0CG47_217
P28482	187	6q7k	A	A	187	195	TYR	4iza	C	B		183	PTR	6q7k_A	4iza_C	A	C	6q7k_A	4iza_C	P28482_187
P24941	160	1ke9	A	A		160	THR	1oi9	A	A	160	164	TPO	1ke9_A	1oi9_A	A	A	1ke9_A	1oi9_A	P24941_160
P24941	160	1ke9	A	A		160	THR	4eom	C	C	160	164	TPO	1ke9_A	4eom_C	A	C	1ke9_A	4eom_C	P24941_160
P24941	160	1ke9	A	A		160	THR	2iw6	A	A	160	164	TPO	1ke9_A	2iw6_A	A	A	1ke9_A	2iw6_A	P24941_160
P24941	160	1ke9	A	A		160	THR	4eor	C	C	160	161	TPO	1ke9_A	4eor_C	A	C	1ke9_A	4eor_C	P24941_160
P0CG47	164	7w54	C	C	12	12	THR	5nvg	A	A	12	12	TPO	7w54_C	5nvg_A	C	A	7w54_C	5nvg_A	P0CG47_164
P24941	160	5iev	A	A		160	THR	1jst	C	C	160	160	TPO	5iev_A	1jst_C	A	C	5iev_A	1jst_C	P24941_160
P24941	160	5iev	A	A		160	THR	4ii5	C	C	160	160	TPO	5iev_A	4ii5_C	A	C	5iev_A	4ii5_C	P24941_160
Q9NWZ3	342	6rfj	B	B		204	THR	6vql	A	A		187	TPO	6rfj_B	6vql_A	B	A	6rfj_B	6vql_A	Q9NWZ3_342
P61006	111	6whe	A	A	111	114	SER	6stf	B	B	111	107	SEP	6whe_A	6stf_B	A	B	6whe_A	6stf_B	P61006_111
P28482	187	6dmg	A	A	185	177	TYR	4iza	A	A	187	183	PTR	6dmg_A	4iza_A	A	A	6dmg_A	4iza_A	P28482_187
P47811	182	4lop	D	D	182	183	TYR	5nzz	F	F	182	182	PTR	4lop_D	5nzz_F	D	F	4lop_D	5nzz_F	P47811_182
Q9NWZ3	342	6eg9	A	A		194	THR	5kx8	D	D	342	183	TPO	6eg9_A	5kx8_D	A	D	6eg9_A	5kx8_D	Q9NWZ3_342
Q9NWZ3	345	6eg9	A	A		197	THR	6ti8	A	A	345	193	TPO	6eg9_A	6ti8_A	A	A	6eg9_A	6ti8_A	Q9NWZ3_345
Q9NWZ3	345	6eg9	A	A		197	THR	5kx8	D	D	345	186	TPO	6eg9_A	5kx8_D	A	D	6eg9_A	5kx8_D	Q9NWZ3_345
Q9NWZ3	345	6eg9	A	A		197	THR	6f3e	A	A	345	182	TPO	6eg9_A	6f3e_A	A	A	6eg9_A	6f3e_A	Q9NWZ3_345
Q9NWZ3	345	6eg9	A	A		197	THR	5k76	B	B	345	186	TPO	6eg9_A	5k76_B	A	B	6eg9_A	5k76_B	Q9NWZ3_345
Q9NWZ3	346	6eg9	A	A		198	SER	5uir	B	B	346	209	SEP	6eg9_A	5uir_B	A	B	6eg9_A	5uir_B	Q9NWZ3_346
P24941	160	1f5q	A	A	160	160	THR	4eoo	C	C	160	162	TPO	1f5q_A	4eoo_C	A	C	1f5q_A	4eoo_C	P24941_160
P24941	160	1f5q	A	A	160	160	THR	4eom	C	C	160	164	TPO	1f5q_A	4eom_C	A	C	1f5q_A	4eom_C	P24941_160
P24941	160	1f5q	A	A	160	160	THR	1qmz	A	A	160	161	TPO	1f5q_A	1qmz_A	A	A	1f5q_A	1qmz_A	P24941_160
P24941	160	3rk5	A	A	160	168	THR	1e9h	A	A	160	161	TPO	3rk5_A	1e9h_A	A	A	3rk5_A	1e9h_A	P24941_160
P24941	160	3rk5	A	A	160	168	THR	1jst	C	C	160	160	TPO	3rk5_A	1jst_C	A	C	3rk5_A	1jst_C	P24941_160
P24941	160	3rk5	A	A	160	168	THR	2cch	C	C	160	161	TPO	3rk5_A	2cch_C	A	C	3rk5_A	2cch_C	P24941_160
P24941	160	3rk5	A	A	160	168	THR	3qhw	C	C	160	162	TPO	3rk5_A	3qhw_C	A	C	3rk5_A	3qhw_C	P24941_160
P43405	525	4fyn	A	A	525	173	TYR	5c27	A	A	525	183	PTR	4fyn_A	5c27_A	A	A	4fyn_A	5c27_A	P43405_525
P43405	525	4fyn	A	A	525	173	TYR	5c26	A	A	525	183	PTR	4fyn_A	5c26_A	A	A	4fyn_A	5c26_A	P43405_525
P43405	526	4fyn	A	A	526	174	TYR	5c26	A	A	526	184	PTR	4fyn_A	5c26_A	A	A	4fyn_A	5c26_A	P43405_526
P11309	261	3vbv	A	A	261	234	SER	2xiy	A	A	261	249	SEP	3vbv_A	2xiy_A	A	A	3vbv_A	2xiy_A	P11309_261
P24941	160	3sqq	A	A	160	168	THR	6guc	C	C	160	164	TPO	3sqq_A	6guc_C	A	C	3sqq_A	6guc_C	P24941_160
P24941	160	3sqq	A	A	160	168	THR	1ogu	C	C	160	164	TPO	3sqq_A	1ogu_C	A	C	3sqq_A	1ogu_C	P24941_160
P24941	160	3sqq	A	A	160	168	THR	1qmz	A	A	160	161	TPO	3sqq_A	1qmz_A	A	A	3sqq_A	1qmz_A	P24941_160
P24941	160	1okw	C	C	160	160	THR	4eop	C	C	160	163	TPO	1okw_C	4eop_C	C	C	1okw_C	4eop_C	P24941_160
P28482	125	8ao3	A	A	125	133	HIS	4qp3	B	B	125	134	NEP	8ao3_A	4qp3_B	A	B	8ao3_A	4qp3_B	P28482_125
P28482	125	8ao3	A	A	125	133	HIS	7w5o	A	A	125	133	NEP	8ao3_A	7w5o_A	A	A	8ao3_A	7w5o_A	P28482_125
P17612	140	7y1g	B	B	139	140	SER	8fec	A	A	194	194	SEP	7y1g_B	8fec_A	B	A	7y1g_B	8fec_A	P17612_140
P11309	261	3bwf	A	A	261	261	SER	2xiy	A	A	261	249	SEP	3bwf_A	2xiy_A	A	A	3bwf_A	2xiy_A	P11309_261
Q9NWZ3	342	6egd	A	B		184	THR	4xs2	D	D	342	183	TPO	6egd_A	4xs2_D	A	D	6egd_A	4xs2_D	Q9NWZ3_342
Q9NWZ3	345	6egd	A	B		187	THR	4yp8	D	D	345	186	TPO	6egd_A	4yp8_D	A	D	6egd_A	4yp8_D	Q9NWZ3_345
Q9NWZ3	345	6egd	A	B		187	THR	6uya	A	A	345	202	TPO	6egd_A	6uya_A	A	A	6egd_A	6uya_A	Q9NWZ3_345
Q9NWZ3	346	6egd	A	B		188	SER	4yo6	A	A	346	187	SEP	6egd_A	4yo6_A	A	A	6egd_A	4yo6_A	Q9NWZ3_346
Q9NWZ3	346	6egd	A	B		188	SER	6thz	A	A	346	194	SEP	6egd_A	6thz_A	A	A	6egd_A	6thz_A	Q9NWZ3_346
Q9NWZ3	346	6egd	A	B		188	SER	6uya	B	B	346	203	SEP	6egd_A	6uya_B	A	B	6egd_A	6uya_B	Q9NWZ3_346
Q9NWZ3	346	6egd	A	B		188	SER	6vql	C	C	346	191	SEP	6egd_A	6vql_C	A	C	6egd_A	6vql_C	Q9NWZ3_346
P21802	656	6lvl	A	A	656	201	TYR	6v6q	A	A	656	246	PTR	6lvl_A	6v6q_A	A	A	6lvl_A	6v6q_A	P21802_656
O60674	1008	6vn8	B	A	1008	184	TYR	3lpb	B	B	1008	171	PTR	6vn8_B	3lpb_B	B	B	6vn8_B	3lpb_B	O60674_1008
O60674	1008	6vn8	A	B	1008	184	TYR	4gfm	A	A	1008	178	PTR	6vn8_A	4gfm_A	A	A	6vn8_A	4gfm_A	O60674_1008
P63086	185	3qyz	A	A	185	191	TYR	3zuv	C	C	185	191	PTR	3qyz_A	3zuv_C	A	C	3qyz_A	3zuv_C	P63086_185
P36871	117	5f9c	B	B		117	SER	5vbi	B	B	117	140	SEP	5f9c_B	5vbi_B	B	B	5f9c_B	5vbi_B	P36871_117
P0CG47	217	5d0k	B	I	65	65	SER	6glc	B	B	65	65	SEP	5d0k_B	6glc_B	B	B	5d0k_B	6glc_B	P0CG47_217
P0CG47	218	5d0k	K	L	66	66	THR	6kox	A	A	66	66	TPO	5d0k_K	6kox_A	K	A	5d0k_K	6kox_A	P0CG47_218
Q13153	423	3q4z	B	B	423	176	THR	3fxz	A	A	423	175	TPO	3q4z_B	3fxz_A	B	A	3q4z_B	3fxz_A	Q13153_423
P00489	15	3e3l	C	C	14	14	SER	2gpa	A	A	14	14	SEP	3e3l_C	2gpa_A	C	A	3e3l_C	2gpa_A	P00489_15
P24941	160	3sw4	A	A		161	THR	4eoj	A	A	160	164	TPO	3sw4_A	4eoj_A	A	A	3sw4_A	4eoj_A	P24941_160
P24941	160	3sw4	A	A		161	THR	4eoj	C	C	160	164	TPO	3sw4_A	4eoj_C	A	C	3sw4_A	4eoj_C	P24941_160
P07355	24	7pc8	A	A	147	99	TYR	5lq0	A	A	24	24	PTR	7pc8_A	5lq0_A	A	A	7pc8_A	5lq0_A	P07355_24
P28482	125	5ngu	A	A	125	144	HIS	4qpa	B	B	123	134	NEP	5ngu_A	4qpa_B	A	B	5ngu_A	4qpa_B	P28482_125
P0CG47	218	8dmq	D	D	66	66	THR	6kox	A	A	66	66	TPO	8dmq_D	6kox_A	D	A	8dmq_D	6kox_A	P0CG47_218
P24941	160	1v1k	A	A		161	THR	2cjm	A	A	160	160	TPO	1v1k_A	2cjm_A	A	A	1v1k_A	2cjm_A	P24941_160
P24941	160	1v1k	A	A		161	THR	1h27	C	C	160	165	TPO	1v1k_A	1h27_C	A	C	1v1k_A	1h27_C	P24941_160
P11309	261	4ll5	A	A	261	234	SER	6l16	A	A	261	237	SEP	4ll5_A	6l16_A	A	A	4ll5_A	6l16_A	P11309_261
P07949	928	2ivt	A	A	928	229	TYR	6vhg	A	A	928	226	PTR	2ivt_A	6vhg_A	A	A	2ivt_A	6vhg_A	P07949_928
P24941	15	4eok	A	A	15	18	TYR	2cjm	C	C	15	15	PTR	4eok_A	2cjm_C	A	C	4eok_A	2cjm_C	P24941_15
P25321	11	6spu	A	A		13	SER	5nw8	A	A		11	SEP	6spu_A	5nw8_A	A	A	6spu_A	5nw8_A	P25321_11
P25321	11	6spu	A	A		13	SER	6yqj	A	A	10	13	SEP	6spu_A	6yqj_A	A	A	6spu_A	6yqj_A	P25321_11
P25321	11	6spu	A	A		13	SER	5n3f	A	A	10	13	SEP	6spu_A	5n3f_A	A	A	6spu_A	5n3f_A	P25321_11
P28482	125	6g8x	A	A	125	133	HIS	7xc1	B	B	125	133	NEP	6g8x_A	7xc1_B	A	B	6g8x_A	7xc1_B	P28482_125
P28482	125	6g8x	A	A	125	133	HIS	4xj0	A	A	125	114	NEP	6g8x_A	4xj0_A	A	A	6g8x_A	4xj0_A	P28482_125
Q61686	12	2rvl	A	A	12	15	SER	2rvm	A	A	12	15	SEP	2rvl_A	2rvm_A	A	A	2rvl_A	2rvm_A	Q61686_12
P33981	686	4cv8	A	A	686	191	THR	7cil	A	A	686	172	TPO	4cv8_A	7cil_A	A	A	4cv8_A	7cil_A	P33981_686
Q14653	386	5jej	B	E	386	201	SER	3a77	C	C	386	201	SEP	5jej_B	3a77_C	B	C	5jej_B	3a77_C	Q14653_386
P00517	11	4z84	A	A		11	SER	3e8e	E	E	10	10	SEP	4z84_A	3e8e_E	A	E	4z84_A	3e8e_E	P00517_11
P00517	11	4z84	A	A		11	SER	3zo2	A	A	10	11	SEP	4z84_A	3zo2_A	A	A	4z84_A	3zo2_A	P00517_11
P24941	160	2r3o	A	A	160	161	THR	2wma	C	C	160	165	TPO	2r3o_A	2wma_C	A	C	2r3o_A	2wma_C	P24941_160
P47811	182	6sod	A	A	182	203	TYR	5nzz	F	F	182	182	PTR	6sod_A	5nzz_F	A	F	6sod_A	5nzz_F	P47811_182
P0CG47	217	4xof	A	A	65	65	SER	7us1	C	C	65	65	SEP	4xof_A	7us1_C	A	C	4xof_A	7us1_C	P0CG47_217
P24941	160	1ke5	A	A		160	THR	4bcp	A	A	160	162	TPO	1ke5_A	4bcp_A	A	A	1ke5_A	4bcp_A	P24941_160
P24941	160	1ke5	A	A		160	THR	3ddq	C	C	160	161	TPO	1ke5_A	3ddq_C	A	C	1ke5_A	3ddq_C	P24941_160
P24941	160	2r3f	A	A	160	161	THR	1jst	C	C	160	160	TPO	2r3f_A	1jst_C	A	C	2r3f_A	1jst_C	P24941_160
P24941	160	2r3f	A	A	160	161	THR	3tnw	A	A	160	162	TPO	2r3f_A	3tnw_A	A	A	2r3f_A	3tnw_A	P24941_160
P24941	160	2r3f	A	A	160	161	THR	2cch	C	C	160	161	TPO	2r3f_A	2cch_C	A	C	2r3f_A	2cch_C	P24941_160
P24941	160	2r3f	A	A	160	161	THR	4eok	C	C	160	163	TPO	2r3f_A	4eok_C	A	C	2r3f_A	4eok_C	P24941_160
P24941	160	2r3f	A	A	160	161	THR	3bht	C	C	160	162	TPO	2r3f_A	3bht_C	A	C	2r3f_A	3bht_C	P24941_160
P24941	160	2r3f	A	A	160	161	THR	4eoq	C	C	160	164	TPO	2r3f_A	4eoq_C	A	C	2r3f_A	4eoq_C	P24941_160
P00517	11	1ydr	E	A		10	SER	2gng	A	A	10	10	SEP	1ydr_E	2gng_A	E	A	1ydr_E	2gng_A	P00517_11
P07471	23	1ocr	G	G	11	11	THR	2eik	G	G	11	11	TPO	1ocr_G	2eik_G	G	G	1ocr_G	2eik_G	P07471_23
P07471	23	1ocr	T	T	11	11	THR	5iy5	T	T	11	11	TPO	1ocr_T	5iy5_T	T	T	1ocr_T	5iy5_T	P07471_23
P07471	23	1ocr	T	T	11	11	THR	8gvm	G	G	11	11	TPO	1ocr_T	8gvm_G	T	G	1ocr_T	8gvm_G	P07471_23
P07471	23	1ocr	T	T	11	11	THR	2ein	T	T	11	11	TPO	1ocr_T	2ein_T	T	T	1ocr_T	2ein_T	P07471_23
Q7CWV1	405	4e0j	A	A	405	425	TYR	4e0z	A	A	405	425	PTR	4e0j_A	4e0z_A	A	A	4e0j_A	4e0z_A	Q7CWV1_405
P28482	125	4qp8	B	B	125	134	HIS	4qpa	A	A	123	134	NEP	4qp8_B	4qpa_A	B	A	4qp8_B	4qpa_A	P28482_125
Q16539	182	3gcu	B	B		182	TYR	6zqs	A	A	182	184	PTR	3gcu_B	6zqs_A	B	A	3gcu_B	6zqs_A	Q16539_182
O60674	1008	7ree	A	A	1008	173	TYR	4ytc	A	A	1008	172	PTR	7ree_A	4ytc_A	A	A	7ree_A	4ytc_A	O60674_1008
P28482	125	4fv1	A	A	123	125	HIS	4qp3	A	A	125	134	NEP	4fv1_A	4qp3_A	A	A	4fv1_A	4qp3_A	P28482_125
P24941	160	3rah	A	A		168	THR	1oiu	A	A	160	164	TPO	3rah_A	1oiu_A	A	A	3rah_A	1oiu_A	P24941_160
P24941	160	1pxk	A	A	160	160	THR	4bcn	A	A	160	162	TPO	1pxk_A	4bcn_A	A	A	1pxk_A	4bcn_A	P24941_160
P28482	185	4xj0	B	B	185	174	THR	5v60	A	A	185	181	TPO	4xj0_B	5v60_A	B	A	4xj0_B	5v60_A	P28482_185
P47811	180	5r9u	A	A	180	180	THR	5nzz	G	G	180	180	TPO	5r9u_A	5nzz_G	A	G	5r9u_A	5nzz_G	P47811_180
P00489	15	2ske	A	A	14	14	SER	1gpa	C	C	14	14	SEP	2ske_A	1gpa_C	A	C	2ske_A	1gpa_C	P00489_15
P24941	160	3qqf	A	A	160	168	THR	5cyi	C	C	160	165	TPO	3qqf_A	5cyi_C	A	C	3qqf_A	5cyi_C	P24941_160
P24941	160	7uxi	A	A		161	THR	4i3z	A	A	160	160	TPO	7uxi_A	4i3z_A	A	A	7uxi_A	4i3z_A	P24941_160
P24941	160	7uxi	A	A		161	THR	3dog	A	A	160	161	TPO	7uxi_A	3dog_A	A	A	7uxi_A	3dog_A	P24941_160
P24941	160	7uxi	A	A		161	THR	4cfu	A	A	160	165	TPO	7uxi_A	4cfu_A	A	A	7uxi_A	4cfu_A	P24941_160
P25321	140	5n7u	A	A	139	142	SER	5n3c	A	A	139	142	SEP	5n7u_A	5n3c_A	A	A	5n7u_A	5n3c_A	P25321_140
P24941	160	4ek5	A	A	160	161	THR	4i3z	C	C	160	160	TPO	4ek5_A	4i3z_C	A	C	4ek5_A	4i3z_C	P24941_160
B7GTV0	75	6rxe	A	A	45	45	HIS	6rxf	B	B	45	49	NEP	6rxe_A	6rxf_B	A	B	6rxe_A	6rxf_B	B7GTV0_75
P28482	187	8aoj	A	A	187	195	TYR	4iza	A	A	187	183	PTR	8aoj_A	4iza_A	A	A	8aoj_A	4iza_A	P28482_187
P28482	185	8ao5	A	A	185	193	THR	6oph	A	A	183	179	TPO	8ao5_A	6oph_A	A	A	8ao5_A	6oph_A	P28482_185
P07471	23	7coh	G	G		11	THR	7tih	T	T	11	11	TPO	7coh_G	7tih_T	G	T	7coh_G	7tih_T	P07471_23
P07471	23	7coh	G	G		11	THR	2eim	G	G	11	11	TPO	7coh_G	2eim_G	G	G	7coh_G	2eim_G	P07471_23
P07471	23	7coh	G	G		11	THR	2eim	T	T	11	11	TPO	7coh_G	2eim_T	G	T	7coh_G	2eim_T	P07471_23
P07471	23	7coh	G	G		11	THR	2ein	T	T	11	11	TPO	7coh_G	2ein_T	G	T	7coh_G	2ein_T	P07471_23
P11309	261	5n50	A	A	261	261	SER	5n51	A	A	261	261	SEP	5n50_A	5n51_A	A	A	5n50_A	5n51_A	P11309_261
P11309	261	5n50	A	A	261	261	SER	7xsv	A	A	261	237	SEP	5n50_A	7xsv_A	A	A	5n50_A	7xsv_A	P11309_261
P07471	23	7coh	T	T		11	THR	3x2q	G	G	11	11	TPO	7coh_T	3x2q_G	T	G	7coh_T	3x2q_G	P07471_23
P24941	160	6q4h	A	A	160	168	THR	5lmk	A	A	160	161	TPO	6q4h_A	5lmk_A	A	A	6q4h_A	5lmk_A	P24941_160
P24941	160	6q4h	A	A	160	168	THR	2cch	C	C	160	161	TPO	6q4h_A	2cch_C	A	C	6q4h_A	2cch_C	P24941_160
P24941	160	6q4h	A	A	160	168	THR	4eom	A	A	160	164	TPO	6q4h_A	4eom_A	A	A	6q4h_A	4eom_A	P24941_160
P24941	160	6q4h	A	A	160	168	THR	4cfv	A	A	160	165	TPO	6q4h_A	4cfv_A	A	A	6q4h_A	4cfv_A	P24941_160
P11309	261	2bzj	A	A	261	261	SER	5iis	A	A	261	230	SEP	2bzj_A	5iis_A	A	A	2bzj_A	5iis_A	P11309_261
P24941	160	1p2a	A	A		160	THR	4eoo	C	C	160	162	TPO	1p2a_A	4eoo_C	A	C	1p2a_A	4eoo_C	P24941_160
P24941	160	1p2a	A	A		160	THR	6sg4	A	A	160	164	TPO	1p2a_A	6sg4_A	A	A	1p2a_A	6sg4_A	P24941_160
P24941	160	1p2a	A	A		160	THR	4eon	C	C	160	162	TPO	1p2a_A	4eon_C	A	C	1p2a_A	4eon_C	P24941_160
P24941	160	1p2a	A	A		160	THR	3my5	C	C	160	162	TPO	1p2a_A	3my5_C	A	C	1p2a_A	3my5_C	P24941_160
P06276	226	7awi	A	A	198	198	SER	2y1k	A	A	198	198	SEP	7awi_A	2y1k_A	A	A	7awi_A	2y1k_A	P06276_226
P00517	11	2jds	A	A		11	SER	1svg	A	A	10	10	SEP	2jds_A	1svg_A	A	A	2jds_A	1svg_A	P00517_11
P0AGE9	247	1jll	A	A	246	246	HIS	2nu9	F	E	246	246	NEP	1jll_A	2nu9_F	A	F	1jll_A	2nu9_F	P0AGE9_247
P28482	125	7nqq	A	A	125	133	HIS	4qpa	B	B	123	134	NEP	7nqq_A	4qpa_B	A	B	7nqq_A	4qpa_B	P28482_125
P28482	187	7nqq	A	A	187	195	TYR	6opi	A	A		181	PTR	7nqq_A	6opi_A	A	A	7nqq_A	6opi_A	P28482_187
O60674	1008	5tq8	A	A	1008	174	TYR	4ytc	A	A	1008	172	PTR	5tq8_A	4ytc_A	A	A	5tq8_A	4ytc_A	O60674_1008
P24941	160	1w8c	A	A	160	161	THR	2cch	C	C	160	161	TPO	1w8c_A	2cch_C	A	C	1w8c_A	2cch_C	P24941_160
P24941	160	1w8c	A	A	160	161	THR	2cch	A	A	160	161	TPO	1w8c_A	2cch_A	A	A	1w8c_A	2cch_A	P24941_160
P24941	160	1w8c	A	A	160	161	THR	3bht	C	C	160	162	TPO	1w8c_A	3bht_C	A	C	1w8c_A	3bht_C	P24941_160
P24941	160	1w8c	A	A	160	161	THR	8b54	C	C	160	161	TPO	1w8c_A	8b54_C	A	C	1w8c_A	8b54_C	P24941_160
P24941	160	1w8c	A	A	160	161	THR	4ii5	A	A	160	160	TPO	1w8c_A	4ii5_A	A	A	1w8c_A	4ii5_A	P24941_160
P24941	15	3r8l	A	A	15	23	TYR	2cjm	A	A	15	15	PTR	3r8l_A	2cjm_A	A	A	3r8l_A	2cjm_A	P24941_15
P24941	160	3r8l	A	A	160	168	THR	6rij	C	C	160	161	TPO	3r8l_A	6rij_C	A	C	3r8l_A	6rij_C	P24941_160
P24941	160	3r8l	A	A	160	168	THR	1h1s	A	A	160	165	TPO	3r8l_A	1h1s_A	A	A	3r8l_A	1h1s_A	P24941_160
P17612	140	3l9l	B	C	139	140	SER	4ae9	A	A	139	132	SEP	3l9l_B	4ae9_A	B	A	3l9l_B	4ae9_A	P17612_140
P24941	160	6q3c	A	A	160	168	THR	6guf	C	C	160	164	TPO	6q3c_A	6guf_C	A	C	6q3c_A	6guf_C	P24941_160
P24941	160	6q3c	A	A	160	168	THR	4bcp	C	C	160	162	TPO	6q3c_A	4bcp_C	A	C	6q3c_A	4bcp_C	P24941_160
P11309	261	5dia	A	A	261	234	SER	3f2a	A	A	261	248	SEP	5dia_A	3f2a_A	A	A	5dia_A	3f2a_A	P11309_261
P11309	261	5dia	A	A	261	234	SER	3bgz	A	A	261	281	SEP	5dia_A	3bgz_A	A	A	5dia_A	3bgz_A	P11309_261
P24941	160	3pxf	A	A	160	168	THR	2c6t	A	A	160	160	TPO	3pxf_A	2c6t_A	A	A	3pxf_A	2c6t_A	P24941_160
P36871	117	6uiq	A	B	117	140	SER	6snq	A	A	135	138	SEP	6uiq_A	6snq_A	A	A	6uiq_A	6snq_A	P36871_117
P24941	160	3tiz	A	A	160	160	THR	2cjm	A	A	160	160	TPO	3tiz_A	2cjm_A	A	A	3tiz_A	2cjm_A	P24941_160
P17612	140	7y1g	A	A	139	140	SER	4ae9	A	A	139	132	SEP	7y1g_A	4ae9_A	A	A	7y1g_A	4ae9_A	P17612_140
P43405	525	4px6	A	A	525	173	TYR	3srv	A	A	525	167	PTR	4px6_A	3srv_A	A	A	4px6_A	3srv_A	P43405_525
P43405	525	4px6	A	A	525	173	TYR	4yjq	A	A	525	171	PTR	4px6_A	4yjq_A	A	A	4px6_A	4yjq_A	P43405_525
P48730	220	4kba	B	B	220	234	THR	7p7f	A	A	220	222	TPO	4kba_B	7p7f_A	B	A	4kba_B	7p7f_A	P48730_220
P28482	125	3sa0	A	A	125	125	HIS	7w5o	B	B	125	133	NEP	3sa0_A	7w5o_B	A	B	3sa0_A	7w5o_B	P28482_125
P07471	23	8h8s	T	T		11	THR	1v55	G	G	11	11	TPO	8h8s_T	1v55_G	T	G	8h8s_T	1v55_G	P07471_23
P07471	23	8h8s	T	T		11	THR	3abl	T	T	11	11	TPO	8h8s_T	3abl_T	T	T	8h8s_T	3abl_T	P07471_23
Q9NWZ3	342	6o8u	D	D		184	THR	2oib	A	A	342	183	TPO	6o8u_D	2oib_A	D	A	6o8u_D	2oib_A	Q9NWZ3_342
P28482	125	7e+73	A	A	125	128	HIS	7xc1	B	B	125	133	NEP	7e73_A	7xc1_B	A	B	7e73_A	7xc1_B	P28482_125
P25321	140	7axt	A	A	139	142	SER	6sq1	A	A	139	142	SEP	7axt_A	6sq1_A	A	A	7axt_A	6sq1_A	P25321_140
P25321	140	7axt	A	A	139	142	SER	6eh0	A	A	139	142	SEP	7axt_A	6eh0_A	A	A	7axt_A	6eh0_A	P25321_140
P24941	160	5ank	A	A		160	THR	2iw8	A	A	160	164	TPO	5ank_A	2iw8_A	A	A	5ank_A	2iw8_A	P24941_160
P24941	160	5ank	A	A		160	THR	4eom	C	C	160	164	TPO	5ank_A	4eom_C	A	C	5ank_A	4eom_C	P24941_160
P24941	160	5ank	A	A		160	THR	4cfm	C	C	160	165	TPO	5ank_A	4cfm_C	A	C	5ank_A	4cfm_C	P24941_160
P24941	160	5ank	A	A		160	THR	4eor	C	C	160	161	TPO	5ank_A	4eor_C	A	C	5ank_A	4eor_C	P24941_160
P43405	525	5cxz	A	A	525	173	TYR	4yjt	A	A	525	171	PTR	5cxz_A	4yjt_A	A	A	5cxz_A	4yjt_A	P43405_525
P24941	160	7zpc	A	A	160	168	THR	3tnw	A	A	160	162	TPO	7zpc_A	3tnw_A	A	A	7zpc_A	3tnw_A	P24941_160
P24941	160	7zpc	A	A	160	168	THR	3ddp	C	C	160	161	TPO	7zpc_A	3ddp_C	A	C	7zpc_A	3ddp_C	P24941_160
P24941	160	8fp0	A	A		160	THR	4bcn	C	C	160	162	TPO	8fp0_A	4bcn_C	A	C	8fp0_A	4bcn_C	P24941_160
P24941	160	8fp0	A	A		160	THR	1h1p	C	C	160	165	TPO	8fp0_A	1h1p_C	A	C	8fp0_A	1h1p_C	P24941_160
P24941	160	8fp0	A	A		160	THR	2uzl	C	C	160	160	TPO	8fp0_A	2uzl_C	A	C	8fp0_A	2uzl_C	P24941_160
P24941	160	8fp0	A	A		160	THR	1h24	C	C	160	165	TPO	8fp0_A	1h24_C	A	C	8fp0_A	1h24_C	P24941_160
P11309	261	1yxt	A	A	261	233	SER	5n51	A	A	261	261	SEP	1yxt_A	5n51_A	A	A	1yxt_A	5n51_A	P11309_261
P00517	140	1xha	A	A	139	139	SER	2uw3	A	A	139	140	SEP	1xha_A	2uw3_A	A	A	1xha_A	2uw3_A	P00517_140
P24941	160	5iey	A	A		160	THR	4i3z	C	C	160	160	TPO	5iey_A	4i3z_C	A	C	5iey_A	4i3z_C	P24941_160
P24941	160	5iey	A	A		160	THR	3my5	C	C	160	162	TPO	5iey_A	3my5_C	A	C	5iey_A	3my5_C	P24941_160
P24941	160	5iey	A	A		160	THR	4eoq	C	C	160	164	TPO	5iey_A	4eoq_C	A	C	5iey_A	4eoq_C	P24941_160
P24941	160	1b39	A	A	160	161	THR	4cfw	C	C	160	165	TPO	1b39_A	4cfw_C	A	C	1b39_A	4cfw_C	P24941_160
P24941	160	1b39	A	A	160	161	THR	4bcp	A	A	160	162	TPO	1b39_A	4bcp_A	A	A	1b39_A	4bcp_A	P24941_160
P24941	160	1b39	A	A	160	161	THR	4bck	C	C	160	162	TPO	1b39_A	4bck_C	A	C	1b39_A	4bck_C	P24941_160
P11309	261	1yxx	A	A	261	233	SER	5n51	A	A	261	261	SEP	1yxx_A	5n51_A	A	A	1yxx_A	5n51_A	P11309_261
P07515	46	1qfr	A	A	46	46	SER	1fu0	A	A	46	46	SEP	1qfr_A	1fu0_A	A	A	1qfr_A	1fu0_A	P07515_46
P0CG47	217	5l8w	C	C	65	65	SER	4wzp	D	D	65	65	SEP	5l8w_C	4wzp_D	C	D	5l8w_C	4wzp_D	P0CG47_217
P0CG47	217	5l8w	C	C	65	65	SER	4wzp	F	F	65	65	SEP	5l8w_C	4wzp_F	C	F	5l8w_C	4wzp_F	P0CG47_217
P54762	778	3zfx	G	G		180	TYR	5mjb	A	A	778	187	PTR	3zfx_G	5mjb_A	G	A	3zfx_G	5mjb_A	P54762_778
P00517	11	2c1b	A	A		11	SER	3zo2	A	A	10	11	SEP	2c1b_A	3zo2_A	A	A	2c1b_A	3zo2_A	P00517_11
P24941	160	2c6m	A	A	160	160	THR	4bco	A	A	160	162	TPO	2c6m_A	4bco_A	A	A	2c6m_A	4bco_A	P24941_160
P24941	160	2c6m	A	A	160	160	THR	4eoo	A	A	160	162	TPO	2c6m_A	4eoo_A	A	A	2c6m_A	4eoo_A	P24941_160
O14965	288	2j50	A	A	288	165	THR	6r49	A	A		170	TPO	2j50_A	6r49_A	A	A	2j50_A	6r49_A	O14965_288
P00517	140	2gni	A	A	139	139	SER	2uw6	A	A	139	140	SEP	2gni_A	2uw6_A	A	A	2gni_A	2uw6_A	P00517_140
P24941	160	7s4t	A	A	160	160	THR	3ddp	A	A	160	161	TPO	7s4t_A	3ddp_A	A	A	7s4t_A	3ddp_A	P24941_160
P24941	160	7s4t	A	A	160	160	THR	1ogu	C	C	160	164	TPO	7s4t_A	1ogu_C	A	C	7s4t_A	1ogu_C	P24941_160
P49841	216	4nm0	A	A	216	216	TYR	3zrk	B	B	216	194	PTR	4nm0_A	3zrk_B	A	B	4nm0_A	3zrk_B	P49841_216
P49841	216	4nm0	A	A	216	216	TYR	5kpk	B	B	216	220	PTR	4nm0_A	5kpk_B	A	B	4nm0_A	5kpk_B	P49841_216
P24941	160	3qzg	A	A	160	168	THR	4cfn	A	A	160	164	TPO	3qzg_A	4cfn_A	A	A	3qzg_A	4cfn_A	P24941_160
P24941	160	1hck	A	A	160	160	THR	4eoj	A	A	160	164	TPO	1hck_A	4eoj_A	A	A	1hck_A	4eoj_A	P24941_160
P24941	160	1hck	A	A	160	160	THR	7kjs	A	A	160	160	TPO	1hck_A	7kjs_A	A	A	1hck_A	7kjs_A	P24941_160
P25321	140	7axw	A	A	139	142	SER	5n3e	A	A	139	142	SEP	7axw_A	5n3e_A	A	A	7axw_A	5n3e_A	P25321_140
P24941	160	1jvp	P	A		160	THR	3qhw	A	A	160	162	TPO	1jvp_P	3qhw_A	P	A	1jvp_P	3qhw_A	P24941_160
P24941	160	1jvp	P	A		160	THR	2iw8	C	C	160	164	TPO	1jvp_P	2iw8_C	P	C	1jvp_P	2iw8_C	P24941_160
P24941	160	1jvp	P	A		160	THR	5l2w	A	A	160	161	TPO	1jvp_P	5l2w_A	P	A	1jvp_P	5l2w_A	P24941_160
P24941	160	1jvp	P	A		160	THR	1pkd	A	A	160	161	TPO	1jvp_P	1pkd_A	P	A	1jvp_P	1pkd_A	P24941_160
Q9NWZ3	342	6f3d	B	B		179	THR	6uya	C	C	342	199	TPO	6f3d_B	6uya_C	B	C	6f3d_B	6uya_C	Q9NWZ3_342
Q9NWZ3	342	6f3d	B	B		179	THR	4ztn	C	C	342	183	TPO	6f3d_B	4ztn_C	B	C	6f3d_B	4ztn_C	Q9NWZ3_342
Q9NWZ3	342	6f3d	B	B		179	THR	7c2v	D	D	342	182	TPO	6f3d_B	7c2v_D	B	D	6f3d_B	7c2v_D	Q9NWZ3_342
Q9NWZ3	342	6f3d	B	B		179	THR	4ztl	B	B	342	183	TPO	6f3d_B	4ztl_B	B	B	6f3d_B	4ztl_B	Q9NWZ3_342
P24941	160	2bpm	A	A	160	165	THR	7ack	A	A	160	161	TPO	2bpm_A	7ack_A	A	A	2bpm_A	7ack_A	P24941_160
P28482	185	6q7s	A	A	185	193	THR	6opg	A	A	183	179	TPO	6q7s_A	6opg_A	A	A	6q7s_A	6opg_A	P28482_185
P28482	185	6q7s	A	A	185	193	THR	4iza	A	A	185	181	TPO	6q7s_A	4iza_A	A	A	6q7s_A	4iza_A	P28482_185
P24941	160	3rpr	A	A		168	THR	4bcn	A	A	160	162	TPO	3rpr_A	4bcn_A	A	A	3rpr_A	4bcn_A	P24941_160
A0A7M4DUC2	1547	7nvu	A	A		1547	SER	7unc	A	A	1547	1547	SEP	7nvu_A	7unc_A	A	A	7nvu_A	7unc_A	A0A7M4DUC2_1547
P24941	160	1fvv	A	A	160	160	THR	6gub	A	A	160	164	TPO	1fvv_A	6gub_A	A	A	1fvv_A	6gub_A	P24941_160
P24941	160	1fvv	A	A	160	160	THR	2cch	A	A	160	161	TPO	1fvv_A	2cch_A	A	A	1fvv_A	2cch_A	P24941_160
P24941	160	1fvv	A	A	160	160	THR	3bht	C	C	160	162	TPO	1fvv_A	3bht_C	A	C	1fvv_A	3bht_C	P24941_160
P24941	160	1fvv	A	A	160	160	THR	1oiu	A	A	160	164	TPO	1fvv_A	1oiu_A	A	A	1fvv_A	1oiu_A	P24941_160
P25321	11	6y89	A	A	10	13	SER	5lct	A	A	10	13	SEP	6y89_A	5lct_A	A	A	6y89_A	5lct_A	P25321_11
P25321	11	6y89	A	A	10	13	SER	5ntj	A	A	10	13	SEP	6y89_A	5ntj_A	A	A	6y89_A	5ntj_A	P25321_11
P25321	11	6y89	A	A	10	13	SER	6ynr	A	A	10	13	SEP	6y89_A	6ynr_A	A	A	6y89_A	6ynr_A	P25321_11
P24941	160	2vu3	A	A	160	160	THR	1oiu	C	C	160	164	TPO	2vu3_A	1oiu_C	A	C	2vu3_A	1oiu_C	P24941_160
P24941	160	2vu3	A	A	160	160	THR	4i3z	A	A	160	160	TPO	2vu3_A	4i3z_A	A	A	2vu3_A	4i3z_A	P24941_160
P24941	160	2vu3	A	A	160	160	THR	3tnw	A	A	160	162	TPO	2vu3_A	3tnw_A	A	A	2vu3_A	3tnw_A	P24941_160
P24941	160	2vu3	A	A	160	160	THR	2c6t	C	C	160	160	TPO	2vu3_A	2c6t_C	A	C	2vu3_A	2c6t_C	P24941_160
P24941	160	2vu3	A	A	160	160	THR	8b54	A	A	160	161	TPO	2vu3_A	8b54_A	A	A	2vu3_A	8b54_A	P24941_160
P24941	160	2vu3	A	A	160	160	THR	6ath	A	A	160	162	TPO	2vu3_A	6ath_A	A	A	2vu3_A	6ath_A	P24941_160
P07471	23	7w3e	G	G	11	11	THR	3abm	G	G	11	11	TPO	7w3e_G	3abm_G	G	G	7w3e_G	3abm_G	P07471_23
P07471	23	7w3e	G	G	11	11	THR	2eim	T	T	11	11	TPO	7w3e_G	2eim_T	G	T	7w3e_G	2eim_T	P07471_23
P07471	23	7w3e	T	T	11	11	THR	5zco	G	G	11	11	TPO	7w3e_T	5zco_G	T	G	7w3e_T	5zco_G	P07471_23
P07471	23	7w3e	T	T	11	11	THR	5z86	G	G	11	11	TPO	7w3e_T	5z86_G	T	G	7w3e_T	5z86_G	P07471_23
P07471	23	7w3e	T	T	11	11	THR	8ijn	G	G	11	11	TPO	7w3e_T	8ijn_G	T	G	7w3e_T	8ijn_G	P07471_23
P24941	160	4bzd	A	A		161	THR	2cjm	C	C	160	160	TPO	4bzd_A	2cjm_C	A	C	4bzd_A	2cjm_C	P24941_160
P24941	160	4bzd	A	A		161	THR	4cfw	A	A	160	165	TPO	4bzd_A	4cfw_A	A	A	4bzd_A	4cfw_A	P24941_160
P24941	160	4bzd	A	A		161	THR	4cfu	A	A	160	165	TPO	4bzd_A	4cfu_A	A	A	4bzd_A	4cfu_A	P24941_160
P24941	160	4bzd	A	A		161	THR	2uzb	A	A	160	160	TPO	4bzd_A	2uzb_A	A	A	4bzd_A	2uzb_A	P24941_160
P0CG47	217	5gob	A	A	65	65	SER	5xk5	A	A	65	65	SEP	5gob_A	5xk5_A	A	A	5gob_A	5xk5_A	P0CG47_217
P24941	160	7s84	A	A		160	THR	5nev	C	C	160	165	TPO	7s84_A	5nev_C	A	C	7s84_A	5nev_C	P24941_160
P24941	160	7s84	A	A		160	THR	1pkd	A	A	160	161	TPO	7s84_A	1pkd_A	A	A	7s84_A	1pkd_A	P24941_160
P49841	216	7u33	A	A	216	182	TYR	4j1r	A	A	216	220	PTR	7u33_A	4j1r_A	A	A	7u33_A	4j1r_A	P49841_216
P49841	216	7u33	A	A	216	182	TYR	5kpk	A	A	216	220	PTR	7u33_A	5kpk_A	A	A	7u33_A	5kpk_A	P49841_216
P01112	64	3rs2	A	A	64	64	TYR	8cnn	A	A	64	64	PTR	3rs2_A	8cnn_A	A	A	3rs2_A	8cnn_A	P01112_64
P0AGE9	247	2nu8	A	A	246	246	HIS	2scu	D	C	246	246	NEP	2nu8_A	2scu_D	A	D	2nu8_A	2scu_D	P0AGE9_247
P33981	676	5ap3	A	A		181	THR	7chn	A	A	676	162	TPO	5ap3_A	7chn_A	A	A	5ap3_A	7chn_A	P33981_676
P0CG47	217	5yt6	E	A	65	67	SER	5xk5	A	A	65	65	SEP	5yt6_E	5xk5_A	E	A	5yt6_E	5xk5_A	P0CG47_217
O14965	288	4j8m	A	A	288	166	THR	6vpl	B	B	288	191	TPO	4j8m_A	6vpl_B	A	B	4j8m_A	6vpl_B	O14965_288
O14965	288	4j8m	A	A	288	166	THR	5ort	A	A	288	162	TPO	4j8m_A	5ort_A	A	A	4j8m_A	5ort_A	O14965_288
P33981	676	6tnc	A	A		164	THR	7cja	A	A		162	TPO	6tnc_A	7cja_A	A	A	6tnc_A	7cja_A	P33981_676
P24941	160	2c6i	A	A	160	160	THR	4cfm	C	C	160	165	TPO	2c6i_A	4cfm_C	A	C	2c6i_A	4cfm_C	P24941_160
P49841	216	8ff8	A	A	216	237	TYR	7sxj	A	A	216	184	PTR	8ff8_A	7sxj_A	A	A	8ff8_A	7sxj_A	P49841_216
O60674	1008	6vnk	C	C	1008	184	TYR	4ytf	A	A	1008	172	PTR	6vnk_C	4ytf_A	C	A	6vnk_C	4ytf_A	O60674_1008
O60674	1008	6vnk	A	D	1008	184	TYR	5hez	A	A	1008	178	PTR	6vnk_A	5hez_A	A	A	6vnk_A	5hez_A	O60674_1008
P07471	23	8h8s	G	G		11	THR	8gcq	G	G	11	11	TPO	8h8s_G	8gcq_G	G	G	8h8s_G	8gcq_G	P07471_23
P07471	23	8h8s	G	G		11	THR	5iy5	T	T	11	11	TPO	8h8s_G	5iy5_T	G	T	8h8s_G	5iy5_T	P07471_23
P07471	23	8h8s	G	G		11	THR	7vvr	G	G	11	11	TPO	8h8s_G	7vvr_G	G	G	8h8s_G	7vvr_G	P07471_23
P28482	185	4zxt	A	A	185	185	THR	6oph	A	A	183	179	TPO	4zxt_A	6oph_A	A	A	4zxt_A	6oph_A	P28482_185
P0CG47	217	5ujl	B	B	65	65	SER	4wzp	A	A	65	65	SEP	5ujl_B	4wzp_A	B	A	5ujl_B	4wzp_A	P0CG47_217
O60674	1007	5tq8	A	A	1007	173	TYR	4hge	A	A	1007	175	PTR	5tq8_A	4hge_A	A	A	5tq8_A	4hge_A	O60674_1007
P24941	160	3igg	A	A	160	161	THR	6sg4	A	A	160	164	TPO	3igg_A	6sg4_A	A	A	3igg_A	6sg4_A	P24941_160
P24941	160	3igg	A	A	160	161	THR	2iw8	C	C	160	164	TPO	3igg_A	2iw8_C	A	C	3igg_A	2iw8_C	P24941_160
P24941	160	3igg	A	A	160	161	THR	5lmk	C	C	160	161	TPO	3igg_A	5lmk_C	A	C	3igg_A	5lmk_C	P24941_160
P24941	160	3igg	A	A	160	161	THR	4bcq	C	C	160	163	TPO	3igg_A	4bcq_C	A	C	3igg_A	4bcq_C	P24941_160
P49841	216	1q41	A	A	216	220	TYR	3zrm	A	A	216	194	PTR	1q41_A	3zrm_A	A	A	1q41_A	3zrm_A	P49841_216
P48730	220	4hgt	B	B	220	222	THR	7nzy	A	A	220	240	TPO	4hgt_B	7nzy_A	B	A	4hgt_B	7nzy_A	P48730_220
P49841	216	1q41	B	B	216	220	TYR	4j71	B	B	216	220	PTR	1q41_B	4j71_B	B	B	1q41_B	4j71_B	P49841_216
P06239	394	4c3f	A	A	394	160	TYR	3ac4	A	A	394	170	PTR	4c3f_A	3ac4_A	A	A	4c3f_A	3ac4_A	P06239_394
P21802	561	4j97	D	D	561	117	TYR	6lvk	A	A	561	106	PTR	4j97_D	6lvk_A	D	A	4j97_D	6lvk_A	P21802_561
P24941	160	3s00	A	A	160	168	THR	4eor	C	C	160	161	TPO	3s00_A	4eor_C	A	C	3s00_A	4eor_C	P24941_160
P24941	160	3s00	A	A	160	168	THR	4eoq	C	C	160	164	TPO	3s00_A	4eoq_C	A	C	3s00_A	4eoq_C	P24941_160
P24941	160	3sw7	A	A		161	THR	3ddp	C	C	160	161	TPO	3sw7_A	3ddp_C	A	C	3sw7_A	3ddp_C	P24941_160
P33981	686	3h9f	A	A	686	191	THR	7cht	A	A	686	172	TPO	3h9f_A	7cht_A	A	A	3h9f_A	7cht_A	P33981_686
P24941	160	1ykr	A	A	160	160	THR	4bcp	A	A	160	162	TPO	1ykr_A	4bcp_A	A	A	1ykr_A	4bcp_A	P24941_160
P24941	160	1ykr	A	A	160	160	THR	4eom	C	C	160	164	TPO	1ykr_A	4eom_C	A	C	1ykr_A	4eom_C	P24941_160
P24941	160	1ykr	A	A	160	160	THR	1pkd	A	A	160	161	TPO	1ykr_A	1pkd_A	A	A	1ykr_A	1pkd_A	P24941_160
P24941	160	6yl6	A	A	160	165	THR	4cfu	A	A	160	165	TPO	6yl6_A	4cfu_A	A	A	6yl6_A	4cfu_A	P24941_160
P24941	160	6yl6	A	A	160	165	THR	3qhr	C	C	160	162	TPO	6yl6_A	3qhr_C	A	C	6yl6_A	3qhr_C	P24941_160
O60674	1008	5usy	A	A	1008	192	TYR	4zim	B	B	1008	191	PTR	5usy_A	4zim_B	A	B	5usy_A	4zim_B	O60674_1008
P24941	160	3rk7	A	A	160	168	THR	2cjm	C	C	160	160	TPO	3rk7_A	2cjm_C	A	C	3rk7_A	2cjm_C	P24941_160
P24941	160	3rk7	A	A	160	168	THR	4bck	A	A	160	162	TPO	3rk7_A	4bck_A	A	A	3rk7_A	4bck_A	P24941_160
P24941	160	3rk7	A	A	160	168	THR	4eoi	A	A	160	161	TPO	3rk7_A	4eoi_A	A	A	3rk7_A	4eoi_A	P24941_160
P24941	160	3rk7	A	A	160	168	THR	4eoi	C	C	160	161	TPO	3rk7_A	4eoi_C	A	C	3rk7_A	4eoi_C	P24941_160
P24941	160	3rk7	A	A	160	168	THR	1h24	C	C	160	165	TPO	3rk7_A	1h24_C	A	C	3rk7_A	1h24_C	P24941_160
P24941	160	3rk7	A	A	160	168	THR	4eon	A	A	160	162	TPO	3rk7_A	4eon_A	A	A	3rk7_A	4eon_A	P24941_160
P24941	160	3rk7	A	A	160	168	THR	4eon	C	C	160	162	TPO	3rk7_A	4eon_C	A	C	3rk7_A	4eon_C	P24941_160
P9WKD3	84	3cg5	A	A	84	42	SER	6n14	A	A	70	84	SEP	3cg5_A	6n14_A	A	A	3cg5_A	6n14_A	P9WKD3_84
Q92630	458	5lxc	A	A	385	314	SER	7akf	A	A	458	335	SEP	5lxc_A	7akf_A	A	A	5lxc_A	7akf_A	Q92630_458
P17612	11	3oxt	A	A		11	SER	4wb6	B	B	10	10	SEP	3oxt_A	4wb6_B	A	B	3oxt_A	4wb6_B	P17612_11
P48730	220	6rch	B	B	220	222	THR	7p7f	B	B	220	222	TPO	6rch_B	7p7f_B	B	B	6rch_B	7p7f_B	P48730_220
P24941	160	3rmf	A	A		168	THR	6gue	C	C	160	164	TPO	3rmf_A	6gue_C	A	C	3rmf_A	6gue_C	P24941_160
P24941	160	3rmf	A	A		168	THR	5nev	C	C	160	165	TPO	3rmf_A	5nev_C	A	C	3rmf_A	5nev_C	P24941_160
P24941	160	3rmf	A	A		168	THR	1w98	A	A	160	161	TPO	3rmf_A	1w98_A	A	A	3rmf_A	1w98_A	P24941_160
P24941	160	3rmf	A	A		168	THR	3bhv	C	C	160	162	TPO	3rmf_A	3bhv_C	A	C	3rmf_A	3bhv_C	P24941_160
O60674	1008	6vnc	A	B	1008	184	TYR	4yti	A	A	1008	172	PTR	6vnc_A	4yti_A	A	A	6vnc_A	4yti_A	O60674_1008
P24941	160	3ral	A	A		168	THR	4eol	C	C	160	163	TPO	3ral_A	4eol_C	A	C	3ral_A	4eol_C	P24941_160
P17612	140	3oxt	A	A	139	140	SER	4wb7	A	A	194	194	SEP	3oxt_A	4wb7_A	A	A	3oxt_A	4wb7_A	P17612_140
P03870	343	1p4e	A	G		342	TYR	1m6x	C	I	343	343	PTR	1p4e_A	1m6x_C	A	C	1p4e_A	1m6x_C	P03870_343
P24941	160	4fks	A	A		161	THR	1w98	A	A	160	161	TPO	4fks_A	1w98_A	A	A	4fks_A	1w98_A	P24941_160
P24941	160	4fks	A	A		161	THR	1oiu	A	A	160	164	TPO	4fks_A	1oiu_A	A	A	4fks_A	1oiu_A	P24941_160
O14965	288	5dpv	A	A		165	THR	6r4a	A	A	288	170	TPO	5dpv_A	6r4a_A	A	A	5dpv_A	6r4a_A	O14965_288
P00517	11	2gnj	A	A		10	SER	1svg	A	A	10	10	SEP	2gnj_A	1svg_A	A	A	2gnj_A	1svg_A	P00517_11
P07477	154	7qe8	B	B	154	131	TYR	1trn	B	B	151	131	PTR	7qe8_B	1trn_B	B	B	7qe8_B	1trn_B	P07477_154
P24941	160	3qxo	A	A	160	168	THR	6sg4	A	A	160	164	TPO	3qxo_A	6sg4_A	A	A	3qxo_A	6sg4_A	P24941_160
O14965	288	6z4y	A	A		170	THR	6vpm	B	B	288	191	TPO	6z4y_A	6vpm_B	A	B	6z4y_A	6vpm_B	O14965_288
O60674	1008	7ll5	A	A	1008	169	TYR	5cf8	A	A	1008	171	PTR	7ll5_A	5cf8_A	A	A	7ll5_A	5cf8_A	O60674_1008
O60674	1008	7ll5	A	A	1008	169	TYR	4e6d	B	B	1008	174	PTR	7ll5_A	4e6d_B	A	B	7ll5_A	4e6d_B	O60674_1008
Q92731	488	1x7b	B	B	488	228	TYR	3oll	A	A	488	228	PTR	1x7b_B	3oll_A	B	A	1x7b_B	3oll_A	Q92731_488
P24941	160	3qqg	A	A	160	168	THR	1oiu	C	C	160	164	TPO	3qqg_A	1oiu_C	A	C	3qqg_A	1oiu_C	P24941_160
P24941	160	3qqg	A	A	160	168	THR	4bcn	C	C	160	162	TPO	3qqg_A	4bcn_C	A	C	3qqg_A	4bcn_C	P24941_160
P24941	160	3qqg	A	A	160	168	THR	4cfn	C	C	160	164	TPO	3qqg_A	4cfn_C	A	C	3qqg_A	4cfn_C	P24941_160
P24941	160	3qqg	A	A	160	168	THR	4bco	C	C	160	162	TPO	3qqg_A	4bco_C	A	C	3qqg_A	4bco_C	P24941_160
P24941	160	3qqg	A	A	160	168	THR	4eoo	A	A	160	162	TPO	3qqg_A	4eoo_A	A	A	3qqg_A	4eoo_A	P24941_160
P0CG47	164	5emz	D	D	12	12	THR	5nvg	A	A	12	12	TPO	5emz_D	5nvg_A	D	A	5emz_D	5nvg_A	P0CG47_164
P24941	160	6q49	A	A		168	THR	4eoq	C	C	160	164	TPO	6q49_A	4eoq_C	A	C	6q49_A	4eoq_C	P24941_160
P24941	160	6q4e	A	A		168	THR	3dog	C	C	160	161	TPO	6q4e_A	3dog_C	A	C	6q4e_A	3dog_C	P24941_160
P11309	261	6vru	A	A	261	229	SER	7zun	A	A	261	262	SEP	6vru_A	7zun_A	A	A	6vru_A	7zun_A	P11309_261
P11309	261	6vru	A	A	261	229	SER	5n5m	A	A	261	261	SEP	6vru_A	5n5m_A	A	A	6vru_A	5n5m_A	P11309_261
P25321	140	4wih	A	A	140	142	SER	6sq1	A	A	139	142	SEP	4wih_A	6sq1_A	A	A	4wih_A	6sq1_A	P25321_140
P54762	778	3zfx	B	B		180	TYR	5mjb	A	A	778	187	PTR	3zfx_B	5mjb_A	B	A	3zfx_B	5mjb_A	P54762_778
P24941	15	6q48	A	A	15	23	TYR	2cjm	A	A	15	15	PTR	6q48_A	2cjm_A	A	A	6q48_A	2cjm_A	P24941_15
P24941	160	6q48	A	A		168	THR	6guc	A	A	160	164	TPO	6q48_A	6guc_A	A	A	6q48_A	6guc_A	P24941_160
P24941	160	6q48	A	A		168	THR	1h25	A	A	160	165	TPO	6q48_A	1h25_A	A	A	6q48_A	1h25_A	P24941_160
P24941	160	6q48	A	A		168	THR	4eoq	A	A	160	164	TPO	6q48_A	4eoq_A	A	A	6q48_A	4eoq_A	P24941_160
P0CG47	217	6asr	C	C	65	65	SER	6glc	B	B	65	65	SEP	6asr_C	6glc_B	C	B	6asr_C	6glc_B	P0CG47_217
P0CG47	217	5ymy	B	B	65	65	SER	4wzp	E	E	65	65	SEP	5ymy_B	4wzp_E	B	E	5ymy_B	4wzp_E	P0CG47_217
P00523	416	7d57	B	B		169	TYR	3dqw	B	B	416	169	PTR	7d57_B	3dqw_B	B	B	7d57_B	3dqw_B	P00523_416
P49841	216	4ptg	B	B	216	237	TYR	6y9s	A	A	216	182	PTR	4ptg_B	6y9s_A	B	A	4ptg_B	6y9s_A	P49841_216
P17612	140	4ae6	B	B	139	132	SER	6frx	A	A	139	140	SEP	4ae6_B	6frx_A	B	A	4ae6_B	6frx_A	P17612_140
P49841	216	4ptg	A	A	216	237	TYR	3zrl	B	B	216	194	PTR	4ptg_A	3zrl_B	A	B	4ptg_A	3zrl_B	P49841_216
O14965	287	4uzh	A	A		164	THR	1ol5	A	A	287	166	TPO	4uzh_A	1ol5_A	A	A	4uzh_A	1ol5_A	O14965_287
P24941	160	3unk	A	A	160	160	THR	1h1p	C	C	160	165	TPO	3unk_A	1h1p_C	A	C	3unk_A	1h1p_C	P24941_160
P24941	160	3unk	A	A	160	160	THR	2iw8	C	C	160	164	TPO	3unk_A	2iw8_C	A	C	3unk_A	2iw8_C	P24941_160
P11309	261	2o63	A	A	261	233	SER	4rc3	A	A	261	237	SEP	2o63_A	4rc3_A	A	A	2o63_A	4rc3_A	P11309_261
P33981	675	5ei8	A	A		180	THR	5ap1	A	A	675	180	TPO	5ei8_A	5ap1_A	A	A	5ei8_A	5ap1_A	P33981_675
O14965	288	4zs0	A	A		170	THR	6vph	A	A	288	191	TPO	4zs0_A	6vph_A	A	A	4zs0_A	6vph_A	O14965_288
P07949	905	7dua	A	A	905	206	TYR	4ckj	A	A	905	206	PTR	7dua_A	4ckj_A	A	A	7dua_A	4ckj_A	P07949_905
O60674	1008	6vne	A	B	1008	184	TYR	5hez	B	B	1008	178	PTR	6vne_A	5hez_B	A	B	6vne_A	5hez_B	O60674_1008
O60674	1008	6vne	A	B	1008	184	TYR	5cf6	B	B	1008	191	PTR	6vne_A	5cf6_B	A	B	6vne_A	5cf6_B	O60674_1008
O60674	1008	6vne	A	B	1008	184	TYR	5hez	D	D	1008	178	PTR	6vne_A	5hez_D	A	D	6vne_A	5hez_D	O60674_1008
O60674	1008	6vne	B	A	1008	184	TYR	4ji9	A	A	1008	176	PTR	6vne_B	4ji9_A	B	A	6vne_B	4ji9_A	O60674_1008
P11309	261	2c3i	B	B	261	261	SER	3f2a	A	A	261	248	SEP	2c3i_B	3f2a_A	B	A	2c3i_B	3f2a_A	P11309_261
P11309	261	2c3i	B	B	261	261	SER	5o11	A	A	261	246	SEP	2c3i_B	5o11_A	B	A	2c3i_B	5o11_A	P11309_261
P24941	160	2r3i	A	A	160	161	THR	4bck	C	C	160	162	TPO	2r3i_A	4bck_C	A	C	2r3i_A	4bck_C	P24941_160
Q9NWZ3	342	6f3d	A	A		179	THR	2oib	D	D	342	183	TPO	6f3d_A	2oib_D	A	D	6f3d_A	2oib_D	Q9NWZ3_342
P28482	125	8ao6	A	A	125	133	HIS	7xc1	A	A	125	133	NEP	8ao6_A	7xc1_A	A	A	8ao6_A	7xc1_A	P28482_125
O14965	288	3unz	A	A	288	166	THR	3ha6	A	A	288	165	TPO	3unz_A	3ha6_A	A	A	3unz_A	3ha6_A	O14965_288
P00791	127	1yx9	A	A	68	68	SER	6xd2	A	A	68	68	SEP	1yx9_A	6xd2_A	A	A	1yx9_A	6xd2_A	P00791_127
P0CG47	217	5nl5	B	B	65	65	SER	4wzp	D	D	65	65	SEP	5nl5_B	4wzp_D	B	D	5nl5_B	4wzp_D	P0CG47_217
D3KVM3	276	6jae	A	A	276	282	THR	5azi	D	D	276	282	TPO	6jae_A	5azi_D	A	D	6jae_A	5azi_D	D3KVM3_276
P24941	160	7rxo	A	A		160	THR	4cfw	A	A	160	165	TPO	7rxo_A	4cfw_A	A	A	7rxo_A	4cfw_A	P24941_160
P24941	160	7rxo	A	A		160	THR	4cfn	C	C	160	164	TPO	7rxo_A	4cfn_C	A	C	7rxo_A	4cfn_C	P24941_160
P24941	160	7rxo	A	A		160	THR	4eor	C	C	160	161	TPO	7rxo_A	4eor_C	A	C	7rxo_A	4eor_C	P24941_160
P24941	160	7rxo	A	A		160	THR	1oiu	A	A	160	164	TPO	7rxo_A	1oiu_A	A	A	7rxo_A	1oiu_A	P24941_160
P24941	160	3qtu	A	A	160	168	THR	1oiu	C	C	160	164	TPO	3qtu_A	1oiu_C	A	C	3qtu_A	1oiu_C	P24941_160
P24941	160	3qtu	A	A	160	168	THR	2cch	C	C	160	161	TPO	3qtu_A	2cch_C	A	C	3qtu_A	2cch_C	P24941_160
P0CG47	217	5nlj	B	B	65	65	SER	4wzp	B	B	65	65	SEP	5nlj_B	4wzp_B	B	B	5nlj_B	4wzp_B	P0CG47_217
P0CG47	217	5nlj	C	C	65	65	SER	4wzp	B	B	65	65	SEP	5nlj_C	4wzp_B	C	B	5nlj_C	4wzp_B	P0CG47_217
P24941	160	8ern	A	A	160	161	THR	4bck	A	A	160	162	TPO	8ern_A	4bck_A	A	A	8ern_A	4bck_A	P24941_160
P24941	160	8ern	A	A	160	161	THR	1qmz	C	C	160	161	TPO	8ern_A	1qmz_C	A	C	8ern_A	1qmz_C	P24941_160
P24941	160	8ern	A	A	160	161	THR	2cch	C	C	160	161	TPO	8ern_A	2cch_C	A	C	8ern_A	2cch_C	P24941_160
P24941	160	8ern	A	A	160	161	THR	4eoi	A	A	160	161	TPO	8ern_A	4eoi_A	A	A	8ern_A	4eoi_A	P24941_160
P21802	586	3ri1	A	A		131	TYR	8e1x	A	A	586	148	PTR	3ri1_A	8e1x_A	A	A	3ri1_A	8e1x_A	P21802_586
P24941	15	2vtj	A	A	15	15	TYR	2cjm	C	C	15	15	PTR	2vtj_A	2cjm_C	A	C	2vtj_A	2cjm_C	P24941_15
O14965	288	3uok	A	A	288	166	THR	5orr	A	A	288	162	TPO	3uok_A	5orr_A	A	A	3uok_A	5orr_A	O14965_288
O14965	288	3uo4	A	A	288	166	THR	5osf	A	A	288	162	TPO	3uo4_A	5osf_A	A	A	3uo4_A	5osf_A	O14965_288
O14965	288	3uo4	A	A	288	166	THR	5orp	A	A	288	162	TPO	3uo4_A	5orp_A	A	A	3uo4_A	5orp_A	O14965_288
P28482	125	6ge0	A	A	125	133	HIS	7w5o	A	A	125	133	NEP	6ge0_A	7w5o_A	A	A	6ge0_A	7w5o_A	P28482_125
P24941	160	2clx	A	A	160	160	THR	1h1p	C	C	160	165	TPO	2clx_A	1h1p_C	A	C	2clx_A	1h1p_C	P24941_160
P24941	160	2clx	A	A	160	160	THR	4eol	C	C	160	163	TPO	2clx_A	4eol_C	A	C	2clx_A	4eol_C	P24941_160
P0CG47	217	5vf0	A	A	65	65	SER	4wzp	D	D	65	65	SEP	5vf0_A	4wzp_D	A	D	5vf0_A	4wzp_D	P0CG47_217
P0CG47	217	5vf0	A	A	65	65	SER	5x3m	A	A	65	65	SEP	5vf0_A	5x3m_A	A	A	5vf0_A	5x3m_A	P0CG47_217
P24941	160	3ns9	A	A	160	160	THR	1h1s	A	A	160	165	TPO	3ns9_A	1h1s_A	A	A	3ns9_A	1h1s_A	P24941_160
P23443	394	3a60	B	B		322	SER	7n91	B	B	394	313	SEP	3a60_B	7n91_B	B	B	3a60_B	7n91_B	P23443_394
P63086	185	4s34	A	A	185	185	TYR	2erk	A	A	185	192	PTR	4s34_A	2erk_A	A	A	4s34_A	2erk_A	P63086_185
P24941	160	6guh	A	A	160	168	THR	4eoo	C	C	160	162	TPO	6guh_A	4eoo_C	A	C	6guh_A	4eoo_C	P24941_160
P24941	160	6guh	A	A	160	168	THR	4i3z	A	A	160	160	TPO	6guh_A	4i3z_A	A	A	6guh_A	4i3z_A	P24941_160
P28482	187	7nr8	A	A	187	195	TYR	6opi	A	A		181	PTR	7nr8_A	6opi_A	A	A	7nr8_A	6opi_A	P28482_187
P28482	187	7nr8	A	A	187	195	TYR	5v62	A	A	187	178	PTR	7nr8_A	5v62_A	A	A	7nr8_A	5v62_A	P28482_187
P24941	160	1wcc	A	A		160	THR	1jst	C	C	160	160	TPO	1wcc_A	1jst_C	A	C	1wcc_A	1jst_C	P24941_160
P24941	160	1wcc	A	A		160	THR	6guc	A	A	160	164	TPO	1wcc_A	6guc_A	A	A	1wcc_A	6guc_A	P24941_160
P24941	160	4fkj	A	A		161	THR	6gva	A	A	160	161	TPO	4fkj_A	6gva_A	A	A	4fkj_A	6gva_A	P24941_160
P24941	160	4fkj	A	A		161	THR	2g9x	C	C	160	161	TPO	4fkj_A	2g9x_C	A	C	4fkj_A	2g9x_C	P24941_160
P24941	160	4fkj	A	A		161	THR	7qhl	C	C	160	161	TPO	4fkj_A	7qhl_C	A	C	4fkj_A	7qhl_C	P24941_160
P24941	160	4fkj	A	A		161	THR	7kjs	A	A	160	160	TPO	4fkj_A	7kjs_A	A	A	4fkj_A	7kjs_A	P24941_160
P24941	160	1pxj	A	A	160	160	THR	3bhu	A	A	160	162	TPO	1pxj_A	3bhu_A	A	A	1pxj_A	3bhu_A	P24941_160
P24941	160	1pxj	A	A	160	160	THR	6guc	C	C	160	164	TPO	1pxj_A	6guc_C	A	C	1pxj_A	6guc_C	P24941_160
Q13188	174	4lg4	A	A	174	160	THR	5dh3	A	A	174	176	TPO	4lg4_A	5dh3_A	A	A	4lg4_A	5dh3_A	Q13188_174
Q13188	180	4lg4	A	A	180	166	THR	5dh3	A	A	180	182	TPO	4lg4_A	5dh3_A	A	A	4lg4_A	5dh3_A	Q13188_180
P07477	154	4wxv	B	B	151	131	TYR	1trn	B	B	151	131	PTR	4wxv_B	1trn_B	B	B	4wxv_B	1trn_B	P07477_154
P11309	261	6no9	A	A	261	229	SER	6l17	A	A	261	237	SEP	6no9_A	6l17_A	A	A	6no9_A	6l17_A	P11309_261
P24941	160	2bpm	C	C	160	165	THR	1qmz	C	C	160	161	TPO	2bpm_C	1qmz_C	C	C	2bpm_C	1qmz_C	P24941_160
P24941	160	2bpm	C	C	160	165	THR	2uzb	C	C	160	160	TPO	2bpm_C	2uzb_C	C	C	2bpm_C	2uzb_C	P24941_160
P24941	160	1fvv	C	C	160	160	THR	2cjm	C	C	160	160	TPO	1fvv_C	2cjm_C	C	C	1fvv_C	2cjm_C	P24941_160
P49841	216	4nm7	A	A	216	204	TYR	8auz	A	A	216	191	PTR	4nm7_A	8auz_A	A	A	4nm7_A	8auz_A	P49841_216
P49841	216	4nm7	A	A	216	204	TYR	6b8j	A	A	216	216	PTR	4nm7_A	6b8j_A	A	A	4nm7_A	6b8j_A	P49841_216
P24941	160	5and	A	A		160	THR	1h1p	C	C	160	165	TPO	5and_A	1h1p_C	A	C	5and_A	1h1p_C	P24941_160
P24941	160	5and	A	A		160	THR	4eor	A	A	160	161	TPO	5and_A	4eor_A	A	A	5and_A	4eor_A	P24941_160
P24941	160	3rak	A	A		168	THR	6gue	C	C	160	164	TPO	3rak_A	6gue_C	A	C	3rak_A	6gue_C	P24941_160
P24941	160	3rak	A	A		168	THR	2g9x	C	C	160	161	TPO	3rak_A	2g9x_C	A	C	3rak_A	2g9x_C	P24941_160
P24941	160	3rak	A	A		168	THR	2jgz	A	A	160	161	TPO	3rak_A	2jgz_A	A	A	3rak_A	2jgz_A	P24941_160
P24941	160	3rak	A	A		168	THR	1oiu	A	A	160	164	TPO	3rak_A	1oiu_A	A	A	3rak_A	1oiu_A	P24941_160
P24941	160	5if1	A	A	160	160	THR	3ddp	A	A	160	161	TPO	5if1_A	3ddp_A	A	A	5if1_A	3ddp_A	P24941_160
P24941	160	5if1	A	A	160	160	THR	1p5e	C	C	160	161	TPO	5if1_A	1p5e_C	A	C	5if1_A	1p5e_C	P24941_160
P24941	160	5if1	A	A	160	160	THR	3tnw	C	C	160	162	TPO	5if1_A	3tnw_C	A	C	5if1_A	3tnw_C	P24941_160
P24941	160	5if1	A	A	160	160	THR	8b54	C	C	160	161	TPO	5if1_A	8b54_C	A	C	5if1_A	8b54_C	P24941_160
P25321	11	6snn	A	A		11	SER	6em6	A	A		13	SEP	6snn_A	6em6_A	A	A	6snn_A	6em6_A	P25321_11
P25321	11	6snn	A	A		11	SER	5n36	A	A	10	13	SEP	6snn_A	5n36_A	A	A	6snn_A	5n36_A	P25321_11
P25321	11	6snn	A	A		11	SER	5ouc	A	A	10	13	SEP	6snn_A	5ouc_A	A	A	6snn_A	5ouc_A	P25321_11
P0CG47	218	5kyc	C	B	66	66	THR	6kow	A	A	66	66	TPO	5kyc_C	6kow_A	C	A	5kyc_C	6kow_A	P0CG47_218
Q13153	423	4zji	C	C	423	177	THR	7vto	B	B	423	176	TPO	4zji_C	7vto_B	C	B	4zji_C	7vto_B	Q13153_423
P0CG47	217	2mro	A	A	65	65	SER	4zpz	B	B	65	65	SEP	2mro_A	4zpz_B	A	B	2mro_A	4zpz_B	P0CG47_217
P07949	900	7du9	A	A	900	201	TYR	5amn	A	A	900	187	PTR	7du9_A	5amn_A	A	A	7du9_A	5amn_A	P07949_900
P07949	905	7du9	A	A	905	206	TYR	2x2m	B	B	905	206	PTR	7du9_A	2x2m_B	A	B	7du9_A	2x2m_B	P07949_905
P07949	905	7du9	A	A	905	206	TYR	6vhg	A	A	905	203	PTR	7du9_A	6vhg_A	A	A	7du9_A	6vhg_A	P07949_905
P24941	160	5iex	A	A		160	THR	4bcn	C	C	160	162	TPO	5iex_A	4bcn_C	A	C	5iex_A	4bcn_C	P24941_160
P24941	160	5iex	A	A		160	THR	3tnw	A	A	160	162	TPO	5iex_A	3tnw_A	A	A	5iex_A	3tnw_A	P24941_160
P24941	160	5iex	A	A		160	THR	4eoq	A	A	160	164	TPO	5iex_A	4eoq_A	A	A	5iex_A	4eoq_A	P24941_160
P24941	160	5iex	A	A		160	THR	1jst	A	A	160	160	TPO	5iex_A	1jst_A	A	A	5iex_A	1jst_A	P24941_160
P00489	15	1k08	A	A	14	14	SER	1gpa	D	D	14	14	SEP	1k08_A	1gpa_D	A	D	1k08_A	1gpa_D	P00489_15
P0CG47	217	5nl5	C	C	65	65	SER	4wzp	E	E	65	65	SEP	5nl5_C	4wzp_E	C	E	5nl5_C	4wzp_E	P0CG47_217
P24941	160	1urw	A	A		161	THR	1jsu	A	A	160	160	TPO	1urw_A	1jsu_A	A	A	1urw_A	1jsu_A	P24941_160
P24941	160	1urw	A	A		161	THR	1w98	A	A	160	161	TPO	1urw_A	1w98_A	A	A	1urw_A	1w98_A	P24941_160
P24941	160	1pxn	A	A	160	160	THR	4bcn	C	C	160	162	TPO	1pxn_A	4bcn_C	A	C	1pxn_A	4bcn_C	P24941_160
P24941	160	1pxn	A	A	160	160	THR	3qhw	A	A	160	162	TPO	1pxn_A	3qhw_A	A	A	1pxn_A	3qhw_A	P24941_160
P24941	160	1pxn	A	A	160	160	THR	4eoi	C	C	160	161	TPO	1pxn_A	4eoi_C	A	C	1pxn_A	4eoi_C	P24941_160
P24941	160	1pxn	A	A	160	160	THR	4eor	A	A	160	161	TPO	1pxn_A	4eor_A	A	A	1pxn_A	4eor_A	P24941_160
P24941	160	1pxn	A	A	160	160	THR	4eoq	C	C	160	164	TPO	1pxn_A	4eoq_C	A	C	1pxn_A	4eoq_C	P24941_160
O14965	287	5os5	A	A	287	163	THR	1ol5	A	A	287	166	TPO	5os5_A	1ol5_A	A	A	5os5_A	1ol5_A	O14965_287
P20906	26	4k9o	B	B	26	25	SER	2fwn	A	A	26	26	SEP	4k9o_B	2fwn_A	B	A	4k9o_B	2fwn_A	P20906_26
P24941	160	3qzi	A	A	160	168	THR	4bcn	A	A	160	162	TPO	3qzi_A	4bcn_A	A	A	3qzi_A	4bcn_A	P24941_160
P24941	160	3qzi	A	A	160	168	THR	6gue	C	C	160	164	TPO	3qzi_A	6gue_C	A	C	3qzi_A	6gue_C	P24941_160
P24941	160	3qzi	A	A	160	168	THR	4cfv	A	A	160	165	TPO	3qzi_A	4cfv_A	A	A	3qzi_A	4cfv_A	P24941_160
P24941	160	3qzi	A	A	160	168	THR	3bhv	A	A	160	162	TPO	3qzi_A	3bhv_A	A	A	3qzi_A	3bhv_A	P24941_160
P24941	160	3qzi	A	A	160	168	THR	1h1s	A	A	160	165	TPO	3qzi_A	1h1s_A	A	A	3qzi_A	1h1s_A	P24941_160
P24941	160	1h08	A	A		161	THR	1qmz	C	C	160	161	TPO	1h08_A	1qmz_C	A	C	1h08_A	1qmz_C	P24941_160
P24941	160	1h08	A	A		161	THR	4eom	A	A	160	164	TPO	1h08_A	4eom_A	A	A	1h08_A	4eom_A	P24941_160
P24941	160	1h08	A	A		161	THR	7ack	C	C	160	161	TPO	1h08_A	7ack_C	A	C	1h08_A	7ack_C	P24941_160
P24941	160	1h08	A	A		161	THR	4eoq	A	A	160	164	TPO	1h08_A	4eoq_A	A	A	1h08_A	4eoq_A	P24941_160
P28482	185	5bve	A	A		186	THR	6oph	A	A	183	179	TPO	5bve_A	6oph_A	A	A	5bve_A	6oph_A	P28482_185
Q9NWZ3	342	5k7g	A	A		183	THR	6o95	C	C	342	199	TPO	5k7g_A	6o95_C	A	C	5k7g_A	6o95_C	Q9NWZ3_342
Q9NWZ3	342	5k7g	A	A		183	THR	4y73	B	B	342	184	TPO	5k7g_A	4y73_B	A	B	5k7g_A	4y73_B	Q9NWZ3_342
P80025	315	7dn6	A	A	198	198	SER	5gls	A	A	198	198	SEP	7dn6_A	5gls_A	A	A	7dn6_A	5gls_A	P80025_315
P80025	315	7dn6	A	A	198	198	SER	3bxi	A	A	198	198	SEP	7dn6_A	3bxi_A	A	A	7dn6_A	3bxi_A	P80025_315
P24941	160	3pxq	A	A	160	168	THR	3my5	C	C	160	162	TPO	3pxq_A	3my5_C	A	C	3pxq_A	3my5_C	P24941_160
P33981	686	3hmp	A	A	686	219	THR	4cva	A	A	686	191	TPO	3hmp_A	4cva_A	A	A	3hmp_A	4cva_A	P33981_686
Q9NWZ3	342	5k7g	C	C		183	THR	6mom	D	D	342	185	TPO	5k7g_C	6mom_D	C	D	5k7g_C	6mom_D	Q9NWZ3_342
P05132	140	3qal	E	A	139	139	SER	1l3r	E	A	139	139	SEP	3qal_E	1l3r_E	E	E	3qal_E	1l3r_E	P05132_140
P49841	216	8dje	A	A	216	237	TYR	6y9r	A	A	216	182	PTR	8dje_A	6y9r_A	A	A	8dje_A	6y9r_A	P49841_216
P49841	216	8dje	A	A	216	237	TYR	4j1r	B	B	216	220	PTR	8dje_A	4j1r_B	A	B	8dje_A	4j1r_B	P49841_216
P49841	216	8dje	B	B	216	237	TYR	3zrl	B	B	216	194	PTR	8dje_B	3zrl_B	B	B	8dje_B	3zrl_B	P49841_216
P24941	160	5d1j	A	A		160	THR	4cfv	C	C	160	165	TPO	5d1j_A	4cfv_C	A	C	5d1j_A	4cfv_C	P24941_160
P24941	160	6p3w	C	D	160	160	THR	6gub	A	A	160	164	TPO	6p3w_C	6gub_A	C	A	6p3w_C	6gub_A	P24941_160
P24941	160	6p3w	C	D	160	160	THR	4eol	A	A	160	163	TPO	6p3w_C	4eol_A	C	A	6p3w_C	4eol_A	P24941_160
P24941	160	6p3w	C	D	160	160	THR	4bck	C	C	160	162	TPO	6p3w_C	4bck_C	C	C	6p3w_C	4bck_C	P24941_160
P49841	216	3du8	B	B	216	218	TYR	8av1	A	A	216	191	PTR	3du8_B	8av1_A	B	A	3du8_B	8av1_A	P49841_216
P49841	216	3du8	B	B	216	218	TYR	5k5n	B	B	216	202	PTR	3du8_B	5k5n_B	B	B	3du8_B	5k5n_B	P49841_216
A0A452E9Y6	315	2efb	A	A	198	198	SER	4qjq	A	A	198	198	SEP	2efb_A	4qjq_A	A	A	2efb_A	4qjq_A	A0A452E9Y6_315
P9WI81	171	2fum	C	C		191	THR	6i2p	B	B	171	172	TPO	2fum_C	6i2p_B	C	B	2fum_C	6i2p_B	P9WI81_171
P00523	416	7d5o	B	A		169	TYR	3dqw	B	B	416	169	PTR	7d5o_B	3dqw_B	B	B	7d5o_B	3dqw_B	P00523_416
P49759	342	6r3d	A	A	342	195	THR	6tw2	E	A	342	197	TPO	6r3d_A	6tw2_E	A	E	6r3d_A	6tw2_E	P49759_342
P49841	216	4pte	A	A	216	237	TYR	4j1r	C	C	216	220	PTR	4pte_A	4j1r_C	A	C	4pte_A	4j1r_C	P49841_216
P24941	160	2wxv	A	A	160	165	THR	6guc	A	A	160	164	TPO	2wxv_A	6guc_A	A	A	2wxv_A	6guc_A	P24941_160
P24941	160	2wxv	A	A	160	165	THR	6sg4	A	A	160	164	TPO	2wxv_A	6sg4_A	A	A	2wxv_A	6sg4_A	P24941_160
P24941	160	2wxv	A	A	160	165	THR	4cfu	A	A	160	165	TPO	2wxv_A	4cfu_A	A	A	2wxv_A	4cfu_A	P24941_160
P24941	160	2wxv	A	A	160	165	THR	3ddq	C	C	160	161	TPO	2wxv_A	3ddq_C	A	C	2wxv_A	3ddq_C	P24941_160
P24941	160	2c5v	C	C	160	160	THR	2cch	A	A	160	161	TPO	2c5v_C	2cch_A	C	A	2c5v_C	2cch_A	P24941_160
P24941	160	2c5v	C	C	160	160	THR	1h27	C	C	160	165	TPO	2c5v_C	1h27_C	C	C	2c5v_C	1h27_C	P24941_160
P24941	160	2c5v	C	C	160	160	THR	4eoj	A	A	160	164	TPO	2c5v_C	4eoj_A	C	A	2c5v_C	4eoj_A	P24941_160
P0CG47	217	6a6i	B	B	65	65	SER	4wzp	G	G	65	65	SEP	6a6i_B	4wzp_G	B	G	6a6i_B	4wzp_G	P0CG47_217
P0CG47	217	6a6i	B	B	65	65	SER	4wzp	H	H	65	65	SEP	6a6i_B	4wzp_H	B	H	6a6i_B	4wzp_H	P0CG47_217
P33981	677	7cil	A	A		163	SER	4o6l	B	B		163	SEP	7cil_A	4o6l_B	A	B	7cil_A	4o6l_B	P33981_677
P33981	677	7cil	A	A		163	SER	3h9f	A	A	677	182	SEP	7cil_A	3h9f_A	A	A	7cil_A	3h9f_A	P33981_677
P00489	15	6f3u	A	A	14	15	SER	1gpa	C	C	14	14	SEP	6f3u_A	1gpa_C	A	C	6f3u_A	1gpa_C	P00489_15
P28482	185	6g93	A	A	185	193	THR	6opi	A	A		179	TPO	6g93_A	6opi_A	A	A	6g93_A	6opi_A	P28482_185
P24941	160	6q4c	A	A	160	168	THR	2cjm	C	C	160	160	TPO	6q4c_A	2cjm_C	A	C	6q4c_A	2cjm_C	P24941_160
P24941	160	6q4c	A	A	160	168	THR	4bcp	A	A	160	162	TPO	6q4c_A	4bcp_A	A	A	6q4c_A	4bcp_A	P24941_160
P24941	160	6q4c	A	A	160	168	THR	4cfu	A	A	160	165	TPO	6q4c_A	4cfu_A	A	A	6q4c_A	4cfu_A	P24941_160
P24941	160	6q4c	A	A	160	168	THR	5l2w	A	A	160	161	TPO	6q4c_A	5l2w_A	A	A	6q4c_A	5l2w_A	P24941_160
P28482	185	4nif	B	B	185	187	THR	6opg	A	A	183	179	TPO	4nif_B	6opg_A	B	A	4nif_B	6opg_A	P28482_185
P28482	185	4nif	B	B	185	187	THR	7opm	A	A	185	189	TPO	4nif_B	7opm_A	B	A	4nif_B	7opm_A	P28482_185
O14965	288	4o0w	A	A		167	THR	6r4a	A	A	288	170	TPO	4o0w_A	6r4a_A	A	A	4o0w_A	6r4a_A	O14965_288
P0CG47	164	5jp3	B	D	12	12	THR	5nvg	A	A	12	12	TPO	5jp3_B	5nvg_A	B	A	5jp3_B	5nvg_A	P0CG47_164
P0CG47	217	5jp3	D	E	65	65	SER	4wzp	D	D	65	65	SEP	5jp3_D	4wzp_D	D	D	5jp3_D	4wzp_D	P0CG47_217
P47811	182	5r9v	A	A	182	182	TYR	5nzz	G	G	182	182	PTR	5r9v_A	5nzz_G	A	G	5r9v_A	5nzz_G	P47811_182
O14965	288	3uoj	B	B	288	166	THR	2wtv	A	A	288	170	TPO	3uoj_B	2wtv_A	B	A	3uoj_B	2wtv_A	O14965_288
P11309	261	1yxv	A	A	261	233	SER	6pdn	A	A	261	262	SEP	1yxv_A	6pdn_A	A	A	1yxv_A	6pdn_A	P11309_261
P11309	261	1yxv	A	A	261	233	SER	4bzn	A	A	261	262	SEP	1yxv_A	4bzn_A	A	A	1yxv_A	4bzn_A	P11309_261
P25321	140	7bb0	A	A	139	142	SER	6yqk	A	A	139	142	SEP	7bb0_A	6yqk_A	A	A	7bb0_A	6yqk_A	P25321_140
P24941	160	3r73	A	A	160	168	THR	1w98	A	A	160	161	TPO	3r73_A	1w98_A	A	A	3r73_A	1w98_A	P24941_160
P24941	160	3r73	A	A	160	168	THR	1oi9	C	C	160	164	TPO	3r73_A	1oi9_C	A	C	3r73_A	1oi9_C	P24941_160
P24941	160	3rzb	A	A		168	THR	4i3z	A	A	160	160	TPO	3rzb_A	4i3z_A	A	A	3rzb_A	4i3z_A	P24941_160
P24941	160	3rzb	A	A		168	THR	4eon	A	A	160	162	TPO	3rzb_A	4eon_A	A	A	3rzb_A	4eon_A	P24941_160
P49841	216	1pyx	B	B	216	218	TYR	6y9s	B	B	216	182	PTR	1pyx_B	6y9s_B	B	B	1pyx_B	6y9s_B	P49841_216
P24941	160	3r7u	A	A		168	THR	1h27	C	C	160	165	TPO	3r7u_A	1h27_C	A	C	3r7u_A	1h27_C	P24941_160
P24941	160	3r7u	A	A		168	THR	1oi9	C	C	160	164	TPO	3r7u_A	1oi9_C	A	C	3r7u_A	1oi9_C	P24941_160
P24941	160	3r7u	A	A		168	THR	7ack	C	C	160	161	TPO	3r7u_A	7ack_C	A	C	3r7u_A	7ack_C	P24941_160
Q92731	488	3ols	A	A	488	228	TYR	3oll	B	B	488	228	PTR	3ols_A	3oll_B	A	B	3ols_A	3oll_B	Q92731_488
P25321	140	6y2o	A	A	139	142	SER	5n3m	A	A	139	142	SEP	6y2o_A	5n3m_A	A	A	6y2o_A	5n3m_A	P25321_140
P25321	140	6y2o	A	A	139	142	SER	6yqi	A	A	139	142	SEP	6y2o_A	6yqi_A	A	A	6y2o_A	6yqi_A	P25321_140
P49841	216	1q3w	A	A	216	220	TYR	6tcu	A	A	216	185	PTR	1q3w_A	6tcu_A	A	A	1q3w_A	6tcu_A	P49841_216
P49841	216	1q3w	A	A	216	220	TYR	8auz	B	B	216	191	PTR	1q3w_A	8auz_B	A	B	1q3w_A	8auz_B	P49841_216
P49841	216	1q3w	A	A	216	220	TYR	5kpl	A	A	216	220	PTR	1q3w_A	5kpl_A	A	A	1q3w_A	5kpl_A	P49841_216
P24941	160	5oo1	A	A		165	THR	1h24	A	A	160	165	TPO	5oo1_A	1h24_A	A	A	5oo1_A	1h24_A	P24941_160
P24941	160	5oo1	A	A		165	THR	1h1p	A	A	160	165	TPO	5oo1_A	1h1p_A	A	A	5oo1_A	1h1p_A	P24941_160
P24941	160	5oo1	A	A		165	THR	1h24	C	C	160	165	TPO	5oo1_A	1h24_C	A	C	5oo1_A	1h24_C	P24941_160
P43405	525	6zcr	A	A	525	183	TYR	4yjq	A	A	525	171	PTR	6zcr_A	4yjq_A	A	A	6zcr_A	4yjq_A	P43405_525
P17612	11	4uja	A	A		11	SER	4wb6	B	B	10	10	SEP	4uja_A	4wb6_B	A	B	4uja_A	4wb6_B	P17612_11
Q13627	301	6qu2	B	B	301	177	SER	4nct	C	C	301	179	SEP	6qu2_B	4nct_C	B	C	6qu2_B	4nct_C	Q13627_301
P07471	23	2occ	G	G	11	11	THR	3abk	T	T	11	11	TPO	2occ_G	3abk_T	G	T	2occ_G	3abk_T	P07471_23
O60674	1008	6vsn	B	B	1008	184	TYR	6wtn	A	A	1008	175	PTR	6vsn_B	6wtn_A	B	A	6vsn_B	6wtn_A	O60674_1008
O60674	1008	6vsn	B	B	1008	184	TYR	4ji9	B	B	1008	176	PTR	6vsn_B	4ji9_B	B	B	6vsn_B	4ji9_B	O60674_1008
O60674	1008	6vsn	B	B	1008	184	TYR	3krr	A	A	1008	171	PTR	6vsn_B	3krr_A	B	A	6vsn_B	3krr_A	O60674_1008
Q9NWZ3	342	8atl	BBB	B	342	180	THR	6vql	A	A		187	TPO	8atl_BBB	6vql_A	A	A	8atl_A	6vql_A	Q9NWZ3_342
Q9NWZ3	342	8atl	AAA	A		180	THR	2oib	A	A	342	183	TPO	8atl_AAA	2oib_A	B	A	8atl_B	2oib_A	Q9NWZ3_342
O75531	4	6urr	A	A	4	4	SER	7ndy	B	B	4	4	SEP	6urr_A	7ndy_B	A	B	6urr_A	7ndy_B	O75531_4
P28482	125	4n0s	A	A	125	125	HIS	4xj0	A	A	125	114	NEP	4n0s_A	4xj0_A	A	A	4n0s_A	4xj0_A	P28482_125
P24941	15	4eom	C	C	15	19	TYR	2cjm	C	C	15	15	PTR	4eom_C	2cjm_C	C	C	4eom_C	2cjm_C	P24941_15
Q79V60	432	7dy1	A	A	432	432	THR	4o0m	A	A	432	432	TPO	7dy1_A	4o0m_A	A	A	7dy1_A	4o0m_A	Q79V60_432
Q79V60	432	7dy1	A	A	432	432	THR	7dy1	C	C	432	432	TPO	7dy1_A	7dy1_C	A	C	7dy1_A	7dy1_C	Q79V60_432
Q9NWZ3	345	8dks	B	B		345	THR	6thx	B	B	345	193	TPO	8dks_B	6thx_B	B	B	8dks_B	6thx_B	Q9NWZ3_345
Q9NWZ3	345	8dks	B	B		345	THR	6vql	C	C	345	190	TPO	8dks_B	6vql_C	B	C	8dks_B	6vql_C	Q9NWZ3_345
Q9NWZ3	345	8dks	A	A		345	THR	5uiu	B	B	345	208	TPO	8dks_A	5uiu_B	A	B	8dks_A	5uiu_B	Q9NWZ3_345
Q9NWZ3	345	8dks	A	A		345	THR	4ztn	C	C	345	186	TPO	8dks_A	4ztn_C	A	C	8dks_A	4ztn_C	Q9NWZ3_345
P49841	216	3q3b	A	A	216	220	TYR	6b8j	A	A	216	216	PTR	3q3b_A	6b8j_A	A	A	3q3b_A	6b8j_A	P49841_216
P24941	160	1oiq	A	A		161	THR	4cfn	C	C	160	164	TPO	1oiq_A	4cfn_C	A	C	1oiq_A	4cfn_C	P24941_160
P24941	160	1oiq	A	A		161	THR	4cfv	C	C	160	165	TPO	1oiq_A	4cfv_C	A	C	1oiq_A	4cfv_C	P24941_160
P24941	160	1oiq	A	A		161	THR	2iw9	A	A	160	164	TPO	1oiq_A	2iw9_A	A	A	1oiq_A	2iw9_A	P24941_160
O14965	287	3vap	A	A		168	THR	6i2u	A	A	287	169	TPO	3vap_A	6i2u_A	A	A	3vap_A	6i2u_A	O14965_287
O14965	288	3vap	A	A		169	THR	5ose	A	A	288	162	TPO	3vap_A	5ose_A	A	A	3vap_A	5ose_A	O14965_288
O14965	288	3vap	A	A		169	THR	5os5	A	A	288	164	TPO	3vap_A	5os5_A	A	A	3vap_A	5os5_A	O14965_288
P24941	160	3rpv	A	A	160	168	THR	1ogu	C	C	160	164	TPO	3rpv_A	1ogu_C	A	C	3rpv_A	1ogu_C	P24941_160
P24941	160	3rpv	A	A	160	168	THR	4bco	A	A	160	162	TPO	3rpv_A	4bco_A	A	A	3rpv_A	4bco_A	P24941_160
P24941	160	3rpv	A	A	160	168	THR	6gub	C	C	160	164	TPO	3rpv_A	6gub_C	A	C	3rpv_A	6gub_C	P24941_160
P07471	23	1oco	T	T	11	11	THR	2eil	T	T	11	11	TPO	1oco_T	2eil_T	T	T	1oco_T	2eil_T	P07471_23
P07471	23	1oco	T	T	11	11	THR	1v55	G	G	11	11	TPO	1oco_T	1v55_G	T	G	1oco_T	1v55_G	P07471_23
P07471	23	1oco	T	T	11	11	THR	6juw	T	T	11	11	TPO	1oco_T	6juw_T	T	T	1oco_T	6juw_T	P07471_23
P07471	23	1oco	T	T	11	11	THR	5z85	T	T	11	11	TPO	1oco_T	5z85_T	T	T	1oco_T	5z85_T	P07471_23
P07471	23	1oco	G	G	11	11	THR	7tih	T	T	11	11	TPO	1oco_G	7tih_T	G	T	1oco_G	7tih_T	P07471_23
P07471	23	1oco	G	G	11	11	THR	7thu	T	T	11	11	TPO	1oco_G	7thu_T	G	T	1oco_G	7thu_T	P07471_23
P33981	675	6h3k	A	A		160	THR	7cht	A	A	675	161	TPO	6h3k_A	7cht_A	A	A	6h3k_A	7cht_A	P33981_675
P0CG47	218	2kwv	B	B	66	66	THR	6kox	A	A	66	66	TPO	2kwv_B	6kox_A	B	A	2kwv_B	6kox_A	P0CG47_218
P0CG47	164	2n13	B	B	112	12	THR	5nvg	A	A	12	12	TPO	2n13_B	5nvg_A	B	A	2n13_B	5nvg_A	P0CG47_164
O96013	562	5xva	A	A	562	264	THR	4jdk	A	A	562	317	TPO	5xva_A	4jdk_A	A	A	5xva_A	4jdk_A	O96013_562
P24941	160	4fkw	A	A		161	THR	4bcp	A	A	160	162	TPO	4fkw_A	4bcp_A	A	A	4fkw_A	4bcp_A	P24941_160
P24941	160	4fkw	A	A		161	THR	4cfu	A	A	160	165	TPO	4fkw_A	4cfu_A	A	A	4fkw_A	4cfu_A	P24941_160
P24941	160	4fkw	A	A		161	THR	7qhl	C	C	160	161	TPO	4fkw_A	7qhl_C	A	C	4fkw_A	7qhl_C	P24941_160
P24941	160	4fkw	A	A		161	THR	4eor	A	A	160	161	TPO	4fkw_A	4eor_A	A	A	4fkw_A	4eor_A	P24941_160
P24941	160	4fkw	A	A		161	THR	3bhv	A	A	160	162	TPO	4fkw_A	3bhv_A	A	A	4fkw_A	3bhv_A	P24941_160
P49841	216	1q4l	B	B	216	220	TYR	5kpk	B	B	216	220	PTR	1q4l_B	5kpk_B	B	B	1q4l_B	5kpk_B	P49841_216
P48730	220	6ru6	B	B	220	222	THR	7nzy	B	B	220	240	TPO	6ru6_B	7nzy_B	B	B	6ru6_B	7nzy_B	P48730_220
P24941	160	7rwe	A	A		160	THR	1h24	A	A	160	165	TPO	7rwe_A	1h24_A	A	A	7rwe_A	1h24_A	P24941_160
P24941	160	7rwe	A	A		160	THR	7kjs	A	A	160	160	TPO	7rwe_A	7kjs_A	A	A	7rwe_A	7kjs_A	P24941_160
P00517	11	4c37	A	A		11	SER	4c35	A	A	10	11	SEP	4c37_A	4c35_A	A	A	4c37_A	4c35_A	P00517_11
P25321	140	6yot	A	A	139	142	SER	6snn	A	A	139	140	SEP	6yot_A	6snn_A	A	A	6yot_A	6snn_A	P25321_140
P24941	160	7nvq	A	A	160	162	THR	2cch	C	C	160	161	TPO	7nvq_A	2cch_C	A	C	7nvq_A	2cch_C	P24941_160
P24941	160	3qtq	A	A	160	168	THR	3qhr	C	C	160	162	TPO	3qtq_A	3qhr_C	A	C	3qtq_A	3qhr_C	P24941_160
P11309	261	3r01	A	A	261	234	SER	6l11	A	A	261	237	SEP	3r01_A	6l11_A	A	A	3r01_A	6l11_A	P11309_261
P24941	160	3r1s	A	A	160	168	THR	5lmk	C	C	160	161	TPO	3r1s_A	5lmk_C	A	C	3r1s_A	5lmk_C	P24941_160
P24941	160	3r1s	A	A	160	168	THR	2uzb	A	A	160	160	TPO	3r1s_A	2uzb_A	A	A	3r1s_A	2uzb_A	P24941_160
P24941	160	3r1s	A	A	160	168	THR	2uze	C	C	160	160	TPO	3r1s_A	2uze_C	A	C	3r1s_A	2uze_C	P24941_160
P24941	160	3r1s	A	A	160	168	THR	4bcp	C	C	160	162	TPO	3r1s_A	4bcp_C	A	C	3r1s_A	4bcp_C	P24941_160
O14965	287	5g1x	A	A	287	169	THR	2wtv	D	D	287	169	TPO	5g1x_A	2wtv_D	A	D	5g1x_A	2wtv_D	O14965_287
Q9NWZ3	342	6rfj	A	A		204	THR	4xs2	A	A	342	183	TPO	6rfj_A	4xs2_A	A	A	6rfj_A	4xs2_A	Q9NWZ3_342
P48730	220	6hmp	A	A	220	240	THR	7p7f	A	A	220	222	TPO	6hmp_A	7p7f_A	A	A	6hmp_A	7p7f_A	P48730_220
P49841	216	8djc	A	A	216	237	TYR	7sxh	A	A	216	180	PTR	8djc_A	7sxh_A	A	A	8djc_A	7sxh_A	P49841_216
P24941	160	2exm	A	A	160	160	THR	5l2w	A	A	160	161	TPO	2exm_A	5l2w_A	A	A	2exm_A	5l2w_A	P24941_160
P24941	160	2exm	A	A	160	160	THR	2iw6	C	C	160	164	TPO	2exm_A	2iw6_C	A	C	2exm_A	2iw6_C	P24941_160
P24941	160	2exm	A	A	160	160	THR	3bhu	C	C	160	162	TPO	2exm_A	3bhu_C	A	C	2exm_A	3bhu_C	P24941_160
P24941	160	2exm	A	A	160	160	THR	4eoq	C	C	160	164	TPO	2exm_A	4eoq_C	A	C	2exm_A	4eoq_C	P24941_160
P21802	656	4j99	A	A	656	212	TYR	6v6q	C	C		246	PTR	4j99_A	6v6q_C	A	C	4j99_A	6v6q_C	P21802_656
P21802	586	4j99	B	B	586	142	TYR	2pvf	A	A	586	142	PTR	4j99_B	2pvf_A	B	A	4j99_B	2pvf_A	P21802_586
P11309	261	7oov	A	A	261	262	SER	3t9i	A	A	261	276	SEP	7oov_A	3t9i_A	A	A	7oov_A	3t9i_A	P11309_261
P24941	160	2vtt	A	A		160	THR	4bcm	C	C	160	163	TPO	2vtt_A	4bcm_C	A	C	2vtt_A	4bcm_C	P24941_160
P24941	160	2vtt	A	A		160	THR	2g9x	C	C	160	161	TPO	2vtt_A	2g9x_C	A	C	2vtt_A	2g9x_C	P24941_160
P24941	160	2vtt	A	A		160	THR	1h25	A	A	160	165	TPO	2vtt_A	1h25_A	A	A	2vtt_A	1h25_A	P24941_160
P24941	160	2vtt	A	A		160	THR	2uze	A	A	160	160	TPO	2vtt_A	2uze_A	A	A	2vtt_A	2uze_A	P24941_160
P49759	341	6ft9	A	A	341	196	SER	2vag	A	A	341	196	SEP	6ft9_A	2vag_A	A	A	6ft9_A	2vag_A	P49759_341
P00517	11	1smh	A	A	10	10	SER	3e8e	A	A	10	10	SEP	1smh_A	3e8e_A	A	A	1smh_A	3e8e_A	P00517_11
P00517	11	1smh	A	A	10	10	SER	2gni	A	A	10	10	SEP	1smh_A	2gni_A	A	A	1smh_A	2gni_A	P00517_11
P11309	261	3vbt	A	A	261	234	SER	8afr	A	A	261	260	SEP	3vbt_A	8afr_A	A	A	3vbt_A	8afr_A	P11309_261
P17612	11	4ae9	A	A		3	SER	3agl	B	B		11	SEP	4ae9_A	3agl_B	A	B	4ae9_A	3agl_B	P17612_11
P28482	187	7nqw	A	A	187	195	TYR	4iza	A	A	187	183	PTR	7nqw_A	4iza_A	A	A	7nqw_A	4iza_A	P28482_187
P0CG47	218	6jb7	B	A	66	66	THR	6kox	A	A	66	66	TPO	6jb7_B	6kox_A	B	A	6jb7_B	6kox_A	P0CG47_218
O14965	288	4b0g	A	A		168	THR	5orv	A	A	288	162	TPO	4b0g_A	5orv_A	A	A	4b0g_A	5orv_A	O14965_288
O14965	287	8guw	B	B		188	THR	2wtv	B	B	287	169	TPO	8guw_B	2wtv_B	B	B	8guw_B	2wtv_B	O14965_287
O14965	288	8guw	B	B		189	THR	5osd	A	A	288	164	TPO	8guw_B	5osd_A	B	A	8guw_B	5osd_A	O14965_288
O14965	287	8guw	C	C		188	THR	6i2u	A	A	287	169	TPO	8guw_C	6i2u_A	C	A	8guw_C	6i2u_A	O14965_287
O14965	287	8guw	C	C		188	THR	2wtv	A	A	287	169	TPO	8guw_C	2wtv_A	C	A	8guw_C	2wtv_A	O14965_287
O14965	288	8guw	C	C		189	THR	5ew9	A	A	288	169	TPO	8guw_C	5ew9_A	C	A	8guw_C	5ew9_A	O14965_288
P63086	185	6fi3	A	A	185	191	TYR	3zuv	A	A	185	191	PTR	6fi3_A	3zuv_A	A	A	6fi3_A	3zuv_A	P63086_185
O14965	288	6vpj	A	A	288	191	THR	6vph	A	A	288	191	TPO	6vpj_A	6vph_A	A	A	6vpj_A	6vph_A	O14965_288
P24941	160	2uue	A	A	160	160	THR	1qmz	C	C	160	161	TPO	2uue_A	1qmz_C	A	C	2uue_A	1qmz_C	P24941_160
P24941	160	2uue	A	A	160	160	THR	4bco	C	C	160	162	TPO	2uue_A	4bco_C	A	C	2uue_A	4bco_C	P24941_160
P24941	160	2uue	A	A	160	160	THR	2uzd	C	C	160	160	TPO	2uue_A	2uzd_C	A	C	2uue_A	2uzd_C	P24941_160
Q16539	182	3d83	A	A	182	182	TYR	3nnx	A	A	182	182	PTR	3d83_A	3nnx_A	A	A	3d83_A	3nnx_A	Q16539_182
P00517	11	3zo4	A	A		11	SER	1sve	A	A	10	10	SEP	3zo4_A	1sve_A	A	A	3zo4_A	1sve_A	P00517_11
P00517	11	3zo4	A	A		11	SER	2gng	A	A	10	10	SEP	3zo4_A	2gng_A	A	A	3zo4_A	2gng_A	P00517_11
P24941	160	3wbl	A	A		160	THR	2uze	A	A	160	160	TPO	3wbl_A	2uze_A	A	A	3wbl_A	2uze_A	P24941_160
P24941	160	3wbl	A	A		160	THR	1oi9	C	C	160	164	TPO	3wbl_A	1oi9_C	A	C	3wbl_A	1oi9_C	P24941_160
P0CG47	217	7npo	B	B	65	65	SER	4zpz	B	B	65	65	SEP	7npo_B	4zpz_B	B	B	7npo_B	4zpz_B	P0CG47_217
P24941	160	3r9o	A	A		168	THR	3ddp	A	A	160	161	TPO	3r9o_A	3ddp_A	A	A	3r9o_A	3ddp_A	P24941_160
P24941	160	3r9o	A	A		168	THR	6gub	A	A	160	164	TPO	3r9o_A	6gub_A	A	A	3r9o_A	6gub_A	P24941_160
P24941	160	3r9o	A	A		168	THR	2cjm	A	A	160	160	TPO	3r9o_A	2cjm_A	A	A	3r9o_A	2cjm_A	P24941_160
O14965	288	3uok	B	B	288	166	THR	5orx	A	A	288	162	TPO	3uok_B	5orx_A	B	A	3uok_B	5orx_A	O14965_288
O60674	1008	6vsn	D	A	1008	184	TYR	4e4m	B	B	1008	178	PTR	6vsn_D	4e4m_B	D	B	6vsn_D	4e4m_B	O60674_1008
O14965	288	5aaf	A	A		170	THR	5orn	A	A	288	162	TPO	5aaf_A	5orn_A	A	A	5aaf_A	5orn_A	O14965_288
O14965	288	5aaf	A	A		170	THR	6i2u	A	A	288	170	TPO	5aaf_A	6i2u_A	A	A	5aaf_A	6i2u_A	O14965_288
O60674	1008	6vsn	C	C	1008	184	TYR	4jia	A	A	1008	176	PTR	6vsn_C	4jia_A	C	A	6vsn_C	4jia_A	O60674_1008
O60674	1008	6vsn	C	C	1008	184	TYR	2b7a	B	B	1008	169	PTR	6vsn_C	2b7a_B	C	B	6vsn_C	2b7a_B	O60674_1008
O60674	1008	6vsn	C	C	1008	184	TYR	4e6d	A	A	1008	174	PTR	6vsn_C	4e6d_A	C	A	6vsn_C	4e6d_A	O60674_1008
P47811	182	4loo	A	A	182	183	TYR	5nzz	E	E	182	182	PTR	4loo_A	5nzz_E	A	E	4loo_A	5nzz_E	P47811_182
P0CG47	217	5l8h	B	B	65	65	SER	4wzp	F	F	65	65	SEP	5l8h_B	4wzp_F	B	F	5l8h_B	4wzp_F	P0CG47_217
P24941	160	3ezr	A	A		162	THR	4eoo	C	C	160	162	TPO	3ezr_A	4eoo_C	A	C	3ezr_A	4eoo_C	P24941_160
P24941	160	3ezr	A	A		162	THR	4i3z	A	A	160	160	TPO	3ezr_A	4i3z_A	A	A	3ezr_A	4i3z_A	P24941_160
P24941	160	3ezr	A	A		162	THR	4eok	A	A	160	163	TPO	3ezr_A	4eok_A	A	A	3ezr_A	4eok_A	P24941_160
P29320	701	4gk2	A	A	701	115	TYR	2qo7	A	A	701	127	PTR	4gk2_A	2qo7_A	A	A	4gk2_A	2qo7_A	P29320_701
P24941	160	3r7i	A	A		168	THR	4cfm	C	C	160	165	TPO	3r7i_A	4cfm_C	A	C	3r7i_A	4cfm_C	P24941_160
P24941	160	3r7i	A	A		168	THR	4cfn	C	C	160	164	TPO	3r7i_A	4cfn_C	A	C	3r7i_A	4cfn_C	P24941_160
P24941	160	3r7i	A	A		168	THR	1h27	C	C	160	165	TPO	3r7i_A	1h27_C	A	C	3r7i_A	1h27_C	P24941_160
P24941	160	3r7i	A	A		168	THR	1e9h	C	C	160	161	TPO	3r7i_A	1e9h_C	A	C	3r7i_A	1e9h_C	P24941_160
P24941	15	4bcm	C	C	15	18	TYR	2cjm	C	C	15	15	PTR	4bcm_C	2cjm_C	C	C	4bcm_C	2cjm_C	P24941_15
D3KVM3	12	6jae	A	A	12	18	THR	6j9x	C	C	12	18	TPO	6jae_A	6j9x_C	A	C	6jae_A	6j9x_C	D3KVM3_12
O14965	288	2x6d	A	A		170	THR	5ort	A	A	288	162	TPO	2x6d_A	5ort_A	A	A	2x6d_A	5ort_A	O14965_288
O14965	288	2x6d	A	A		170	THR	5orw	A	A	288	162	TPO	2x6d_A	5orw_A	A	A	2x6d_A	5orw_A	O14965_288
P24941	160	1ckp	A	A		160	THR	3tnw	A	A	160	162	TPO	1ckp_A	3tnw_A	A	A	1ckp_A	3tnw_A	P24941_160
P24941	160	1ckp	A	A		160	THR	4eoi	A	A	160	161	TPO	1ckp_A	4eoi_A	A	A	1ckp_A	4eoi_A	P24941_160
P24941	160	1ckp	A	A		160	THR	3bht	A	A	160	162	TPO	1ckp_A	3bht_A	A	A	1ckp_A	3bht_A	P24941_160
P24941	160	1ckp	A	A		160	THR	4eor	C	C	160	161	TPO	1ckp_A	4eor_C	A	C	1ckp_A	4eor_C	P24941_160
P24941	160	1ckp	A	A		160	THR	2uzb	C	C	160	160	TPO	1ckp_A	2uzb_C	A	C	1ckp_A	2uzb_C	P24941_160
P24941	160	1ckp	A	A		160	THR	4eoo	A	A	160	162	TPO	1ckp_A	4eoo_A	A	A	1ckp_A	4eoo_A	P24941_160
A0A7M4DUC2	1547	7nvt	A	A		1547	SER	7unc	A	A	1547	1547	SEP	7nvt_A	7unc_A	A	A	7nvt_A	7unc_A	A0A7M4DUC2_1547
O14965	287	4zts	A	A		169	THR	4bn1	A	A	287	169	TPO	4zts_A	4bn1_A	A	A	4zts_A	4bn1_A	O14965_287
O14965	288	4zts	A	A		170	THR	3ha6	A	A	288	165	TPO	4zts_A	3ha6_A	A	A	4zts_A	3ha6_A	O14965_288
O14965	288	4zts	A	A		170	THR	5orw	A	A	288	162	TPO	4zts_A	5orw_A	A	A	4zts_A	5orw_A	O14965_288
P07471	23	1occ	T	T	11	11	THR	6nmf	G	G	11	11	TPO	1occ_T	6nmf_G	T	G	1occ_T	6nmf_G	P07471_23
Q9NWZ3	342	5k76	B	B		183	THR	6o9d	A	A	342	199	TPO	5k76_B	6o9d_A	B	A	5k76_B	6o9d_A	Q9NWZ3_342
Q9NWZ3	342	5k76	B	B		183	THR	5uiu	B	B	342	205	TPO	5k76_B	5uiu_B	B	B	5k76_B	5uiu_B	Q9NWZ3_342
P24941	160	2wfy	A	A	160	160	THR	3tnw	A	A	160	162	TPO	2wfy_A	3tnw_A	A	A	2wfy_A	3tnw_A	P24941_160
P24941	160	2wfy	A	A	160	160	THR	4bco	C	C	160	162	TPO	2wfy_A	4bco_C	A	C	2wfy_A	4bco_C	P24941_160
Q14653	386	1j2f	A	A	386	217	SER	3a77	C	C	386	201	SEP	1j2f_A	3a77_C	A	C	1j2f_A	3a77_C	Q14653_386
P33981	676	5ntt	A	A	676	166	THR	7chn	A	A	676	162	TPO	5ntt_A	7chn_A	A	A	5ntt_A	7chn_A	P33981_676
P33981	677	5ntt	A	A	677	167	SER	7clh	A	A		163	SEP	5ntt_A	7clh_A	A	A	5ntt_A	7clh_A	P33981_677
O14965	288	5os2	A	A		162	THR	5ort	A	A	288	162	TPO	5os2_A	5ort_A	A	A	5os2_A	5ort_A	O14965_288
P24941	160	6q4d	A	A	160	168	THR	4bco	C	C	160	162	TPO	6q4d_A	4bco_C	A	C	6q4d_A	4bco_C	P24941_160
Q9Y6E0	190	3zhp	C	C	178	183	THR	4u8z	A	A	178	170	TPO	3zhp_C	4u8z_A	C	A	3zhp_C	4u8z_A	Q9Y6E0_190
P24941	160	2r3h	A	A	160	161	THR	1jsu	A	A	160	160	TPO	2r3h_A	1jsu_A	A	A	2r3h_A	1jsu_A	P24941_160
P24941	160	2r3h	A	A	160	161	THR	2uzl	A	A	160	160	TPO	2r3h_A	2uzl_A	A	A	2r3h_A	2uzl_A	P24941_160
P11309	261	5vub	B	A	261	234	SER	6l16	A	A	261	237	SEP	5vub_B	6l16_A	B	A	5vub_B	6l16_A	P11309_261
P11309	261	5vub	B	A	261	234	SER	4i41	A	A	261	237	SEP	5vub_B	4i41_A	B	A	5vub_B	4i41_A	P11309_261
P11309	261	5vub	B	A	261	234	SER	2obj	A	A	261	281	SEP	5vub_B	2obj_A	B	A	5vub_B	2obj_A	P11309_261
P49841	216	3i4b	A	A	216	210	TYR	7sxh	A	A	216	180	PTR	3i4b_A	7sxh_A	A	A	3i4b_A	7sxh_A	P49841_216
P49759	342	6zln	A	A	342	197	THR	6g33	A	A	342	197	TPO	6zln_A	6g33_A	A	A	6zln_A	6g33_A	P49759_342
P24941	160	2vts	A	A		160	THR	4cfu	C	C	160	165	TPO	2vts_A	4cfu_C	A	C	2vts_A	4cfu_C	P24941_160
P24941	160	2vts	A	A		160	THR	6guf	A	A	160	164	TPO	2vts_A	6guf_A	A	A	2vts_A	6guf_A	P24941_160
P9WG47	129	3ifz	A	A	129	129	TYR	5bta	A	A	129	128	PTR	3ifz_A	5bta_A	A	A	3ifz_A	5bta_A	P9WG47_129
P9WG47	129	3ifz	B	B	129	129	TYR	5btl	A	A	129	128	PTR	3ifz_B	5btl_A	B	A	3ifz_B	5btl_A	P9WG47_129
P24941	160	4ek6	A	A		161	THR	5nev	C	C	160	165	TPO	4ek6_A	5nev_C	A	C	4ek6_A	5nev_C	P24941_160
P24941	160	4ek6	A	A		161	THR	4eon	A	A	160	162	TPO	4ek6_A	4eon_A	A	A	4ek6_A	4eon_A	P24941_160
P49841	216	4ach	A	A	216	261	TYR	3zdi	A	A	216	182	PTR	4ach_A	3zdi_A	A	A	4ach_A	3zdi_A	P49841_216
P49841	216	4ach	A	A	216	261	TYR	5k5n	A	A	216	202	PTR	4ach_A	5k5n_A	A	A	4ach_A	5k5n_A	P49841_216
P11309	261	5tex	A	A	261	229	SER	3dcv	A	A	261	276	SEP	5tex_A	3dcv_A	A	A	5tex_A	3dcv_A	P11309_261
P49841	216	8djc	B	B	216	237	TYR	3zrk	B	B	216	194	PTR	8djc_B	3zrk_B	B	B	8djc_B	3zrk_B	P49841_216
P49841	216	8djc	B	B	216	237	TYR	3say	A	A	216	216	PTR	8djc_B	3say_A	B	A	8djc_B	3say_A	P49841_216
P49841	277	8djc	B	B	277	298	THR	5hlp	B	B	277	281	TPO	8djc_B	5hlp_B	B	B	8djc_B	5hlp_B	P49841_277
P00517	11	2uvy	A	A		11	SER	3e8e	L	I		10	SEP	2uvy_A	3e8e_L	A	L	2uvy_A	3e8e_L	P00517_11
P11309	261	5tel	A	A	261	229	SER	5n5m	A	A	261	261	SEP	5tel_A	5n5m_A	A	A	5tel_A	5n5m_A	P11309_261
P11309	261	7oox	A	A	261	262	SER	1yi3	A	A	261	229	SEP	7oox_A	1yi3_A	A	A	7oox_A	1yi3_A	P11309_261
P24941	160	4fkq	A	A		161	THR	1qmz	A	A	160	161	TPO	4fkq_A	1qmz_A	A	A	4fkq_A	1qmz_A	P24941_160
P0AGE9	247	2nu7	A	A	246	246	HIS	2nu6	A	A	246	246	NEP	2nu7_A	2nu6_A	A	A	2nu7_A	2nu6_A	P0AGE9_247
P05132	11	4iai	A	A		16	SER	3tnp	C	A		10	SEP	4iai_A	3tnp_C	A	C	4iai_A	3tnp_C	P05132_11
P24941	160	5jq8	A	A		160	THR	4bcm	C	C	160	163	TPO	5jq8_A	4bcm_C	A	C	5jq8_A	4bcm_C	P24941_160
P24941	160	5jq8	A	A		160	THR	4eom	A	A	160	164	TPO	5jq8_A	4eom_A	A	A	5jq8_A	4eom_A	P24941_160
P24941	160	5jq8	A	A		160	THR	6gue	A	A	160	164	TPO	5jq8_A	6gue_A	A	A	5jq8_A	6gue_A	P24941_160
P24941	160	5jq8	A	A		160	THR	3qhr	C	C	160	162	TPO	5jq8_A	3qhr_C	A	C	5jq8_A	3qhr_C	P24941_160
P24941	160	5a14	A	A		161	THR	3qhw	C	C	160	162	TPO	5a14_A	3qhw_C	A	C	5a14_A	3qhw_C	P24941_160
P24941	160	5a14	A	A		161	THR	1e9h	C	C	160	161	TPO	5a14_A	1e9h_C	A	C	5a14_A	1e9h_C	P24941_160
P28482	187	4xj0	A	A	187	176	TYR	4iza	A	A	187	183	PTR	4xj0_A	4iza_A	A	A	4xj0_A	4iza_A	P28482_187
P0CG47	217	7ojx	D	D	65	65	SER	7us1	B	B	65	65	SEP	7ojx_D	7us1_B	D	B	7ojx_D	7us1_B	P0CG47_217
P0CG47	217	7ojx	E	E	65	65	SER	7us1	B	B	65	65	SEP	7ojx_E	7us1_B	E	B	7ojx_E	7us1_B	P0CG47_217
P0CG47	217	5jp3	F	H	65	65	SER	4wzp	D	D	65	65	SEP	5jp3_F	4wzp_D	F	D	5jp3_F	4wzp_D	P0CG47_217
P00489	15	5jtt	A	A	14	15	SER	1lwn	A	A	14	14	SEP	5jtt_A	1lwn_A	A	A	5jtt_A	1lwn_A	P00489_15
P00634	124	1aja	A	A	102	102	SER	1hjk	B	B	102	102	SEP	1aja_A	1hjk_B	A	B	1aja_A	1hjk_B	P00634_124
P36871	117	7s0w	A	A	117	140	SER	6snq	A	A	135	138	SEP	7s0w_A	6snq_A	A	A	7s0w_A	6snq_A	P36871_117
P24941	160	1pxl	A	A	160	160	THR	6gue	C	C	160	164	TPO	1pxl_A	6gue_C	A	C	1pxl_A	6gue_C	P24941_160
P49841	216	1j1c	B	B	716	216	TYR	5kpl	A	A	216	220	PTR	1j1c_B	5kpl_A	B	A	1j1c_B	5kpl_A	P49841_216
P43405	525	8bi2	A	A	525	183	TYR	5lmb	B	B	525	167	PTR	8bi2_A	5lmb_B	A	B	8bi2_A	5lmb_B	P43405_525
P43405	525	8bi2	A	A	525	183	TYR	5lma	A	A	525	167	PTR	8bi2_A	5lma_A	A	A	8bi2_A	5lma_A	P43405_525
P24941	160	1aq1	A	A		160	THR	6rij	A	A	160	161	TPO	1aq1_A	6rij_A	A	A	1aq1_A	6rij_A	P24941_160
Q9NWZ3	342	6ega	A	A		194	THR	6uya	C	C	342	199	TPO	6ega_A	6uya_C	A	C	6ega_A	6uya_C	Q9NWZ3_342
Q9NWZ3	342	6ega	A	A		194	THR	4yp8	C	C	342	183	TPO	6ega_A	4yp8_C	A	C	6ega_A	4yp8_C	Q9NWZ3_342
Q9NWZ3	345	6ega	A	A		197	THR	6f3i	A	A	345	207	TPO	6ega_A	6f3i_A	A	A	6ega_A	6f3i_A	Q9NWZ3_345
P49841	216	3l1s	A	A	216	210	TYR	3zdi	A	A	216	182	PTR	3l1s_A	3zdi_A	A	A	3l1s_A	3zdi_A	P49841_216
P49841	216	3l1s	A	A	216	210	TYR	8auz	A	A	216	191	PTR	3l1s_A	8auz_A	A	A	3l1s_A	8auz_A	P49841_216
P49841	216	3l1s	A	A	216	210	TYR	3say	A	A	216	216	PTR	3l1s_A	3say_A	A	A	3l1s_A	3say_A	P49841_216
P49841	216	3l1s	A	A	216	210	TYR	4j1r	C	C	216	220	PTR	3l1s_A	4j1r_C	A	C	3l1s_A	4j1r_C	P49841_216
P0CG47	217	6qml	B	B	65	65	SER	5xk4	A	A	65	65	SEP	6qml_B	5xk4_A	B	A	6qml_B	5xk4_A	P0CG47_217
O14965	288	6hjj	A	A		170	THR	6r4b	A	A	288	170	TPO	6hjj_A	6r4b_A	A	A	6hjj_A	6r4b_A	O14965_288
P33981	677	3hmn	A	A		210	SER	7cht	A	A	677	163	SEP	3hmn_A	7cht_A	A	A	3hmn_A	7cht_A	P33981_677
P0CG47	217	6qml	E	E	65	65	SER	7f7x	A	A	65	65	SEP	6qml_E	7f7x_A	E	A	6qml_E	7f7x_A	P0CG47_217
P24941	160	6q4k	A	A	160	168	THR	4cfw	A	A	160	165	TPO	6q4k_A	4cfw_A	A	A	6q4k_A	4cfw_A	P24941_160
P24941	160	6q4k	A	A	160	168	THR	4cfm	A	A	160	165	TPO	6q4k_A	4cfm_A	A	A	6q4k_A	4cfm_A	P24941_160
P11309	261	2o65	A	A	261	233	SER	6l12	A	A	261	237	SEP	2o65_A	6l12_A	A	A	2o65_A	6l12_A	P11309_261
P21802	656	5ugl	B	A		212	TYR	6v6q	A	A	656	246	PTR	5ugl_B	6v6q_A	B	A	5ugl_B	6v6q_A	P21802_656
P24941	160	3qqj	A	A	160	168	THR	1h27	A	A	160	165	TPO	3qqj_A	1h27_A	A	A	3qqj_A	1h27_A	P24941_160
P24941	160	1h07	A	A	160	161	THR	5l2w	A	A	160	161	TPO	1h07_A	5l2w_A	A	A	1h07_A	5l2w_A	P24941_160
P24941	160	3qwj	A	A	160	168	THR	2uzd	A	A	160	160	TPO	3qwj_A	2uzd_A	A	A	3qwj_A	2uzd_A	P24941_160
P24941	160	3qwj	A	A	160	168	THR	7kjs	A	A	160	160	TPO	3qwj_A	7kjs_A	A	A	3qwj_A	7kjs_A	P24941_160
P28482	125	6qah	A	A	125	133	HIS	4qp3	B	B	125	134	NEP	6qah_A	4qp3_B	A	B	6qah_A	4qp3_B	P28482_125
P24941	160	6q4b	A	A	160	168	THR	2iw8	A	A	160	164	TPO	6q4b_A	2iw8_A	A	A	6q4b_A	2iw8_A	P24941_160
P24941	160	6q4b	A	A	160	168	THR	6gub	A	A	160	164	TPO	6q4b_A	6gub_A	A	A	6q4b_A	6gub_A	P24941_160
O14965	288	3up2	A	A	288	166	THR	5orz	A	A	288	162	TPO	3up2_A	5orz_A	A	A	3up2_A	5orz_A	O14965_288
P24941	160	6inl	A	A		161	THR	2cjm	C	C	160	160	TPO	6inl_A	2cjm_C	A	C	6inl_A	2cjm_C	P24941_160
P24941	160	6inl	A	A		161	THR	6sg4	A	A	160	164	TPO	6inl_A	6sg4_A	A	A	6inl_A	6sg4_A	P24941_160
P24941	160	6inl	A	A		161	THR	3ddq	A	A	160	161	TPO	6inl_A	3ddq_A	A	A	6inl_A	3ddq_A	P24941_160
Q16539	180	3hvc	A	A		182	THR	4ewq	A	A	180	203	TPO	3hvc_A	4ewq_A	A	A	3hvc_A	4ewq_A	Q16539_180
P24941	160	3r8z	A	A	160	168	THR	4eoj	A	A	160	164	TPO	3r8z_A	4eoj_A	A	A	3r8z_A	4eoj_A	P24941_160
P0CG47	217	6fx4	D	D	65	65	SER	5n2w	B	B	65	65	SEP	6fx4_D	5n2w_B	D	B	6fx4_D	5n2w_B	P0CG47_217
P25321	11	7baq	A	A		13	SER	5n1k	A	A	10	13	SEP	7baq_A	5n1k_A	A	A	7baq_A	5n1k_A	P25321_11
P25321	140	7baq	A	A	139	142	SER	7pif	A	A	139	142	SEP	7baq_A	7pif_A	A	A	7baq_A	7pif_A	P25321_140
P48730	220	6f26	A	A	220	240	THR	7nzy	C	C		240	TPO	6f26_A	7nzy_C	A	C	6f26_A	7nzy_C	P48730_220
P24941	160	2a0c	X	A	160	160	THR	5nev	A	A	160	165	TPO	2a0c_X	5nev_A	X	A	2a0c_X	5nev_A	P24941_160
P24941	160	2a0c	X	A	160	160	THR	4eoj	A	A	160	164	TPO	2a0c_X	4eoj_A	X	A	2a0c_X	4eoj_A	P24941_160
P49841	216	1pyx	A	A	216	218	TYR	6y9s	A	A	216	182	PTR	1pyx_A	6y9s_A	A	A	1pyx_A	6y9s_A	P49841_216
P49841	216	1pyx	A	A	216	218	TYR	3say	A	A	216	216	PTR	1pyx_A	3say_A	A	A	1pyx_A	3say_A	P49841_216
P24941	160	2r3g	A	A	160	161	THR	4cfn	A	A	160	164	TPO	2r3g_A	4cfn_A	A	A	2r3g_A	4cfn_A	P24941_160
P24941	160	2r3g	A	A	160	161	THR	1h1p	A	A	160	165	TPO	2r3g_A	1h1p_A	A	A	2r3g_A	1h1p_A	P24941_160
P24941	160	2r3m	A	A		161	THR	7qhl	C	C	160	161	TPO	2r3m_A	7qhl_C	A	C	2r3m_A	7qhl_C	P24941_160
P24941	160	2r3m	A	A		161	THR	4cfn	C	C	160	164	TPO	2r3m_A	4cfn_C	A	C	2r3m_A	4cfn_C	P24941_160
P24941	160	2r3m	A	A		161	THR	8b54	A	A	160	161	TPO	2r3m_A	8b54_A	A	A	2r3m_A	8b54_A	P24941_160
P24941	160	3rm6	A	A	160	168	THR	1jst	A	A	160	160	TPO	3rm6_A	1jst_A	A	A	3rm6_A	1jst_A	P24941_160
P24941	160	4fx3	C	C	160	160	THR	1pkd	C	C	160	161	TPO	4fx3_C	1pkd_C	C	C	4fx3_C	1pkd_C	P24941_160
P24941	160	4fx3	C	C	160	160	THR	1e9h	C	C	160	161	TPO	4fx3_C	1e9h_C	C	C	4fx3_C	1e9h_C	P24941_160
P24941	160	3unj	A	A	160	160	THR	1w98	A	A	160	161	TPO	3unj_A	1w98_A	A	A	3unj_A	1w98_A	P24941_160
P24941	160	4fx3	A	A	160	160	THR	4bcm	A	A	160	163	TPO	4fx3_A	4bcm_A	A	A	4fx3_A	4bcm_A	P24941_160
P24941	160	4fx3	A	A	160	160	THR	4bcp	C	C	160	162	TPO	4fx3_A	4bcp_C	A	C	4fx3_A	4bcp_C	P24941_160
P24941	160	4fx3	A	A	160	160	THR	3my5	C	C	160	162	TPO	4fx3_A	3my5_C	A	C	4fx3_A	3my5_C	P24941_160
P25321	140	5m0b	A	A	139	142	SER	5ntj	A	A	139	142	SEP	5m0b_A	5ntj_A	A	A	5m0b_A	5ntj_A	P25321_140
P24941	160	4fkg	A	A	160	161	THR	1p5e	C	C	160	161	TPO	4fkg_A	1p5e_C	A	C	4fkg_A	1p5e_C	P24941_160
P24941	160	4fkg	A	A	160	161	THR	4eor	C	C	160	161	TPO	4fkg_A	4eor_C	A	C	4fkg_A	4eor_C	P24941_160
P24941	160	4fkg	A	A	160	161	THR	3qhr	A	A	160	162	TPO	4fkg_A	3qhr_A	A	A	4fkg_A	3qhr_A	P24941_160
P24941	160	3r28	A	A	160	168	THR	5cyi	A	A	160	165	TPO	3r28_A	5cyi_A	A	A	3r28_A	5cyi_A	P24941_160
P24941	160	5d1j	A	A		160	THR	1h1s	C	C	160	165	TPO	5d1j_A	1h1s_C	A	C	5d1j_A	1h1s_C	P24941_160
P24941	160	5d1j	A	A		160	THR	6guc	A	A	160	164	TPO	5d1j_A	6guc_A	A	A	5d1j_A	6guc_A	P24941_160
Q9NWZ3	342	6lxy	A	A	342	187	THR	4ztm	C	C	342	183	TPO	6lxy_A	4ztm_C	A	C	6lxy_A	4ztm_C	Q9NWZ3_342
Q9NWZ3	342	6lxy	A	A	342	187	THR	4yo6	D	D	342	183	TPO	6lxy_A	4yo6_D	A	D	6lxy_A	4yo6_D	Q9NWZ3_342
Q96RR4	400	5uy6	A	A	400	242	SER	6cmj	B	B	400	256	SEP	5uy6_A	6cmj_B	A	B	5uy6_A	6cmj_B	Q96RR4_400
O60674	1007	6bbv	A	A	1007	173	TYR	3q32	A	A	1007	170	PTR	6bbv_A	3q32_A	A	A	6bbv_A	3q32_A	O60674_1007
O60674	1008	6bbv	A	A	1008	174	TYR	2b7a	B	B	1008	169	PTR	6bbv_A	2b7a_B	A	B	6bbv_A	2b7a_B	O60674_1008
O60674	1008	6bbv	A	A	1008	174	TYR	4f08	A	A	1008	178	PTR	6bbv_A	4f08_A	A	A	6bbv_A	4f08_A	O60674_1008
O60674	1008	6bbv	A	A	1008	174	TYR	3e+63	A	A	1008	170	PTR	6bbv_A	3e63_A	A	A	6bbv_A	3e63_A	O60674_1008
O60674	1008	6bbv	A	A	1008	174	TYR	4d0x	A	A	1008	174	PTR	6bbv_A	4d0x_A	A	A	6bbv_A	4d0x_A	O60674_1008
P11309	261	4lmu	A	A	261	234	SER	3f2a	A	A	261	248	SEP	4lmu_A	3f2a_A	A	A	4lmu_A	3f2a_A	P11309_261
P11309	261	4lmu	A	A	261	234	SER	4xhk	B	A	261	263	SEP	4lmu_A	4xhk_B	A	B	4lmu_A	4xhk_B	P11309_261
P11309	261	4lmu	A	A	261	234	SER	5iis	A	A	261	230	SEP	4lmu_A	5iis_A	A	A	4lmu_A	5iis_A	P11309_261
Q9Y6E0	190	7b30	A	A		188	THR	4w8e	A	A	178	170	TPO	7b30_A	4w8e_A	A	A	7b30_A	4w8e_A	Q9Y6E0_190
Q9Y6E0	190	7b30	A	A		188	THR	4qmq	A	A	178	185	TPO	7b30_A	4qmq_A	A	A	7b30_A	4qmq_A	Q9Y6E0_190
P00489	15	6qa6	A	A	14	15	SER	1lwn	A	A	14	14	SEP	6qa6_A	1lwn_A	A	A	6qa6_A	1lwn_A	P00489_15
P25321	140	5n32	A	A	139	142	SER	6spu	A	A	139	142	SEP	5n32_A	6spu_A	A	A	5n32_A	6spu_A	P25321_140
P25321	140	5n32	A	A	139	142	SER	5n3i	A	A	139	142	SEP	5n32_A	5n3i_A	A	A	5n32_A	5n3i_A	P25321_140
P24941	160	2wxv	C	C	160	165	THR	4bcn	C	C	160	162	TPO	2wxv_C	4bcn_C	C	C	2wxv_C	4bcn_C	P24941_160
P24941	160	2wxv	C	C	160	165	THR	1ogu	A	A	160	164	TPO	2wxv_C	1ogu_A	C	A	2wxv_C	1ogu_A	P24941_160
P24941	160	2wxv	C	C	160	165	THR	4cfm	A	A	160	165	TPO	2wxv_C	4cfm_A	C	A	2wxv_C	4cfm_A	P24941_160
P24941	160	2wxv	C	C	160	165	THR	4bck	C	C	160	162	TPO	2wxv_C	4bck_C	C	C	2wxv_C	4bck_C	P24941_160
P11309	261	5v82	A	A	261	234	SER	4a7c	A	A	261	256	SEP	5v82_A	4a7c_A	A	A	5v82_A	4a7c_A	P11309_261
P48730	220	4kbc	A	A	220	220	THR	6f1w	A	A	220	240	TPO	4kbc_A	6f1w_A	A	A	4kbc_A	6f1w_A	P48730_220
P0CG47	217	5vzm	A	A	65	65	SER	4zpz	B	B	65	65	SEP	5vzm_A	4zpz_B	A	B	5vzm_A	4zpz_B	P0CG47_217
P0CG47	217	5vzm	A	A	65	65	SER	7us1	B	B	65	65	SEP	5vzm_A	7us1_B	A	B	5vzm_A	7us1_B	P0CG47_217
P61006	72	3qbt	C	B	72	70	THR	7lwb	A	A	72	75	TPO	3qbt_C	7lwb_A	C	A	3qbt_C	7lwb_A	P61006_72
P29320	701	2qo2	A	A	701	127	TYR	2qon	A	A	701	127	PTR	2qo2_A	2qon_A	A	A	2qo2_A	2qon_A	P29320_701
P24941	160	1pw2	A	A	160	160	THR	4bcq	C	C	160	163	TPO	1pw2_A	4bcq_C	A	C	1pw2_A	4bcq_C	P24941_160
P07949	900	6i82	A	A	900	201	TYR	6ne7	A	A	900	201	PTR	6i82_A	6ne7_A	A	A	6i82_A	6ne7_A	P07949_900
P07949	905	6i82	A	A		206	TYR	7nzn	A	A	905	206	PTR	6i82_A	7nzn_A	A	A	6i82_A	7nzn_A	P07949_905
P11309	261	3r04	A	A	261	234	SER	5o13	A	A	261	246	SEP	3r04_A	5o13_A	A	A	3r04_A	5o13_A	P11309_261
P11309	261	3r04	A	A	261	234	SER	6l12	A	A	261	237	SEP	3r04_A	6l12_A	A	A	3r04_A	6l12_A	P11309_261
P47811	180	4loq	C	C	180	181	THR	3py3	A	A	180	200	TPO	4loq_C	3py3_A	C	A	4loq_C	3py3_A	P47811_180
P24941	160	2c5o	A	A	160	160	THR	3qhw	C	C	160	162	TPO	2c5o_A	3qhw_C	A	C	2c5o_A	3qhw_C	P24941_160
P24941	160	2c5o	A	A	160	160	THR	1h1p	A	A	160	165	TPO	2c5o_A	1h1p_A	A	A	2c5o_A	1h1p_A	P24941_160
P24941	160	2c5o	A	A	160	160	THR	2uzb	C	C	160	160	TPO	2c5o_A	2uzb_C	A	C	2c5o_A	2uzb_C	P24941_160
P24941	160	2c5o	A	A	160	160	THR	1h1s	A	A	160	165	TPO	2c5o_A	1h1s_A	A	A	2c5o_A	1h1s_A	P24941_160
Q13153	423	4zy4	A	A	423	176	THR	7vto	B	B	423	176	TPO	4zy4_A	7vto_B	A	B	4zy4_A	7vto_B	Q13153_423
P28482	125	8ao8	A	A	125	133	HIS	7xc1	B	B	125	133	NEP	8ao8_A	7xc1_B	A	B	8ao8_A	7xc1_B	P28482_125
P49841	9	1q3d	A	A		13	SER	4nm3	A	A	9	9	SEP	1q3d_A	4nm3_A	A	A	1q3d_A	4nm3_A	P49841_9
P24941	160	2uue	C	C	160	160	THR	5nev	A	A	160	165	TPO	2uue_C	5nev_A	C	A	2uue_C	5nev_A	P24941_160
P24941	160	2uue	C	C	160	160	THR	3bhu	C	C	160	162	TPO	2uue_C	3bhu_C	C	C	2uue_C	3bhu_C	P24941_160
P24941	160	2uue	C	C	160	160	THR	2c6t	C	C	160	160	TPO	2uue_C	2c6t_C	C	C	2uue_C	2c6t_C	P24941_160
P24941	160	2uue	C	C	160	160	THR	4bck	C	C	160	162	TPO	2uue_C	4bck_C	C	C	2uue_C	4bck_C	P24941_160
P24941	160	2uue	C	C	160	160	THR	4bcq	A	A	160	163	TPO	2uue_C	4bcq_A	C	A	2uue_C	4bcq_A	P24941_160
P28482	125	4h3q	A	A	125	127	HIS	4qp2	A	A	125	134	NEP	4h3q_A	4qp2_A	A	A	4h3q_A	4qp2_A	P28482_125
P24941	160	1pxp	A	A	160	160	THR	4eok	C	C	160	163	TPO	1pxp_A	4eok_C	A	C	1pxp_A	4eok_C	P24941_160
P24941	160	1y8y	A	A	160	160	THR	4cfu	A	A	160	165	TPO	1y8y_A	4cfu_A	A	A	1y8y_A	4cfu_A	P24941_160
P24941	160	1y8y	A	A	160	160	THR	3qhw	C	C	160	162	TPO	1y8y_A	3qhw_C	A	C	1y8y_A	3qhw_C	P24941_160
P00489	15	5lrc	A	A	14	14	SER	1gpa	C	C	14	14	SEP	5lrc_A	1gpa_C	A	C	5lrc_A	1gpa_C	P00489_15
P43405	526	3vf9	A	A	526	184	TYR	4yjt	A	A	526	172	PTR	3vf9_A	4yjt_A	A	A	3vf9_A	4yjt_A	P43405_526
P24941	160	2x1n	C	C	160	160	THR	6gva	A	A	160	161	TPO	2x1n_C	6gva_A	C	A	2x1n_C	6gva_A	P24941_160
P24941	160	1g5s	A	A		160	THR	3tnw	C	C	160	162	TPO	1g5s_A	3tnw_C	A	C	1g5s_A	3tnw_C	P24941_160
P24941	160	1g5s	A	A		160	THR	1h26	C	C	160	165	TPO	1g5s_A	1h26_C	A	C	1g5s_A	1h26_C	P24941_160
Q9NWZ3	342	4u97	B	B		194	THR	5uir	A	A		205	TPO	4u97_B	5uir_A	B	A	4u97_B	5uir_A	Q9NWZ3_342
Q9NWZ3	345	4u97	B	B	345	197	THR	5k7i	B	B	345	186	TPO	4u97_B	5k7i_B	B	B	4u97_B	5k7i_B	Q9NWZ3_345
Q9NWZ3	345	4u97	B	B	345	197	THR	5k76	A	A	345	186	TPO	4u97_B	5k76_A	B	A	4u97_B	5k76_A	Q9NWZ3_345
Q9NWZ3	345	4u97	B	B	345	197	THR	6mom	A	A	345	188	TPO	4u97_B	6mom_A	B	A	4u97_B	6mom_A	Q9NWZ3_345
Q9NWZ3	345	4u97	B	B	345	197	THR	6vql	B	B	345	190	TPO	4u97_B	6vql_B	B	B	4u97_B	6vql_B	Q9NWZ3_345
Q9NWZ3	346	4u97	B	B	346	198	SER	5uir	A	A	346	209	SEP	4u97_B	5uir_A	B	A	4u97_B	5uir_A	Q9NWZ3_346
Q9NWZ3	346	4u97	B	B	346	198	SER	6uya	C	C	346	203	SEP	4u97_B	6uya_C	B	C	4u97_B	6uya_C	Q9NWZ3_346
Q9NWZ3	346	4u97	B	B	346	198	SER	4ztn	D	D	346	187	SEP	4u97_B	4ztn_D	B	D	4u97_B	4ztn_D	Q9NWZ3_346
P00517	140	3dnd	A	A	139	139	SER	2vo6	A	A	139	140	SEP	3dnd_A	2vo6_A	A	A	3dnd_A	2vo6_A	P00517_140
P11309	261	4mbi	A	A	261	233	SER	2xix	A	A	261	249	SEP	4mbi_A	2xix_A	A	A	4mbi_A	2xix_A	P11309_261
Q9L387	85	5chu	B	B	64	65	SER	5za2	B	B	64	58	SEP	5chu_B	5za2_B	B	B	5chu_B	5za2_B	Q9L387_85
O75531	3	6rpr	E	C	3	1	THR	7ndy	A	A	3	3	TPO	6rpr_E	7ndy_A	E	A	6rpr_E	7ndy_A	O75531_3
P17612	339	4wb6	A	A	338	338	SER	3l9l	A	A	338	339	SEP	4wb6_A	3l9l_A	A	A	4wb6_A	3l9l_A	P17612_339
Q9NWZ3	342	5k7g	D	D		183	THR	6o9d	C	C	342	199	TPO	5k7g_D	6o9d_C	D	C	5k7g_D	6o9d_C	Q9NWZ3_342
P49841	216	3q3b	B	B	216	220	TYR	1gng	B	B	216	201	PTR	3q3b_B	1gng_B	B	B	3q3b_B	1gng_B	P49841_216
P24941	160	3r9d	A	A	160	168	THR	1h26	A	A	160	165	TPO	3r9d_A	1h26_A	A	A	3r9d_A	1h26_A	P24941_160
P24941	160	3r9d	A	A	160	168	THR	1jst	A	A	160	160	TPO	3r9d_A	1jst_A	A	A	3r9d_A	1jst_A	P24941_160
P07471	23	5b1b	G	G	11	11	THR	7tih	T	T	11	11	TPO	5b1b_G	7tih_T	G	T	5b1b_G	7tih_T	P07471_23
P0CG47	217	5m93	C	C	65	69	SER	6glc	B	B	65	65	SEP	5m93_C	6glc_B	C	B	5m93_C	6glc_B	P0CG47_217
P0CG47	217	5m93	A	A	65	69	SER	5x3m	A	A	65	65	SEP	5m93_A	5x3m_A	A	A	5m93_A	5x3m_A	P0CG47_217
P07471	23	5b1b	T	T	11	11	THR	5zco	G	G	11	11	TPO	5b1b_T	5zco_G	T	G	5b1b_T	5zco_G	P07471_23
P25321	11	6y05	A	A	10	13	SER	5n3j	A	A		13	SEP	6y05_A	5n3j_A	A	A	6y05_A	5n3j_A	P25321_11
P25321	11	6y05	A	A	10	13	SER	6yot	A	A	10	13	SEP	6y05_A	6yot_A	A	A	6y05_A	6yot_A	P25321_11
P25321	11	6y05	A	A	10	13	SER	5n7u	A	A	10	13	SEP	6y05_A	5n7u_A	A	A	6y05_A	5n7u_A	P25321_11
P00523	416	3el8	B	B		169	TYR	3dqw	C	C	416	169	PTR	3el8_B	3dqw_C	B	C	3el8_B	3dqw_C	P00523_416
P36871	117	7s77	A	A	117	140	SER	5jn5	B	B	117	140	SEP	7s77_A	5jn5_B	A	B	7s77_A	5jn5_B	P36871_117
P0CG47	217	8a67	E	E	65	65	SER	4wzp	G	G	65	65	SEP	8a67_E	4wzp_G	E	G	8a67_E	4wzp_G	P0CG47_217
P0CG47	217	6uyi	D	B	65	65	SER	4wzp	B	B	65	65	SEP	6uyi_D	4wzp_B	D	B	6uyi_D	4wzp_B	P0CG47_217
P0CG47	217	7m2k	D	D	65	69	SER	4wzp	D	D	65	65	SEP	7m2k_D	4wzp_D	D	D	7m2k_D	4wzp_D	P0CG47_217
P0CG47	217	7m2k	D	D	65	69	SER	6glc	B	B	65	65	SEP	7m2k_D	6glc_B	D	B	7m2k_D	6glc_B	P0CG47_217
P0CG47	217	7m2k	D	D	65	69	SER	4zpz	A	A	65	65	SEP	7m2k_D	4zpz_A	D	A	7m2k_D	4zpz_A	P0CG47_217
P0CG47	172	7m2k	F	F	20	24	SER	5k9p	A	A	20	20	SEP	7m2k_F	5k9p_A	F	A	7m2k_F	5k9p_A	P0CG47_172
P68400	2	5ots	A	A		1	SER	7qux	A	A	2	25	SEP	5ots_A	7qux_A	A	A	5ots_A	7qux_A	P68400_2
P00517	11	2uvx	A	A		11	SER	2gnh	A	A	10	10	SEP	2uvx_A	2gnh_A	A	A	2uvx_A	2gnh_A	P00517_11
P07471	23	7cp5	G	G	11	11	THR	5iy5	G	G	11	11	TPO	7cp5_G	5iy5_G	G	G	7cp5_G	5iy5_G	P07471_23
P07471	23	7cp5	G	G	11	11	THR	7ypy	G	G	11	11	TPO	7cp5_G	7ypy_G	G	G	7cp5_G	7ypy_G	P07471_23
P07471	23	7cp5	G	G	11	11	THR	5b3s	T	T	11	11	TPO	7cp5_G	5b3s_T	G	T	7cp5_G	5b3s_T	P07471_23
P24941	160	3r6x	A	A	160	168	THR	1w98	A	A	160	161	TPO	3r6x_A	1w98_A	A	A	3r6x_A	1w98_A	P24941_160
P24941	160	3r6x	A	A	160	168	THR	4bco	C	C	160	162	TPO	3r6x_A	4bco_C	A	C	3r6x_A	4bco_C	P24941_160
P24941	160	3r6x	A	A	160	168	THR	4eop	C	C	160	163	TPO	3r6x_A	4eop_C	A	C	3r6x_A	4eop_C	P24941_160
P24941	160	3r6x	A	A	160	168	THR	4ii5	C	C	160	160	TPO	3r6x_A	4ii5_C	A	C	3r6x_A	4ii5_C	P24941_160
P00517	11	1q61	A	A		10	SER	1q8t	A	A	10	10	SEP	1q61_A	1q8t_A	A	A	1q61_A	1q8t_A	P00517_11
P24941	15	8erd	A	A	15	16	TYR	2cjm	C	C	15	15	PTR	8erd_A	2cjm_C	A	C	8erd_A	2cjm_C	P24941_15
P24941	160	8erd	A	A	160	161	THR	2g9x	A	A	160	161	TPO	8erd_A	2g9x_A	A	A	8erd_A	2g9x_A	P24941_160
P24941	160	8erd	A	A	160	161	THR	1oi9	A	A	160	164	TPO	8erd_A	1oi9_A	A	A	8erd_A	1oi9_A	P24941_160
P24941	160	8erd	A	A	160	161	THR	6gub	C	C	160	164	TPO	8erd_A	6gub_C	A	C	8erd_A	6gub_C	P24941_160
P43405	525	6zcx	A	A	525	183	TYR	3srv	A	A	525	167	PTR	6zcx_A	3srv_A	A	A	6zcx_A	3srv_A	P43405_525
P11309	261	4k18	A	A	261	230	SER	7qfm	A	A	261	261	SEP	4k18_A	7qfm_A	A	A	4k18_A	7qfm_A	P11309_261
P11309	261	4k18	A	A	261	230	SER	5n51	A	A	261	261	SEP	4k18_A	5n51_A	A	A	4k18_A	5n51_A	P11309_261
P11309	261	4k18	A	A	261	230	SER	5o12	A	A	261	246	SEP	4k18_A	5o12_A	A	A	4k18_A	5o12_A	P11309_261
P48730	220	4kb8	C	C	220	234	THR	6f1w	A	A	220	240	TPO	4kb8_C	6f1w_A	C	A	4kb8_C	6f1w_A	P48730_220
P28482	125	6g91	A	A	125	133	HIS	7w5o	A	A	125	133	NEP	6g91_A	7w5o_A	A	A	6g91_A	7w5o_A	P28482_125
P00489	15	3e3n	C	C	14	14	SER	1lwn	A	A	14	14	SEP	3e3n_C	1lwn_A	C	A	3e3n_C	1lwn_A	P00489_15
P43405	525	6zcu	A	A	525	183	TYR	5lma	A	A	525	167	PTR	6zcu_A	5lma_A	A	A	6zcu_A	5lma_A	P43405_525
P43405	525	6zcu	A	A	525	183	TYR	5c26	A	A	525	183	PTR	6zcu_A	5c26_A	A	A	6zcu_A	5c26_A	P43405_525
P25321	11	6sq1	A	A		13	SER	5lcp	A	A	10	13	SEP	6sq1_A	5lcp_A	A	A	6sq1_A	5lcp_A	P25321_11
P25321	11	6sq1	A	A		13	SER	6eh3	A	A	10	13	SEP	6sq1_A	6eh3_A	A	A	6sq1_A	6eh3_A	P25321_11
P25321	11	6sq1	A	A		13	SER	6ypp	A	A		13	SEP	6sq1_A	6ypp_A	A	A	6sq1_A	6ypp_A	P25321_11
P24941	160	1vyw	A	A	160	165	THR	5nev	A	A	160	165	TPO	1vyw_A	5nev_A	A	A	1vyw_A	5nev_A	P24941_160
P24941	160	1vyw	A	A	160	165	THR	4eoj	A	A	160	164	TPO	1vyw_A	4eoj_A	A	A	1vyw_A	4eoj_A	P24941_160
P24941	160	1vyw	A	A	160	165	THR	4eoq	C	C	160	164	TPO	1vyw_A	4eoq_C	A	C	1vyw_A	4eoq_C	P24941_160
P0CG47	217	7jms	B	B	65	65	SER	4wzp	B	B	65	65	SEP	7jms_B	4wzp_B	B	B	7jms_B	4wzp_B	P0CG47_217
P00489	15	5owy	A	A	14	15	SER	1lwo	A	A	14	14	SEP	5owy_A	1lwo_A	A	A	5owy_A	1lwo_A	P00489_15
P24941	160	1vyw	C	C	160	165	THR	1h24	C	C	160	165	TPO	1vyw_C	1h24_C	C	C	1vyw_C	1h24_C	P24941_160
P24941	160	1vyw	C	C	160	165	THR	1qmz	A	A	160	161	TPO	1vyw_C	1qmz_A	C	A	1vyw_C	1qmz_A	P24941_160
P24941	160	1vyw	C	C	160	165	THR	6gub	C	C	160	164	TPO	1vyw_C	6gub_C	C	C	1vyw_C	6gub_C	P24941_160
P49759	342	7opg	A	A	342	197	THR	2vag	A	A	342	197	TPO	7opg_A	2vag_A	A	A	7opg_A	2vag_A	P49759_342
Q9NWZ3	342	6lxy	B	B	342	187	THR	4ztl	A	A	342	183	TPO	6lxy_B	4ztl_A	B	A	6lxy_B	4ztl_A	Q9NWZ3_342
Q9NWZ3	342	6lxy	B	B	342	187	THR	4y73	C	C	342	184	TPO	6lxy_B	4y73_C	B	C	6lxy_B	4y73_C	Q9NWZ3_342
Q9NWZ3	342	6lxy	D	C	342	187	THR	4yo6	B	B	342	183	TPO	6lxy_D	4yo6_B	D	B	6lxy_D	4yo6_B	Q9NWZ3_342
P06737	15	1l5q	B	B		15	SER	3ddw	B	B		16	SEP	1l5q_B	3ddw_B	B	B	1l5q_B	3ddw_B	P06737_15
P24941	160	6q4f	A	A	160	168	THR	1qmz	C	C	160	161	TPO	6q4f_A	1qmz_C	A	C	6q4f_A	1qmz_C	P24941_160
P24941	160	6q4f	A	A	160	168	THR	3tnw	A	A	160	162	TPO	6q4f_A	3tnw_A	A	A	6q4f_A	3tnw_A	P24941_160
P24941	160	6q4f	A	A	160	168	THR	4cfn	C	C	160	164	TPO	6q4f_A	4cfn_C	A	C	6q4f_A	4cfn_C	P24941_160
P24941	160	6q4f	A	A	160	168	THR	2uze	C	C	160	160	TPO	6q4f_A	2uze_C	A	C	6q4f_A	2uze_C	P24941_160
Q9NWZ3	345	6egd	D	A		187	THR	6o9d	B	B	345	202	TPO	6egd_D	6o9d_B	D	B	6egd_D	6o9d_B	Q9NWZ3_345
Q9NWZ3	345	6egd	D	A		187	THR	4yo6	C	C	345	186	TPO	6egd_D	4yo6_C	D	C	6egd_D	4yo6_C	Q9NWZ3_345
Q9NWZ3	345	6egd	D	A		187	THR	5uir	A	A	345	208	TPO	6egd_D	5uir_A	D	A	6egd_D	5uir_A	Q9NWZ3_345
Q9NWZ3	345	6egd	D	A		187	THR	4xs2	C	C	345	186	TPO	6egd_D	4xs2_C	D	C	6egd_D	4xs2_C	Q9NWZ3_345
Q9NWZ3	346	6egd	D	A		188	SER	4xs2	B	B	346	187	SEP	6egd_D	4xs2_B	D	B	6egd_D	4xs2_B	Q9NWZ3_346
Q9NWZ3	346	6egd	D	A		188	SER	6o95	B	B	346	203	SEP	6egd_D	6o95_B	D	B	6egd_D	6o95_B	Q9NWZ3_346
P00634	124	1ajd	A	A	102	102	SER	1hjk	B	B	102	102	SEP	1ajd_A	1hjk_B	A	B	1ajd_A	1hjk_B	P00634_124
P24941	160	1f5q	C	C	160	160	THR	1jst	C	C	160	160	TPO	1f5q_C	1jst_C	C	C	1f5q_C	1jst_C	P24941_160
P24941	160	1f5q	C	C	160	160	THR	1h1p	C	C	160	165	TPO	1f5q_C	1h1p_C	C	C	1f5q_C	1h1p_C	P24941_160
Q9NWZ3	342	6eg9	B	B		194	THR	4ztm	C	C	342	183	TPO	6eg9_B	4ztm_C	B	C	6eg9_B	4ztm_C	Q9NWZ3_342
Q9NWZ3	342	6eg9	B	B		194	THR	2oib	C	C	342	183	TPO	6eg9_B	2oib_C	B	C	6eg9_B	2oib_C	Q9NWZ3_342
Q9NWZ3	345	6eg9	B	B		197	THR	6ti8	D	D	345	193	TPO	6eg9_B	6ti8_D	B	D	6eg9_B	6ti8_D	Q9NWZ3_345
Q9NWZ3	345	6eg9	B	B		197	THR	5w85	A	A	345	190	TPO	6eg9_B	5w85_A	B	A	6eg9_B	5w85_A	Q9NWZ3_345
Q9NWZ3	345	6eg9	B	B		197	THR	7c2v	B	B	345	185	TPO	6eg9_B	7c2v_B	B	B	6eg9_B	7c2v_B	Q9NWZ3_345
Q9NWZ3	345	6eg9	B	B		197	THR	6tia	A	A	345	193	TPO	6eg9_B	6tia_A	B	A	6eg9_B	6tia_A	Q9NWZ3_345
Q9NWZ3	346	6eg9	B	B		198	SER	7c2v	D	D	346	186	SEP	6eg9_B	7c2v_D	B	D	6eg9_B	7c2v_D	Q9NWZ3_346
Q9NWZ3	346	6eg9	B	B		198	SER	6lxy	A	A	346	191	SEP	6eg9_B	6lxy_A	B	A	6eg9_B	6lxy_A	Q9NWZ3_346
Q9NWZ3	346	6eg9	B	B		198	SER	6o95	A	A	346	203	SEP	6eg9_B	6o95_A	B	A	6eg9_B	6o95_A	Q9NWZ3_346
P07949	900	2ivu	A	A	900	201	TYR	6fek	A	A	900	186	PTR	2ivu_A	6fek_A	A	A	2ivu_A	6fek_A	P07949_900
P07949	900	7ju5	B	B	900	201	TYR	6ne7	A	A	900	201	PTR	7ju5_B	6ne7_A	B	A	7ju5_B	6ne7_A	P07949_900
P07949	905	7ju5	B	B	905	206	TYR	6i83	A	A	905	206	PTR	7ju5_B	6i83_A	B	A	7ju5_B	6i83_A	P07949_905
P49841	216	5f95	A	A	216	181	TYR	3zdi	A	A	216	182	PTR	5f95_A	3zdi_A	A	A	5f95_A	3zdi_A	P49841_216
P49841	216	5f95	A	A	216	181	TYR	5hlp	B	B	216	220	PTR	5f95_A	5hlp_B	A	B	5f95_A	5hlp_B	P49841_216
P49841	216	5f95	B	B	216	181	TYR	8av1	B	B	216	191	PTR	5f95_B	8av1_B	B	B	5f95_B	8av1_B	P49841_216
P49841	216	5f95	B	B	216	181	TYR	4j71	A	A	216	220	PTR	5f95_B	4j71_A	B	A	5f95_B	4j71_A	P49841_216
P49841	216	5f95	B	B	216	181	TYR	4j71	B	B	216	220	PTR	5f95_B	4j71_B	B	B	5f95_B	4j71_B	P49841_216
P24941	160	6p3w	A	A	160	160	THR	2cjm	C	C	160	160	TPO	6p3w_A	2cjm_C	A	C	6p3w_A	2cjm_C	P24941_160
P24941	160	6p3w	A	A	160	160	THR	6gue	C	C	160	164	TPO	6p3w_A	6gue_C	A	C	6p3w_A	6gue_C	P24941_160
P24941	160	6p3w	A	A	160	160	THR	4eop	A	A	160	163	TPO	6p3w_A	4eop_A	A	A	6p3w_A	4eop_A	P24941_160
P24941	160	6p3w	A	A	160	160	THR	4eom	A	A	160	164	TPO	6p3w_A	4eom_A	A	A	6p3w_A	4eom_A	P24941_160
P24941	160	6p3w	A	A	160	160	THR	4ii5	C	C	160	160	TPO	6p3w_A	4ii5_C	A	C	6p3w_A	4ii5_C	P24941_160
O60674	1008	6vni	A	B	1008	184	TYR	5cf8	A	A	1008	171	PTR	6vni_A	5cf8_A	A	A	6vni_A	5cf8_A	O60674_1008
O60674	1008	6vni	A	B	1008	184	TYR	5cf5	A	A	1008	191	PTR	6vni_A	5cf5_A	A	A	6vni_A	5cf5_A	O60674_1008
O60674	1008	6vni	B	A	1008	184	TYR	4f08	A	A	1008	178	PTR	6vni_B	4f08_A	B	A	6vni_B	4f08_A	O60674_1008
O60674	1008	6vni	B	A	1008	184	TYR	4e4m	D	C	1008	178	PTR	6vni_B	4e4m_D	B	D	6vni_B	4e4m_D	O60674_1008
O15530	241	2r7b	A	A		194	SER	3nun	A	A	241	175	SEP	2r7b_A	3nun_A	A	A	2r7b_A	3nun_A	O15530_241
O15530	241	2r7b	A	A		194	SER	5hkm	A	A	241	191	SEP	2r7b_A	5hkm_A	A	A	2r7b_A	5hkm_A	O15530_241
Q16539	180	5mz3	A	A	180	189	THR	6zqs	A	A	180	182	TPO	5mz3_A	6zqs_A	A	A	5mz3_A	6zqs_A	Q16539_180
P05132	140	3qam	E	A	139	139	SER	4dh1	A	A	139	139	SEP	3qam_E	4dh1_A	E	A	3qam_E	4dh1_A	P05132_140
P05132	140	3qam	E	A	139	139	SER	4x6q	C	B	139	139	SEP	3qam_E	4x6q_C	E	C	3qam_E	4x6q_C	P05132_140
P05132	140	3qam	E	A	139	139	SER	4dg0	E	A	139	139	SEP	3qam_E	4dg0_E	E	E	3qam_E	4dg0_E	P05132_140
Q9NWZ3	342	6f3i	B	B		204	THR	7c2v	B	B	342	182	TPO	6f3i_B	7c2v_B	B	B	6f3i_B	7c2v_B	Q9NWZ3_342
Q9NWZ3	342	6f3i	B	B		204	THR	6vql	A	A		187	TPO	6f3i_B	6vql_A	B	A	6f3i_B	6vql_A	Q9NWZ3_342
Q9NWZ3	342	6f3i	A	A		204	THR	5w85	A	A	342	187	TPO	6f3i_A	5w85_A	A	A	6f3i_A	5w85_A	Q9NWZ3_342
P24941	160	3rjc	A	A	160	168	THR	1h1p	C	C	160	165	TPO	3rjc_A	1h1p_C	A	C	3rjc_A	1h1p_C	P24941_160
P24941	160	3rjc	A	A	160	168	THR	3tnw	A	A	160	162	TPO	3rjc_A	3tnw_A	A	A	3rjc_A	3tnw_A	P24941_160
P24941	160	3rjc	A	A	160	168	THR	1h1s	A	A	160	165	TPO	3rjc_A	1h1s_A	A	A	3rjc_A	1h1s_A	P24941_160
P0CG47	217	8ic9	B	B	65	65	SER	4wzp	D	D	65	65	SEP	8ic9_B	4wzp_D	B	D	8ic9_B	4wzp_D	P0CG47_217
P0CG47	217	8ic9	B	B	65	65	SER	4wzp	B	B	65	65	SEP	8ic9_B	4wzp_B	B	B	8ic9_B	4wzp_B	P0CG47_217
P0CG47	217	8ic9	D	D	65	65	SER	5caw	B	B	65	65	SEP	8ic9_D	5caw_B	D	B	8ic9_D	5caw_B	P0CG47_217
O14965	287	5ose	A	A	287	161	THR	5ew9	A	A	287	168	TPO	5ose_A	5ew9_A	A	A	5ose_A	5ew9_A	O14965_287
P63086	183	4gt3	A	A	183	189	THR	3zuv	C	C	183	189	TPO	4gt3_A	3zuv_C	A	C	4gt3_A	3zuv_C	P63086_183
P24941	160	5oo0	A	A	160	165	THR	7ack	A	A	160	161	TPO	5oo0_A	7ack_A	A	A	5oo0_A	7ack_A	P24941_160
P21802	656	5ui0	A	A	656	212	TYR	6v6q	D	D		246	PTR	5ui0_A	6v6q_D	A	D	5ui0_A	6v6q_D	P21802_656
P11309	261	4jx7	A	A	261	261	SER	4rc2	A	A	261	237	SEP	4jx7_A	4rc2_A	A	A	4jx7_A	4rc2_A	P11309_261
P24941	160	2c5v	A	A	160	160	THR	6rij	C	C	160	161	TPO	2c5v_A	6rij_C	A	C	2c5v_A	6rij_C	P24941_160
P0CG47	217	6qk9	B	B	65	70	SER	7us1	B	B	65	65	SEP	6qk9_B	7us1_B	B	B	6qk9_B	7us1_B	P0CG47_217
P0CG47	217	6qk9	A	A	65	70	SER	7us1	B	B	65	65	SEP	6qk9_A	7us1_B	A	B	6qk9_A	7us1_B	P0CG47_217
P24941	160	5ani	A	A		160	THR	5nev	A	A	160	165	TPO	5ani_A	5nev_A	A	A	5ani_A	5nev_A	P24941_160
P24941	160	5ani	A	A		160	THR	5l2w	A	A	160	161	TPO	5ani_A	5l2w_A	A	A	5ani_A	5l2w_A	P24941_160
P24941	160	5ani	A	A		160	THR	4eoi	A	A	160	161	TPO	5ani_A	4eoi_A	A	A	5ani_A	4eoi_A	P24941_160
P24941	160	5ani	A	A		160	THR	4eor	C	C	160	161	TPO	5ani_A	4eor_C	A	C	5ani_A	4eor_C	P24941_160
P25321	140	5lct	A	A	139	142	SER	6ync	A	A	139	142	SEP	5lct_A	6ync_A	A	A	5lct_A	6ync_A	P25321_140
P25321	140	5lct	A	A	139	142	SER	5n3c	A	A	139	142	SEP	5lct_A	5n3c_A	A	A	5lct_A	5n3c_A	P25321_140
P24941	160	4ek8	A	A		161	THR	4bcm	A	A	160	163	TPO	4ek8_A	4bcm_A	A	A	4ek8_A	4bcm_A	P24941_160
P24941	160	4ek8	A	A		161	THR	3bht	A	A	160	162	TPO	4ek8_A	3bht_A	A	A	4ek8_A	3bht_A	P24941_160
P11309	261	5kgd	A	A	261	232	SER	4rbl	A	A	261	237	SEP	5kgd_A	4rbl_A	A	A	5kgd_A	4rbl_A	P11309_261
P24941	160	1urc	A	A	160	160	THR	1e9h	A	A	160	161	TPO	1urc_A	1e9h_A	A	A	1urc_A	1e9h_A	P24941_160
P9WI81	173	3ori	D	D		176	THR	6i2p	A	A	173	174	TPO	3ori_D	6i2p_A	D	A	3ori_D	6i2p_A	P9WI81_173
P17612	140	3amb	A	A	139	140	SER	4wb7	B	B	194	194	SEP	3amb_A	4wb7_B	A	B	3amb_A	4wb7_B	P17612_140
P17612	140	3amb	A	A	139	140	SER	5n23	A	A	139	140	SEP	3amb_A	5n23_A	A	A	3amb_A	5n23_A	P17612_140
P17612	140	3amb	A	A	139	140	SER	4ae9	A	A	139	132	SEP	3amb_A	4ae9_A	A	A	3amb_A	4ae9_A	P17612_140
Q9NWZ3	346	5uis	A	A	346	209	SER	5uiq	A	A	346	209	SEP	5uis_A	5uiq_A	A	A	5uis_A	5uiq_A	Q9NWZ3_346
Q9NWZ3	346	5uis	A	A	346	209	SER	5uit	A	A	346	209	SEP	5uis_A	5uit_A	A	A	5uis_A	5uit_A	Q9NWZ3_346
Q9NWZ3	346	5uis	A	A	346	209	SER	6tia	B	B	346	194	SEP	5uis_A	6tia_B	A	B	5uis_A	6tia_B	Q9NWZ3_346
O75531	4	2odg	B	B	4	4	SER	7ndy	A	A	4	4	SEP	2odg_B	7ndy_A	B	A	2odg_B	7ndy_A	O75531_4
O14965	288	4dee	A	A	288	166	THR	2wtv	B	B	288	170	TPO	4dee_A	2wtv_B	A	B	4dee_A	2wtv_B	O14965_288
P38319	182	3sq7	A	A	182	105	HIS	3sq8	B	B	182	105	NEP	3sq7_A	3sq8_B	A	B	3sq7_A	3sq8_B	P38319_182
P24941	160	2c4g	C	C	160	165	THR	1oiu	A	A	160	164	TPO	2c4g_C	1oiu_A	C	A	2c4g_C	1oiu_A	P24941_160
P24941	160	2c4g	C	C	160	165	THR	2uzd	C	C	160	160	TPO	2c4g_C	2uzd_C	C	C	2c4g_C	2uzd_C	P24941_160
O14965	288	2xng	A	A		168	THR	5os6	A	A	288	162	TPO	2xng_A	5os6_A	A	A	2xng_A	5os6_A	O14965_288
O14965	288	2xng	A	A		168	THR	5ew9	A	A	288	169	TPO	2xng_A	5ew9_A	A	A	2xng_A	5ew9_A	O14965_288
Q92731	488	7xwp	A	A	488	233	TYR	3oll	B	B	488	228	PTR	7xwp_A	3oll_B	A	B	7xwp_A	3oll_B	Q92731_488
O14965	288	6cpe	A	A		170	THR	5os6	A	A	288	162	TPO	6cpe_A	5os6_A	A	A	6cpe_A	5os6_A	O14965_288
P24941	160	8fp5	A	A	160	160	THR	2g9x	A	A	160	161	TPO	8fp5_A	2g9x_A	A	A	8fp5_A	2g9x_A	P24941_160
P24941	160	8fp5	A	A	160	160	THR	3bhv	A	A	160	162	TPO	8fp5_A	3bhv_A	A	A	8fp5_A	3bhv_A	P24941_160
P24941	160	8fp5	A	A	160	160	THR	2iw9	A	A	160	164	TPO	8fp5_A	2iw9_A	A	A	8fp5_A	2iw9_A	P24941_160
Q06210	261	6zmk	B	B	243	243	SER	6r4h	B	B	243	243	SEP	6zmk_B	6r4h_B	B	B	6zmk_B	6r4h_B	Q06210_261
P43405	526	3tub	A	A		184	TYR	4yjv	A	A	526	172	PTR	3tub_A	4yjv_A	A	A	3tub_A	4yjv_A	P43405_526
O75460	729	7bmk	B	B	729	186	SER	6w3c	A	A	729	183	SEP	7bmk_B	6w3c_A	B	A	7bmk_B	6w3c_A	O75460_729
P24941	160	2x1n	A	A	160	160	THR	1p5e	C	C	160	161	TPO	2x1n_A	1p5e_C	A	C	2x1n_A	1p5e_C	P24941_160
Q9NWZ3	342	6thw	B	B		190	THR	4xs2	D	D	342	183	TPO	6thw_B	4xs2_D	B	D	6thw_B	4xs2_D	Q9NWZ3_342
Q9NWZ3	342	6thw	B	B		190	THR	6uya	D	D	342	199	TPO	6thw_B	6uya_D	B	D	6thw_B	6uya_D	Q9NWZ3_342
Q9NWZ3	342	6thw	B	B		190	THR	4yp8	B	B	342	183	TPO	6thw_B	4yp8_B	B	B	6thw_B	4yp8_B	Q9NWZ3_342
Q9NWZ3	346	6thw	B	B		194	SER	7c2v	B	B	346	186	SEP	6thw_B	7c2v_B	B	B	6thw_B	7c2v_B	Q9NWZ3_346
P49759	342	6i5l	B	B	342	197	THR	6g33	A	A	342	197	TPO	6i5l_B	6g33_A	B	A	6i5l_B	6g33_A	P49759_342
P24941	160	3pxz	A	A	160	168	THR	3bht	C	C	160	162	TPO	3pxz_A	3bht_C	A	C	3pxz_A	3bht_C	P24941_160
P24941	160	3pxz	A	A	160	168	THR	3my5	C	C	160	162	TPO	3pxz_A	3my5_C	A	C	3pxz_A	3my5_C	P24941_160
P24941	160	3pj8	A	A		161	THR	2g9x	C	C	160	161	TPO	3pj8_A	2g9x_C	A	C	3pj8_A	2g9x_C	P24941_160
P24941	160	3pj8	A	A		161	THR	4eok	C	C	160	163	TPO	3pj8_A	4eok_C	A	C	3pj8_A	4eok_C	P24941_160
O14965	288	3myg	A	A		169	THR	5ose	A	A	288	162	TPO	3myg_A	5ose_A	A	A	3myg_A	5ose_A	O14965_288
P00523	416	2qq7	B	B		169	TYR	3dqw	C	C	416	169	PTR	2qq7_B	3dqw_C	B	C	2qq7_B	3dqw_C	P00523_416
P11309	261	1yxs	A	A	261	233	SER	7xsv	A	A	261	237	SEP	1yxs_A	7xsv_A	A	A	1yxs_A	7xsv_A	P11309_261
P48730	220	5w4w	C	C	220	234	THR	7nzy	C	C		240	TPO	5w4w_C	7nzy_C	C	C	5w4w_C	7nzy_C	P48730_220
P49841	277	3zrm	B	B	277	255	THR	5hlp	B	B	277	281	TPO	3zrm_B	5hlp_B	B	B	3zrm_B	5hlp_B	P49841_277
P0CG47	217	7bu0	C	C	65	65	SER	6kox	A	A	65	65	SEP	7bu0_C	6kox_A	C	A	7bu0_C	6kox_A	P0CG47_217
P25321	11	6y8c	A	A		13	SER	6eh3	A	A	10	13	SEP	6y8c_A	6eh3_A	A	A	6y8c_A	6eh3_A	P25321_11
P25321	11	6y8c	A	A		13	SER	6ypp	A	A		13	SEP	6y8c_A	6ypp_A	A	A	6y8c_A	6ypp_A	P25321_11
P24941	160	2vtr	A	A	160	160	THR	2cjm	C	C	160	160	TPO	2vtr_A	2cjm_C	A	C	2vtr_A	2cjm_C	P24941_160
P24941	160	2vtr	A	A	160	160	THR	1pkd	C	C	160	161	TPO	2vtr_A	1pkd_C	A	C	2vtr_A	1pkd_C	P24941_160
P24941	160	2vtr	A	A	160	160	THR	6gue	C	C	160	164	TPO	2vtr_A	6gue_C	A	C	2vtr_A	6gue_C	P24941_160
P25321	140	6y8c	A	A	139	142	SER	6i2b	A	A	139	142	SEP	6y8c_A	6i2b_A	A	A	6y8c_A	6i2b_A	P25321_140
P25321	140	6y8c	A	A	139	142	SER	6you	A	A	139	142	SEP	6y8c_A	6you_A	A	A	6y8c_A	6you_A	P25321_140
P43405	526	5lmb	A	A	526	168	TYR	5c26	A	A	526	184	PTR	5lmb_A	5c26_A	A	A	5lmb_A	5c26_A	P43405_526
Q9Y6E0	190	7b35	B	B		188	THR	4qo9	A	A	178	185	TPO	7b35_B	4qo9_A	B	A	7b35_B	4qo9_A	Q9Y6E0_190
P24941	160	3rai	A	A	160	168	THR	6gub	C	C	160	164	TPO	3rai_A	6gub_C	A	C	3rai_A	6gub_C	P24941_160
P47811	180	6ycw	A	A		180	THR	5nzz	F	F	180	180	TPO	6ycw_A	5nzz_F	A	F	6ycw_A	5nzz_F	P47811_180
P28482	187	5bui	A	A		188	TYR	5v61	A	A	187	183	PTR	5bui_A	5v61_A	A	A	5bui_A	5v61_A	P28482_187
P0CG47	217	7w54	F	F	65	65	SER	4wzp	E	E	65	65	SEP	7w54_F	4wzp_E	F	E	7w54_F	4wzp_E	P0CG47_217
P00517	140	2jdt	A	A	139	140	SER	3zo2	A	A	139	140	SEP	2jdt_A	3zo2_A	A	A	2jdt_A	3zo2_A	P00517_140
P00517	140	2jdt	A	A	139	140	SER	2vnw	A	A	139	140	SEP	2jdt_A	2vnw_A	A	A	2jdt_A	2vnw_A	P00517_140
P00489	15	2g9q	A	A	14	14	SER	1c8l	A	A	14	14	SEP	2g9q_A	1c8l_A	A	A	2g9q_A	1c8l_A	P00489_15
Q9I6W2	68	6k4f	U	A	91	70	THR	6kko	C	C	68	69	TPO	6k4f_U	6kko_C	U	C	6k4f_U	6kko_C	Q9I6W2_68
P0CG47	217	8efx	B	B	65	65	SER	4wzp	F	F	65	65	SEP	8efx_B	4wzp_F	B	F	8efx_B	4wzp_F	P0CG47_217
P06239	394	3bys	A	A		170	TYR	3ac1	A	A	394	170	PTR	3bys_A	3ac1_A	A	A	3bys_A	3ac1_A	P06239_394
P47811	180	3tg1	A	A		200	THR	3py3	A	A	180	200	TPO	3tg1_A	3py3_A	A	A	3tg1_A	3py3_A	P47811_180
Q9NWZ3	342	6ege	A	B		184	THR	4xs2	C	C	342	183	TPO	6ege_A	4xs2_C	A	C	6ege_A	4xs2_C	Q9NWZ3_342
Q9NWZ3	342	6ege	A	B		184	THR	6n8g	B	B	342	179	TPO	6ege_A	6n8g_B	A	B	6ege_A	6n8g_B	Q9NWZ3_342
Q9NWZ3	342	6ege	A	B		184	THR	4y73	A	A	342	184	TPO	6ege_A	4y73_A	A	A	6ege_A	4y73_A	Q9NWZ3_342
Q9NWZ3	342	6ege	A	B		184	THR	2oib	C	C	342	183	TPO	6ege_A	2oib_C	A	C	6ege_A	2oib_C	Q9NWZ3_342
Q9NWZ3	345	6ege	A	B		187	THR	5uiq	B	B	345	208	TPO	6ege_A	5uiq_B	A	B	6ege_A	5uiq_B	Q9NWZ3_345
Q9NWZ3	346	6ege	A	B		188	SER	4yo6	D	D	346	187	SEP	6ege_A	4yo6_D	A	D	6ege_A	4yo6_D	Q9NWZ3_346
Q9NWZ3	346	6f3e	A	A	346	183	SER	6mom	D	D	346	189	SEP	6f3e_A	6mom_D	A	D	6f3e_A	6mom_D	Q9NWZ3_346
Q9NWZ3	342	6tia	B	B		190	THR	4yo6	D	D	342	183	TPO	6tia_B	4yo6_D	B	D	6tia_B	4yo6_D	Q9NWZ3_342
Q9NWZ3	342	6tia	B	B		190	THR	6mom	A	A	342	185	TPO	6tia_B	6mom_A	B	A	6tia_B	6mom_A	Q9NWZ3_342
Q9NWZ3	342	6tia	B	B		190	THR	6vql	C	C	342	187	TPO	6tia_B	6vql_C	B	C	6tia_B	6vql_C	Q9NWZ3_342
P29317	772	5nkg	A	A	772	178	TYR	4trl	A	A	772	195	PTR	5nkg_A	4trl_A	A	A	5nkg_A	4trl_A	P29317_772
P04629	677	4pmp	A	A	677	177	SER	6pl4	A	A	677	193	SEP	4pmp_A	6pl4_A	A	A	4pmp_A	6pl4_A	P04629_677
O94804	191	5ajq	A	A		173	SER	6hxf	C	C	191	176	SEP	5ajq_A	6hxf_C	A	C	5ajq_A	6hxf_C	O94804_191
Q9NWZ3	342	6tia	A	A		190	THR	5uiu	B	B	342	205	TPO	6tia_A	5uiu_B	A	B	6tia_A	5uiu_B	Q9NWZ3_342
Q9NWZ3	342	6tia	A	A		190	THR	5kx8	A	A	342	183	TPO	6tia_A	5kx8_A	A	A	6tia_A	5kx8_A	Q9NWZ3_342
P00523	416	5xp7	B	B		169	TYR	3dqw	D	D	416	169	PTR	5xp7_B	3dqw_D	B	D	5xp7_B	3dqw_D	P00523_416
P28482	187	4fv7	A	A	185	187	TYR	5v60	A	A	187	183	PTR	4fv7_A	5v60_A	A	A	4fv7_A	5v60_A	P28482_187
P24941	160	2b53	A	A	160	160	THR	2uzl	A	A	160	160	TPO	2b53_A	2uzl_A	A	A	2b53_A	2uzl_A	P24941_160
P24941	160	2b53	A	A	160	160	THR	2c6t	C	C	160	160	TPO	2b53_A	2c6t_C	A	C	2b53_A	2c6t_C	P24941_160
P24941	160	2b53	A	A	160	160	THR	4eop	C	C	160	163	TPO	2b53_A	4eop_C	A	C	2b53_A	4eop_C	P24941_160
P24941	160	2b53	A	A	160	160	THR	1oiu	A	A	160	164	TPO	2b53_A	1oiu_A	A	A	2b53_A	1oiu_A	P24941_160
P25321	140	5n7p	A	A	139	142	SER	6zn0	A	A	139	142	SEP	5n7p_A	6zn0_A	A	A	5n7p_A	6zn0_A	P25321_140
P25321	140	5n7p	A	A	139	142	SER	5n3c	A	A	139	142	SEP	5n7p_A	5n3c_A	A	A	5n7p_A	5n3c_A	P25321_140
P24941	160	3qtr	A	A		168	THR	5cyi	C	C	160	165	TPO	3qtr_A	5cyi_C	A	C	3qtr_A	5cyi_C	P24941_160
P24941	160	3f5x	A	A	160	160	THR	4eop	A	A	160	163	TPO	3f5x_A	4eop_A	A	A	3f5x_A	4eop_A	P24941_160
P24941	160	3f5x	A	A	160	160	THR	3ddq	C	C	160	161	TPO	3f5x_A	3ddq_C	A	C	3f5x_A	3ddq_C	P24941_160
P24941	160	3f5x	A	A	160	160	THR	4ii5	A	A	160	160	TPO	3f5x_A	4ii5_A	A	A	3f5x_A	4ii5_A	P24941_160
P24941	160	3f5x	C	C	160	160	THR	2g9x	C	C	160	161	TPO	3f5x_C	2g9x_C	C	C	3f5x_C	2g9x_C	P24941_160
P11309	261	3cxw	A	A	261	262	SER	2obj	A	A	261	281	SEP	3cxw_A	2obj_A	A	A	3cxw_A	2obj_A	P11309_261
P11309	261	3cxw	A	A	261	262	SER	6l14	A	A	261	237	SEP	3cxw_A	6l14_A	A	A	3cxw_A	6l14_A	P11309_261
P00489	15	1noi	A	A	14	14	SER	1lwn	A	A	14	14	SEP	1noi_A	1lwn_A	A	A	1noi_A	1lwn_A	P00489_15
P11309	261	4enx	A	A	261	234	SER	6l15	A	A	261	237	SEP	4enx_A	6l15_A	A	A	4enx_A	6l15_A	P11309_261
P11309	261	4enx	A	A	261	234	SER	2xj1	A	A	261	249	SEP	4enx_A	2xj1_A	A	A	4enx_A	2xj1_A	P11309_261
P11309	261	4enx	A	A	261	234	SER	5n5m	A	A	261	261	SEP	4enx_A	5n5m_A	A	A	4enx_A	5n5m_A	P11309_261
P24941	160	7ra5	A	A		162	THR	4eol	C	C	160	163	TPO	7ra5_A	4eol_C	A	C	7ra5_A	4eol_C	P24941_160
B1L3C9	254	4y8v	A	A	254	254	HIS	4ybz	A	A	254	254	NEP	4y8v_A	4ybz_A	A	A	4y8v_A	4ybz_A	B1L3C9_254
P11309	261	2bzk	B	B	261	261	SER	6ykd	A	A	261	277	SEP	2bzk_B	6ykd_A	B	A	2bzk_B	6ykd_A	P11309_261
P07471	23	1ocz	T	T	11	11	THR	7ev7	G	G	11	11	TPO	1ocz_T	7ev7_G	T	G	1ocz_T	7ev7_G	P07471_23
P07471	23	1ocz	T	T	11	11	THR	3abm	G	G	11	11	TPO	1ocz_T	3abm_G	T	G	1ocz_T	3abm_G	P07471_23
P07471	23	1ocz	T	T	11	11	THR	5z84	T	T	11	11	TPO	1ocz_T	5z84_T	T	T	1ocz_T	5z84_T	P07471_23
P07471	23	1ocz	T	T	11	11	THR	2zxw	T	T	11	11	TPO	1ocz_T	2zxw_T	T	T	1ocz_T	2zxw_T	P07471_23
Q16539	182	3o8u	A	A		182	TYR	6zqs	A	A	182	184	PTR	3o8u_A	6zqs_A	A	A	3o8u_A	6zqs_A	Q16539_182
P0CG47	217	6ei1	B	B	65	65	SER	7us1	B	B	65	65	SEP	6ei1_B	7us1_B	B	B	6ei1_B	7us1_B	P0CG47_217
P05132	140	6mm5	E	A	139	128	SER	4ib0	A	A	139	145	SEP	6mm5_E	4ib0_A	E	A	6mm5_E	4ib0_A	P05132_140
P11309	261	3c4e	B	B	261	229	SER	6l15	A	A	261	237	SEP	3c4e_B	6l15_A	B	A	3c4e_B	6l15_A	P11309_261
P11309	261	3c4e	B	B	261	229	SER	5n5l	A	A	261	261	SEP	3c4e_B	5n5l_A	B	A	3c4e_B	5n5l_A	P11309_261
P47811	182	6so4	A	A	182	203	TYR	3py3	A	A	182	202	PTR	6so4_A	3py3_A	A	A	6so4_A	3py3_A	P47811_182
P24941	160	6q3f	A	A	160	168	THR	1h1p	C	C	160	165	TPO	6q3f_A	1h1p_C	A	C	6q3f_A	1h1p_C	P24941_160
O14965	288	5dr2	A	A	288	165	THR	3ha6	A	A	288	165	TPO	5dr2_A	3ha6_A	A	A	5dr2_A	3ha6_A	O14965_288
O14965	288	5dr2	A	A	288	165	THR	5os6	A	A	288	162	TPO	5dr2_A	5os6_A	A	A	5dr2_A	5os6_A	O14965_288
P25321	140	5m0u	A	A	139	142	SER	7pif	A	A	139	142	SEP	5m0u_A	7pif_A	A	A	5m0u_A	7pif_A	P25321_140
P25321	140	5m0u	A	A	139	142	SER	6yna	A	A	139	142	SEP	5m0u_A	6yna_A	A	A	5m0u_A	6yna_A	P25321_140
O94804	185	7qgp	A	A	185	170	THR	6hxf	D	D	185	170	TPO	7qgp_A	6hxf_D	A	D	7qgp_A	6hxf_D	O94804_185
O94804	208	7qgp	A	A	208	193	THR	6hxf	D	D		193	TPO	7qgp_A	6hxf_D	A	D	7qgp_A	6hxf_D	O94804_208
P0CG47	172	6k9p	G	B	20	20	SER	5k9p	A	A	20	20	SEP	6k9p_G	5k9p_A	G	A	6k9p_G	5k9p_A	P0CG47_172
P63086	185	4i5h	A	A	185	186	TYR	3zuv	A	A	185	191	PTR	4i5h_A	3zuv_A	A	A	4i5h_A	3zuv_A	P63086_185
P24941	160	7ug1	A	A		168	THR	1h27	A	A	160	165	TPO	7ug1_A	1h27_A	A	A	7ug1_A	1h27_A	P24941_160
P05132	140	1jlu	E	A	139	139	SER	4xw5	A	A	139	145	SEP	1jlu_E	4xw5_A	E	A	1jlu_E	4xw5_A	P05132_140
P24941	160	1pxm	A	A	160	160	THR	6sg4	A	A	160	164	TPO	1pxm_A	6sg4_A	A	A	1pxm_A	6sg4_A	P24941_160
P24941	160	1pxm	A	A	160	160	THR	5cyi	C	C	160	165	TPO	1pxm_A	5cyi_C	A	C	1pxm_A	5cyi_C	P24941_160
P25321	140	6f14	A	A	139	140	SER	5ok3	A	A	139	142	SEP	6f14_A	5ok3_A	A	A	6f14_A	5ok3_A	P25321_140
P25321	140	6f14	A	A	139	140	SER	6eh2	A	A	139	142	SEP	6f14_A	6eh2_A	A	A	6f14_A	6eh2_A	P25321_140
P25321	140	6f14	A	A	139	140	SER	5n3g	A	A	139	142	SEP	6f14_A	5n3g_A	A	A	6f14_A	5n3g_A	P25321_140
P23443	252	4l45	A	A		181	THR	3wf8	A	A	252	182	TPO	4l45_A	3wf8_A	A	A	4l45_A	3wf8_A	P23443_252
P0CG47	217	5v1y	C	C	65	65	SER	4zpz	B	B	65	65	SEP	5v1y_C	4zpz_B	C	B	5v1y_C	4zpz_B	P0CG47_217
O60674	1008	6vng	B	A	1008	184	TYR	4f09	A	A	1008	178	PTR	6vng_B	4f09_A	B	A	6vng_B	4f09_A	O60674_1008
O60674	1008	6vng	A	B	1008	184	TYR	3tjc	B	B	1008	174	PTR	6vng_A	3tjc_B	A	B	6vng_A	3tjc_B	O60674_1008
O60674	1008	6vng	A	B	1008	184	TYR	4f08	B	B	1008	178	PTR	6vng_A	4f08_B	A	B	6vng_A	4f08_B	O60674_1008
P01112	64	6v9n	C	C	64	65	TYR	8cnn	A	A	64	64	PTR	6v9n_C	8cnn_A	C	A	6v9n_C	8cnn_A	P01112_64
P24941	160	4ek3	A	A	160	161	THR	4eoi	C	C	160	161	TPO	4ek3_A	4eoi_C	A	C	4ek3_A	4eoi_C	P24941_160
P24941	160	4ek3	A	A	160	161	THR	1oiu	A	A	160	164	TPO	4ek3_A	1oiu_A	A	A	4ek3_A	1oiu_A	P24941_160
P24941	15	6q4h	A	A	15	23	TYR	2cjm	C	C	15	15	PTR	6q4h_A	2cjm_C	A	C	6q4h_A	2cjm_C	P24941_15
P48730	220	6gzm	A	A	220	220	THR	5okt	B	B	220	240	TPO	6gzm_A	5okt_B	A	B	6gzm_A	5okt_B	P48730_220
P24941	160	1ke8	A	A		160	THR	7qhl	A	A	160	161	TPO	1ke8_A	7qhl_A	A	A	1ke8_A	7qhl_A	P24941_160
P24941	160	1ke8	A	A		160	THR	4cfm	A	A	160	165	TPO	1ke8_A	4cfm_A	A	A	1ke8_A	4cfm_A	P24941_160
P11309	261	4eny	A	A	261	234	SER	2xj2	A	A	261	249	SEP	4eny_A	2xj2_A	A	A	4eny_A	2xj2_A	P11309_261
P24941	160	3rpy	A	A		168	THR	8b54	A	A	160	161	TPO	3rpy_A	8b54_A	A	A	3rpy_A	8b54_A	P24941_160
P24941	160	3rpy	A	A		168	THR	3my5	C	C	160	162	TPO	3rpy_A	3my5_C	A	C	3rpy_A	3my5_C	P24941_160
P33981	676	6tnb	A	A		164	THR	7clh	A	A		162	TPO	6tnb_A	7clh_A	A	A	6tnb_A	7clh_A	P33981_676
P07949	900	2x2k	A	A	900	201	TYR	6nja	A	A	900	201	PTR	2x2k_A	6nja_A	A	A	2x2k_A	6nja_A	P07949_900
P25321	11	6f14	A	A	10	11	SER	5o5m	A	A	10	13	SEP	6f14_A	5o5m_A	A	A	6f14_A	5o5m_A	P25321_11
P25321	11	6f14	A	A	10	11	SER	4wih	A	A	11	13	SEP	6f14_A	4wih_A	A	A	6f14_A	4wih_A	P25321_11
P25321	11	6f14	A	A	10	11	SER	5n7p	A	A	10	13	SEP	6f14_A	5n7p_A	A	A	6f14_A	5n7p_A	P25321_11
P61006	111	3tnf	A	A	111	109	SER	6stg	B	B	111	107	SEP	3tnf_A	6stg_B	A	B	3tnf_A	6stg_B	P61006_111
P61006	111	3tnf	A	A	111	109	SER	6stf	C	C	111	107	SEP	3tnf_A	6stf_C	A	C	3tnf_A	6stf_C	P61006_111
P28482	125	5nhf	A	A	125	144	HIS	7xc1	A	A	125	133	NEP	5nhf_A	7xc1_A	A	A	5nhf_A	7xc1_A	P28482_125
P28482	125	5nhf	A	A	125	144	HIS	7w5o	A	A	125	133	NEP	5nhf_A	7w5o_A	A	A	5nhf_A	7w5o_A	P28482_125
O14965	288	5obj	A	A		169	THR	4bn1	A	A	288	170	TPO	5obj_A	4bn1_A	A	A	5obj_A	4bn1_A	O14965_288
P0CG47	218	7s6o	A	A	66	66	THR	6kox	A	A	66	66	TPO	7s6o_A	6kox_A	A	A	7s6o_A	6kox_A	P0CG47_218
P49841	216	1uv5	A	A	216	182	TYR	7z1f	B	B	216	191	PTR	1uv5_A	7z1f_B	A	B	1uv5_A	7z1f_B	P49841_216
P08149	465	6xqv	B	B	465	218	SER	3equ	B	B	465	426	SEP	6xqv_B	3equ_B	B	B	6xqv_B	3equ_B	P08149_465
O14965	288	2j4z	A	A	288	191	THR	6r4a	A	A	288	170	TPO	2j4z_A	6r4a_A	A	A	2j4z_A	6r4a_A	O14965_288
P24941	160	7sa0	A	A		160	THR	1pkd	C	C	160	161	TPO	7sa0_A	1pkd_C	A	C	7sa0_A	1pkd_C	P24941_160
P24941	160	7sa0	A	A		160	THR	4i3z	A	A	160	160	TPO	7sa0_A	4i3z_A	A	A	7sa0_A	4i3z_A	P24941_160
P24941	160	7sa0	A	A		160	THR	4eol	A	A	160	163	TPO	7sa0_A	4eol_A	A	A	7sa0_A	4eol_A	P24941_160
P24941	160	7sa0	A	A		160	THR	4bcq	C	C	160	163	TPO	7sa0_A	4bcq_C	A	C	7sa0_A	4bcq_C	P24941_160
P24941	160	7sa0	A	A		160	THR	3my5	A	A	160	162	TPO	7sa0_A	3my5_A	A	A	7sa0_A	3my5_A	P24941_160
P24941	160	3qts	A	A		168	THR	6guf	C	C	160	164	TPO	3qts_A	6guf_C	A	C	3qts_A	6guf_C	P24941_160
P24941	160	3lfn	A	A		160	THR	5cyi	A	A	160	165	TPO	3lfn_A	5cyi_A	A	A	3lfn_A	5cyi_A	P24941_160
P24941	160	3lfn	A	A		160	THR	2g9x	C	C	160	161	TPO	3lfn_A	2g9x_C	A	C	3lfn_A	2g9x_C	P24941_160
P24941	160	3lfn	A	A		160	THR	2uzl	A	A	160	160	TPO	3lfn_A	2uzl_A	A	A	3lfn_A	2uzl_A	P24941_160
P24941	160	3r8p	A	A	160	168	THR	4eoo	C	C	160	162	TPO	3r8p_A	4eoo_C	A	C	3r8p_A	4eoo_C	P24941_160
P24941	160	3r8p	A	A	160	168	THR	1w98	A	A	160	161	TPO	3r8p_A	1w98_A	A	A	3r8p_A	1w98_A	P24941_160
P24941	160	3r8p	A	A	160	168	THR	4cfu	A	A	160	165	TPO	3r8p_A	4cfu_A	A	A	3r8p_A	4cfu_A	P24941_160
P24941	160	3r8p	A	A	160	168	THR	4eos	C	C	160	163	TPO	3r8p_A	4eos_C	A	C	3r8p_A	4eos_C	P24941_160
P24941	160	3r8p	A	A	160	168	THR	4eok	C	C	160	163	TPO	3r8p_A	4eok_C	A	C	3r8p_A	4eok_C	P24941_160
P24941	160	3r8p	A	A	160	168	THR	4eon	A	A	160	162	TPO	3r8p_A	4eon_A	A	A	3r8p_A	4eon_A	P24941_160
P68400	2	5oty	A	A		1	SER	7qux	A	A	2	25	SEP	5oty_A	7qux_A	A	A	5oty_A	7qux_A	P68400_2
O60674	1008	6vnh	B	A	1008	184	TYR	5cf4	B	B	1008	191	PTR	6vnh_B	5cf4_B	B	B	6vnh_B	5cf4_B	O60674_1008
P25321	140	5m75	A	A	139	142	SER	6ync	A	A	139	142	SEP	5m75_A	6ync_A	A	A	5m75_A	6ync_A	P25321_140
P25321	140	5m75	A	A	139	142	SER	5o0e	A	A	139	142	SEP	5m75_A	5o0e_A	A	A	5m75_A	5o0e_A	P25321_140
P24941	160	2r3j	A	A		161	THR	2cjm	C	C	160	160	TPO	2r3j_A	2cjm_C	A	C	2r3j_A	2cjm_C	P24941_160
P24941	160	2r3j	A	A		161	THR	4eos	A	A	160	163	TPO	2r3j_A	4eos_A	A	A	2r3j_A	4eos_A	P24941_160
P24941	160	2r3j	A	A		161	THR	2iw8	C	C	160	164	TPO	2r3j_A	2iw8_C	A	C	2r3j_A	2iw8_C	P24941_160
P24941	160	2r3j	A	A		161	THR	4eok	C	C	160	163	TPO	2r3j_A	4eok_C	A	C	2r3j_A	4eok_C	P24941_160
P11309	261	7oow	A	A	261	262	SER	4rc3	A	A	261	237	SEP	7oow_A	4rc3_A	A	A	7oow_A	4rc3_A	P11309_261
P00489	15	2qn7	A	A	14	14	SER	1gpa	B	B	14	14	SEP	2qn7_A	1gpa_B	A	B	2qn7_A	1gpa_B	P00489_15
P11309	261	4lm5	A	A	261	234	SER	3cy3	A	A	261	262	SEP	4lm5_A	3cy3_A	A	A	4lm5_A	3cy3_A	P11309_261
P11309	261	4lm5	A	A	261	234	SER	6l16	A	A	261	237	SEP	4lm5_A	6l16_A	A	A	4lm5_A	6l16_A	P11309_261
P11309	261	4lm5	A	A	261	234	SER	3bgq	A	A	261	281	SEP	4lm5_A	3bgq_A	A	A	4lm5_A	3bgq_A	P11309_261
P17612	140	5izf	A	A	139	140	SER	4wb5	A	A	139	139	SEP	5izf_A	4wb5_A	A	A	5izf_A	4wb5_A	P17612_140
P49841	216	4acg	A	A	216	261	TYR	3zdi	A	A	216	182	PTR	4acg_A	3zdi_A	A	A	4acg_A	3zdi_A	P49841_216
P24941	160	2vtp	A	A		160	THR	6sg4	C	C	160	164	TPO	2vtp_A	6sg4_C	A	C	2vtp_A	6sg4_C	P24941_160
P25321	140	6ypp	A	A	139	142	SER	5n3o	A	A	139	142	SEP	6ypp_A	5n3o_A	A	A	6ypp_A	5n3o_A	P25321_140
P33981	676	6b4w	A	A		182	THR	4o6l	A	A	676	162	TPO	6b4w_A	4o6l_A	A	A	6b4w_A	4o6l_A	P33981_676
P33981	686	6b4w	A	A	686	192	THR	4js8	A	A	686	172	TPO	6b4w_A	4js8_A	A	A	6b4w_A	4js8_A	P33981_686
Q16539	182	4f9y	A	A		205	TYR	6zqs	A	A	182	184	PTR	4f9y_A	6zqs_A	A	A	4f9y_A	6zqs_A	Q16539_182
P04629	677	5kvt	A	A	677	177	SER	6npt	A	A	677	187	SEP	5kvt_A	6npt_A	A	A	5kvt_A	6npt_A	P04629_677
P00489	15	3gpb	A	A	14	14	SER	1lwo	A	A	14	14	SEP	3gpb_A	1lwo_A	A	A	3gpb_A	1lwo_A	P00489_15
Q9NWZ3	342	2nry	D	D		189	THR	6uya	B	B	342	199	TPO	2nry_D	6uya_B	D	B	2nry_D	6uya_B	Q9NWZ3_342
Q9NWZ3	342	2nry	D	D		189	THR	4xs2	A	A	342	183	TPO	2nry_D	4xs2_A	D	A	2nry_D	4xs2_A	Q9NWZ3_342
Q9NWZ3	342	2nry	D	D		189	THR	4yo6	B	B	342	183	TPO	2nry_D	4yo6_B	D	B	2nry_D	4yo6_B	Q9NWZ3_342
Q9NWZ3	342	2nry	D	D		189	THR	4yo6	C	C	342	183	TPO	2nry_D	4yo6_C	D	C	2nry_D	4yo6_C	Q9NWZ3_342
Q9NWZ3	342	2nry	D	D		189	THR	6n8g	B	B	342	179	TPO	2nry_D	6n8g_B	D	B	2nry_D	6n8g_B	Q9NWZ3_342
Q9NWZ3	342	2nry	D	D		189	THR	4ztl	C	C	342	183	TPO	2nry_D	4ztl_C	D	C	2nry_D	4ztl_C	Q9NWZ3_342
Q9NWZ3	346	2nry	D	D	346	193	SER	5uir	B	B	346	209	SEP	2nry_D	5uir_B	D	B	2nry_D	5uir_B	Q9NWZ3_346
Q9NWZ3	346	2nry	D	D	346	193	SER	6o8u	D	D	346	188	SEP	2nry_D	6o8u_D	D	D	2nry_D	6o8u_D	Q9NWZ3_346
P24941	160	1ol1	A	A	160	160	THR	2cch	C	C	160	161	TPO	1ol1_A	2cch_C	A	C	1ol1_A	2cch_C	P24941_160
P24941	160	1ol1	C	C	160	160	THR	3dog	C	C	160	161	TPO	1ol1_C	3dog_C	C	C	1ol1_C	3dog_C	P24941_160
P24941	160	1ol1	C	C	160	160	THR	4eop	C	C	160	163	TPO	1ol1_C	4eop_C	C	C	1ol1_C	4eop_C	P24941_160
P24941	160	1ol1	C	C	160	160	THR	1jst	A	A	160	160	TPO	1ol1_C	1jst_A	C	A	1ol1_C	1jst_A	P24941_160
P24941	160	1ol1	C	C	160	160	THR	3my5	A	A	160	162	TPO	1ol1_C	3my5_A	C	A	1ol1_C	3my5_A	P24941_160
Q9NWZ3	342	2nry	B	B	342	189	THR	6o9d	C	C	342	199	TPO	2nry_B	6o9d_C	B	C	2nry_B	6o9d_C	Q9NWZ3_342
Q9NWZ3	342	2nry	B	B	342	189	THR	5kx8	D	D	342	183	TPO	2nry_B	5kx8_D	B	D	2nry_B	5kx8_D	Q9NWZ3_342
Q9NWZ3	346	2nry	B	B	346	193	SER	2oic	C	C	346	187	SEP	2nry_B	2oic_C	B	C	2nry_B	2oic_C	Q9NWZ3_346
Q9NWZ3	342	2nry	C	C	342	189	THR	5uis	A	A		205	TPO	2nry_C	5uis_A	C	A	2nry_C	5uis_A	Q9NWZ3_342
Q9NWZ3	342	2nry	C	C	342	189	THR	6o94	D	D	342	199	TPO	2nry_C	6o94_D	C	D	2nry_C	6o94_D	Q9NWZ3_342
Q9NWZ3	342	2nry	C	C	342	189	THR	5w84	A	A	342	187	TPO	2nry_C	5w84_A	C	A	2nry_C	5w84_A	Q9NWZ3_342
Q9NWZ3	342	2nry	C	C	342	189	THR	4yp8	B	B	342	183	TPO	2nry_C	4yp8_B	C	B	2nry_C	4yp8_B	Q9NWZ3_342
Q9NWZ3	342	2nry	C	C	342	189	THR	5uis	C	C		205	TPO	2nry_C	5uis_C	C	C	2nry_C	5uis_C	Q9NWZ3_342
Q9NWZ3	346	2nry	C	C	346	193	SER	5k7g	C	C	346	187	SEP	2nry_C	5k7g_C	C	C	2nry_C	5k7g_C	Q9NWZ3_346
Q9NWZ3	346	2nry	C	C	346	193	SER	6rfj	A	A	346	208	SEP	2nry_C	6rfj_A	C	A	2nry_C	6rfj_A	Q9NWZ3_346
Q9NWZ3	346	2nry	C	C	346	193	SER	6n8g	B	B	346	183	SEP	2nry_C	6n8g_B	C	B	2nry_C	6n8g_B	Q9NWZ3_346
P00517	140	4yxr	A	A	139	139	SER	4c35	A	A	139	140	SEP	4yxr_A	4c35_A	A	A	4yxr_A	4c35_A	P00517_140
P0CG47	217	6dgf	B	B	65	84	SER	4wzp	B	B	65	65	SEP	6dgf_B	4wzp_B	B	B	6dgf_B	4wzp_B	P0CG47_217
Q92731	488	1u3r	B	C	488	228	TYR	3oll	B	B	488	228	PTR	1u3r_B	3oll_B	B	B	1u3r_B	3oll_B	Q92731_488
P00517	140	4ie9	A	A	139	140	SER	4c38	A	A	139	140	SEP	4ie9_A	4c38_A	A	A	4ie9_A	4c38_A	P00517_140
P08149	465	6xqv	B	B	465	218	SER	5ksh	B	B	465	424	SEP	6xqv_B	5ksh_B	B	B	6xqv_B	5ksh_B	P08149_465
P24941	160	1jsv	A	A	160	160	THR	4bcq	A	A	160	163	TPO	1jsv_A	4bcq_A	A	A	1jsv_A	4bcq_A	P24941_160
P33981	676	5na0	A	A		181	THR	3h9f	A	A	676	181	TPO	5na0_A	3h9f_A	A	A	5na0_A	3h9f_A	P33981_676
O14965	287	2np8	A	A		168	THR	1ol5	A	A	287	166	TPO	2np8_A	1ol5_A	A	A	2np8_A	1ol5_A	O14965_287
O14965	288	2np8	A	A		169	THR	5ors	A	A	288	162	TPO	2np8_A	5ors_A	A	A	2np8_A	5ors_A	O14965_288
P24941	160	3qxp	A	A	160	168	THR	1e9h	A	A	160	161	TPO	3qxp_A	1e9h_A	A	A	3qxp_A	1e9h_A	P24941_160
P24941	160	3qxp	A	A	160	168	THR	1w98	A	A	160	161	TPO	3qxp_A	1w98_A	A	A	3qxp_A	1w98_A	P24941_160
P24941	160	3qxp	A	A	160	168	THR	3qhw	A	A	160	162	TPO	3qxp_A	3qhw_A	A	A	3qxp_A	3qhw_A	P24941_160
P24941	160	3qxp	A	A	160	168	THR	3qhr	A	A	160	162	TPO	3qxp_A	3qhr_A	A	A	3qxp_A	3qhr_A	P24941_160
Q16539	182	1zzl	A	A	182	179	TYR	3nnx	A	A	182	182	PTR	1zzl_A	3nnx_A	A	A	1zzl_A	3nnx_A	Q16539_182
P25321	140	5lcp	A	A	139	142	SER	6spu	A	A	139	142	SEP	5lcp_A	6spu_A	A	A	5lcp_A	6spu_A	P25321_140
P24941	160	3rkb	A	A	160	168	THR	1e9h	A	A	160	161	TPO	3rkb_A	1e9h_A	A	A	3rkb_A	1e9h_A	P24941_160
P24941	160	3rkb	A	A	160	168	THR	1jsu	A	A	160	160	TPO	3rkb_A	1jsu_A	A	A	3rkb_A	1jsu_A	P24941_160
P24941	160	3rkb	A	A	160	168	THR	3bhv	A	A	160	162	TPO	3rkb_A	3bhv_A	A	A	3rkb_A	3bhv_A	P24941_160
P24941	160	7s85	A	A		160	THR	4bcn	A	A	160	162	TPO	7s85_A	4bcn_A	A	A	7s85_A	4bcn_A	P24941_160
P24941	160	7s85	A	A		160	THR	2g9x	C	C	160	161	TPO	7s85_A	2g9x_C	A	C	7s85_A	2g9x_C	P24941_160
P24941	160	7s85	A	A		160	THR	2uzl	C	C	160	160	TPO	7s85_A	2uzl_C	A	C	7s85_A	2uzl_C	P24941_160
P00517	140	4z83	E	A	139	139	SER	2uw5	A	A	139	140	SEP	4z83_E	2uw5_A	E	A	4z83_E	2uw5_A	P00517_140
P80025	315	6m7e	A	A	198	198	SER	3uba	A	A	198	198	SEP	6m7e_A	3uba_A	A	A	6m7e_A	3uba_A	P80025_315
P28482	187	4qpa	A	A	185	196	TYR	5v62	A	A	187	178	PTR	4qpa_A	5v62_A	A	A	4qpa_A	5v62_A	P28482_187
P11309	261	3jxw	A	A	261	234	SER	6ykd	A	A	261	277	SEP	3jxw_A	6ykd_A	A	A	3jxw_A	6ykd_A	P11309_261
P17612	140	4uj1	A	A	139	140	SER	8fe5	B	C	194	194	SEP	4uj1_A	8fe5_B	A	B	4uj1_A	8fe5_B	P17612_140
O60674	1008	6vsn	A	D	1008	184	TYR	6wtn	A	A	1008	175	PTR	6vsn_A	6wtn_A	A	A	6vsn_A	6wtn_A	O60674_1008
P00523	416	3en7	A	A		169	TYR	3dqw	C	C	416	169	PTR	3en7_A	3dqw_C	A	C	3en7_A	3dqw_C	P00523_416
Q13191	363	8gcy	A	A	363	327	TYR	3zni	E	E	363	330	PTR	8gcy_A	3zni_E	A	E	8gcy_A	3zni_E	Q13191_363
Q16539	182	5etf	A	A		182	TYR	6zqs	A	A	182	184	PTR	5etf_A	6zqs_A	A	A	5etf_A	6zqs_A	Q16539_182
P24941	160	2r64	A	A		160	THR	1qmz	C	C	160	161	TPO	2r64_A	1qmz_C	A	C	2r64_A	1qmz_C	P24941_160
P24941	160	2r64	A	A		160	THR	1h24	A	A	160	165	TPO	2r64_A	1h24_A	A	A	2r64_A	1h24_A	P24941_160
P24941	160	2r64	A	A		160	THR	4eor	A	A	160	161	TPO	2r64_A	4eor_A	A	A	2r64_A	4eor_A	P24941_160
P24941	160	1gz8	A	A	160	161	THR	4eoo	C	C	160	162	TPO	1gz8_A	4eoo_C	A	C	1gz8_A	4eoo_C	P24941_160
P24941	160	1gz8	A	A	160	161	THR	6guf	C	C	160	164	TPO	1gz8_A	6guf_C	A	C	1gz8_A	6guf_C	P24941_160
P24941	160	1gz8	A	A	160	161	THR	4eoj	C	C	160	164	TPO	1gz8_A	4eoj_C	A	C	1gz8_A	4eoj_C	P24941_160
P24941	160	1gz8	A	A	160	161	THR	1e9h	C	C	160	161	TPO	1gz8_A	1e9h_C	A	C	1gz8_A	1e9h_C	P24941_160
P49841	216	1h8f	A	A	216	182	TYR	7sxj	A	A	216	184	PTR	1h8f_A	7sxj_A	A	A	1h8f_A	7sxj_A	P49841_216
P49841	216	1h8f	A	A	216	182	TYR	5k5n	B	B	216	202	PTR	1h8f_A	5k5n_B	A	B	1h8f_A	5k5n_B	P49841_216
D3KVM3	276	6j9q	B	B	276	282	THR	5azj	D	D	276	282	TPO	6j9q_B	5azj_D	B	D	6j9q_B	5azj_D	D3KVM3_276
P61006	111	4lhw	D	D	111	109	SER	6stf	E	E	111	107	SEP	4lhw_D	6stf_E	D	E	4lhw_D	6stf_E	P61006_111
P49841	216	1h8f	B	B	216	182	TYR	5kpl	A	A	216	220	PTR	1h8f_B	5kpl_A	B	A	1h8f_B	5kpl_A	P49841_216
P49841	216	1h8f	B	B	216	182	TYR	7z1f	B	B	216	191	PTR	1h8f_B	7z1f_B	B	B	1h8f_B	7z1f_B	P49841_216
Q13627	301	6s17	A	A	301	177	SER	4nct	C	C	301	179	SEP	6s17_A	4nct_C	A	C	6s17_A	4nct_C	Q13627_301
P0CG47	218	5cra	D	B	66	66	THR	6kow	A	A	66	66	TPO	5cra_D	6kow_A	D	A	5cra_D	6kow_A	P0CG47_218
O60674	1008	6drw	A	A	1008	192	TYR	4zim	A	A	1008	191	PTR	6drw_A	4zim_A	A	A	6drw_A	4zim_A	O60674_1008
P24941	160	5osm	A	A	160	165	THR	6gub	C	C	160	164	TPO	5osm_A	6gub_C	A	C	5osm_A	6gub_C	P24941_160
P24941	160	6q4i	A	A	160	168	THR	1h27	C	C	160	165	TPO	6q4i_A	1h27_C	A	C	6q4i_A	1h27_C	P24941_160
P24941	160	6q4i	A	A	160	168	THR	4eoj	A	A	160	164	TPO	6q4i_A	4eoj_A	A	A	6q4i_A	4eoj_A	P24941_160
P33981	675	7lqd	A	A	675	180	THR	7cja	A	A	675	161	TPO	7lqd_A	7cja_A	A	A	7lqd_A	7cja_A	P33981_675
P33981	677	7lqd	A	A	677	182	SER	7chn	A	A	677	163	SEP	7lqd_A	7chn_A	A	A	7lqd_A	7chn_A	P33981_677
P33981	686	7lqd	A	A	686	191	THR	6tnb	A	A	686	174	TPO	7lqd_A	6tnb_A	A	A	7lqd_A	6tnb_A	P33981_686
P48730	220	7qra	B	B	220	222	THR	7nzy	D	D		240	TPO	7qra_B	7nzy_D	B	D	7qra_B	7nzy_D	P48730_220
P48730	220	7qra	D	D	220	222	THR	7nzy	B	B	220	240	TPO	7qra_D	7nzy_B	D	B	7qra_D	7nzy_B	P48730_220
P24941	160	1oir	A	A	160	161	THR	1ogu	A	A	160	164	TPO	1oir_A	1ogu_A	A	A	1oir_A	1ogu_A	P24941_160
P43405	525	3vf8	A	A	525	183	TYR	5lmb	A	A	525	167	PTR	3vf8_A	5lmb_A	A	A	3vf8_A	5lmb_A	P43405_525
P24941	160	2wev	C	C	160	160	THR	2wma	C	C	160	165	TPO	2wev_C	2wma_C	C	C	2wev_C	2wma_C	P24941_160
P24941	160	2wev	C	C	160	160	THR	4bcp	A	A	160	162	TPO	2wev_C	4bcp_A	C	A	2wev_C	4bcp_A	P24941_160
P24941	160	2wev	C	C	160	160	THR	3qhr	C	C	160	162	TPO	2wev_C	3qhr_C	C	C	2wev_C	3qhr_C	P24941_160
P24941	160	2wev	C	C	160	160	THR	4cfv	C	C	160	165	TPO	2wev_C	4cfv_C	C	C	2wev_C	4cfv_C	P24941_160
P24941	15	1h27	C	C	15	20	TYR	2cjm	C	C	15	15	PTR	1h27_C	2cjm_C	C	C	1h27_C	2cjm_C	P24941_15
P0CG47	217	5mnj	B	B	65	70	SER	5caw	D	D	65	65	SEP	5mnj_B	5caw_D	B	D	5mnj_B	5caw_D	P0CG47_217
P11309	261	5n4o	A	A	261	261	SER	5iis	A	A	261	230	SEP	5n4o_A	5iis_A	A	A	5n4o_A	5iis_A	P11309_261
P11309	261	5n4o	A	A	261	261	SER	6l12	A	A	261	237	SEP	5n4o_A	6l12_A	A	A	5n4o_A	6l12_A	P11309_261
P11309	261	5n4o	A	A	261	261	SER	6l14	A	A	261	237	SEP	5n4o_A	6l14_A	A	A	5n4o_A	6l14_A	P11309_261
P11309	261	3umx	A	A	261	234	SER	3t9i	A	A	261	276	SEP	3umx_A	3t9i_A	A	A	3umx_A	3t9i_A	P11309_261
P11309	261	3umx	A	A	261	234	SER	4rc3	A	A	261	237	SEP	3umx_A	4rc3_A	A	A	3umx_A	4rc3_A	P11309_261
P11309	261	3umx	A	A	261	234	SER	5dwr	A	A	261	276	SEP	3umx_A	5dwr_A	A	A	3umx_A	5dwr_A	P11309_261
P33981	677	5eh0	A	A		162	SER	7clh	A	A		163	SEP	5eh0_A	7clh_A	A	A	5eh0_A	7clh_A	P33981_677
P49841	216	2jld	B	B	216	216	TYR	6v6l	A	A	216	216	PTR	2jld_B	6v6l_A	B	A	2jld_B	6v6l_A	P49841_216
P49841	216	2jld	B	B	216	216	TYR	8auz	A	A	216	191	PTR	2jld_B	8auz_A	B	A	2jld_B	8auz_A	P49841_216
P49841	216	2jld	A	A	216	216	TYR	8av1	A	A	216	191	PTR	2jld_A	8av1_A	A	A	2jld_A	8av1_A	P49841_216
P47811	182	5r9f	A	A	182	182	TYR	5nzz	E	E	182	182	PTR	5r9f_A	5nzz_E	A	E	5r9f_A	5nzz_E	P47811_182
P00489	15	4mi3	A	A	14	3	SER	2gpa	A	A	14	14	SEP	4mi3_A	2gpa_A	A	A	4mi3_A	2gpa_A	P00489_15
P43405	526	4yjo	A	A	526	172	TYR	5c26	A	A	526	184	PTR	4yjo_A	5c26_A	A	A	4yjo_A	5c26_A	P43405_526
P24941	160	2v22	A	A	160	160	THR	5lmk	A	A	160	161	TPO	2v22_A	5lmk_A	A	A	2v22_A	5lmk_A	P24941_160
P24941	160	2v22	A	A	160	160	THR	2g9x	C	C	160	161	TPO	2v22_A	2g9x_C	A	C	2v22_A	2g9x_C	P24941_160
P24941	160	2v22	A	A	160	160	THR	3bht	C	C	160	162	TPO	2v22_A	3bht_C	A	C	2v22_A	3bht_C	P24941_160
P24941	160	2v22	A	A	160	160	THR	4ii5	A	A	160	160	TPO	2v22_A	4ii5_A	A	A	2v22_A	4ii5_A	P24941_160
P24941	160	2v22	C	C	160	160	THR	4cfw	C	C	160	165	TPO	2v22_C	4cfw_C	C	C	2v22_C	4cfw_C	P24941_160
P24941	160	2v22	C	C	160	160	THR	2uzb	A	A	160	160	TPO	2v22_C	2uzb_A	C	A	2v22_C	2uzb_A	P24941_160
P25321	11	6sox	A	A		13	SER	6ync	A	A	10	13	SEP	6sox_A	6ync_A	A	A	6sox_A	6ync_A	P25321_11
P25321	11	6sox	A	A		13	SER	5n3o	A	A		13	SEP	6sox_A	5n3o_A	A	A	6sox_A	5n3o_A	P25321_11
P24941	160	1h0w	A	A		160	THR	3ddp	A	A	160	161	TPO	1h0w_A	3ddp_A	A	A	1h0w_A	3ddp_A	P24941_160
P24941	160	1h0w	A	A		160	THR	1p5e	A	A	160	161	TPO	1h0w_A	1p5e_A	A	A	1h0w_A	1p5e_A	P24941_160
P24941	160	1h0w	A	A		160	THR	1h25	C	C	160	165	TPO	1h0w_A	1h25_C	A	C	1h0w_A	1h25_C	P24941_160
P24941	160	1h0w	A	A		160	THR	4eoo	A	A	160	162	TPO	1h0w_A	4eoo_A	A	A	1h0w_A	4eoo_A	P24941_160
P24941	160	1h0w	A	A		160	THR	7ack	C	C	160	161	TPO	1h0w_A	7ack_C	A	C	1h0w_A	7ack_C	P24941_160
P24941	160	6yl1	A	A		165	THR	2g9x	A	A	160	161	TPO	6yl1_A	2g9x_A	A	A	6yl1_A	2g9x_A	P24941_160
P24941	160	6yl1	A	A		165	THR	4eoi	A	A	160	161	TPO	6yl1_A	4eoi_A	A	A	6yl1_A	4eoi_A	P24941_160
P24941	160	6yl1	A	A		165	THR	3qhr	C	C	160	162	TPO	6yl1_A	3qhr_C	A	C	6yl1_A	3qhr_C	P24941_160
P05132	140	4dfy	A	A	139	160	SER	4o22	A	A	139	131	SEP	4dfy_A	4o22_A	A	A	4dfy_A	4o22_A	P05132_140
P05132	198	4dfy	A	A		218	THR	4iaz	A	A	197	203	TPO	4dfy_A	4iaz_A	A	A	4dfy_A	4iaz_A	P05132_198
P05132	198	4dfy	A	A		218	THR	4dfz	E	A	197	197	TPO	4dfy_A	4dfz_E	A	E	4dfy_A	4dfz_E	P05132_198
P05132	198	4dfy	A	A		218	THR	4ib0	A	A	197	203	TPO	4dfy_A	4ib0_A	A	A	4dfy_A	4ib0_A	P05132_198
P28482	125	3i5z	A	A	123	145	HIS	4qp2	A	A	125	134	NEP	3i5z_A	4qp2_A	A	A	3i5z_A	4qp2_A	P28482_125
P28482	125	3i5z	A	A	123	145	HIS	4qp1	A	A	125	134	NEP	3i5z_A	4qp1_A	A	A	3i5z_A	4qp1_A	P28482_125
Q9NWZ3	342	5uit	B	B	342	205	THR	5uiq	D	D	342	205	TPO	5uit_B	5uiq_D	B	D	5uit_B	5uiq_D	Q9NWZ3_342
P0AGE9	247	1cqj	D	C	246	246	HIS	1scu	D	C	246	246	NEP	1cqj_D	1scu_D	D	D	1cqj_D	1scu_D	P0AGE9_247
P11309	261	3cy2	A	A	261	262	SER	6l17	A	A	261	237	SEP	3cy2_A	6l17_A	A	A	3cy2_A	6l17_A	P11309_261
P24941	160	3tiy	A	A	160	160	THR	6sg4	A	A	160	164	TPO	3tiy_A	6sg4_A	A	A	3tiy_A	6sg4_A	P24941_160
P28482	125	4fv4	A	A	123	125	HIS	7w5o	B	B	125	133	NEP	4fv4_A	7w5o_B	A	B	4fv4_A	7w5o_B	P28482_125
P07471	23	8h8r	G	G		11	THR	6nmp	T	T	11	11	TPO	8h8r_G	6nmp_T	G	T	8h8r_G	6nmp_T	P07471_23
P07471	23	8h8r	G	G		11	THR	1v55	G	G	11	11	TPO	8h8r_G	1v55_G	G	G	8h8r_G	1v55_G	P07471_23
P24941	160	2wih	C	C	160	165	THR	4bcn	C	C	160	162	TPO	2wih_C	4bcn_C	C	C	2wih_C	4bcn_C	P24941_160
P24941	160	2wih	C	C	160	165	THR	6sg4	A	A	160	164	TPO	2wih_C	6sg4_A	C	A	2wih_C	6sg4_A	P24941_160
P24941	160	2wih	C	C	160	165	THR	3ddq	C	C	160	161	TPO	2wih_C	3ddq_C	C	C	2wih_C	3ddq_C	P24941_160
P24941	160	2wpa	A	A	160	165	THR	4eos	C	C	160	163	TPO	2wpa_A	4eos_C	A	C	2wpa_A	4eos_C	P24941_160
P24941	160	2wpa	A	A	160	165	THR	2iw6	A	A	160	164	TPO	2wpa_A	2iw6_A	A	A	2wpa_A	2iw6_A	P24941_160
P24941	160	2wpa	A	A	160	165	THR	3bhv	A	A	160	162	TPO	2wpa_A	3bhv_A	A	A	2wpa_A	3bhv_A	P24941_160
P24941	160	2wpa	A	A	160	165	THR	4bck	C	C	160	162	TPO	2wpa_A	4bck_C	A	C	2wpa_A	4bck_C	P24941_160
P00523	416	7ah3	A	A		169	TYR	3dqw	B	B	416	169	PTR	7ah3_A	3dqw_B	A	B	7ah3_A	3dqw_B	P00523_416
P28482	185	6g9m	A	A	185	193	THR	4iza	C	B		181	TPO	6g9m_A	4iza_C	A	C	6g9m_A	4iza_C	P28482_185
P28482	185	6g9m	A	A	185	193	THR	5v60	A	A	185	181	TPO	6g9m_A	5v60_A	A	A	6g9m_A	5v60_A	P28482_185
P24941	160	1dm2	A	A		160	THR	5nev	C	C	160	165	TPO	1dm2_A	5nev_C	A	C	1dm2_A	5nev_C	P24941_160
P24941	160	1dm2	A	A		160	THR	5cyi	A	A	160	165	TPO	1dm2_A	5cyi_A	A	A	1dm2_A	5cyi_A	P24941_160
P24941	160	1dm2	A	A		160	THR	8b54	A	A	160	161	TPO	1dm2_A	8b54_A	A	A	1dm2_A	8b54_A	P24941_160
P24941	160	1dm2	A	A		160	THR	2uzb	C	C	160	160	TPO	1dm2_A	2uzb_C	A	C	1dm2_A	2uzb_C	P24941_160
Q9NWZ3	342	5k72	A	A		183	THR	4yp8	A	A	342	183	TPO	5k72_A	4yp8_A	A	A	5k72_A	4yp8_A	Q9NWZ3_342
Q9NWZ3	342	5k72	A	A		183	THR	6n8g	A	A	342	179	TPO	5k72_A	6n8g_A	A	A	5k72_A	6n8g_A	Q9NWZ3_342
Q9NWZ3	342	5k72	C	C		183	THR	7c2v	A	A	342	182	TPO	5k72_C	7c2v_A	C	A	5k72_C	7c2v_A	Q9NWZ3_342
Q9NWZ3	342	5k72	C	C		183	THR	5uis	A	A		205	TPO	5k72_C	5uis_A	C	A	5k72_C	5uis_A	Q9NWZ3_342
Q9NWZ3	342	5k72	C	C		183	THR	5kx8	D	D	342	183	TPO	5k72_C	5kx8_D	C	D	5k72_C	5kx8_D	Q9NWZ3_342
P49841	216	7u36	B	B	216	182	TYR	5kpl	B	B	216	220	PTR	7u36_B	5kpl_B	B	B	7u36_B	5kpl_B	P49841_216
P49841	216	7u36	B	B	216	182	TYR	3f88	B	B	216	182	PTR	7u36_B	3f88_B	B	B	7u36_B	3f88_B	P49841_216
P24941	160	1h01	A	A	160	160	THR	5lmk	C	C	160	161	TPO	1h01_A	5lmk_C	A	C	1h01_A	5lmk_C	P24941_160
P24941	160	1h01	A	A	160	160	THR	3ddp	C	C	160	161	TPO	1h01_A	3ddp_C	A	C	1h01_A	3ddp_C	P24941_160
P24941	160	1h01	A	A	160	160	THR	6guf	C	C	160	164	TPO	1h01_A	6guf_C	A	C	1h01_A	6guf_C	P24941_160
P49841	216	4ptc	A	A	216	237	TYR	8av1	B	B	216	191	PTR	4ptc_A	8av1_B	A	B	4ptc_A	8av1_B	P49841_216
P24941	160	1okw	A	A	160	160	THR	6gva	A	A	160	161	TPO	1okw_A	6gva_A	A	A	1okw_A	6gva_A	P24941_160
P05132	140	1syk	A	A	139	139	SER	4xw5	A	A	139	145	SEP	1syk_A	4xw5_A	A	A	1syk_A	4xw5_A	P05132_140
P24941	160	2c5n	C	C	160	160	THR	3qhr	C	C	160	162	TPO	2c5n_C	3qhr_C	C	C	2c5n_C	3qhr_C	P24941_160
P24941	160	2c5n	C	C	160	160	THR	8b54	A	A	160	161	TPO	2c5n_C	8b54_A	C	A	2c5n_C	8b54_A	P24941_160
P0CG47	217	6hpr	D	D	65	70	SER	4wzp	B	B	65	65	SEP	6hpr_D	4wzp_B	D	B	6hpr_D	4wzp_B	P0CG47_217
P0CG47	217	6hpr	D	D	65	70	SER	6kox	A	A	65	65	SEP	6hpr_D	6kox_A	D	A	6hpr_D	6kox_A	P0CG47_217
P24941	160	3lfs	A	A	160	160	THR	1pkd	A	A	160	161	TPO	3lfs_A	1pkd_A	A	A	3lfs_A	1pkd_A	P24941_160
P24941	160	3lfs	A	A	160	160	THR	4eor	A	A	160	161	TPO	3lfs_A	4eor_A	A	A	3lfs_A	4eor_A	P24941_160
Q99XG5	123	8bp2	AAA	B	123	122	TYR	5cdq	T	I	123	114	PTR	8bp2_AAA	5cdq_T	B	T	8bp2_B	5cdq_T	Q99XG5_123
P01012	69	1ova	D	D	87	69	SER	1uhg	D	D	68	68	SEP	1ova_D	1uhg_D	D	D	1ova_D	1uhg_D	P01012_69
P33981	677	4c4e	A	A		182	SER	7cht	A	A	677	163	SEP	4c4e_A	7cht_A	A	A	4c4e_A	7cht_A	P33981_677
P24941	160	5if1	C	C	160	160	THR	1oiu	C	C	160	164	TPO	5if1_C	1oiu_C	C	C	5if1_C	1oiu_C	P24941_160
P24941	160	5if1	C	C	160	160	THR	1jsu	A	A	160	160	TPO	5if1_C	1jsu_A	C	A	5if1_C	1jsu_A	P24941_160
P24941	160	5if1	C	C	160	160	THR	1e9h	C	C	160	161	TPO	5if1_C	1e9h_C	C	C	5if1_C	1e9h_C	P24941_160
P24941	160	2bts	A	A		160	THR	4ii5	A	A	160	160	TPO	2bts_A	4ii5_A	A	A	2bts_A	4ii5_A	P24941_160
O14965	287	4byj	A	A		169	THR	6i2u	A	A	287	169	TPO	4byj_A	6i2u_A	A	A	4byj_A	6i2u_A	O14965_287
O14965	287	4byj	A	A		169	THR	2wtv	D	D	287	169	TPO	4byj_A	2wtv_D	A	D	4byj_A	2wtv_D	O14965_287
O14965	288	4byj	A	A		170	THR	5os6	A	A	288	162	TPO	4byj_A	5os6_A	A	A	4byj_A	5os6_A	O14965_288
P43405	525	4fz6	A	A	525	173	TYR	4yju	A	A	525	171	PTR	4fz6_A	4yju_A	A	A	4fz6_A	4yju_A	P43405_525
P49841	216	8djd	B	B	216	237	TYR	5k5n	A	A	216	202	PTR	8djd_B	5k5n_A	B	A	8djd_B	5k5n_A	P49841_216
P49841	216	8djd	B	B	216	237	TYR	6b8j	A	A	216	216	PTR	8djd_B	6b8j_A	B	A	8djd_B	6b8j_A	P49841_216
P00517	11	2uvz	A	A		11	SER	3e8e	I	G	10	10	SEP	2uvz_A	3e8e_I	A	I	2uvz_A	3e8e_I	P00517_11
P00517	11	2uvz	A	A		11	SER	4c36	A	A		11	SEP	2uvz_A	4c36_A	A	A	2uvz_A	4c36_A	P00517_11
P00517	11	2uvz	A	A		11	SER	2gng	A	A	10	10	SEP	2uvz_A	2gng_A	A	A	2uvz_A	2gng_A	P00517_11
P24941	160	3qtw	A	A	160	168	THR	2c6t	A	A	160	160	TPO	3qtw_A	2c6t_A	A	A	3qtw_A	2c6t_A	P24941_160
P24941	160	3qtw	A	A	160	168	THR	4eor	A	A	160	161	TPO	3qtw_A	4eor_A	A	A	3qtw_A	4eor_A	P24941_160
P06737	15	1fc0	B	B		14	SER	3dds	B	B		16	SEP	1fc0_B	3dds_B	B	B	1fc0_B	3dds_B	P06737_15
P49841	216	7oy5	A	A	216	182	TYR	5hlp	B	B	216	220	PTR	7oy5_A	5hlp_B	A	B	7oy5_A	5hlp_B	P49841_216
P25321	140	6y0b	A	A	139	142	SER	5n1h	A	A	139	142	SEP	6y0b_A	5n1h_A	A	A	6y0b_A	5n1h_A	P25321_140
P25321	140	6y0b	A	A	139	142	SER	7pns	A	A	139	142	SEP	6y0b_A	7pns_A	A	A	6y0b_A	7pns_A	P25321_140
P25321	140	6y0b	A	A	139	142	SER	5n1n	A	A	139	142	SEP	6y0b_A	5n1n_A	A	A	6y0b_A	5n1n_A	P25321_140
P11309	261	5n4x	A	A	261	261	SER	4i41	A	A	261	237	SEP	5n4x_A	4i41_A	A	A	5n4x_A	4i41_A	P11309_261
P24941	160	3le6	A	A	160	160	THR	2cch	A	A	160	161	TPO	3le6_A	2cch_A	A	A	3le6_A	2cch_A	P24941_160
P24941	160	3le6	A	A	160	160	THR	2iw6	C	C	160	164	TPO	3le6_A	2iw6_C	A	C	3le6_A	2iw6_C	P24941_160
P0CG47	217	8bs9	D	D	65	65	SER	4wzp	A	A	65	65	SEP	8bs9_D	4wzp_A	D	A	8bs9_D	4wzp_A	P0CG47_217
P24941	160	4nj3	A	A		161	THR	4bcm	C	C	160	163	TPO	4nj3_A	4bcm_C	A	C	4nj3_A	4bcm_C	P24941_160
P00517	11	3ag9	B	B		11	SER	2gni	A	A	10	10	SEP	3ag9_B	2gni_A	B	A	3ag9_B	2gni_A	P00517_11
P25321	140	6ynr	A	A	139	142	SER	5n36	A	A	139	142	SEP	6ynr_A	5n36_A	A	A	6ynr_A	5n36_A	P25321_140
P25321	140	5n1k	A	A	139	142	SER	6yqk	A	A	139	142	SEP	5n1k_A	6yqk_A	A	A	5n1k_A	6yqk_A	P25321_140
P11309	261	4ty1	A	A	261	242	SER	7z6u	A	A	261	261	SEP	4ty1_A	7z6u_A	A	A	4ty1_A	7z6u_A	P11309_261
Q16539	182	3hv4	A	A		182	TYR	3nnx	A	A	182	182	PTR	3hv4_A	3nnx_A	A	A	3hv4_A	3nnx_A	Q16539_182
P07949	905	6nec	A	A	905	206	TYR	7nzn	A	A	905	206	PTR	6nec_A	7nzn_A	A	A	6nec_A	7nzn_A	P07949_905
P07471	23	7d5w	G	G	11	11	THR	5z85	G	G	11	11	TPO	7d5w_G	5z85_G	G	G	7d5w_G	5z85_G	P07471_23
P07471	23	7d5w	G	G	11	11	THR	5w97	G	G	11	11	TPO	7d5w_G	5w97_G	G	G	7d5w_G	5w97_G	P07471_23
P07471	23	7d5w	G	G	11	11	THR	2zxw	T	T	11	11	TPO	7d5w_G	2zxw_T	G	T	7d5w_G	2zxw_T	P07471_23
P07471	23	7d5w	T	T	11	11	THR	3ag4	G	G	11	11	TPO	7d5w_T	3ag4_G	T	G	7d5w_T	3ag4_G	P07471_23
P07471	23	7d5w	T	T	11	11	THR	2eil	G	G	11	11	TPO	7d5w_T	2eil_G	T	G	7d5w_T	2eil_G	P07471_23
P24941	160	3qtx	A	A	160	168	THR	3bhv	C	C	160	162	TPO	3qtx_A	3bhv_C	A	C	3qtx_A	3bhv_C	P24941_160
P24941	160	3r8m	A	A		168	THR	4eol	A	A	160	163	TPO	3r8m_A	4eol_A	A	A	3r8m_A	4eol_A	P24941_160
P24941	160	3r8m	A	A		168	THR	2uzl	C	C	160	160	TPO	3r8m_A	2uzl_C	A	C	3r8m_A	2uzl_C	P24941_160
P24941	160	3r8m	A	A		168	THR	2uze	C	C	160	160	TPO	3r8m_A	2uze_C	A	C	3r8m_A	2uze_C	P24941_160
P24941	160	7vdu	A	A	160	162	THR	3bhu	A	A	160	162	TPO	7vdu_A	3bhu_A	A	A	7vdu_A	3bhu_A	P24941_160
P24941	160	4acm	A	A		161	THR	2wma	C	C	160	165	TPO	4acm_A	2wma_C	A	C	4acm_A	2wma_C	P24941_160
P25321	140	5lcq	A	A	139	142	SER	6yqk	A	A	139	142	SEP	5lcq_A	6yqk_A	A	A	5lcq_A	6yqk_A	P25321_140
P25321	140	5lcq	A	A	139	142	SER	6ync	A	A	139	142	SEP	5lcq_A	6ync_A	A	A	5lcq_A	6ync_A	P25321_140
P24941	160	4gcj	A	A	160	168	THR	3dog	A	A	160	161	TPO	4gcj_A	3dog_A	A	A	4gcj_A	3dog_A	P24941_160
P24941	160	4gcj	A	A	160	168	THR	2iw6	C	C	160	164	TPO	4gcj_A	2iw6_C	A	C	4gcj_A	2iw6_C	P24941_160
P48730	220	7qrb	A	A	220	222	THR	7nzy	C	C		240	TPO	7qrb_A	7nzy_C	A	C	7qrb_A	7nzy_C	P48730_220
P0CG47	217	7nbb	E	E	65	65	SER	4zpz	B	B	65	65	SEP	7nbb_E	4zpz_B	E	B	7nbb_E	4zpz_B	P0CG47_217
P0CG47	218	7nbb	E	E	66	66	THR	6kow	A	A	66	66	TPO	7nbb_E	6kow_A	E	A	7nbb_E	6kow_A	P0CG47_218
O14965	288	2wqe	A	A		162	THR	5orx	A	A	288	162	TPO	2wqe_A	5orx_A	A	A	2wqe_A	5orx_A	O14965_288
O14965	288	2wqe	A	A		162	THR	5orw	A	A	288	162	TPO	2wqe_A	5orw_A	A	A	2wqe_A	5orw_A	O14965_288
Q9NWZ3	342	6rfi	A	A	342	204	THR	5kx7	A	A	342	183	TPO	6rfi_A	5kx7_A	A	A	6rfi_A	5kx7_A	Q9NWZ3_342
Q9NWZ3	342	6rfi	A	A	342	204	THR	5kx8	D	D	342	183	TPO	6rfi_A	5kx8_D	A	D	6rfi_A	5kx8_D	Q9NWZ3_342
Q9NWZ3	342	6rfi	B	B		204	THR	6o94	C	C	342	199	TPO	6rfi_B	6o94_C	B	C	6rfi_B	6o94_C	Q9NWZ3_342
Q9NWZ3	342	6rfi	B	B		204	THR	5w84	A	A	342	187	TPO	6rfi_B	5w84_A	B	A	6rfi_B	5w84_A	Q9NWZ3_342
Q9NWZ3	342	6rfi	B	B		204	THR	7c2v	C	C	342	182	TPO	6rfi_B	7c2v_C	B	C	6rfi_B	7c2v_C	Q9NWZ3_342
Q9NWZ3	342	6rfi	B	B		204	THR	4ztl	D	D	342	183	TPO	6rfi_B	4ztl_D	B	D	6rfi_B	4ztl_D	Q9NWZ3_342
O14965	288	8ssp	A	A	288	169	THR	2wtv	C	C	288	170	TPO	8ssp_A	2wtv_C	A	C	8ssp_A	2wtv_C	O14965_288
P0CG47	217	6a6i	D	D	65	65	SER	5caw	D	D	65	65	SEP	6a6i_D	5caw_D	D	D	6a6i_D	5caw_D	P0CG47_217
P04629	677	4yps	A	A	677	184	SER	6pl1	A	A	677	193	SEP	4yps_A	6pl1_A	A	A	4yps_A	6pl1_A	P04629_677
P0CG47	217	7cap	C	C	65	65	SER	4wzp	G	G	65	65	SEP	7cap_C	4wzp_G	C	G	7cap_C	4wzp_G	P0CG47_217
P47811	182	7z6i	AAA	A	182	182	TYR	5nzz	G	G	182	182	PTR	7z6i_AAA	5nzz_G	A	G	7z6i_A	5nzz_G	P47811_182
P0CG47	217	6qk9	D	D	65	70	SER	6glc	B	B	65	65	SEP	6qk9_D	6glc_B	D	B	6qk9_D	6glc_B	P0CG47_217
P0CG47	217	6qk9	E	E	65	70	SER	4zpz	B	B	65	65	SEP	6qk9_E	4zpz_B	E	B	6qk9_E	4zpz_B	P0CG47_217
P0CG47	217	6qk9	I	I	65	70	SER	5x3m	A	A	65	65	SEP	6qk9_I	5x3m_A	I	A	6qk9_I	5x3m_A	P0CG47_217
P10721	570	1t46	A	A	570	6	TYR	6itv	A	A	570	24	PTR	1t46_A	6itv_A	A	A	1t46_A	6itv_A	P10721_570
P33981	677	5mrb	A	A	677	182	SER	4o6l	B	B		163	SEP	5mrb_A	4o6l_B	A	B	5mrb_A	4o6l_B	P33981_677
P43405	525	6ssb	A	A	525	183	TYR	4yjq	A	A	525	171	PTR	6ssb_A	4yjq_A	A	A	6ssb_A	4yjq_A	P43405_525
P24941	160	5jq5	A	A	160	160	THR	1w98	A	A	160	161	TPO	5jq5_A	1w98_A	A	A	5jq5_A	1w98_A	P24941_160
P24941	160	5jq5	A	A	160	160	THR	6guc	A	A	160	164	TPO	5jq5_A	6guc_A	A	A	5jq5_A	6guc_A	P24941_160
P24941	160	5jq5	A	A	160	160	THR	6sg4	A	A	160	164	TPO	5jq5_A	6sg4_A	A	A	5jq5_A	6sg4_A	P24941_160
P24941	160	5jq5	A	A	160	160	THR	8b54	C	C	160	161	TPO	5jq5_A	8b54_C	A	C	5jq5_A	8b54_C	P24941_160
P33981	676	4js8	A	A		162	THR	3h9f	A	A	676	181	TPO	4js8_A	3h9f_A	A	A	4js8_A	3h9f_A	P33981_676
P28482	185	7w5o	B	B	185	193	THR	5v62	A	A	185	176	TPO	7w5o_B	5v62_A	B	A	7w5o_B	5v62_A	P28482_185
P24941	160	3roy	A	A	160	168	THR	4bcq	A	A	160	163	TPO	3roy_A	4bcq_A	A	A	3roy_A	4bcq_A	P24941_160
P24941	160	4erw	A	A	160	168	THR	7ack	C	C	160	161	TPO	4erw_A	7ack_C	A	C	4erw_A	7ack_C	P24941_160
P28482	125	5lcj	A	A	125	133	HIS	4qpa	B	B	123	134	NEP	5lcj_A	4qpa_B	A	B	5lcj_A	4qpa_B	P28482_125
P28482	125	5lcj	A	A	125	133	HIS	7xc1	A	A	125	133	NEP	5lcj_A	7xc1_A	A	A	5lcj_A	7xc1_A	P28482_125
P28482	185	5lcj	A	A	185	193	THR	5v61	A	A	185	181	TPO	5lcj_A	5v61_A	A	A	5lcj_A	5v61_A	P28482_185
O43683	969	4r8q	A	A	969	249	SER	6f7b	A	A	969	245	SEP	4r8q_A	6f7b_A	A	A	4r8q_A	6f7b_A	O43683_969
O43683	969	4r8q	A	A	969	249	SER	4qpm	A	A	969	240	SEP	4r8q_A	4qpm_A	A	A	4r8q_A	4qpm_A	O43683_969
Q16539	182	5n67	A	A		182	TYR	3nnx	A	A	182	182	PTR	5n67_A	3nnx_A	A	A	5n67_A	3nnx_A	Q16539_182
P17612	140	3ovv	A	A	139	140	SER	6frx	A	A	139	140	SEP	3ovv_A	6frx_A	A	A	3ovv_A	6frx_A	P17612_140
P11309	261	3uix	A	A	261	234	SER	6l17	A	A	261	237	SEP	3uix_A	6l17_A	A	A	3uix_A	6l17_A	P11309_261
P11309	261	3uix	A	A	261	234	SER	1yi3	A	A	261	229	SEP	3uix_A	1yi3_A	A	A	3uix_A	1yi3_A	P11309_261
A0A0K8P8E7	225	6qz2	A	A	225	225	SER	8ekg	A	A	225	214	SEP	6qz2_A	8ekg_A	A	A	6qz2_A	8ekg_A	A0A0K8P8E7_225
P24941	160	2r3r	A	A	160	161	THR	1oiu	C	C	160	164	TPO	2r3r_A	1oiu_C	A	C	2r3r_A	1oiu_C	P24941_160
P24941	160	2r3r	A	A	160	161	THR	4cfw	A	A	160	165	TPO	2r3r_A	4cfw_A	A	A	2r3r_A	4cfw_A	P24941_160
P24941	160	2r3r	A	A	160	161	THR	5cyi	A	A	160	165	TPO	2r3r_A	5cyi_A	A	A	2r3r_A	5cyi_A	P24941_160
P24941	160	2r3r	A	A	160	161	THR	6sg4	A	A	160	164	TPO	2r3r_A	6sg4_A	A	A	2r3r_A	6sg4_A	P24941_160
P24941	160	2r3r	A	A	160	161	THR	4eos	C	C	160	163	TPO	2r3r_A	4eos_C	A	C	2r3r_A	4eos_C	P24941_160
P24941	160	4fkr	A	A		161	THR	4cfn	C	C	160	164	TPO	4fkr_A	4cfn_C	A	C	4fkr_A	4cfn_C	P24941_160
P24941	160	4fkr	A	A		161	THR	3bhv	A	A	160	162	TPO	4fkr_A	3bhv_A	A	A	4fkr_A	3bhv_A	P24941_160
P11309	261	1xws	A	A	261	261	SER	5n51	A	A	261	261	SEP	1xws_A	5n51_A	A	A	1xws_A	5n51_A	P11309_261
O75531	3	2ezz	A	A	3	3	THR	7ndy	B	B	3	3	TPO	2ezz_A	7ndy_B	A	B	2ezz_A	7ndy_B	O75531_3
P0CG47	217	7oje	D	D	65	65	SER	5n2w	B	B	65	65	SEP	7oje_D	5n2w_B	D	B	7oje_D	5n2w_B	P0CG47_217
P0CG47	217	7oje	D	D	65	65	SER	6glc	B	B	65	65	SEP	7oje_D	6glc_B	D	B	7oje_D	6glc_B	P0CG47_217
P07949	900	7ju6	A	A	900	201	TYR	4cki	A	A	900	201	PTR	7ju6_A	4cki_A	A	A	7ju6_A	4cki_A	P07949_900
P24941	160	2c6k	A	A	160	160	THR	4bcn	C	C	160	162	TPO	2c6k_A	4bcn_C	A	C	2c6k_A	4bcn_C	P24941_160
P24941	160	2c6k	A	A	160	160	THR	1h25	C	C	160	165	TPO	2c6k_A	1h25_C	A	C	2c6k_A	1h25_C	P24941_160
Q9NWZ3	342	4u97	A	A	342	194	THR	6o95	D	D		199	TPO	4u97_A	6o95_D	A	D	4u97_A	6o95_D	Q9NWZ3_342
Q9NWZ3	345	4u97	A	A	345	197	THR	6thx	A	A	345	193	TPO	4u97_A	6thx_A	A	A	4u97_A	6thx_A	Q9NWZ3_345
Q9NWZ3	345	4u97	A	A	345	197	THR	5k7g	A	A	345	186	TPO	4u97_A	5k7g_A	A	A	4u97_A	5k7g_A	Q9NWZ3_345
Q9NWZ3	345	4u97	A	A	345	197	THR	8atl	AAA	A	345	183	TPO	4u97_A	8atl_AAA	A	B	4u97_A	8atl_B	Q9NWZ3_345
Q9NWZ3	345	4u97	A	A	345	197	THR	4xs2	B	B	345	186	TPO	4u97_A	4xs2_B	A	B	4u97_A	4xs2_B	Q9NWZ3_345
Q9NWZ3	345	4u97	A	A	345	197	THR	4y73	A	A	345	187	TPO	4u97_A	4y73_A	A	A	4u97_A	4y73_A	Q9NWZ3_345
Q9NWZ3	345	4u97	A	A	345	197	THR	2oib	D	D	345	186	TPO	4u97_A	2oib_D	A	D	4u97_A	2oib_D	Q9NWZ3_345
Q9NWZ3	345	4u97	A	A	345	197	THR	6mom	C	C	345	188	TPO	4u97_A	6mom_C	A	C	4u97_A	6mom_C	Q9NWZ3_345
Q9NWZ3	345	4u97	A	A	345	197	THR	4ztm	D	D	345	186	TPO	4u97_A	4ztm_D	A	D	4u97_A	4ztm_D	Q9NWZ3_345
Q9NWZ3	346	4u97	A	A	346	198	SER	4yp8	D	D	346	187	SEP	4u97_A	4yp8_D	A	D	4u97_A	4yp8_D	Q9NWZ3_346
P00517	11	3dnd	A	A		10	SER	4c34	A	A	10	11	SEP	3dnd_A	4c34_A	A	A	3dnd_A	4c34_A	P00517_11
Q9NWZ3	342	6thw	A	A		190	THR	6mom	A	A	342	185	TPO	6thw_A	6mom_A	A	A	6thw_A	6mom_A	Q9NWZ3_342
Q9NWZ3	342	6thw	A	A		190	THR	5uis	C	C		205	TPO	6thw_A	5uis_C	A	C	6thw_A	5uis_C	Q9NWZ3_342
Q9NWZ3	345	6thw	A	A		193	THR	6mom	D	D	345	188	TPO	6thw_A	6mom_D	A	D	6thw_A	6mom_D	Q9NWZ3_345
Q9NWZ3	345	6thw	A	A		193	THR	4xs2	D	D	345	186	TPO	6thw_A	4xs2_D	A	D	6thw_A	4xs2_D	Q9NWZ3_345
Q9NWZ3	345	6thw	A	A		193	THR	5w85	A	A	345	190	TPO	6thw_A	5w85_A	A	A	6thw_A	5w85_A	Q9NWZ3_345
Q9NWZ3	346	6thw	A	A		194	SER	6n8g	A	A	346	183	SEP	6thw_A	6n8g_A	A	A	6thw_A	6n8g_A	Q9NWZ3_346
P24941	160	4rj3	A	A	160	160	THR	5lmk	A	A	160	161	TPO	4rj3_A	5lmk_A	A	A	4rj3_A	5lmk_A	P24941_160
P24941	160	4rj3	A	A	160	160	THR	6gub	A	A	160	164	TPO	4rj3_A	6gub_A	A	A	4rj3_A	6gub_A	P24941_160
P24941	160	3r9h	A	A	160	168	THR	6sg4	A	A	160	164	TPO	3r9h_A	6sg4_A	A	A	3r9h_A	6sg4_A	P24941_160
P24941	160	3r9h	A	A	160	168	THR	1h25	A	A	160	165	TPO	3r9h_A	1h25_A	A	A	3r9h_A	1h25_A	P24941_160
P24941	160	3qqk	A	A	160	168	THR	4cfu	C	C	160	165	TPO	3qqk_A	4cfu_C	A	C	3qqk_A	4cfu_C	P24941_160
P24941	160	3qqk	A	A	160	168	THR	3bht	A	A	160	162	TPO	3qqk_A	3bht_A	A	A	3qqk_A	3bht_A	P24941_160
P24941	160	3qqk	A	A	160	168	THR	6ath	A	A	160	162	TPO	3qqk_A	6ath_A	A	A	3qqk_A	6ath_A	P24941_160
P24941	15	7s4t	A	A		15	TYR	2cjm	C	C	15	15	PTR	7s4t_A	2cjm_C	A	C	7s4t_A	2cjm_C	P24941_15
P24941	160	1pxi	A	A	160	160	THR	2cjm	C	C	160	160	TPO	1pxi_A	2cjm_C	A	C	1pxi_A	2cjm_C	P24941_160
P24941	160	1pxi	A	A	160	160	THR	4eol	A	A	160	163	TPO	1pxi_A	4eol_A	A	A	1pxi_A	4eol_A	P24941_160
P24941	160	1pxi	A	A	160	160	THR	5cyi	C	C	160	165	TPO	1pxi_A	5cyi_C	A	C	1pxi_A	5cyi_C	P24941_160
P24941	160	1okv	A	A	160	160	THR	1p5e	A	A	160	161	TPO	1okv_A	1p5e_A	A	A	1okv_A	1p5e_A	P24941_160
P24941	160	1okv	A	A	160	160	THR	3dog	A	A	160	161	TPO	1okv_A	3dog_A	A	A	1okv_A	3dog_A	P24941_160
P24941	160	1okv	A	A	160	160	THR	4bcm	A	A	160	163	TPO	1okv_A	4bcm_A	A	A	1okv_A	4bcm_A	P24941_160
O14965	288	5dr9	A	A		165	THR	6vpl	B	B	288	191	TPO	5dr9_A	6vpl_B	A	B	5dr9_A	6vpl_B	O14965_288
O14965	288	5dr9	A	A		165	THR	4ceg	A	A	288	170	TPO	5dr9_A	4ceg_A	A	A	5dr9_A	4ceg_A	O14965_288
P23443	252	7n91	A	A		171	THR	3wf5	A	A	252	182	TPO	7n91_A	3wf5_A	A	A	7n91_A	3wf5_A	P23443_252
P05132	140	7000000000000	A	B	139	143	SER	3tnp	F	C	139	139	SEP	7e12_A	3tnp_F	A	F	7e12_A	3tnp_F	P05132_140
P05132	140	7000000000000	A	B	139	143	SER	4dh8	A	A	139	139	SEP	7e12_A	4dh8_A	A	A	7e12_A	4dh8_A	P05132_140
O75460	724	6w39	B	B		178	SER	6xdd	B	B	724	178	SEP	6w39_B	6xdd_B	B	B	6w39_B	6xdd_B	O75460_724
P49841	277	6tcu	A	A	277	246	THR	5hlp	A	A	277	281	TPO	6tcu_A	5hlp_A	A	A	6tcu_A	5hlp_A	P49841_277
P00517	11	2uw5	A	A		11	SER	1xh7	A	A	10	10	SEP	2uw5_A	1xh7_A	A	A	2uw5_A	1xh7_A	P00517_11
P0CG47	217	6fyh	B	B	65	65	SER	4wzp	E	E	65	65	SEP	6fyh_B	4wzp_E	B	E	6fyh_B	4wzp_E	P0CG47_217
P0CG47	217	6fyh	B	B	65	65	SER	5n2w	B	B	65	65	SEP	6fyh_B	5n2w_B	B	B	6fyh_B	5n2w_B	P0CG47_217
P28482	125	5v62	A	A	125	116	HIS	4qpa	B	B	123	134	NEP	5v62_A	4qpa_B	A	B	5v62_A	4qpa_B	P28482_125
P0CG47	217	4wlr	C	C	65	65	SER	4wzp	B	B	65	65	SEP	4wlr_C	4wzp_B	C	B	4wlr_C	4wzp_B	P0CG47_217
P24941	160	3r9n	A	A		168	THR	6ath	A	A	160	162	TPO	3r9n_A	6ath_A	A	A	3r9n_A	6ath_A	P24941_160
P11309	261	5mzl	A	A	261	261	SER	4i41	A	A	261	237	SEP	5mzl_A	4i41_A	A	A	5mzl_A	4i41_A	P11309_261
P11309	261	5mzl	A	A	261	261	SER	5n5m	A	A	261	261	SEP	5mzl_A	5n5m_A	A	A	5mzl_A	5n5m_A	P11309_261
O75460	724	6urc	B	B	724	178	SER	6w3c	C	C	724	178	SEP	6urc_B	6w3c_C	B	C	6urc_B	6w3c_C	O75460_724
P00517	140	2uvx	A	A	139	140	SER	1xh7	A	A	139	139	SEP	2uvx_A	1xh7_A	A	A	2uvx_A	1xh7_A	P00517_140
P11309	261	4k0y	A	A	261	229	SER	3bgq	A	A	261	281	SEP	4k0y_A	3bgq_A	A	A	4k0y_A	3bgq_A	P11309_261
P11309	261	4k0y	A	A	261	229	SER	7zun	A	A	261	262	SEP	4k0y_A	7zun_A	A	A	4k0y_A	7zun_A	P11309_261
P11309	261	5n4z	A	A	261	261	SER	6pdn	A	A	261	262	SEP	5n4z_A	6pdn_A	A	A	5n4z_A	6pdn_A	P11309_261
P11309	261	5n4z	A	A	261	261	SER	6l14	A	A	261	237	SEP	5n4z_A	6l14_A	A	A	5n4z_A	6l14_A	P11309_261
P07471	23	7cp5	T	T	11	11	THR	7ypy	G	G	11	11	TPO	7cp5_T	7ypy_G	T	G	7cp5_T	7ypy_G	P07471_23
P07471	23	7cp5	T	T	11	11	THR	2eil	T	T	11	11	TPO	7cp5_T	2eil_T	T	T	7cp5_T	2eil_T	P07471_23
P00489	15	3cut	A	A	14	14	SER	1gpa	D	D	14	14	SEP	3cut_A	1gpa_D	A	D	3cut_A	1gpa_D	P00489_15
Q16539	182	1di9	A	A	182	182	TYR	6zqs	A	A	182	184	PTR	1di9_A	6zqs_A	A	A	1di9_A	6zqs_A	Q16539_182
O75460	726	4yz9	C	C		165	SER	6xdd	A	A	726	180	SEP	4yz9_C	6xdd_A	C	A	4yz9_C	6xdd_A	O75460_726
P24941	160	1pxo	A	A	160	160	THR	4eoo	C	C	160	162	TPO	1pxo_A	4eoo_C	A	C	1pxo_A	4eoo_C	P24941_160
P24941	160	1pxo	A	A	160	160	THR	1oiu	A	A	160	164	TPO	1pxo_A	1oiu_A	A	A	1pxo_A	1oiu_A	P24941_160
P00517	140	4ie9	A	A	139	140	SER	1xh7	A	A	139	139	SEP	4ie9_A	1xh7_A	A	A	4ie9_A	1xh7_A	P00517_140
Q13153	423	1f3m	D	D		175	THR	3fxz	A	A	423	175	TPO	1f3m_D	3fxz_A	D	A	1f3m_D	3fxz_A	Q13153_423
Q13153	423	1f3m	D	D		175	THR	4zlo	A	A	423	175	TPO	1f3m_D	4zlo_A	D	A	1f3m_D	4zlo_A	Q13153_423
Q9NWZ3	345	4u9a	A	A	345	197	THR	6o8u	A	A	345	187	TPO	4u9a_A	6o8u_A	A	A	4u9a_A	6o8u_A	Q9NWZ3_345
Q9NWZ3	346	4u9a	A	A	346	198	SER	5k7g	C	C	346	187	SEP	4u9a_A	5k7g_C	A	C	4u9a_A	5k7g_C	Q9NWZ3_346
Q9NWZ3	346	4u9a	A	A	346	198	SER	8atl	BBB	B	346	184	SEP	4u9a_A	8atl_BBB	A	A	4u9a_A	8atl_A	Q9NWZ3_346
Q9NWZ3	346	4u9a	A	A	346	198	SER	6uya	C	C	346	203	SEP	4u9a_A	6uya_C	A	C	4u9a_A	6uya_C	Q9NWZ3_346
Q9NWZ3	346	4u9a	A	A	346	198	SER	2oib	A	A	346	187	SEP	4u9a_A	2oib_A	A	A	4u9a_A	2oib_A	Q9NWZ3_346
P25321	11	6sps	A	A		13	SER	5m0c	A	A		13	SEP	6sps_A	5m0c_A	A	A	6sps_A	5m0c_A	P25321_11
P25321	11	6sps	A	A		13	SER	5n1h	A	A		13	SEP	6sps_A	5n1h_A	A	A	6sps_A	5n1h_A	P25321_11
P25321	11	6sps	A	A		13	SER	6em2	A	A		13	SEP	6sps_A	6em2_A	A	A	6sps_A	6em2_A	P25321_11
P28482	125	4fv2	A	A	123	125	HIS	4qp2	B	B	125	134	NEP	4fv2_A	4qp2_B	A	B	4fv2_A	4qp2_B	P28482_125
P49841	216	6gjo	A	A	216	210	TYR	1o9u	A	A	216	182	PTR	6gjo_A	1o9u_A	A	A	6gjo_A	1o9u_A	P49841_216
P49841	216	6gjo	A	A	216	210	TYR	5k5n	B	B	216	202	PTR	6gjo_A	5k5n_B	A	B	6gjo_A	5k5n_B	P49841_216
P49841	216	6gjo	B	B	216	210	TYR	1o9u	A	A	216	182	PTR	6gjo_B	1o9u_A	B	A	6gjo_B	1o9u_A	P49841_216
P24941	160	2wip	C	C	160	165	THR	2g9x	A	A	160	161	TPO	2wip_C	2g9x_A	C	A	2wip_C	2g9x_A	P24941_160
P24941	160	2wip	C	C	160	165	THR	6sg4	A	A	160	164	TPO	2wip_C	6sg4_A	C	A	2wip_C	6sg4_A	P24941_160
P24941	160	2wip	C	C	160	165	THR	3my5	C	C	160	162	TPO	2wip_C	3my5_C	C	C	2wip_C	3my5_C	P24941_160
P24941	160	5k4j	A	A		161	THR	1h1p	C	C	160	165	TPO	5k4j_A	1h1p_C	A	C	5k4j_A	1h1p_C	P24941_160
P24941	160	5k4j	A	A		161	THR	4eoo	C	C	160	162	TPO	5k4j_A	4eoo_C	A	C	5k4j_A	4eoo_C	P24941_160
P24941	160	5k4j	A	A		161	THR	1ogu	A	A	160	164	TPO	5k4j_A	1ogu_A	A	A	5k4j_A	1ogu_A	P24941_160
P20906	26	4jud	X	A	26	26	THR	4mpj	A	A	26	26	TPO	4jud_X	4mpj_A	X	A	4jud_X	4mpj_A	P20906_26
P47811	182	7z9t	BBB	B	182	182	TYR	5nzz	G	G	182	182	PTR	7z9t_BBB	5nzz_G	A	G	7z9t_A	5nzz_G	P47811_182
P47811	182	7z9t	AAA	A	182	182	TYR	5nzz	E	E	182	182	PTR	7z9t_AAA	5nzz_E	B	E	7z9t_B	5nzz_E	P47811_182
P24941	160	1buh	A	A	160	160	THR	4eop	A	A	160	163	TPO	1buh_A	4eop_A	A	A	1buh_A	4eop_A	P24941_160
P24941	160	1buh	A	A	160	160	THR	3qhw	C	C	160	162	TPO	1buh_A	3qhw_C	A	C	1buh_A	3qhw_C	P24941_160
P24941	160	1buh	A	A	160	160	THR	7ack	C	C	160	161	TPO	1buh_A	7ack_C	A	C	1buh_A	7ack_C	P24941_160
O75531	4	6unt	B	B	4	4	SER	7ndy	A	A	4	4	SEP	6unt_B	7ndy_A	B	A	6unt_B	7ndy_A	O75531_4
O75531	4	6unt	B	B	4	4	SER	7ndy	B	B	4	4	SEP	6unt_B	7ndy_B	B	B	6unt_B	7ndy_B	O75531_4
O14965	288	6c2r	A	A		169	THR	6vpl	B	B	288	191	TPO	6c2r_A	6vpl_B	A	B	6c2r_A	6vpl_B	O14965_288
Q16539	180	4l8m	A	A		180	THR	6zqs	A	A	180	182	TPO	4l8m_A	6zqs_A	A	A	4l8m_A	6zqs_A	Q16539_180
P00517	140	3e8e	A	A	139	139	SER	3bwj	A	A	139	139	SEP	3e8e_A	3bwj_A	A	A	3e8e_A	3bwj_A	P00517_140
P0CG47	218	6xaa	B	B	66	66	THR	6kow	A	A	66	66	TPO	6xaa_B	6kow_A	B	A	6xaa_B	6kow_A	P0CG47_218
P28482	187	8aoe	A	A	187	195	TYR	6opg	A	A	185	181	PTR	8aoe_A	6opg_A	A	A	8aoe_A	6opg_A	P28482_187
P24941	160	1h0v	A	A		160	THR	1pkd	C	C	160	161	TPO	1h0v_A	1pkd_C	A	C	1h0v_A	1pkd_C	P24941_160
P24941	160	1h0v	A	A		160	THR	1p5e	C	C	160	161	TPO	1h0v_A	1p5e_C	A	C	1h0v_A	1p5e_C	P24941_160
P24941	160	1h0v	A	A		160	THR	5nev	C	C	160	165	TPO	1h0v_A	5nev_C	A	C	1h0v_A	5nev_C	P24941_160
P24941	160	1h0v	A	A		160	THR	1oi9	A	A	160	164	TPO	1h0v_A	1oi9_A	A	A	1h0v_A	1oi9_A	P24941_160
P00489	15	3cuu	A	A	14	14	SER	3amv	A	A	14	14	SEP	3cuu_A	3amv_A	A	A	3cuu_A	3amv_A	P00489_15
O14965	288	2j50	B	B	288	165	THR	5orv	A	A	288	162	TPO	2j50_B	5orv_A	B	A	2j50_B	5orv_A	O14965_288
O14965	288	2j50	B	B	288	165	THR	6r4c	A	A	288	170	TPO	2j50_B	6r4c_A	B	A	2j50_B	6r4c_A	O14965_288
P24941	160	1okv	C	C	160	160	THR	2uzl	A	A	160	160	TPO	1okv_C	2uzl_A	C	A	1okv_C	2uzl_A	P24941_160
P24941	160	4fkt	A	A		161	THR	4eom	C	C	160	164	TPO	4fkt_A	4eom_C	A	C	4fkt_A	4eom_C	P24941_160
P24941	160	4fkt	A	A		161	THR	4cfm	A	A	160	165	TPO	4fkt_A	4cfm_A	A	A	4fkt_A	4cfm_A	P24941_160
P24941	160	4fkt	A	A		161	THR	2uzb	A	A	160	160	TPO	4fkt_A	2uzb_A	A	A	4fkt_A	2uzb_A	P24941_160
P24941	160	4fkt	A	A		161	THR	4ii5	C	C	160	160	TPO	4fkt_A	4ii5_C	A	C	4fkt_A	4ii5_C	P24941_160
P28482	125	7opm	A	A	125	129	HIS	4qpa	A	A	123	134	NEP	7opm_A	4qpa_A	A	A	7opm_A	4qpa_A	P28482_125
P0CG47	217	4zft	B	B	65	70	SER	4wzp	C	C	65	65	SEP	4zft_B	4wzp_C	B	C	4zft_B	4wzp_C	P0CG47_217
P33981	676	5n87	A	A		181	THR	4o6l	B	B		162	TPO	5n87_A	4o6l_B	A	B	5n87_A	4o6l_B	P33981_676
P33981	677	5n87	A	A		182	SER	7chn	A	A	677	163	SEP	5n87_A	7chn_A	A	A	5n87_A	7chn_A	P33981_677
P28482	187	4iz7	C	A	187	183	TYR	4iza	C	B		183	PTR	4iz7_C	4iza_C	C	C	4iz7_C	4iza_C	P28482_187
P05132	140	6mm6	C	A	139	128	SER	4dfz	E	A	139	139	SEP	6mm6_C	4dfz_E	C	E	6mm6_C	4dfz_E	P05132_140
P05132	140	6mm6	C	A	139	128	SER	4ib3	A	A	139	145	SEP	6mm6_C	4ib3_A	C	A	6mm6_C	4ib3_A	P05132_140
P28482	125	6opg	A	A	123	119	HIS	4qp2	A	A	125	134	NEP	6opg_A	4qp2_A	A	A	6opg_A	4qp2_A	P28482_125
P33981	686	3dbq	A	A	686	172	THR	4c4e	A	A	686	191	TPO	3dbq_A	4c4e_A	A	A	3dbq_A	4c4e_A	P33981_686
P63086	183	4xne	A	A	183	175	THR	3zuv	A	A	183	189	TPO	4xne_A	3zuv_A	A	A	4xne_A	3zuv_A	P63086_183
P28482	187	5bue	A	A		188	TYR	5v60	A	A	187	183	PTR	5bue_A	5v60_A	A	A	5bue_A	5v60_A	P28482_187
P49841	216	3sd0	A	A	216	182	TYR	5kpl	B	B	216	220	PTR	3sd0_A	5kpl_B	A	B	3sd0_A	5kpl_B	P49841_216
P49841	216	3sd0	B	B	216	182	TYR	6gn1	B	A	216	191	PTR	3sd0_B	6gn1_B	B	B	3sd0_B	6gn1_B	P49841_216
P49841	216	3sd0	B	B	216	182	TYR	5hlp	A	A	216	220	PTR	3sd0_B	5hlp_A	B	A	3sd0_B	5hlp_A	P49841_216
P48730	220	4kbk	A	A	220	234	THR	5okt	B	B	220	240	TPO	4kbk_A	5okt_B	A	B	4kbk_A	5okt_B	P48730_220
O60674	1008	6vnl	B	B	1008	184	TYR	5wev	A	A	1008	195	PTR	6vnl_B	5wev_A	B	A	6vnl_B	5wev_A	O60674_1008
O60674	1008	6vnl	C	C	1008	184	TYR	5tq4	A	A	1008	174	PTR	6vnl_C	5tq4_A	C	A	6vnl_C	5tq4_A	O60674_1008
O60674	1008	6vnl	C	C	1008	184	TYR	5hez	C	C	1008	178	PTR	6vnl_C	5hez_C	C	C	6vnl_C	5hez_C	O60674_1008
O60674	1008	6vnl	A	D	1008	184	TYR	5hez	C	C	1008	178	PTR	6vnl_A	5hez_C	A	C	6vnl_A	5hez_C	O60674_1008
O60674	1008	6vnl	A	D	1008	184	TYR	5aep	A	A	1008	174	PTR	6vnl_A	5aep_A	A	A	6vnl_A	5aep_A	O60674_1008
P28482	125	5nhh	A	A	125	144	HIS	4qp1	A	A	125	134	NEP	5nhh_A	4qp1_A	A	A	5nhh_A	4qp1_A	P28482_125
P05132	11	3qal	E	A		10	SER	1apm	E	A	10	10	SEP	3qal_E	1apm_E	E	E	3qal_E	1apm_E	P05132_11
P24941	160	4bgh	A	A		160	THR	4eom	A	A	160	164	TPO	4bgh_A	4eom_A	A	A	4bgh_A	4eom_A	P24941_160
P24941	160	4bgh	A	A		160	THR	3my5	A	A	160	162	TPO	4bgh_A	3my5_A	A	A	4bgh_A	3my5_A	P24941_160
P11309	261	3vbq	A	A	261	234	SER	4n6z	A	A	261	276	SEP	3vbq_A	4n6z_A	A	A	3vbq_A	4n6z_A	P11309_261
Q9NWZ3	342	2nry	A	A	342	189	THR	6uya	D	D	342	199	TPO	2nry_A	6uya_D	A	D	2nry_A	6uya_D	Q9NWZ3_342
P49841	216	1r0e	B	B	216	187	TYR	6tcu	A	A	216	185	PTR	1r0e_B	6tcu_A	B	A	1r0e_B	6tcu_A	P49841_216
P49841	216	1r0e	B	B	216	187	TYR	6hk3	B	B	216	182	PTR	1r0e_B	6hk3_B	B	B	1r0e_B	6hk3_B	P49841_216
Q9NWZ3	342	6thx	B	B	342	190	THR	4ztm	C	C	342	183	TPO	6thx_B	4ztm_C	B	C	6thx_B	4ztm_C	Q9NWZ3_342
Q9NWZ3	342	6thx	B	B	342	190	THR	2oib	B	B		183	TPO	6thx_B	2oib_B	B	B	6thx_B	2oib_B	Q9NWZ3_342
Q9NWZ3	342	6thx	B	B	342	190	THR	4ztl	B	B	342	183	TPO	6thx_B	4ztl_B	B	B	6thx_B	4ztl_B	Q9NWZ3_342
P11309	261	3c4e	C	C	261	229	SER	2xj1	A	A	261	249	SEP	3c4e_C	2xj1_A	C	A	3c4e_C	2xj1_A	P11309_261
P25321	140	5m0c	A	A	139	142	SER	5n1h	A	A	139	142	SEP	5m0c_A	5n1h_A	A	A	5m0c_A	5n1h_A	P25321_140
P25321	140	5m0c	A	A	139	142	SER	6ynb	A	A	139	142	SEP	5m0c_A	6ynb_A	A	A	5m0c_A	6ynb_A	P25321_140
Q9NWZ3	345	6ega	A	A		197	THR	6mom	A	A	345	188	TPO	6ega_A	6mom_A	A	A	6ega_A	6mom_A	Q9NWZ3_345
Q9NWZ3	346	6ega	A	A		198	SER	5k7g	C	C	346	187	SEP	6ega_A	5k7g_C	A	C	6ega_A	5k7g_C	Q9NWZ3_346
Q9NWZ3	346	6ega	A	A		198	SER	6o95	C	C	346	203	SEP	6ega_A	6o95_C	A	C	6ega_A	6o95_C	Q9NWZ3_346
Q9NWZ3	346	6ega	A	A		198	SER	6o8u	D	D	346	188	SEP	6ega_A	6o8u_D	A	D	6ega_A	6o8u_D	Q9NWZ3_346
Q9NWZ3	346	6ega	A	A		198	SER	4ztn	C	C	346	187	SEP	6ega_A	4ztn_C	A	C	6ega_A	4ztn_C	Q9NWZ3_346
Q9NWZ3	342	5k75	C	C		183	THR	5kx8	C	C	342	183	TPO	5k75_C	5kx8_C	C	C	5k75_C	5kx8_C	Q9NWZ3_342
Q9NWZ3	342	5k75	B	B		183	THR	6mom	D	D	342	185	TPO	5k75_B	6mom_D	B	D	5k75_B	6mom_D	Q9NWZ3_342
Q9NWZ3	342	5k75	B	B		183	THR	6o9d	A	A	342	199	TPO	5k75_B	6o9d_A	B	A	5k75_B	6o9d_A	Q9NWZ3_342
Q9NWZ3	342	5k75	B	B		183	THR	4xs2	A	A	342	183	TPO	5k75_B	4xs2_A	B	A	5k75_B	4xs2_A	Q9NWZ3_342
Q9NWZ3	342	5k75	B	B		183	THR	4xs2	D	D	342	183	TPO	5k75_B	4xs2_D	B	D	5k75_B	4xs2_D	Q9NWZ3_342
Q9NWZ3	342	5k75	B	B		183	THR	4ztl	C	C	342	183	TPO	5k75_B	4ztl_C	B	C	5k75_B	4ztl_C	Q9NWZ3_342
P24941	160	2vto	A	A		160	THR	1pkd	A	A	160	161	TPO	2vto_A	1pkd_A	A	A	2vto_A	1pkd_A	P24941_160
P00523	416	3u51	A	A		158	TYR	3dqw	D	D	416	169	PTR	3u51_A	3dqw_D	A	D	3u51_A	3dqw_D	P00523_416
P49841	216	6h0u	A	A	216	216	TYR	7sxh	A	A	216	180	PTR	6h0u_A	7sxh_A	A	A	6h0u_A	7sxh_A	P49841_216
P49841	216	6h0u	A	A	216	216	TYR	8auz	B	B	216	191	PTR	6h0u_A	8auz_B	A	B	6h0u_A	8auz_B	P49841_216
O60674	1008	6vgl	B	B	1008	184	TYR	4jia	A	A	1008	176	PTR	6vgl_B	4jia_A	B	A	6vgl_B	4jia_A	O60674_1008
O60674	1008	6vgl	D	A	1008	184	TYR	4e6d	B	B	1008	174	PTR	6vgl_D	4e6d_B	D	B	6vgl_D	4e6d_B	O60674_1008
Q9NWZ3	342	5k7i	A	A		183	THR	6uya	C	C	342	199	TPO	5k7i_A	6uya_C	A	C	5k7i_A	6uya_C	Q9NWZ3_342
Q9NWZ3	342	5k7i	A	A		183	THR	5uiq	D	D	342	205	TPO	5k7i_A	5uiq_D	A	D	5k7i_A	5uiq_D	Q9NWZ3_342
Q9NWZ3	342	5k7i	A	A		183	THR	2oib	B	B		183	TPO	5k7i_A	2oib_B	A	B	5k7i_A	2oib_B	Q9NWZ3_342
Q9H3Z4	10	2n05	A	A	10	15	SER	2n04	A	A	10	15	SEP	2n05_A	2n04_A	A	A	2n05_A	2n04_A	Q9H3Z4_10
P24941	160	3r8v	A	A	160	168	THR	5l2w	A	A	160	161	TPO	3r8v_A	5l2w_A	A	A	3r8v_A	5l2w_A	P24941_160
P24941	160	3r8v	A	A	160	168	THR	3bhv	A	A	160	162	TPO	3r8v_A	3bhv_A	A	A	3r8v_A	3bhv_A	P24941_160
Q9NWZ3	342	6ti8	C	C		190	THR	6vql	D	D	342	187	TPO	6ti8_C	6vql_D	C	D	6ti8_C	6vql_D	Q9NWZ3_342
Q9NWZ3	342	6ti8	A	A		190	THR	4yo6	C	C	342	183	TPO	6ti8_A	4yo6_C	A	C	6ti8_A	4yo6_C	Q9NWZ3_342
Q9NWZ3	342	6ti8	B	B		190	THR	4yo6	B	B	342	183	TPO	6ti8_B	4yo6_B	B	B	6ti8_B	4yo6_B	Q9NWZ3_342
Q9NWZ3	342	6ti8	B	B		190	THR	4ztn	B	B	342	183	TPO	6ti8_B	4ztn_B	B	B	6ti8_B	4ztn_B	Q9NWZ3_342
Q9NWZ3	342	6ti8	B	B		190	THR	6n8g	B	B	342	179	TPO	6ti8_B	6n8g_B	B	B	6ti8_B	6n8g_B	Q9NWZ3_342
P28482	185	4fv9	A	A		185	THR	6opg	A	A	183	179	TPO	4fv9_A	6opg_A	A	A	4fv9_A	6opg_A	P28482_185
P28482	187	4fv9	A	A		187	TYR	5v61	A	A	187	183	PTR	4fv9_A	5v61_A	A	A	4fv9_A	5v61_A	P28482_187
P48730	220	6gzm	B	B	220	220	THR	5okt	A	A	220	240	TPO	6gzm_B	5okt_A	B	A	6gzm_B	5okt_A	P48730_220
P11309	261	1yxu	A	A	261	233	SER	3bgq	A	A	261	281	SEP	1yxu_A	3bgq_A	A	A	1yxu_A	3bgq_A	P11309_261
P11309	261	5n4y	A	A	261	261	SER	2xix	A	A	261	249	SEP	5n4y_A	2xix_A	A	A	5n4y_A	2xix_A	P11309_261
P33981	675	3wzk	A	A		161	THR	7cja	A	A	675	161	TPO	3wzk_A	7cja_A	A	A	3wzk_A	7cja_A	P33981_675
P24941	160	2c69	A	A	160	160	THR	1qmz	C	C	160	161	TPO	2c69_A	1qmz_C	A	C	2c69_A	1qmz_C	P24941_160
P24941	160	2c69	A	A	160	160	THR	7qhl	C	C	160	161	TPO	2c69_A	7qhl_C	A	C	2c69_A	7qhl_C	P24941_160
P24941	160	2c69	A	A	160	160	THR	6ath	A	A	160	162	TPO	2c69_A	6ath_A	A	A	2c69_A	6ath_A	P24941_160
P00489	15	3mt7	A	A	14	14	SER	1gpa	D	D	14	14	SEP	3mt7_A	1gpa_D	A	D	3mt7_A	1gpa_D	P00489_15
P43405	526	3fqe	A	A	526	174	TYR	4yjv	A	A	526	172	PTR	3fqe_A	4yjv_A	A	A	3fqe_A	4yjv_A	P43405_526
P0CG47	217	5kyd	D	A	65	65	SER	4wzp	E	E	65	65	SEP	5kyd_D	4wzp_E	D	E	5kyd_D	4wzp_E	P0CG47_217
P24941	160	2i40	A	A		160	THR	2cch	C	C	160	161	TPO	2i40_A	2cch_C	A	C	2i40_A	2cch_C	P24941_160
P24941	160	2i40	A	A		160	THR	2uzd	A	A	160	160	TPO	2i40_A	2uzd_A	A	A	2i40_A	2uzd_A	P24941_160
O14965	287	5l8l	A	A	287	169	THR	6vph	A	A	287	190	TPO	5l8l_A	6vph_A	A	A	5l8l_A	6vph_A	O14965_287
P24941	160	2i40	C	C	160	160	THR	6gub	A	A	160	164	TPO	2i40_C	6gub_A	C	A	2i40_C	6gub_A	P24941_160
P24941	160	3s1h	A	A		168	THR	3bhv	A	A	160	162	TPO	3s1h_A	3bhv_A	A	A	3s1h_A	3bhv_A	P24941_160
P28482	125	6slg	A	A	125	144	HIS	4qp2	B	B	125	134	NEP	6slg_A	4qp2_B	A	B	6slg_A	4qp2_B	P28482_125
P05132	140	7e0z	A	A	139	143	SER	4o21	A	A	139	131	SEP	7e0z_A	4o21_A	A	A	7e0z_A	4o21_A	P05132_140
Q9NWZ3	342	7qg1	A	A		204	THR	4yp8	D	D	342	183	TPO	7qg1_A	4yp8_D	A	D	7qg1_A	4yp8_D	Q9NWZ3_342
P07355	24	7p74	A	A	107	106	TYR	5lq0	B	B	24	24	PTR	7p74_A	5lq0_B	A	B	7p74_A	5lq0_B	P07355_24
P24941	160	5ang	A	A		160	THR	2wma	C	C	160	165	TPO	5ang_A	2wma_C	A	C	5ang_A	2wma_C	P24941_160
P24941	160	5ang	A	A		160	THR	3bhu	A	A	160	162	TPO	5ang_A	3bhu_A	A	A	5ang_A	3bhu_A	P24941_160
P24941	160	5ang	A	A		160	THR	1jsu	A	A	160	160	TPO	5ang_A	1jsu_A	A	A	5ang_A	1jsu_A	P24941_160
P05132	140	1jbp	E	A	139	139	SER	4iaf	A	A	139	145	SEP	1jbp_E	4iaf_A	E	A	1jbp_E	4iaf_A	P05132_140
O14965	288	6vpi	A	A	288	191	THR	5g1x	A	A	288	170	TPO	6vpi_A	5g1x_A	A	A	6vpi_A	5g1x_A	O14965_288
P49841	216	1q4l	A	A	216	220	TYR	7z1f	A	A	216	191	PTR	1q4l_A	7z1f_A	A	A	1q4l_A	7z1f_A	P49841_216
Q13153	423	6b16	B	B	423	176	THR	3q53	A	A	423	176	TPO	6b16_B	3q53_A	B	A	6b16_B	3q53_A	Q13153_423
P43405	525	4yjs	A	A	525	171	TYR	4yjv	A	A	525	171	PTR	4yjs_A	4yjv_A	A	A	4yjs_A	4yjv_A	P43405_525
P24941	160	2w06	A	A		161	THR	4cfw	A	A	160	165	TPO	2w06_A	4cfw_A	A	A	2w06_A	4cfw_A	P24941_160
P24941	160	2w06	A	A		161	THR	3bhu	C	C	160	162	TPO	2w06_A	3bhu_C	A	C	2w06_A	3bhu_C	P24941_160
P24941	160	2w06	A	A		161	THR	7kjs	A	A	160	160	TPO	2w06_A	7kjs_A	A	A	2w06_A	7kjs_A	P24941_160
P24941	160	2wev	A	A	160	160	THR	4cfv	A	A	160	165	TPO	2wev_A	4cfv_A	A	A	2wev_A	4cfv_A	P24941_160
P24941	160	2b54	A	A	160	160	THR	3bhu	A	A	160	162	TPO	2b54_A	3bhu_A	A	A	2b54_A	3bhu_A	P24941_160
P24941	160	2b54	A	A	160	160	THR	5nev	A	A	160	165	TPO	2b54_A	5nev_A	A	A	2b54_A	5nev_A	P24941_160
P24941	160	2b54	A	A	160	160	THR	2uzb	C	C	160	160	TPO	2b54_A	2uzb_C	A	C	2b54_A	2uzb_C	P24941_160
P24941	160	2b52	A	A		160	THR	1w98	A	A	160	161	TPO	2b52_A	1w98_A	A	A	2b52_A	1w98_A	P24941_160
P24941	160	2b52	A	A		160	THR	4bcp	A	A	160	162	TPO	2b52_A	4bcp_A	A	A	2b52_A	4bcp_A	P24941_160
P24941	160	2b52	A	A		160	THR	6gub	A	A	160	164	TPO	2b52_A	6gub_A	A	A	2b52_A	6gub_A	P24941_160
P24941	160	2b52	A	A		160	THR	4bco	C	C	160	162	TPO	2b52_A	4bco_C	A	C	2b52_A	4bco_C	P24941_160
P24941	160	2b52	A	A		160	THR	1oi9	C	C	160	164	TPO	2b52_A	1oi9_C	A	C	2b52_A	1oi9_C	P24941_160
P24941	160	2b52	A	A		160	THR	3bhv	C	C	160	162	TPO	2b52_A	3bhv_C	A	C	2b52_A	3bhv_C	P24941_160
P33981	675	3wyx	A	A		161	THR	7clh	A	A		161	TPO	3wyx_A	7clh_A	A	A	3wyx_A	7clh_A	P33981_675
P28482	187	4zzo	A	A	187	177	TYR	4iza	A	A	187	183	PTR	4zzo_A	4iza_A	A	A	4zzo_A	4iza_A	P28482_187
P04629	677	5kmk	A	A	677	204	SER	6pl4	A	A	677	193	SEP	5kmk_A	6pl4_A	A	A	5kmk_A	6pl4_A	P04629_677
P49759	342	6khd	C	C	342	342	THR	2vag	A	A	342	197	TPO	6khd_C	2vag_A	C	A	6khd_C	2vag_A	P49759_342
P11309	261	5vuc	B	A	261	234	SER	3bgp	A	A	261	281	SEP	5vuc_B	3bgp_A	B	A	5vuc_B	3bgp_A	P11309_261
P0CG47	217	7oje	B	B	65	65	SER	4zpz	A	A	65	65	SEP	7oje_B	4zpz_A	B	A	7oje_B	4zpz_A	P0CG47_217
P24941	160	3qzh	A	A	160	168	THR	1h1p	A	A	160	165	TPO	3qzh_A	1h1p_A	A	A	3qzh_A	1h1p_A	P24941_160
P08149	465	6p53	B	B	465	220	SER	5ksh	A	A	465	424	SEP	6p53_B	5ksh_A	B	A	6p53_B	5ksh_A	P08149_465
P17612	140	3nx8	A	A	139	140	SER	4wb7	A	A	194	194	SEP	3nx8_A	4wb7_A	A	A	3nx8_A	4wb7_A	P17612_140
P49841	216	3l1s	B	B	216	210	TYR	4j1r	B	B	216	220	PTR	3l1s_B	4j1r_B	B	B	3l1s_B	4j1r_B	P49841_216
O14965	288	5one	A	A		170	THR	6r4a	A	A	288	170	TPO	5one_A	6r4a_A	A	A	5one_A	6r4a_A	O14965_288
O14965	288	5one	A	A		170	THR	6r4b	A	A	288	170	TPO	5one_A	6r4b_A	A	A	5one_A	6r4b_A	O14965_288
P01112	64	7jif	A	A	64	64	TYR	8cnn	A	A	64	64	PTR	7jif_A	8cnn_A	A	A	7jif_A	8cnn_A	P01112_64
O60674	1008	6vnb	B	A	1008	184	TYR	4e4m	B	B	1008	178	PTR	6vnb_B	4e4m_B	B	B	6vnb_B	4e4m_B	O60674_1008
O60674	1008	6vnb	A	B	1008	184	TYR	3tjc	B	B	1008	174	PTR	6vnb_A	3tjc_B	A	B	6vnb_A	3tjc_B	O60674_1008
O60674	1008	7ll4	A	A	1008	173	TYR	4ytf	A	A	1008	172	PTR	7ll4_A	4ytf_A	A	A	7ll4_A	4ytf_A	O60674_1008
P24941	160	1gij	A	A		160	THR	4bcp	C	C	160	162	TPO	1gij_A	4bcp_C	A	C	1gij_A	4bcp_C	P24941_160
P33981	676	5ap6	A	A		181	THR	7cht	A	A	676	162	TPO	5ap6_A	7cht_A	A	A	5ap6_A	7cht_A	P33981_676
P33981	686	5ap6	A	A	686	191	THR	5ap1	A	A	686	191	TPO	5ap6_A	5ap1_A	A	A	5ap6_A	5ap1_A	P33981_686
P24941	160	1di8	A	A		160	THR	4i3z	C	C	160	160	TPO	1di8_A	4i3z_C	A	C	1di8_A	4i3z_C	P24941_160
P80025	315	6lco	A	A	198	198	SER	3eri	A	A	198	198	SEP	6lco_A	3eri_A	A	A	6lco_A	3eri_A	P80025_315
P24941	160	3qqh	A	A	160	168	THR	1jsu	A	A	160	160	TPO	3qqh_A	1jsu_A	A	A	3qqh_A	1jsu_A	P24941_160
P24941	160	3qqh	A	A	160	168	THR	2iw8	C	C	160	164	TPO	3qqh_A	2iw8_C	A	C	3qqh_A	2iw8_C	P24941_160
P24941	160	2vv9	A	A		161	THR	1h1s	C	C	160	165	TPO	2vv9_A	1h1s_C	A	C	2vv9_A	1h1s_C	P24941_160
P24941	160	2vv9	A	A		161	THR	2jgz	A	A	160	161	TPO	2vv9_A	2jgz_A	A	A	2vv9_A	2jgz_A	P24941_160
P24941	160	2vv9	A	A		161	THR	2c6t	A	A	160	160	TPO	2vv9_A	2c6t_A	A	A	2vv9_A	2c6t_A	P24941_160
P24941	160	2vv9	A	A		161	THR	2uzd	A	A	160	160	TPO	2vv9_A	2uzd_A	A	A	2vv9_A	2uzd_A	P24941_160
P25321	140	5n1e	A	A	139	142	SER	6yps	A	A	139	142	SEP	5n1e_A	6yps_A	A	A	5n1e_A	6yps_A	P25321_140
P47811	182	6y85	A	A		182	TYR	5nzz	G	G	182	182	PTR	6y85_A	5nzz_G	A	G	6y85_A	5nzz_G	P47811_182
A0A0K8P8E7	225	6qz2	J	J	225	225	SER	8ekg	B	B	225	214	SEP	6qz2_J	8ekg_B	J	B	6qz2_J	8ekg_B	A0A0K8P8E7_225
P24941	160	2c5o	C	C	160	160	THR	2g9x	C	C	160	161	TPO	2c5o_C	2g9x_C	C	C	2c5o_C	2g9x_C	P24941_160
P24941	160	2c5o	C	C	160	160	THR	4bcm	A	A	160	163	TPO	2c5o_C	4bcm_A	C	A	2c5o_C	4bcm_A	P24941_160
P25321	11	6z44	A	A		13	SER	7axw	A	A	10	13	SEP	6z44_A	7axw_A	A	A	6z44_A	7axw_A	P25321_11
P25321	11	6z44	A	A		13	SER	5n32	A	A	10	13	SEP	6z44_A	5n32_A	A	A	6z44_A	5n32_A	P25321_11
P25321	11	6z44	A	A		13	SER	5m6y	A	A	10	13	SEP	6z44_A	5m6y_A	A	A	6z44_A	5m6y_A	P25321_11
P17612	11	4uj2	A	A		11	SER	3agl	B	B		11	SEP	4uj2_A	3agl_B	A	B	4uj2_A	3agl_B	P17612_11
P24941	160	4d1x	A	A		160	THR	4cfw	C	C	160	165	TPO	4d1x_A	4cfw_C	A	C	4d1x_A	4cfw_C	P24941_160
P24941	160	4d1x	A	A		160	THR	4bcn	A	A	160	162	TPO	4d1x_A	4bcn_A	A	A	4d1x_A	4bcn_A	P24941_160
P24941	160	4d1x	A	A		160	THR	3qhr	A	A	160	162	TPO	4d1x_A	3qhr_A	A	A	4d1x_A	3qhr_A	P24941_160
P24941	160	4d1x	A	A		160	THR	4eoq	C	C	160	164	TPO	4d1x_A	4eoq_C	A	C	4d1x_A	4eoq_C	P24941_160
P61006	111	4lhv	D	D	111	109	SER	6stf	E	E	111	107	SEP	4lhv_D	6stf_E	D	E	4lhv_D	6stf_E	P61006_111
P24941	160	3lfq	A	A	160	160	THR	4eop	A	A	160	163	TPO	3lfq_A	4eop_A	A	A	3lfq_A	4eop_A	P24941_160
P24941	160	3lfq	A	A	160	160	THR	2uzb	C	C	160	160	TPO	3lfq_A	2uzb_C	A	C	3lfq_A	2uzb_C	P24941_160
P24941	160	3lfq	A	A	160	160	THR	4eoo	A	A	160	162	TPO	3lfq_A	4eoo_A	A	A	3lfq_A	4eoo_A	P24941_160
P24941	160	3lfq	A	A	160	160	THR	6gub	C	C	160	164	TPO	3lfq_A	6gub_C	A	C	3lfq_A	6gub_C	P24941_160
P20906	26	4k9n	B	B	26	25	SER	2fwn	A	A	26	26	SEP	4k9n_B	2fwn_A	B	A	4k9n_B	2fwn_A	P20906_26
O75531	3	6ure	A	A	3	3	THR	7ndy	B	B	3	3	TPO	6ure_A	7ndy_B	A	B	6ure_A	7ndy_B	O75531_3
P11309	261	6pdo	A	A	261	262	SER	4i41	A	A	261	237	SEP	6pdo_A	4i41_A	A	A	6pdo_A	4i41_A	P11309_261
O14965	287	4uyn	A	A		164	THR	3ha6	A	A	287	164	TPO	4uyn_A	3ha6_A	A	A	4uyn_A	3ha6_A	O14965_287
P00489	15	6s4p	A	A	14	15	SER	1lwn	A	A	14	14	SEP	6s4p_A	1lwn_A	A	A	6s4p_A	1lwn_A	P00489_15
P33981	686	4o6l	A	A	686	172	THR	4cva	A	A	686	191	TPO	4o6l_A	4cva_A	A	A	4o6l_A	4cva_A	P33981_686
P24941	160	2c4g	A	A	160	165	THR	1h26	A	A	160	165	TPO	2c4g_A	1h26_A	A	A	2c4g_A	1h26_A	P24941_160
P24941	160	2c4g	A	A	160	165	THR	2cch	A	A	160	161	TPO	2c4g_A	2cch_A	A	A	2c4g_A	2cch_A	P24941_160
P24941	160	2c4g	A	A	160	165	THR	4ii5	C	C	160	160	TPO	2c4g_A	4ii5_C	A	C	2c4g_A	4ii5_C	P24941_160
P24941	160	2c4g	A	A	160	165	THR	3bhv	A	A	160	162	TPO	2c4g_A	3bhv_A	A	A	2c4g_A	3bhv_A	P24941_160
P24941	160	7m2f	A	A	160	160	THR	6gva	A	A	160	161	TPO	7m2f_A	6gva_A	A	A	7m2f_A	6gva_A	P24941_160
P24941	160	7m2f	A	A	160	160	THR	1h24	A	A	160	165	TPO	7m2f_A	1h24_A	A	A	7m2f_A	1h24_A	P24941_160
P24941	160	7m2f	A	A	160	160	THR	1h25	C	C	160	165	TPO	7m2f_A	1h25_C	A	C	7m2f_A	1h25_C	P24941_160
P28482	125	6oph	A	A	123	119	HIS	4qp1	A	A	125	134	NEP	6oph_A	4qp1_A	A	A	6oph_A	4qp1_A	P28482_125
P24941	160	2c6l	A	A	160	160	THR	5nev	A	A	160	165	TPO	2c6l_A	5nev_A	A	A	2c6l_A	5nev_A	P24941_160
O60674	1008	6vs3	A	A	1008	184	TYR	4d0x	A	A	1008	174	PTR	6vs3_A	4d0x_A	A	A	6vs3_A	4d0x_A	O60674_1008
O60674	1008	6vs3	B	B	1008	184	TYR	3e+62	A	A	1008	170	PTR	6vs3_B	3e62_A	B	A	6vs3_B	3e62_A	O60674_1008
Q8ZVF7	82	2jb7	B	B	85	82	HIS	1wvq	A	A	85	85	NEP	2jb7_B	1wvq_A	B	A	2jb7_B	1wvq_A	Q8ZVF7_82
P28482	125	4g6n	A	A	123	125	HIS	4xj0	A	A	125	114	NEP	4g6n_A	4xj0_A	A	A	4g6n_A	4xj0_A	P28482_125
P00489	15	5gpb	A	A	14	14	SER	1gpa	C	C	14	14	SEP	5gpb_A	1gpa_C	A	C	5gpb_A	1gpa_C	P00489_15
B1L3C9	254	4yb8	C	C	254	254	HIS	4yak	A	A	254	254	NEP	4yb8_C	4yak_A	C	A	4yb8_C	4yak_A	B1L3C9_254
O60674	1008	6vnj	A	B	1008	184	TYR	3fup	B	B	1008	169	PTR	6vnj_A	3fup_B	A	B	6vnj_A	3fup_B	O60674_1008
O60674	1008	6vnj	A	B	1008	184	TYR	5aep	A	A	1008	174	PTR	6vnj_A	5aep_A	A	A	6vnj_A	5aep_A	O60674_1008
O60674	1008	6vnj	B	A	1008	184	TYR	3e+63	A	A	1008	170	PTR	6vnj_B	3e63_A	B	A	6vnj_B	3e63_A	O60674_1008
O60674	1008	6vnj	B	A	1008	184	TYR	3lpb	B	B	1008	171	PTR	6vnj_B	3lpb_B	B	B	6vnj_B	3lpb_B	O60674_1008
O75460	729	4yz9	A	A		168	SER	6w3c	C	C	729	183	SEP	4yz9_A	6w3c_C	A	C	4yz9_A	6w3c_C	O75460_729
P0CG47	164	4wzp	A	A	12	12	THR	5nvg	A	A	12	12	TPO	4wzp_A	5nvg_A	A	A	4wzp_A	5nvg_A	P0CG47_164
P28482	187	4g6n	A	A	185	187	TYR	5v61	A	A	187	183	PTR	4g6n_A	5v61_A	A	A	4g6n_A	5v61_A	P28482_187
P05132	140	3fhi	A	A	139	139	SER	3x2u	A	A	139	146	SEP	3fhi_A	3x2u_A	A	A	3fhi_A	3x2u_A	P05132_140
P24941	160	3qu0	A	A	160	168	THR	4eop	C	C	160	163	TPO	3qu0_A	4eop_C	A	C	3qu0_A	4eop_C	P24941_160
P0CG47	217	7ahz	CCC	C	65	70	SER	4wzp	H	H	65	65	SEP	7ahz_CCC	4wzp_H	C	H	7ahz_C	4wzp_H	P0CG47_217
P0CG47	217	7ahz	CCC	C	65	70	SER	6kox	A	A	65	65	SEP	7ahz_CCC	6kox_A	C	A	7ahz_C	6kox_A	P0CG47_217
P0CG47	217	7ahz	LLL	L	65	70	SER	4zpz	A	A	65	65	SEP	7ahz_LLL	4zpz_A	D	A	7ahz_D	4zpz_A	P0CG47_217
P0CG47	218	7ahz	FFF	F	66	71	THR	6kow	A	A	66	66	TPO	7ahz_FFF	6kow_A	B	A	7ahz_B	6kow_A	P0CG47_218
P24941	160	5fp6	A	A		160	THR	4eom	C	C	160	164	TPO	5fp6_A	4eom_C	A	C	5fp6_A	4eom_C	P24941_160
P24941	160	5fp6	A	A		160	THR	1h24	A	A	160	165	TPO	5fp6_A	1h24_A	A	A	5fp6_A	1h24_A	P24941_160
P24941	160	5fp6	A	A		160	THR	2uzd	A	A	160	160	TPO	5fp6_A	2uzd_A	A	A	5fp6_A	2uzd_A	P24941_160
P24941	160	3ig7	A	A		161	THR	3bhv	C	C	160	162	TPO	3ig7_A	3bhv_C	A	C	3ig7_A	3bhv_C	P24941_160
Q13153	423	1yhw	A	A	423	175	THR	5dfp	A	A	423	175	TPO	1yhw_A	5dfp_A	A	A	1yhw_A	5dfp_A	Q13153_423
O14965	288	2xne	A	A		168	THR	5orp	A	A	288	162	TPO	2xne_A	5orp_A	A	A	2xne_A	5orp_A	O14965_288
P43405	525	4fz7	A	A	525	173	TYR	6hm7	A	A	525	166	PTR	4fz7_A	6hm7_A	A	A	4fz7_A	6hm7_A	P43405_525
P43405	525	4fz7	A	A	525	173	TYR	5c27	A	A	525	183	PTR	4fz7_A	5c27_A	A	A	4fz7_A	5c27_A	P43405_525
P0CG47	217	7rma	A	A	65	71	SER	7us1	C	C	65	65	SEP	7rma_A	7us1_C	A	C	7rma_A	7us1_C	P0CG47_217
P11309	261	5n4u	A	A	261	261	SER	6ykd	A	A	261	277	SEP	5n4u_A	6ykd_A	A	A	5n4u_A	6ykd_A	P11309_261
P24941	160	3qru	A	A	160	168	THR	1oiu	A	A	160	164	TPO	3qru_A	1oiu_A	A	A	3qru_A	1oiu_A	P24941_160
P24941	160	3qru	A	A	160	168	THR	1jst	A	A	160	160	TPO	3qru_A	1jst_A	A	A	3qru_A	1jst_A	P24941_160
P24941	160	3qql	A	A	160	168	THR	1qmz	C	C	160	161	TPO	3qql_A	1qmz_C	A	C	3qql_A	1qmz_C	P24941_160
P24941	160	3qql	A	A	160	168	THR	3qhw	A	A	160	162	TPO	3qql_A	3qhw_A	A	A	3qql_A	3qhw_A	P24941_160
[truncated: 133,123 more rows]

## Sheet: Columns
Each row corresponds to a comparison between a non-phosphorylated structure and its phosphorylated form.
Columns ending in ONE refer to the non-phosphorylated structure
Columns ending in TWO refer to the phosphorylated structure
SEP: phosphorylated serine; TPO: phosphorylated threonine; PTR: phosphorylated tyrosine; HIP or NEP: phosphorylated histidine
Column name	Description
UNIPROT	UniProt protein ID
UNIPROT_RESIDUE_NUMBER	Index in the Uniprot sequence of the phosphorylated residue (1-indexed)
ENTRY_ID_ONE/TWO	PDB entry ID
AUTH_ASYM_ID_ONE/TWO	Author-assigned chain ID
STRUCT_ASYM_ID_ONE/TWO	PDB-assigned chain ID
AUTH_SEQ_ID_ONE/TWO	Author-assigned residue number of the phosphosite
PDB_SEQ_ID_ONE/TWO	PDB-assigned residue number of the phosphosite
CHEM_COMP_ONE/TWO	Three-letter code residue name
AUTH_FULL_ONE/TWO	Merged PDB ID and author-assigned chain ID
RENAMED_ASYM_ID_ONE/TWO	New chain name (if necessary). Only necessary in cases where the chain name is not in A-Z (so that PDB format can be used).
RENAMED_ENTITY_ONE/TWO	New entity name (if necessary). Only necessary in cases where the chain name is not in A-Z (so that PDB format can be used).
PHOSPHOSITE	UNIPROT and UNIPROT_RESIDUE_NUMBER columns joined together by a _ character. Provided for convenience
