# Supplementary material for: Global comparative structural analysis of responses to protein phosphorylation
Source: Nat Commun. 2025 Oct 24;16:9407. doi: 10.1038/s41467-025-64116-4 (PMC12552441; doi:10.1038/s41467-025-64116-4)
Supplement: Supplementary file 4 — Supplementary Data 2 [file 41467_2025_64116_MOESM4_ESM.xlsx]

## Sheet: TableS2
phosphosite	rmsd_between_groups	rmsd_within_phospho	rmsd_within_nonphospho	median_rmsip_within_phospho	median_rmsip_within_nonphospho	median_rmsip_between_groups	median_fluctuations_phospho	median_fluctuations_nonphospho	fluctuation_correlation_between_groups	fluctuation_correlation_within_phospho	fluctuation_correlation_within_nonphospho	number_of_fluctuation_diff_peaks	median_fluctuation_diff_peak_height	abs_median_fluctuation_diff_peak_height	adj_pval_local_fluctuation_diff	psite_fluctuations_adj_pval	psite_fluctuation_diffs	rv2_within_phospho	rv2_within_nonphospho	rv2_between_groups	median_lmi_diff	lamba3_within_phospho	lambda3_between_groups	lambda3_within_nonphospho
A0A2K3E0K3_177	3.7254																						1.19086
Q9H8S9_35	1.1197		1.3144																				1.05683	1.04694
P24941_15	2.4999	0.694	1.9518	1	0.942494	0.951879	0.694489	0.683707	0.962248		0.95084	2	1.06028	1.06028	4.78571e-09							1.03213	1.06185
Q92630_458	0.9364	0.7463	1.0939	0.978738	0.98706	0.944693	0.797513	0.790404	0.990055	0.993299	0.997775	7	0.706459	0.706459	0.814159	0.00153543	-0.0347121	0.995826	0.994958	0.986523	0.00375553	1.02413	1.03488	1.02625
Q14653_402	2.7262	0.4794	1.4545																			1.01993	1.06256	1.05361
Q9H8S9_12	10.6308		0.3146																				1.09411	1.02557
Q9L387_85	0.3915		0.4804	1	0.967473	0.960232	0.591894	0.596577	0.974967		0.974271	0			0.00236917	0.087855	0.00419505		0.993632	0.993648	0.000324838		1.02032	1.02094
Q9F4L3_28	0.4107	0.4495	0.2892	0.970217	0.995285	0.975561	0.637533	0.623855	0.988993	0.974237	0.993594	0			1.7766e-28	0.014826	-0.00587459	0.99399	0.997944	0.995971	0.000807516	1.02553	1.01805	1.01276
O43293_50	4.0193	1.4041	6.1861																			1.03893	1.0517	1.05526
O00092_81	0.251		0.4582																				1.01354	1.01872
P05132_11	0.5426	0.0009	0.535	0.959086	0.962101	0.955065	0.739714	0.725989	0.945565	0.918334	0.953466	2	0.660568	0.660568	2.29379e-17	0.429088	-0.00435448	0.976237	0.989394	0.983017	-0.000186495	1.02056	1.02556
A0A1C3NEV1_283	0.4419		0.585	1	0.980602	0.942836	0.574823	0.585663	0.850985		0.803776	1	0.644591	0.644591	8.01764e-16	0.00134912	0.010225		0.993189	0.995008	0.000727968		1.02592	1.02019
O28025_18	2.1716
A0A0K8P8E7_225	0.5354	0.5287	0.3978	0.978038	0.986344	0.971517	0.659103	0.638265	0.974934	0.986506	0.994329	1	2.14572	2.14572	1.29979e-64	0.000961753	-0.00932034	0.995171	0.99809	0.993394	-0.000768349	1.0213	1.01965	1.01975
B1L3C9_254	0.4557	0.347	0.349																			1.01518	1.01963	1.01621
P49841_9	1.3086		0.7942																				1.03816
O75460_729	1.3484	0.8125	1.5035	0.967669	0.94502	0.939273	1.06886	1.06988	0.935351	0.98022	0.934912	10	-0.641694	0.641694	0.000107749	0.0556634	-0.0423719	0.970599	0.960789	0.976682	-0.00140958	1.03066	1.04965
Q04759_676	1.3157	1.5282	0
O60674_1007	1.2812	0.8231	0.9256	0.937539	0.978831	0.908168	0.738605	0.761623	0.895291	0.942898	0.956685	1	-0.997149	0.997149	0.625315	0.129213	0.00653754	0.981782	0.997467	0.978968	0.0027218	1.0379	1.0476	1.03498
Q16539_180	2.3036	3.3001	1.4122	1	0.947548	0.871009	0.75923	0.815624	0.881617		0.945564	12	0.664724	0.664724	2.46164e-14	1.08346e-07	-0.121086		0.960116	0.899808	-0.0286348	1.07463
P78527_2638	9.3555		7.5483																					1.06786
Q79PF4_431	0.4522	0.5611	0.4852	0.974124	0.973069	0.973416	1.13194	1.13588	0.991522	0.989353	0.986383	1	1.53196	1.53196	3.35684e-08	0.230649	-0.000806669	0.986101	0.985696	0.988815	0.00208388	1.02409	1.02085	1.01606
Q61686_13	12.187	10.7826		0.850798	1	0.787292	133.982	50.4465	0.96833	0.935939		17	98.7343	98.7343	1.10526e-14	1.87291e-06	246.242	0.582326		0.442549	0.0221978	1.19269	1.26745
O15264_180	2.4879	1.0281	0.5896																			1.04344
P00517_11	0.5663	0.4746	0.5123	0.96441	0.964785	0.964297	0.746404	0.730694	0.9549	0.959541	0.957828	0			0.231482	0.0075683	-0.0160905	0.990348	0.990279	0.9902	0.000826444	1.02485	1.02141
O60674_1008	0.8485	0.8452	0.7174	0.923794	0.953733	0.931372	0.73742	0.744321	0.933618	0.913517	0.972504	1	-0.997149	0.997149	0.625315	0.0395331	0.00471855	0.989212	0.976602	0.98092	4.40041e-05	1.03934	1.03829	1.03231
Q94F62_290	2.2686	0.5256	0.7475																			1.03627	1.0734	1.02842
O32723_57	1.6905	0.7044	1.4511	0.977646	0.96709	0.896338	0.582198	0.579584	0.873241	0.960924	0.938503	0			0.0808973	0.139841	0.0427831	0.984055	0.989282	0.960997	-0.00170171	1.04808	1.09313	1.06126
Q99XG5_123	0.896	0.6827	0.8289	0.968691	0.988475	0.967851	1.85248	1.9376	0.990207	0.991404	0.996443	12	-0.706493	0.706493	5.41739e-31	0.000467039	-0.0573973	0.991742	0.990027	0.990805	0.00429971	1.01923
P01012_69	0.8167	0.7846	0.8784	1	1	0.9654	0.719465	0.726887	0.948493			4	-0.800077	0.800077	0.0004429	0.973269	-0.00563859			0.986401	0.000269814	1.02858	1.05759	1.06309
O14939_573	0.7438	0.3519	0.7302																			1.01594	1.02419	1.0194
O94804_208	5.2113	0	5.2509	1	1	0.771188	0.719164	0.902122	0.345809			22	-0.935579	0.935579	2.51416e-23	5.19563e-06	-0.690381			0.678796	-0.0340158	1.04105
B7GTV0_75	1.1485	0.3842	1.1583																			1.01606	1.02036	1.02153
P63086_183	1.9828	0.7668	1.1394	0.964333	0.954826	0.925879	0.764757	0.752587	0.926564	0.971757	0.945658	5	-0.558073	0.558073	0.000384451	0.0118538	0.00609111	0.96379	0.940005	0.974449	-0.00751947	1.02954	1.05309
Q7Z4H3_10	0.4467	0.323	0.2675	0.986969	0.988871	0.969598	0.738355	0.762994	0.97518	0.985118	0.991234	1	0.639334	0.639334	2.60649e-09	0.00802721	-0.0220536	0.995218	0.994613	0.993116	-0.000436861	1.01978	1.02599	1.02142
P69797_10	0.0284	0.0258	0.0252																			1.00047	1.00103	1.00181
P28482_187	1.9513	0.9211	1.3509	0.977037	0.953497	0.919615	0.758037	0.769699	0.906705	0.955765	0.938146	5	-0.579187	0.579187	0.000433384	0.34394	0.00401257	0.98199	0.975275	0.978517	0.00272336	1.03893
A0A7M4DUC2_1525	1.2146	0.546	1.2608																			1.02766	1.04079	1.03403
O43353_111	2.4271	0.2278	1.0339																			1.00903	1.05531
Q06210_261	2.1742	0.196	0.6182																			1.01982	1.01874	1.02092
P52333_981	1.2639	1.1834	1.0757	0.955024	0.943712	0.900499	0.738617	0.782587	0.854837	0.935501	0.915156	7	-0.951551	0.951551	2.09881e-29	0.747509	0.00349068	0.95626	0.983817	0.969874	-0.000124289	1.04244	1.04679	1.03823
P41743_484	1.4582		1.7904																				1.05172	1.04133
P23443_390	1.1903	0.9998	1.2942																			1.02879
Q07955_209	6.9088	0.1907		0.997182	1	0.75306	1.20231	1.18643	0.817434	0.998578		10	-0.727219	0.727219	0.231482	1.08346e-07	8.89622	0.998554		0.423272	0.00941054	1.01572	1.21184
P00517_140	0.5503	0.5347	0.5354	0.965428	0.964893	0.963885	0.731314	0.733907	0.95434	0.950278	0.959583	0			0.231482	0.0119723	0.00856263	0.990262	0.990354	0.990109	0.00103048	1.02054		1.02336
P61006_72	0.8254	0.4167	1.5319	0.990505	0.93928	0.95151	0.589642	0.603141	0.954408	0.98618	0.935611	1	1.1518	1.1518	6.39451e-05	0.000544585	-0.0277158	0.957226	0.988178	0.986414	0.00247603	1.02171		1.04937
A0A2K3DQY7_249	1.8371
P9WI83_152	2.6172		1.9744
Q9NYL2_161	1.652	0	1.2282																			1.02274	1.04068	1.03544
P42530_84	0.6039	0.7318	0.3292	0.987415	0.994757	0.96887	10.9171	11.1405	0.997683	0.996231	0.999728	32	-1.22658	1.22658	2.2803e-37	0.190934	-0.000890653	0.970685	0.997787	0.979008	-9.27579e-05	1.01849	1.01656	1.00975
Q13188_180	2.9954	0.6215	1.3637																			1.0268	1.06424	1.04828
P46109_207	23.4253			1	1	0.574678	2.53669	1.99773	0.490077			50	1.21877	1.21877	1.39403e-12	8.51372e-09	-0.653374			0.408026	0.0446217		1.13332
P05132_339	0.59	0.5704	0.6773	0.962225	1	0.966784	0.726202	0.735238	0.955495	0.957235		0			0.458161	0.25554	-0.00225077	0.989138		0.9886	0.00126624		1.03117	1.03233
P31751_451	1.0243	0.2303	0.7051																			1.016
D3KVM3_276	0.9521	0.3673	0.8644	0.986559	0.966139	0.961368	0.635178	0.658545	0.973626	0.995359	0.97139	3	0.818294	0.818294	1.07564e-15	0.247449	-0.00545885	0.988238	0.98427	0.987173	0.00109189	1.01424	1.02723	1.02708
Q564N5_79	0.5408	0.4312	0.2349	0.989856	0.98313	0.96336	0.583432	0.567242	0.955188	0.977831	0.970357	3	0.556109	0.556109	9.77814e-35	0.492946	0.00912547	0.997158	0.99822	0.996132	-0.000754575	1.01475	1.01531	1.01234
P29322_793	0.7839																						1.02658
P02974_75	0.2965		0.4668	1	1	0.967682	3.13539	3.14767	0.999337			9	-1.19232	1.19232	0.0432641	0.210861	-0.0445834			0.977333	-0.0112593		1.01626	1.03563
P27577_38	7.9131			1	1	0.752001	0.764927	1.03121	0.44087			8	-0.732434	0.732434	2.09893e-11	0.056437	-0.315567			0.373015	-0.129707		1.13275
P04629_677	1.6962	1.3452	1.4348	1	0.919948	0.896698	0.764402	0.753303	0.918063		0.889711	9	0.628165	0.628165	0.000121112	0.964873	0.00463364		0.965431	0.965472	0.000184586	1.04161
Q96RR4_400	0.9128	0.1748	0.9614																			1.00831	1.03883
P23874_150	4.5943		1.0396																				1.05231
O14920_177	2.3569																						1.03379
P20906_26	0.205	0.1909	0.2515	0.98938	0.98717	0.987035	0.647437	0.657544	0.996256	0.993907	0.996088	0			1.16106e-59	0.25554	-0.00324699	0.996852	0.998143	0.997348	-0.0011508	1.00701	1.01263	1.01183
Q00944_576	3.9265																						1.0497
Q9QZL0_184	1.7347		1.1961																					1.03225
P9WI81_173	2.2564	0.6545	1.6977																			1.02112
P08559_293	0.364	0.1301	0.4799	0.996409	0.993146	0.990674	0.904406	0.909342	0.999601	0.999939	0.999427	0			0.0469507	0.964873	-0.00299259	0.997478	0.992556	0.994467	0.00283616	1.00852	1.02054	1.02167
P21802_657	1.7617	1.9136	1.2663																			1.04838	1.05027
Q92918_165	5.5728	0	3.9885																				1.07859
Q71V39_239	1.0774	0.677	1.5032																			1.02656	1.0367	1.03677
P06276_226	0.3759		0.4359																				1.02311	1.01951
P0CG47_218	3.2172	3.4323	1.2168	0.929849	0.922288	0.844286	0.716231	0.544114	0.737949	0.709824	0.897885	1	-0.76042	0.76042	8.18127e-09	0.306883	0.0124937	0.996654	0.977897	0.98421	-0.033772	1.17471
P35557_411	1.1376		1.0542	1	0.96383	0.941338	0.660561	0.656215	0.930799		0.959878	4	0.947119	0.947119	8.15462e-06	0.0536023	-0.0113863		0.992649	0.993715	-0.00155802		1.04297
Q8PGN7_99	0.3564	0.3982	0.4301	0.982359	0.992374	0.985948	0.624709	0.622889	0.985015	0.977501	0.991032	0			0.00695841	0.177243	0.0020084	0.994849	0.99068	0.993012	-0.00252407	1.01409	1.01419	1.01369
O31465_74	0.5561	0.2109	0.5627																			1.01115		1.02208
G0SCK6_160	0.4133	0.3905																				1.02991	1.03321
Q64610_209	1.2121		0.8478
A1YYW7_89	0.2043		0.1271																				1.01014	1.00729
P12931_338	1.0211	1.5812	1.003																			1.04789	1.03718
P52956_126	0.5066			1	1	0.955634	0.49224	0.49651	0.831432			0			0.897551	0.187451	-0.00339196			0.996831	-0.000461479		1.00999
P00949_117	0.598	0.5744	0.7032	0.966009	0.975828	0.963333	0.706546	0.702488	0.97202	0.954332	0.94959	2	0.231885	0.231885	0.32234	0.259942	0.0045179	0.991993	0.9925	0.993874	0.000599029	1.02345	1.0275	1.03049
P07949_809	2.1688		0.9859
P07854_94	2.1886		2.5517	1	0.82563	0.831507	0.809384	0.689073	0.629685		0.308065	6	0.0139637	0.0139637	7.52751e-05	4.218e-08	-0.283245		0.908555	0.924268	0.0103093		1.09375	1.12208
P21802_656	1.4438	0.3236	1.2471
P15693_112	0.6417	0.2199	0.1806																			1.01006	1.01297	1.00627
A0A0R6L508_285	0.4362	0.3402	0.3764	0.988886	1	0.961185	0.56023	0.55957	0.965008	0.973354		2	-0.764626	0.764626	0.270699	0.017404	-0.00284397	0.996301		0.993388	-6.5289e-05	1.01675	1.02122	1.01657
P31749_477	0.7312	0.5643	0.5884
Q05609_707	1.256	0.608	0.8444																			1.03412	1.03945	1.0387
Q92630_232	0.9312	0.5817	0.7988	0.996436	0.968811	0.943701	0.800019	0.796567	0.986506	0.995401	0.992831	7	0.706459	0.706459	0.814159	2.24169e-05	-0.055788	0.980332	0.989811	0.986911	0.00157811	1.02369	1.02972	1.02632
P33284_15	0.9044	0.8648	0.7643	0.970018	0.981561	0.970241	0.776944	0.751814	0.976489	0.934716	0.982242	0			4.69541e-31	0.0422552	0.0306289	0.988569	0.989635	0.990628	-0.00528254	1.02307	1.02341	1.02447
P05187_114	0.2192	0.2205	0.2989	0.993116	0.986058	0.98349	0.597207	0.618389	0.995974	0.996055	0.996398	7	-0.896766	0.896766	1.29979e-64	4.54094e-13	0.00874956	0.997792	0.995276	0.997481	-0.0011509	1.00926	1.01384	1.01256
P07515_46	1.1003	0.2723	1.6764	0.97095	0.910067	0.866891	0.514727	0.425808	0.789805	0.954066	0.616118	1	0.68247	0.68247	2.96585e-12	0.294022	-0.00350472	0.956877	0.993981	0.96873	0.00723379	1.022	1.05564	1.13223
P84022_425	1.674	0.2364	0.6064	0.983724	1	0.911721	0.648784	0.602998	0.954156	0.980702		2	1.04693	1.04693	1.71096e-20			0.990544		0.972395	0.00648421	1.01532	1.0504	1.0322
Q13882_342	2.1904		0.4143	1	0.987385	0.907262	0.658277	0.657266	0.891095		0.980899	3	0.656187	0.656187	0.0329129	0.339702	0.00469371		0.992806	0.94084	-0.002884		1.0562	1.03512
P46108_221	17.3058			1	1	0.524566	2.09351	0.98047	0.365399			42	1.44116	1.44116	9.9228e-20	0.0208418	-0.423671			0.551358	-0.195605		1.25283
P50613_164	0.5184		0.7599																				1.03969	1.03586
P49759_342	0.8726	0.6735	0.8329	1	0.970035	0.97967	0.726885	0.74936	0.975486		0.966104	1	1.23108	1.23108	4.62371e-30	0.000311805	0.0165276		0.990592	0.984667	-0.00196317	1.01682	1.03365	1.0303
P49841_216	1.0097	0.934	0.6987	0.939166	0.951827	0.936252	0.799792	0.818532	0.940363	0.943445	0.958981	5	0.756848	0.756848	0.660867	0.00665005	-0.0119053	0.986327	0.984482	0.985013	0.000786941
O75385_180	1.1401	0.7561																				1.0298	1.04089
Q9X1F5_59	1.6943		1.6501	1	0.9836	0.862716	0.54563	0.544306	0.899384		0.799723	1	0.596821	0.596821	0.906225	0.552516	0.0184022		0.954129	0.960329	0.00134533		1.12486	1.06491
P63248_22	0.1669	0.1642	0.3039	0.99876	0.997557	0.996937	6.95676	6.53281	0.998225	0.999085	0.998597	3	0.743901	0.743901	0.000477431	0.339702	0.320842	0.994811	0.995312	0.98869	0.00624272	1.11203	1.08418	1.06645
P01012_345	3.2896	0.6041	0.447																			1.02738	1.06408	1.06641
P07102_39	0.6588		0.6269																				1.01814	1.0232
P22607_648	2.1307	0.3102	3.6464																			1.02121	1.0691	1.06935
P26276_108	1.16	0.672		0.966817	1	0.961724	0.63538	0.666089	0.95714	0.94797		2	-0.60962	0.60962	3.39649e-37	0.214265	0.00866617	0.985319		0.974764	-0.0161583	1.01851	1.021
P05132_198	3.1247	0.5551	0.1057																					1.00628
P15056_729	1.5697	3.869	0.4819																			1.05362	1.03964	1.02595
P32356_83	1.0186																						1.02941
P00791_127	0.7363	0.4844	0.9203	0.966637	0.956437	0.954851	0.64121	0.659783	0.970088	0.703128	0.969741	1	-0.583071	0.583071	8.04192e-10	0.0384061	-0.0192866	0.99117	0.978261	0.989516	0.00836486	1.03456	1.04317	1.04501
P36887_339	2.0471		1.9678	1	0.986422	0.914899	0.795413	0.731645	0.86872		0.949458	7	0.975412	0.975412	7.96403e-18	0.0176796	0.0566808		0.995935	0.927411	0.0439959		1.04584	1.03152
P9WI83_224	1.7409	2.1092																					1.05096
O75533_129	7.9306		5.0079																				1.05995
P28482_125	1.5577	1.0145	1.2152																			1.03704
P17612_339	0.8793	0.8268		0.951322	1	0.940361	0.742174	0.745066	0.94014	0.946743		2	-0.997826	0.997826	0.011706	1.87291e-06	-0.062773	0.984212		0.988607	0.00123138		1.03538
Q99640_260	1.0594		1.0252	1	0.922835	0.918128	0.847692	0.850596	0.94744		0.913834	6	0.130744	0.130744	4.77497e-05	0.0676114	0.0174369		0.982098	0.981627	-0.00893673		1.04606
P05132_140	0.6504	0.442	1.9404	0.967858	0.946352	0.95512	0.725967	0.727502	0.94397	0.972027	0.919914	0			0.00814673	0.00802721	0.00684259	0.991672	0.984597	0.987727	-0.00326006	1.02024	1.03099
P07830_54	0.75		0.6846																				1.02022	1.02164
Q26069_12	2.4106	0	4.4551	0.941964	0.924821	0.9224	5.26406	5.24599	0.931273	0.864382	0.844856	3	0.64809	0.64809	2.60576e-17	0.707262	-0.0454523	0.828429	0.79098	0.904776	0.00146513	1.05904	1.03536	1.04495
P06239_394	3.293	0.2869	0.1506	0.966857	0.912932	0.891931	0.76915	0.775195	0.755957	0.982283	0.485628	6	-1.20361	1.20361	0.625315	8.01618e-13	-0.116335	0.995467	0.997078	0.993367	0.00129906			1.04719
P24723_513	4.628	0.7821	0																			1.02325	1.05201
P10721_570	1.8193		1.8113																				1.05143
P07471_23	0.7292	0.6157	0.1896	0.98807	0.970898	0.978269	30.6469	34.3108	0.99155	0.99475	0.986032	18	-4.51138	4.51138	4.71045e-13	0.0175777	-5.6367	0.983456	0.970837	0.977007	-0.00322822	1.04652	1.0523	1.05291
P31751_309	3.0046	0.8122	0																				1.07507
Q16594_8	1.3473	0.3726	0	0.993013	1	0.921079	96.4898	63.3864	0.912432	0.999836		24	43.7858	43.7858	9.92181e-19	0.0384061	-45.4937	0.971151		0.996768	-0.0089793	1.0228	1.08308
O06291_280	1.6362		0.4208																				1.03015	1.02158
P53778_183	4.6233	0.0135	1.4128																			1.00085	1.07854	1.03033
Q71V39_300	1.3825		0.7837																				1.03143	1.0295
P22681_371	20.83	1.5241	4.4118	0.958353	1	0.714369	0.93466	0.802184	0.366239	0.970241		25	0.693545	0.693545	1.90618e-22	2.81747e-06	0.311575	0.95918		0.553483	0.0338288	1.03838	1.05019	1.0441
P48730_220	0.9488	0.5366	0.9433	0.97636	0.940869	0.939972	0.749721	0.739837	0.947593	0.904715	0.951268	1	1.45686	1.45686	0.347486	0.222742	-0.00623305	0.985129	0.980135	0.981725	-0.00167406	1.03059	1.03655	1.03664
O75385_87	0.8306	1.0916	0.7175	0.967607	0.968345	0.952855	0.733664	0.781077	0.946361	0.881253	0.967285	1	-2.08308	2.08308	3.93388e-32	0.133477	0.0013284	0.990928	0.99392	0.991461	-0.00397087	1.0362	1.03804	1.02805
P06737_15	0.5145	0.1543	0.4755																			1.02045	1.02062	1.01779
Q16288_706	0.9951	0.1829	1.2979																			1.00994	1.04252	1.0355
Q7CWV1_405	0.4982	0.3257	0.3495	0.993007	0.996573	0.98939	1.46558	1.48271	0.991981	0.995464	0.993291	4	1.30942	1.30942	0.00233783	0.0658222	0.00101164	0.991317	0.994056	0.99084	0.00426553	1.02132	1.02721	1.02075
P61925_22	0.3883	0.2599	0.4784	0.972692	0.972208	0.964308	8.56192	8.77236	0.992702	0.992475	0.992213	3	-1.45351	1.45351	0.000384451	0.34394	-0.368215	0.991207	0.952104	0.97334	-0.00953008	1.13196	1.13904	1.13508
P07949_905	1.0813	0.6402	0.8028																			1.03158
P9WI81_171	1.9926	0	1.7133																			1.04672
P18669_11	0.8111	0.6683	0.9425																			1.0228	1.03089	1.02948
Q9WV60_9	1.3146		1.0048																				1.04895	1.04016
P9WG47_129	1.5612	0.5215	1.3348	0.993822	0.965062	0.964695	1.62332	1.63232	0.996454	0.999159	0.995302	9	0.635466	0.635466	7.45735e-14	0.0117868	-0.0349164	0.997388	0.972275	0.972785	0.00351547	1.01019	1.03597	1.02603
O15530_241	0.8602	0.7625	1.0873																				1.03943	1.0419
P17612_11	0.8189	0.8091	0.9564	0.960792	0.949788	0.947136	0.727954	0.75135	0.94091	0.964627	0.928696	2	-1.0192	1.0192	0.000858693	0.0906901	-0.530367	0.978074	0.985471	0.982728	0.00613556	1.0264
O96013_562	0.826	0.165	0.9906	0.997282	0.960386	0.975527	0.700249	0.71104	0.981974	0.993436	0.973443	0			1.41316e-07	0.0640013	0.0048658	0.998151	0.985795	0.989506	-0.00359991	1.01014	1.03262	1.03813
Q14653_386	2.7898	8.2443	2.456																			1.06106	1.07194	1.05784
P12928_144	2.1005	1.6017	1.05	1	0.968413	0.937103	0.752059	0.694849	0.897814		0.957939	13	0.740981	0.740981	2.38784e-26	3.53498e-05	-0.0953064		0.966632	0.86969	0.0278753	1.02742	1.02969	1.0202
P27361_204	0.8574	0.9713	0.3627	0.971361	0.965726	0.933531	0.731952	0.770395	0.838296	0.837798	0.929116	4	0.705227	0.705227	1.73091e-13	0.34641	0.00773012	0.979339	0.977937	0.978611	-0.004286	1.03567	1.03558	1.01528
O14965_287	2.3264	4.5654	1.4912	0.890597	0.944616	0.904596	0.714512	0.72034	0.902785	0.883335	0.954878	5	0.55883	0.55883	3.51848e-20	0.00283414	0.0189659	0.988077	0.973976	0.983802	-0.00386053
P43405_525	0.9434	1.185	1.2369	0.976701	0.967951	0.948307	0.802808	0.752566	0.958118	0.765745	0.949156	4	-0.190744	0.190744	2.15097e-13	2.24169e-05	-0.0362004	0.947238	0.955411	0.968455	-0.00590555	1.0323
P07355_24	0.5941	0.5024	5.5855	1	0.943956	0.946781	0.764215	0.730959	0.931763		0.946378	2	-0.878918	0.878918	1.16975e-27	0.0152313	0.0198576		0.980434	0.9737	-0.0071459	1.02311
O06976_46	0.7176	0.6647	2.6633	0.973937	0.953939	0.958718	4.15189	4.41865	0.999763	0.99975	0.997168	8	-0.765611	0.765611	4.90257e-15	0.00204364	0.191903	1	0.965162	0.718743	0.119867	1.04882	1.08168	1.11072
Q13188_268	1.7359		1.7578																				1.05203	1.05272
P24941_160	3.6339	0.8033	0.8146	0.955901	0.946915	0.9358	0.682978	0.683959	0.943502	0.965663	0.936538	2	1.06028	1.06028	4.78571e-09							1.0355
Q9UK32_232	0.4665	0.9695	0.3566																			1.03744	1.03421	1.01955
P62707_11	0.435																						1.02066
O94804_191	5.2113	1.5636	2.4164																			1.04105
H2DZ00_228	0.6727		0.8801																				1.06239	1.07993
P00519_50	1.2022																						1.03534
O75531_3	1.3625	0.4168	0.3932	0.984851	0.956595	0.944635	0.572429	0.590991	0.961385	0.987726	0.957173	0			0.059786	0.593113	-0.00723427	0.994496	0.994	0.987412	-0.00486255	1.02942	1.03955	1.03272
Q9UHD2_172	7.2591	0.2652	1.4515																			1.01348	1.05787
P08200_113	0.387		0.4765	1	0.979448	0.982589	0.876668	0.85862	0.995788		0.995285	7	1.01448	1.01448	2.74397e-46	0.492946	-0.00385562		0.986894	0.991815	-0.00560904		1.01935	1.02494
P9WI83_21	2.0103		1.9744
Q9KWY4_84	0.2725	0.4277	0.3417																			1.01374	1.01492	1.01496
Q79V60_432	0.6165	0.5326																				1.02418
Q13627_301	1.0698		1.0612																				1.03199
Q29495_31	0.8126	0.0611	1.9074	0.991148	0.975558	0.937384	0.566029	0.587873	0.958364	0.997363	0.990266	1	-0.869434	0.869434	1.0604e-11	0.279741	-0.112732	0.997177	0.989871	0.987671	0.00463343	1.0039	1.05763	1.05124
P25321_11	0.8435	0.7232	0.2146	0.930167	0.96666	0.929709	0.75295	0.75858	0.878767	0.885763	0.949759	4	-0.789839	0.789839	0.55664	0.000490161	-0.518779	0.976785	0.979793	0.977013	-0.00058773		1.02338	1.01606
P28327_8	1.3501	0	1.3265																			1.01834
P0CG47_172	1.6071		1.2401	1	0.921419	0.926605	0.489214	0.544252	0.876481		0.896382	1	-0.76042	0.76042	6.4772e-09	0.267983	0.0137036		0.97781	0.984844	-0.0357338
P47811_182	3.6179	0.7735	1.5131	1	0.917712	0.874672	0.795165	0.932653	0.864274		0.894213	18	-0.765176	0.765176	2.53621e-47	0.00134912	0.0497308		0.941881	0.904163	-0.0360396	1.04208	1.06217
P29317_772	2.2028		1.6403																				1.05112
Q2UNF9_38	0.3895		0.3999																				1.01871	1.01938
Q51578_88	0.1054		0.1215																				1.00677	1.00776
P28482_185	1.9513	0.9211	1.3659																			1.03893
P49841_277	0.8222	0.273	0.916																			1.01541
O62305_284	7.1809		1.9544	1	0.973667	0.640864	1.24812	0.710614	-0.023714		0.972112	38	0.84697	0.84697	2.77039e-46	0.00405672	0.331965		0.945964	0.415597	0.173792		1.09482	1.03187
P43405_526	1.7536	1.1402	0.8944																			1.02815	1.03574
P31324_112	0.4408		0.4057																				1.03267	1.01572
P21802_769	1.7884		1.4684
P61015_16	4.954	4.2494	4.7277	0.999595	0.826686	0.833176	28.517	4.35067	0.809902	0.99998	0.953762	15	29.2694	29.2694	6.79537e-10	0.105924	12.8235	0.999718	0.929145	0.788661	0.163826	1.00798	1.11414	1.0865
P08149_465	0.9557	0.8952	0.7293																			1.01628		1.02937
Q9H3Z4_10	9.5014			1	1	0.645585	0.716091	1.33708	0.483665			17	-2.02903	2.02903	2.19687e-18	0.0117868	-1.02511			0.591263	0.105269		1.18121
P11802_172	2.4283		0.4857																				1.09708	1.02867
P17612_140	0.8579	0.9708	0.8006	0.956273	0.950826	0.949348	0.735731	0.743534	0.952373	0.966619	0.938781	2	-0.997826	0.997826	0.011706	0.00802721	0.00928504	0.979594	0.987476	0.981094	0.00663594	1.03458
P12694_337	0.3226	0	0.3292
P80025_315	0.73	0.651	0.7913	0.941529	0.931906	0.937633	0.5984	0.595356	0.964353	0.959266	0.962293	1	0.631212	0.631212	5.29652e-05	0.306883	-0.00389882	0.994208	0.994767	0.994394	-0.000360447	1.02711	1.02635	1.02472
P07738_11	0.6465	0.6019	0.7627																			1.02339	1.03556	1.03596
P0AGE9_247	0.4135	0.3794	0.4224																			1.01796	1.01184	1.01521
Q8DTU0_92	0.3865	0.6752	0.6777	0.991306	0.981452	0.976421	0.697597	0.698646	0.987783	0.994699	0.988097	1	-0.744279	0.744279	3.88276e-11	0.00802721	0.00181587	0.992841	0.991803	0.993758	0.00294009	1.01466	1.01121	1.01494
P07477_154	0.5557	0.303	0.6521	0.981891	0.942522	0.938712	0.528646	0.552718	0.95245	0.975133	0.947389	1	-0.700119	0.700119	3.65397e-19	0.282461	0.00569704	0.995042	0.987894	0.991068	-0.000195629	1.01722	1.03412	1.03239
O75460_724	1.3484	0.8125	1.5931																			1.03066	1.04965
P07953_259	0.4674	0.4873	0.4378																			1.02501	1.0183	1.02763
Q16539_182	2.0981	3.2601	1.4098																			1.06435	1.05789
P06612_319	2.3533		0.9862
A5JUY8_315	0.2658	0.5535	0.5436	1	0.979151	0.978602	0.619181	0.623717	0.99649		0.993035	2	-1.1869	1.1869	0.0951428	0.0695708	-0.00636888		0.995711	0.997345	-0.00109161	1.02026	1.01792	1.01725
P13807_641	2.3722	1.4712	1.4425																			1.02376	1.04931	1.0402
P63086_185	1.9842	0.7668	1.0489																			1.02954	1.0533
Q818Z9_85	1.6344	0.4975	1.9206	0.977421	1	0.960091	0.689163	0.652009	0.967461	0.987591		3	0.73504	0.73504	1.54917e-36	0.270599	0.000889554	0.99141		0.990344	0.00308763	1.01473	1.02018	1.02484
Q96EY4_127	0.7598	0.17	0.4044	0.997177	0.985435	0.956388	7.95242	7.59086	0.997315	0.999797	0.992386	10	0.739421	0.739421	0.0100447	0.81374	-0.0662025	0.993667	0.995336	0.983413	-0.00712947	1.01483	1.05369	1.03451
A8IE32_344	2.8349		1.1697																				1.06386	1.06225
P33981_675	1.1452	1.5908	0.9229
O94804_185	5.2113	1.5636	4.7307																			1.04105
Q92731_488	0.9746	0.0744	1.1394																			1.00486
P33981_676	1.2024	0.5516	0.9267
O15264_182	2.4879	1.0281	0.8206																			1.04344
Q9Y6E0_190	1.2329	1.2706	0.5372																			1.0347	1.04775	1.02812
Q16875_254	0.8852		0.4516
Q9I6W2_68	1.1336	0.2168	0.2504																			1.01092	1.05414	1.01981
P06786_782	9.2438	0.7666	15.7695																			1.02119	1.04762
P54646_172	1.3117	1.0101	1.203																					1.03327
O43683_969	0.8973	1.2393
P0CG47_217	1.1203	1.0668	1.2593	0.917088	0.922022	0.915872	0.557387	0.543705	0.886077	0.885212	0.896909	1	-0.765949	0.765949	8.65797e-09	0.399313	0.00573152	0.979138	0.977509	0.97909	-0.0320413	1.07709
P54762_778	1.113	0.5043	0.4127																			1.01702	1.03811	1.01944
P47811_180	3.6179	0.7735	1.5903																			1.04208	1.06217
P23443_252	2.54	0.816	4.9542	0.998228	0.98397	0.928065	0.755083	0.745333	0.954184	0.997809	0.986225	6	0.944845	0.944845	6.23161e-08	0.0875459	-0.0159228	0.995735	0.99885	0.980769	-0.00676529	1.03246
P07949_900	1.0051	0.8841	0.974																			1.0285
P08877_46	0.6973	0.5878	0.8786	0.934384	0.919482	0.908963	0.496045	0.496897	0.898713	0.920959	0.887816	0			0.201756	0.249173	-0.00688349	0.981321	0.986316	0.978022	0.000936302	1.04365	1.0671	1.06459
A0A452E9Y6_315	0.7131	0.5819	0.8784	0.940125	0.914381	0.89501	0.600857	0.590547	0.935199	0.968835	0.951588	5	0.596647	0.596647	4.40671e-15	0.270599	-0.0022909	0.990047	0.995013	0.990655	0.000743734	1.02499	1.02956	1.02612
P00489_15	2.9963	1.3015	0.401	0.986734	0.990352	0.91805	0.643417	0.618699	0.883182	0.985357	0.993398	13	-0.704908	0.704908	1.65684e-15	0.00412801	0.0358261	0.999205	0.996139	0.996085	-0.00220618	1.03249
P22413_486	0.416	0.4037	0.4268																			1.01345	1.01427	1.01446
P36871_117	0.8203	0.7059	0.8176	0.984877	0.983423	0.976785	0.675625	0.667592	0.95052	0.97314	0.967661	3	0.602407	0.602407	3.93433e-43	0.146057	-0.00029265	0.988702	0.988084	0.991803	0.000116237	1.02623	1.02852	1.02851
Q94F62_324	2.2686	0.7475	0.5256																			1.02842	1.08516	1.03627
Q93VE0_27	0.8655		0.0113	1	0.999996	0.976437	2.83611	2.97328	0.994333		1	8	-0.723874	0.723874	1.1596e-18				0.999996	0.992873	-0.00522284		1.03664	1.0006
P07949_928	1.4643	1.2692	0.9545																			1.0411
Q9WV60_216	1.1593	0.8437	1.3313																			1.03271	1.04544	1.04304
O14965_288	1.7567	1.6539	1.4289	0.940152	0.891625	0.865929	0.720221	0.717575	0.849382	0.945098	0.878982	5	-0.554128	0.554128	9.94212e-18	1.39253e-11	-0.135602	0.98954	0.935302	0.863583	-0.010146
P00517_339	0.8127	0.5331	4.2331																				1.02424	1.0338
P68400_2	0.7953		0.896	1	0.952447	0.965336	0.675225	0.699311	0.954918		0.950746	2	-0.152582	0.152582	1.73091e-13	0.014826	-0.0316381		0.985324	0.987016	0.00096178		1.03534	1.03623
Q5ZSZ6_54	2.9053	1.7796		0.971802	1	0.835771	0.612275	0.657962	0.755016	0.914346		9	-1.61621	1.61621	5.71842e-15	0.000544585	0.019652	0.974083		0.927417	-0.00365362	1.03855	1.04374
P39579_36	0.8391	0.3105		0.977004	1	0.905593	0.514191	0.521694	0.91445	0.964339		1	0.753015	0.753015	0.49636	0.0117868	-0.0377508	0.981225		0.989978	0.00273662	1.02387	1.05582
Q5NHF4_247	0.3705	0.3897	0.339																			1.01206	1.01363	1.01237
P00634_124	0.4459	0.5855	0.4508	0.985505	0.970899	0.975994	0.549672	0.563862	0.996341	0.997651	0.993891	0			2.0113e-47	0.0199896	0.00480005	0.62226	0.99427	0.989672	0.0535069	1.01797	1.03504	1.04221
P22413_256	0.4481	0.4561	0.3988																			1.0156	1.01256	1.01377
P25321_140	0.8908	0.8547	0.8689	0.934706	0.93391	0.928975	0.759535	0.749897	0.869799	0.908942	0.906697	4	-0.789839	0.789839	0.55664	0.00405672	0.0110915	0.976546	0.978899	0.977142	0.00105533		1.02548	1.02365
Q9SRQ7_158	2.2011	0.1621	0.2562																			1.00766	1.03189	1.01104
A0A2K3D4W3_328	2.7353			1	1	0.900018	27.7686	38.6712	0.962289			44	-7.67745	7.67745	1.51242e-34	0.00505562	5.11303			0.921149	0.0102422		1.05036
P23443_394	1.1903	0.9998	1.2831																			1.02879
P21802_586	3.5747	3.6678	1.2122																			1.06345
P9WKD3_84	0.4814		0.5257	1	0.96297	0.965406	0.517959	0.532189	0.982063		0.981098	0			9.08729e-14	0.00405672	-0.00440115		0.992967	0.990134	0.00166208		1.02695	1.02526
B7UL96_59	0.4412	0.3806	0.5524	0.984764	0.98824	0.974966	0.697441	0.70898	0.979517	0.980085	0.977026	3	0.60226	0.60226	2.69681e-16	0.0467466	0.0102698	0.994305	0.996273	0.994184	0.000460193	1.01541	1.024	1.02504
Q13191_363	21.234	0.6039																				1.02078	1.05551
P19525_446	3.084	1.5328	0.701																			1.04241	1.04823	1.03462
Q9NWZ3_345	1.34	1.34	1.34																			1.03072	1.04099	1.04176
P61006_111	1.9176	1.5425	0.803	0.926207	0.949422	0.887658	0.599558	0.598082	0.900351	0.853347	0.952998	1	1.18451	1.18451	5.56505e-05	0.056437	0.0332122	0.953501	0.98903	0.971292	0.00269488	1.04829
P36495_1795	3.0831
Q13153_423	3.4533	1.073	3.7852	0.970308	1	0.962257	0.747062	0.733153	0.965718	0.970963		3	-0.823948	0.823948	0.205932	0.920566	0.000789128	0.991661		0.99159	-0.00429967	1.04557
Q8ZVF7_82	0.2815	0.2529	0.2544																			1.01509	1.02153	1.01872
P21802_561	2.3998	3.5897	1.2994																			1.05591
Q2RIF5_58	1.1306	1.8646	1.6777	0.935721	0.951554	0.924135	0.580173	0.599861	0.872797	0.806884	0.800972	1	-0.563989	0.563989	0.000616956	0.154097	-0.0184834	0.975967	0.973621	0.979339	-0.00233481	1.09357	1.06032	1.08075
P01112_64	1.1796		1.597	1	0.877775	0.920659	0.569078	0.588173	0.921536		0.812115	0			5.12808e-18	0.00238607	-0.0184772		0.960179	0.983015	-0.00423531
Q13131_183	5.362	1.8231	9.9159
P03870_343	2.5703	1.2252	0.5837																			1.01881	1.02464
Q92918_171	5.7289	1.3112	5.5239																				1.08272	1.06683
D3KVM3_12	0.9272	0.6664	0.8709	0.981369	0.965349	0.961167	0.636095	0.658031	0.973833	0.967638	0.97178	3	0.818294	0.818294	1.07564e-15	0.000223938	-0.0210955	0.988464	0.984603	0.987574	0.00104711	1.02964	1.02935	1.02698
P00523_416	0.971	0.6742	1.1028	0.966897	0.954544	0.854341	0.762019	0.73098	0.758726	0.971029	0.894959	8	1.33747	1.33747	2.71238e-16	0.0327948	0.0451279	0.928664	0.992538	0.863201	-0.0214555	1.02275	1.0403
P22887_122	0.5172		0.5161	1	0.955867	0.959573	0.668031	0.657925	0.98821		0.985845	1	1.56991	1.56991	8.85041e-07	0.0199896	0.00384529		0.991805	0.991365	-0.00486142		1.02223	1.02705
O18734_38	7.9995		4.4265	1	0.864356	0.663215	0.408151	0.586297	0.520971		0.749344	4	-0.88128	0.88128	1.44589e-10	0.00674183	0.102707		0.864106	0.778461	0		1.30627	1.15989
P0CG47_164	1.1799		1.2386																					1.06486
Q15393_613	1.4484		1.4895																				1.03908	1.0345
P29320_701	0.593	0.7508	0.6243																			1.0197
P32989_274	1.057		1.4717	1	0.975627	0.964587	1.82497	1.75442	0.988158		0.981868	6	0.895988	0.895988	2.024e-18	8.28467e-09	-0.0546303		0.972053	0.974906	0.00404884		1.04131	1.06001
O43293_265	4.0193	1.4041	6.1945																			1.03893	1.0517	1.05526
P38319_182	0.6822	0.1514	0.663																			1.00831	1.02024	1.01676
P54760_774	0.9913	0.302	0																			1.01753	1.03881
P0CE47_383	1.3653	0.986	0.9002	0.979086	0.914813	0.906714	0.912222	1.00359	0.835118	0.929888	0.849024	10	-0.66125	0.66125	6.88136e-11	0.000651757	0.049052	0.987305	0.93765	0.950893	-0.0110933	1.02944		1.03467
P11309_261	0.5312	0.517	0.5287	0.967096	0.965562	0.965178	0.674284	0.672006	0.970532	0.97043	0.971579	0			2.36201e-20	0.306883	0.00314432	0.988295	0.992873	0.990136	0.00262629
Q9NWZ3_346	1.1389	1.1389	1.1389																			1.03028	1.03854	1.04046
Q9NWZ3_342	0.8999	0.8999	0.8999	1	1	0.897059	0.68058	0.721727	0.83228			19	-0.78162	0.78162	6.68399e-18	0.0120105	-0.0733459					1.03062	1.03453	1.03368
Q13523_849	1.602	0.7962	0																			1.0314	1.03979
D6WMX4_207	1.4026	0.2302																				1.01044	1.0475
P33981_677	1.2024	0.5516	0.927
O60260_65	23.3801		5.7096																				1.07714	1.04555
P96356_78	0.5772	0.7328	0.6956	0.952535	0.96178	0.938482	0.6928	0.694244	0.954339	0.947474	0.958534	3	0.76966	0.76966	0.00796482	0.552516	-0.000346793	0.986854	0.993728	0.987172	-0.00381121	1.02797	1.02606	1.02856
P53597_299	0.5279	0.4466	0.677																			1.0206	1.02089	1.02065
P12928_43	2.1005	0.5014	1.6017	0.968413	1	0.937103	0.694849	0.752059	0.897814	0.957939		13	0.740981	0.740981	2.38784e-26			0.928073		0.957854	0.0135019	1.0202	1.02911	1.02742
P07332_713	1.0587		1.1674																				1.03183	1.03077
P33981_686	0.99	0.9514	0.974
P12931_419	1.0211	1.5812	1.0035																			1.04789	1.03773
P54762_647	1.2792	0.7481	0.1626																			1.02693	1.03646	1.00893
A0A2K3CR90_564	1.0908		1.0663																				1.05647	1.05848
Q13188_174	2.3567	0.6353	1.5552																			1.02573	1.0601	1.05107
P08877_15	1.0406		0.6278	1	0.915977	0.881937	0.495208	0.498307	0.871544		0.907519	0			0.215822	0.898752	0.0028803		0.9784	0.980737	-0.00123849		1.08856	1.05055
O19069_299	0.5895	0.4515	1.9193																			1.0236	1.0331
Q3JWH7_9	0.3587		0.6024																				1.03135	1.02155
P16892_182	0.3426																						1.01859
Q9HCE5_399	1.5947	0.4157	0.4474																			1.01582	1.04555
P08879_119	0.3482	0.3207	0.3819	0.989305	0.965704	0.96927	0.712059	0.702183	0.991308	0.974193	0.985578	0			4.72913e-14	0.0434941	-0.00248729	0.993272	0.996394	0.994948	-0.00314471	1.01541	1.01509	1.0188
P11309_276	0.4623		0.5298	1	0.965466	0.968731	0.65873	0.672724	0.98179		0.970827	0			2.36201e-20	0.226341	-0.000790231		0.991821	0.990309	-0.000421791
P39984_34	0.597		0.8808																				1.01959	1.00928
P49759_341	0.8726	0.6735	0.8254																			1.01682	1.03365	1.0303
P0AA04_15	1.2934		0.6295	1	0.908855	0.862245	0.49222	0.488877	0.606697		0.90328	1	2.61061	2.61061	0.194796	0.00144454	-0.0639032		0.973911	0.975768	-0.00178488		1.08688	1.04723

## Sheet: Columns
Comparison types
between_groups	Comparison between phosphorylated and non-phosphorylated structures
within_phospho	Comparison within phosphorylated structures
within_nonphospho	Comparison within non-phosphorylated structures
Measurements
RMSD columns	Median backbone root mean square deviation (backbone conformation)
RMSIP columns	Median root mean squared inner product (dynamics similarity)
Fluctuation columns	Median fluctuation over the whole structure (in squared angstroms)
Fluctuation correlation columns	Median correlation between fluctuation profiles
RV2 columns	Median RV2 between residue-residue coupling matrices
Lambda3 columns	Median extensive deformation
Other columns
number_of_fluctuation_diff_peaks	Number of peaks of local differences in fluctuations between phosphorylated and non-phosphorylated structures
median_fluctuation_diff_peak_height	Median height of peaks of local fluctuation differences
abs_median_fluctuation_diff_peak_height	Absolute median height of peaks of local fluctuation differences
adj_pval_local_fluctuation_diff	Adjusted p-value of rank differences in local fluctuations (two-tailed Wilcoxon signed rank test)
psite_fluctuations_adj_pval psite_fluctuation_diffs	Adjusted p-value of fluctuation differences in the phosphosite vicinity vs the background (two tailed Kolmogorov Smirnov test)
median_lmi_diff	Median difference in overal mutual information between phosphorylated and non-phosphorylated structures
Note that the set of structures for NMA or strain analysis may be smaller than for RMSD analysis
