# Supplementary material for: Global comparative structural analysis of responses to protein phosphorylation
Source: Nat Commun. 2025 Oct 24;16:9407. doi: 10.1038/s41467-025-64116-4 (PMC12552441; doi:10.1038/s41467-025-64116-4)
Supplement: Supplementary file 5 — Supplementary Data 3 [file 41467_2025_64116_MOESM5_ESM.xlsx]

## Sheet: TableS3
Protein name	Organism	Phosphosite	Coupled to residues	Site function	UniProt function	PhosphoSitePlus function	Notes	References
Acyl-CoA synthetase (NDP forming)	Korarchaeum cryptofilum (strain OPF8)	B1L3C9_254	213	Mg(2+) binding site	NA	NA	Phosphosite is also another Mg2+ binding site	https://doi.org/10.1073/pnas.1518614113
Glycerol kinase	Trypanosoma brucei gambiense	D3KVM3_12	422, 477, 478	ADP binding site	NA	NA
Glycerol kinase	Trypanosoma brucei gambiense	D3KVM3_276	422, 477, 478	ADP binding site	NA	NA		https://doi.org/10.1016/j.bbagen.2017.07.028
Inhibitor of nuclear factor kappa-B kinase subunit beta	Homo sapiens	O14920_181	21, 22, 23, 24, 25, 26, 27, 28, 29, 44	ATP binding site	Enhances activity	activity, induced; molecular association, regulation; protein stabilization; ubiquitination; intracellular localization; phosphorylation; enzymatic activity, induced		https://doi.org/10.1016/j.bcp.2008.11.014, https://doi.org/10.1016/j.jbc.2022.102012, 10.1073/pnas.2115071119, https://doi.org/10.1126/science.278.5339.860, https://doi.org/10.1074/jbc.m508656200, https://doi.org/10.1074/jbc.m606728200
cAMP-dependent protein kinase catalytic subunit alpha (bovine)	Bos taurus	P00517_11	50, 51, 52, 53, 54, 55, 56, 57, 58, 73, 122, 123, 124, 125, 126, 127, 128, 169, 170, 171, 172	ATP binding site	NA	NA	Autophosphorylated	https://doi.org/10.1021/bi0021277, https://doi.org/10.1073/pnas.1202741109
cAMP-dependent protein kinase catalytic subunit alpha (murine)	Mus musculus	P05132_11	50, 51, 52, 53, 54, 55, 56, 57, 58, 73, 122, 123, 124, 125, 126, 127, 128, 169, 170, 171, 172	ATP binding site	NA	NA	Autophosphorylated	https://doi.org/10.1021/bi0021277, https://doi.org/10.1073/pnas.1202741109
cAMP-dependent protein kinase catalytic subunit alpha (murine)	Mus musculus	P05132_339	50, 51, 52, 53, 54, 55, 56, 57, 58, 73, 122, 123, 124, 125, 126, 127, 128, 169, 170, 171, 172	ATP binding site	NA	NA	Autophosphorylated	https://doi.org/10.1021/bi0021277, https://doi.org/10.1073/pnas.1202741109
Isocitrate dehydrogenase	Escherichia coli (strain K12)	P08200_113	104	NADP(+) binding site	NA	NA	Inactivates the enzyme (DOI: 10.1126/science.2204109)	https://www.jbc.org/article/S0021-9258(18)60975-5/pdf
Phosphocarrier protein HPr	Bacillus subtilis (strain 168)	P08877_15	15	Pros-phosphohistidine intermediate		NA	Catalytic intermediate	https://doi.org/10.1073/pnas.89.6.2499
Proto-oncogene tyrosine-protein kinase Src	Homo sapiens	P12931_419	276, 277, 278, 279, 280, 281, 282, 283, 284, 298	ATP binding site	Increases kinase activity	activity, induced; molecular association, regulation; intracellular localization; protein conformation; enzymatic activity, altered; phosphorylation; enzymatic activity, induced	Autophosphorylated	https://doi.org/10.1016/j.canlet.2022.215585, https://doi.org/10.1038/s41467-023-41890-7, https://doi.org/10.1016/j.jbc.2024.105680, https://doi.org/10.1016/j.canlet.2022.215585, https://doi.org/10.1038/s41556-020-0560-6
Protein kinase C eta type	Homo sapiens	P24723_513	361, 362, 363, 364, 365, 366, 367, 368, 369, 384	ATP binding site	NA	NA		https://doi.org/10.1073%2Fpnas.2018899118
cAMP-dependent protein kinase catalytic subunit alpha	Cricetulus griseus	P25321_11	50, 51, 52, 53, 54, 55, 56, 57, 58, 73, 122, 123, 124, 125, 126, 127, 128, 169, 170, 171, 172	ATP binding site	NA	NA	Autophosphorylated	https://doi.org/10.1021/bi0021277, https://doi.org/10.1073/pnas.1202741109
Mitogen-activated protein kinase 3	Homo sapiens	P27361_204	48, 49, 50, 51, 52, 53, 54, 55, 56, 71	ATP binding site	Necessary but insufficient for activation and interaction with substrates	activity, induced; protein degradation; molecular association, regulation; intracellular localization; protein conformation; phosphorylation; enzymatic activity, induced		https://doi.org/10.1016/j.molcel.2008.07.024,https://doi.org/10.1186/s12885-023-11631-6,https://doi.org/10.1158/0008-5472.can-21-3910,https://doi.org/10.7150/ijbs.71327,https://doi.org/10.18632/oncotarget.17866,https://doi.org/10.18632/oncotarget.3792
Ephrin type-A receptor 2	Homo sapiens	P29317_772	619, 620, 621, 622, 623, 624, 625, 626, 627, 646	ATP binding site	NA	phosphorylation		https://doi.org/10.1038/s41419-023-06188-y
Casein kinase I isoform delta	Homo sapiens	P48730_220	15, 16, 17, 18, 19, 20, 21, 22, 23, 38	ATP binding site	NA	NA	Described to increase plasticity of the substrate binding region and alter substrate specificity (10.1016/j.molcel.2022.03.005)
Dual specificity protein kinase CLK1	Homo sapiens	P49759_341	167, 168, 169, 170, 171, 172, 173, 174, 175, 191	ATP binding site	NA	NA
Dual specificity protein kinase CLK1	Homo sapiens	P49759_342	167, 168, 169, 170, 171, 172, 173, 174, 175, 191	ATP binding site	NA	NA
Ephrin type-B receptor 1	Homo sapiens	P54762_778	625, 626, 627, 628, 629, 630, 631, 632, 633, 651	ATP binding site	NA	molecular association, regulation		https://doi.org/10.1083/jcb.200302073
2,3-bisphosphoglycerate-dependent phosphoglycerate mutase	Escherichia coli (strain K12)	P62707_11	11	Tele-phosphohistidine intermediate		NA	Catalytic intermediate	https://doi.org/10.1074/jbc.M007318200
2,3-bisphosphoglycerate-dependent phosphoglycerate mutase	Escherichia coli (strain K12)	P62707_11	10, 11, 12, 13, 14, 15, 16, 17, 23, 24, 62, 89, 90, 91, 92, 100, 116, 117, 185, 186	substrate binding site		NA		https://doi.org/10.1074/jbc.M007318200
Mitogen-activated protein kinase 1	Rattus norvegicus	P63086_183	29, 30, 31, 32, 33, 34, 35, 36, 37, 52	ATP binding site	Necessary, together with phosphorylation at Tyr-185, for full activation of the enzyme and interaction with its substrates	activity, induced; molecular association, regulation; intracellular localization; enzymatic activity, induced		https://doi.org/10.1016/j.stem.2012.01.014, https://doi.org/10.1016/j.stem.2012.01.014,https://doi.org/10.1074/jbc.m808490200,https://doi.org/10.18632/oncotarget.17866,https://doi.org/10.1038/onc.2015.470,https://doi.org/10.18632/oncotarget.3792
Mitogen-activated protein kinase 1	Rattus norvegicus	P63086_185	29, 30, 31, 32, 33, 34, 35, 36, 37, 52	ATP binding site	Necessary, together with phosphorylation at Thr-183, for full activation of the enzyme and interaction with its substrates	activity, induced; molecular association, regulation; intracellular localization; enzymatic activity, induced		https://doi.org/10.1016/j.stem.2012.01.014, https://doi.org/10.1016/j.stem.2012.01.014,https://doi.org/10.1074/jbc.m808490200,https://doi.org/10.18632/oncotarget.17866,https://doi.org/10.1038/onc.2015.470,https://doi.org/10.18632/oncotarget.3792
Serine/threonine-protein kinase PRP4 homolog	Homo sapiens	Q13523_849	693, 694, 695, 696, 697, 698, 699, 700, 701, 717	ATP binding site	NA	NA
NT-3 growth factor receptor	Homo sapiens	Q16288_706	834	Interaction with PLC-gamma-1	NA	NA
Mitogen-activated protein kinase 14	Homo sapiens	Q16539_182	168	Proton acceptor	Contributes to (but insufficient but itself) kinase activity together with Thr180 phosphorylation. May be required for autoactivation and substrate recognition	phosphorylation; enzymatic activity, induced		https://doi.org/10.1074/jbc.m900146200,https://doi.org/10.1128/mcb.00067-07,https://doi.org/10.1186/s12964-024-01487-z,https://doi.org/10.1007/s00418-022-02138-5,https://doi.org/10.1016/j.jbc.2022.102029,https://doi.org/10.1074/jbc.m111.310052,https://doi.org/10.1074/jbc.m111.291492
Mitogen-activated protein kinase 14	Homo sapiens	Q16539_182	30, 31, 32, 33, 34, 35, 36, 37, 38, 53	ATP binding site	Contributes to (but insufficient but itself) kinase activity together with Thr180 phosphorylation. May be required for autoactivation and substrate recognition	phosphorylation; enzymatic activity, induced		https://doi.org/10.1074/jbc.m900146200,https://doi.org/10.1128/mcb.00067-07,https://doi.org/10.1186/s12964-024-01487-z,https://doi.org/10.1007/s00418-022-02138-5,https://doi.org/10.1016/j.jbc.2022.102029,https://doi.org/10.1074/jbc.m111.310052,https://doi.org/10.1074/jbc.m111.291492
Interleukin-1 receptor-associated kinase 4	Homo sapiens	Q9NWZ3_342	192, 193, 194, 195, 196, 197, 198, 199, 200, 213, 313, 314, 315, 316, 329	ATP binding site	NA	enzymatic activity, induced		https://doi.org/10.4049/jimmunol.178.5.2641, https://doi.org/10.1016/j.bbrc.2006.11.068
Interleukin-1 receptor-associated kinase 4	Homo sapiens	Q9NWZ3_345	192, 193, 194, 195, 196, 197, 198, 199, 200, 213, 313, 314, 315, 316, 329	ATP binding site	NA	molecular association, regulation; protein conformation; enzymatic activity, induced		https://doi.org/10.1016/j.molcel.2014.08.006, https://doi.org/10.4049/jimmunol.178.5.2641, https://doi.org/10.1016/j.bbrc.2006.11.068, https://doi.org/10.1016/j.str.2006.11.001
Interleukin-1 receptor-associated kinase 4	Homo sapiens	Q9NWZ3_346	192, 193, 194, 195, 196, 197, 198, 199, 200, 213, 313, 314, 315, 316, 329	ATP binding site	NA	protein conformation; enzymatic activity, induced		https://doi.org/10.1016/j.bbrc.2006.11.068, https://doi.org/10.4049/jimmunol.178.5.2641
Mitogen-activated protein kinase kinase kinase 20	Homo sapiens	Q9NYL2_161	22, 23, 24, 25, 26, 27, 28, 29, 30, 45	ATP binding site	Autophosphorylation site, induces kinase activity	enzymatic activity, induced		https://doi.org/10.1074/jbc.M409961200

## Sheet: Columns
Column name	Explanation
Protein name	Name of the protein in UniProt
Organism	Name of the species the protein comes from
Phosphosite	Protein UniProt ID, joined to sequence location of the phosphosite (1-indexed)
Coupled to residue	Index of residue in known functional site to which mechanical coupling was detected
Site function	Description of the site detected to be mechanically coupled to the phosphosite
UniProt phosphosite function	Annotated function of the phosphosite on UniProt
PhosphoSitePlus phosphosite function	Annotated function of the phosphosite on PhosphoSitePlus (does not cover all species)
References	Source publications for annotated phosphosite function in UniProt or PhosphoSitePlus
Notes	Miscellaneous, comments
