# Supplementary material for: Global comparative structural analysis of responses to protein phosphorylation
Source: Nat Commun. 2025 Oct 24;16:9407. doi: 10.1038/s41467-025-64116-4 (PMC12552441; doi:10.1038/s41467-025-64116-4)
Supplement: Supplementary file 8 — Source Data [file 41467_2025_64116_MOESM8_ESM.zip]

Archive with 16 entries (16 files):
- SourceData_FIgS1.xlsx
- SourceData_Fig1_FigS6.xlsx
- SourceData_Fig2_FigS8.xlsx
- SourceData_Fig3_FigS11.xlsx
- SourceData_Fig4.xlsx
- SourceData_Fig5_FigS14_FigS16.xlsx
- SourceData_FigS10.xlsx
- SourceData_FigS12.xlsx
- SourceData_FigS13.xlsx
- SourceData_FigS15.xlsx
- SourceData_FigS2.xlsx
- SourceData_FigS3.xlsx
- SourceData_FigS4.xlsx
- SourceData_FigS5.xlsx
- SourceData_FigS7.xlsx
- SourceData_FigS9.xlsx
