# Supplementary material for: Global comparative structural analysis of responses to protein phosphorylation
Source: Nat Commun. 2025 Oct 24;16:9407. doi: 10.1038/s41467-025-64116-4 (PMC12552441; doi:10.1038/s41467-025-64116-4)
Supplement: Supplementary file 8 — Source Data [file 41467_2025_64116_MOESM8_ESM.zip › SourceData_FIgS1.xlsx]

## Sheet: Description
Sheet	Description
FigS1abe	Underlying data for figure S1 a,b and e. For FigS1e, note that filtering needs to be applied first
FigS1c	Underlying data for figure S1c (counts multi-site phosphorylations only once)

## Sheet: FigS1abe
uniprot_id	pdb_id	entity_id	coverage	median_similarity	sequence_length	method	resolution	rfree
P24941	1g5s	1g5s_A	0.904605	0.930921	275	X-ray diffraction	2.61	0.242
P24941	3rai	3rai_A	0.967105	0.976974	294	X-ray diffraction	1.7	0.246
P24941	4bco	4bco_A	0.983498	0.973684	299	X-ray diffraction	2.05	0.226
P24941	1h1p	1h1p_C	0.976898	0.973684	297	X-ray diffraction	2.1	0.258
P24941	1jsv	1jsv_A	0.947368	0.960526	288	X-ray diffraction	1.96
P24941	4fkr	4fkr_A	0.927632	0.950658	282	X-ray diffraction	1.9	0.213
P24941	3rmf	3rmf_A	0.914474	0.940789	278	X-ray diffraction	1.75	0.234
P24941	1h1s	1h1s_A	0.976898	0.973684	297	X-ray diffraction	2	0.286
P24941	1r78	1r78_A	0.898026	0.924342	273	X-ray diffraction	2	0.26247
P24941	2wpa	2wpa_A	0.993333	0.963816	302	X-ray diffraction	2.51	0.261
P24941	1pye	1pye_A	0.875	0.904605	266	X-ray diffraction	2	0.252
P24941	3rpv	3rpv_A	0.967105	0.976974	294	X-ray diffraction	1.8	0.239
P24941	3r7y	3r7y_A	0.967105	0.976974	294	X-ray diffraction	1.9	0.218
P24941	1h07	1h07_A	0.9375	0.960526	285	X-ray diffraction	1.85	0.235
P24941	3r1s	3r1s_A	0.967105	0.976974	294	X-ray diffraction	1.8	0.224
P24941	3lfs	3lfs_A	0.953947	0.967105	290	X-ray diffraction	2.4	0.2499
P24941	5lmk	5lmk_C	0.874587	0.875	266	X-ray diffraction	2.4	0.24863
P24941	4eoj	4eoj_A	0.97351	0.960526	296	X-ray diffraction	1.65	0.215
P24941	2wip	2wip_C	0.960396	0.957237	292	X-ray diffraction	2.8	0.258
P24941	1fvv	1fvv_C	0.980263	0.976974	298	X-ray diffraction	2.8	0.26
P24941	7kjs	7kjs_A	0.976974	0.976974	297	X-ray diffraction	2.187	0.2776
P24941	1fin	1fin_C	0.980263	0.976974	298	X-ray diffraction	2.3
P24941	3rm7	3rm7_A	0.967105	0.976974	294	X-ray diffraction	1.85	0.239
P24941	6gub	6gub_A	0.966997	0.973684	294	X-ray diffraction	2.52	0.23822
P24941	7nvq	7nvq_A	0.944079	0.965461	287	X-ray diffraction	2.05	0.2879
P24941	3qu0	3qu0_A	0.967105	0.976974	294	X-ray diffraction	1.95	0.251
P24941	6gub	6gub_C	0.960396	0.953947	292	X-ray diffraction	2.52	0.23822
P24941	1gij	1gij_A	0.898026	0.924342	273	X-ray diffraction	2.2	0.286
P24941	4bck	4bck_A	0.983444	0.973684	299	X-ray diffraction	2.052	0.2358
P24941	3r1q	3r1q_A	0.967105	0.976974	294	X-ray diffraction	1.85	0.237
P24941	1h1p	1h1p_A	0.976898	0.973684	297	X-ray diffraction	2.1	0.258
P24941	2c5x	2c5x_C	0.973684	0.973684	296	X-ray diffraction	2.9	0.264
P24941	4bcn	4bcn_A	0.976898	0.976974	297	X-ray diffraction	2.1	0.2191
P24941	4bgh	4bgh_A	0.904605	0.9375	275	X-ray diffraction	1.95	0.24616
P24941	3r71	3r71_A	0.967105	0.976974	294	X-ray diffraction	1.75	0.237
P24941	3igg	3igg_A	0.953947	0.963816	290	X-ray diffraction	1.8	0.25731
P24941	2c5n	2c5n_A	0.973684	0.973684	296	X-ray diffraction	2.1	0.259
P24941	1p5e	1p5e_C	0.976898	0.973684	297	X-ray diffraction	2.22	0.257
P24941	1pkd	1pkd_A	0.976898	0.973684	297	X-ray diffraction	2.3	0.26831
P24941	6sg4	6sg4_C	0.858553	0.875	261	X-ray diffraction	2.43	0.25075
P24941	4eol	4eol_C	0.986711	0.960526	300	X-ray diffraction	2.4	0.24568
P24941	3bhu	3bhu_A	0.980132	0.976974	298	X-ray diffraction	2.3	0.24
P24941	1v1k	1v1k_A	0.911184	0.934211	277	X-ray diffraction	2.31	0.269
P24941	2uzl	2uzl_C	0.976974	0.976974	297	X-ray diffraction	2.4	0.263
P24941	3ddq	3ddq_C	0.877888	0.878289	267	X-ray diffraction	1.8	0.22889
P24941	3ql8	3ql8_A	0.967105	0.976974	294	X-ray diffraction	1.9	0.238
P24941	2uze	2uze_C	0.976974	0.976974	297	X-ray diffraction	2.4	0.243
P24941	2fvd	2fvd_A	0.934211	0.947368	284	X-ray diffraction	1.85	0.235
P24941	2b52	2b52_A	0.930921	0.947368	283	X-ray diffraction	1.88	0.275
P24941	2r3q	2r3q_A	0.947368	0.957237	288	X-ray diffraction	1.35	0.202
P24941	4ii5	4ii5_A	0.973684	0.973684	296	X-ray diffraction	2.15	0.2262
P24941	1ol1	1ol1_A	0.973684	0.973684	296	X-ray diffraction	2.9	0.284
P24941	3qhr	3qhr_A	0.980132	0.970395	298	X-ray diffraction	2.17	0.2098
P24941	3pxy	3pxy_A	0.967105	0.976974	294	X-ray diffraction	1.8	0.242
P24941	3ezr	3ezr_A	0.898026	0.924342	273	X-ray diffraction	1.9	0.243
P24941	3unk	3unk_A	0.970395	0.973684	295	X-ray diffraction	2.1	0.2336
P24941	3qts	3qts_A	0.927632	0.953947	282	X-ray diffraction	1.9	0.231
P24941	2uue	2uue_C	0.976974	0.976974	297	X-ray diffraction	2.06	0.244
P24941	3bhv	3bhv_C	0.89404	0.884868	272	X-ray diffraction	2.1	0.229
P24941	4fx3	4fx3_A	0.980263	0.976974	298	X-ray diffraction	2.75	0.2396
P24941	2vto	2vto_A	0.930921	0.953947	283	X-ray diffraction	2.19	0.241
P24941	4erw	4erw_A	0.960526	0.970395	292	X-ray diffraction	2	0.2441
P24941	3sw7	3sw7_A	0.914474	0.940789	278	X-ray diffraction	1.8	0.2154
P24941	4bco	4bco_C	0.887789	0.884868	270	X-ray diffraction	2.05	0.226
P24941	5cyi	5cyi_A	0.983498	0.973684	299	X-ray diffraction	2	0.2548
P24941	1h25	1h25_C	0.917492	0.917763	279	X-ray diffraction	2.5	0.266
P24941	1pxk	1pxk_A	0.953947	0.963816	290	X-ray diffraction	2.8	0.266
P24941	3fz1	3fz1_A	0.934211	0.957237	284	X-ray diffraction	1.9	0.259
P24941	2r3o	2r3o_A	0.953947	0.967105	290	X-ray diffraction	1.8	0.227
P24941	4fkl	4fkl_A	0.957237	0.970395	291	X-ray diffraction	1.26	0.183
P24941	3wbl	3wbl_A	0.930921	0.950658	283	X-ray diffraction	2	0.249
P24941	7s84	7s84_A	0.927632	0.947368	282	X-ray diffraction	2	0.2441
P24941	3qhr	3qhr_C	0.980132	0.970395	298	X-ray diffraction	2.17	0.2098
P24941	1h26	1h26_C	0.884488	0.884868	269	X-ray diffraction	2.24	0.268
P24941	3r8l	3r8l_A	0.967105	0.976974	294	X-ray diffraction	1.9	0.263
P24941	1e9h	1e9h_A	0.973684	0.973684	296	X-ray diffraction	2.5	0.273
P24941	4ek5	4ek5_A	0.950658	0.960526	289	X-ray diffraction	1.6	0.213
P24941	1vyz	1vyz_A	0.917763	0.947368	279	X-ray diffraction	2.21	0.28
P24941	6guf	6guf_C	0.980198	0.976974	298	X-ray diffraction	2.65	0.25503
P24941	1fvt	1fvt_A	0.927632	0.950658	282	X-ray diffraction	2.2	0.232
P24941	2uzb	2uzb_C	0.973684	0.973684	296	X-ray diffraction	2.7	0.265
P24941	7ug1	7ug1_A	0.953333	0.950658	290	X-ray diffraction	1.84	0.2422
P24941	6q4i	6q4i_A	0.947368	0.963816	288	X-ray diffraction	1.11	0.19246
P24941	6q3b	6q3b_A	0.930921	0.953947	283	X-ray diffraction	1.11	0.24882
P24941	7rxo	7rxo_A	0.875	0.907895	266	X-ray diffraction	1.38	0.2332
P24941	2c69	2c69_A	0.960526	0.970395	292	X-ray diffraction	2.1	0.28
P24941	3qtu	3qtu_A	0.967105	0.976974	294	X-ray diffraction	1.82	0.246
P24941	2g9x	2g9x_C	0.90429	0.901316	275	X-ray diffraction	2.5	0.265
P24941	6gva	6gva_A	0.947368	0.957237	288	X-ray diffraction	2.15	0.2403
P24941	4fku	4fku_A	0.963816	0.973684	293	X-ray diffraction	1.47	0.192
P24941	3tiz	3tiz_A	0.963816	0.973684	293	X-ray diffraction	2.02	0.2433
P24941	1aq1	1aq1_A	0.911184	0.939145	277	X-ray diffraction	2	0.26
P24941	2vv9	2vv9_A	0.917763	0.9375	279	X-ray diffraction	1.9	0.228
P24941	2c4g	2c4g_C	0.986755	0.970395	300	X-ray diffraction	2.7	0.25
P24941	3qzg	3qzg_A	0.967105	0.976974	294	X-ray diffraction	1.75	0.226
P24941	2x1n	2x1n_C	0.976974	0.976974	297	X-ray diffraction	2.75	0.25478
P24941	3sqq	3sqq_A	0.947368	0.960526	288	X-ray diffraction	1.85	0.236
P24941	3qtq	3qtq_A	0.967105	0.976974	294	X-ray diffraction	1.8	0.233
P24941	3r8u	3r8u_A	0.967105	0.976974	294	X-ray diffraction	2	0.236
P24941	6yl1	6yl1_A	0.943144	0.927632	287	X-ray diffraction	1.66	0.2685
P24941	4bcm	4bcm_A	0.973422	0.970395	296	X-ray diffraction	2.45	0.258
P24941	5jq8	5jq8_A	0.914474	0.940789	278	X-ray diffraction	1.94	0.25976
P24941	1p2a	1p2a_A	0.891447	0.917763	271	X-ray diffraction	2.5	0.28
P24941	6q4c	6q4c_A	0.963576	0.963816	293	X-ray diffraction	1.73	0.22267
P24941	4eoi	4eoi_A	0.970297	0.970395	295	X-ray diffraction	2	0.23391
P24941	1okv	1okv_C	0.973684	0.973684	296	X-ray diffraction	2.4	0.278
P24941	2c6i	2c6i_A	0.960526	0.970395	292	X-ray diffraction	1.8	0.275
P24941	3rkb	3rkb_A	0.967105	0.976974	294	X-ray diffraction	2	0.246
P24941	3r73	3r73_A	0.967105	0.976974	294	X-ray diffraction	1.7	0.221
P24941	4eop	4eop_C	0.976898	0.973684	297	X-ray diffraction	1.99	0.2411
P24941	1h26	1h26_A	0.980198	0.976974	298	X-ray diffraction	2.24	0.268
P24941	3le6	3le6_A	0.930921	0.950658	283	X-ray diffraction	2	0.248
P24941	7s7a	7s7a_A	0.914474	0.944079	278	X-ray diffraction	1.7	0.2383
P24941	1jsu	1jsu_A	0.940789	0.9375	286	X-ray diffraction	2.3	0.26
P24941	1urc	1urc_A	0.973684	0.973684	296	X-ray diffraction	2.6	0.254
P24941	2r3p	2r3p_A	0.953947	0.967105	290	X-ray diffraction	1.66	0.226
P24941	1pw2	1pw2_A	0.967105	0.976974	294	X-ray diffraction	1.95	0.249
P24941	2vts	2vts_A	0.927632	0.947368	282	X-ray diffraction	1.9	0.2608
P24941	3s1h	3s1h_A	0.911184	0.9375	277	X-ray diffraction	1.75	0.25
P24941	5anj	5anj_A	0.957237	0.953947	291	X-ray diffraction	1.6	0.22919
P24941	1e1x	1e1x_A	0.953947	0.963816	290	X-ray diffraction	1.85	0.281
P24941	2wip	2wip_A	0.976667	0.950658	297	X-ray diffraction	2.8	0.258
P24941	2c6t	2c6t_A	0.973684	0.973684	296	X-ray diffraction	2.61	0.257
P24941	2iw8	2iw8_A	0.980198	0.970395	298	X-ray diffraction	2.3	0.255
P24941	1f5q	1f5q_C	0.947368	0.947368	288	X-ray diffraction	2.5	0.278
P24941	3pj8	3pj8_A	0.947195	0.953947	288	X-ray diffraction	1.96	0.2733
P24941	2vtn	2vtn_A	0.901316	0.934211	274	X-ray diffraction	2.2	0.2506
P24941	4cfw	4cfw_C	0.980132	0.970395	298	X-ray diffraction	2.45	0.24087
P24941	4eoq	4eoq_C	0.906667	0.884868	276	X-ray diffraction	2.15	0.23389
P24941	3pxq	3pxq_A	0.98	0.967105	298	X-ray diffraction	1.9	0.235
P24941	1qmz	1qmz_C	0.976898	0.973684	297	X-ray diffraction	2.2	0.28
P24941	1ke8	1ke8_A	0.927632	0.950658	282	X-ray diffraction	2	0.228
P24941	3qrt	3qrt_A	0.967105	0.976974	294	X-ray diffraction	1.75	0.221
P24941	4eoo	4eoo_C	0.980132	0.970395	298	X-ray diffraction	2.1	0.2526
P24941	3dog	3dog_A	0.980198	0.976974	298	X-ray diffraction	2.7	0.24758
P24941	1oiu	1oiu_C	0.874587	0.875	266	X-ray diffraction	2	0.2532
P24941	3qtz	3qtz_A	0.967105	0.976974	294	X-ray diffraction	2	0.235
P24941	6rij	6rij_A	0.953947	0.957237	290	X-ray diffraction	2.2	0.2376
P24941	3qwk	3qwk_A	0.967105	0.976974	294	X-ray diffraction	1.85	0.235
P24941	1w0x	1w0x_C	0.921053	0.947368	280	X-ray diffraction	2.2	0.27
P24941	3rk7	3rk7_A	0.967105	0.976974	294	X-ray diffraction	1.8	0.224
P24941	7ra5	7ra5_A	0.913907	0.927632	278	X-ray diffraction	1.67	0.2739
P24941	1h24	1h24_C	0.966997	0.967105	294	X-ray diffraction	2.5	0.27
P24941	1jvp	1jvp_P	0.924342	0.944079	281	X-ray diffraction	1.53	0.253
P24941	2iw6	2iw6_A	0.963696	0.970395	293	X-ray diffraction	2.3	0.287
P24941	2vtj	2vtj_A	0.907895	0.940789	276	X-ray diffraction	2.2	0.2622
P24941	3r8z	3r8z_A	0.953947	0.967105	290	X-ray diffraction	1.85	0.251
P24941	4eon	4eon_A	0.986755	0.967105	300	X-ray diffraction	2.4	0.25429
P24941	2iw9	2iw9_C	0.884488	0.881579	269	X-ray diffraction	2	0.24
P24941	4fkw	4fkw_A	0.921053	0.944079	280	X-ray diffraction	1.8	0.204
P24941	2c5o	2c5o_C	0.976974	0.976974	297	X-ray diffraction	2.1	0.256
P24941	2a4l	2a4l_A	0.940789	0.953947	286	X-ray diffraction	2.4	0.27
P24941	2r3g	2r3g_A	0.950658	0.963816	289	X-ray diffraction	1.55	0.212
P24941	2i40	2i40_A	0.957237	0.967105	291	X-ray diffraction	2.8	0.22176
P24941	4eoq	4eoq_A	0.97351	0.973684	296	X-ray diffraction	2.15	0.23389
P24941	7qhl	7qhl_C	0.944079	0.957237	287	X-ray diffraction	1.7	0.2236
P24941	4fkq	4fkq_A	0.930921	0.950658	283	X-ray diffraction	1.75	0.195
P24941	7ack	7ack_A	0.970297	0.970395	295	X-ray diffraction	1.8	0.2324
P24941	1qmz	1qmz_A	0.976898	0.973684	297	X-ray diffraction	2.2	0.28
P24941	3pxf	3pxf_A	0.993333	0.967105	302	X-ray diffraction	1.8	0.229
P24941	3py0	3py0_A	0.967105	0.976974	294	X-ray diffraction	1.75	0.26
P24941	8cur	8cur_A	0.901316	0.924342	274	X-ray diffraction	2.2	0.2674
P24941	4fkp	4fkp_A	0.921053	0.944079	280	X-ray diffraction	1.6	0.198
P24941	1pxo	1pxo_A	0.967105	0.976974	294	X-ray diffraction	1.96	0.235
P24941	1vyw	1vyw_C	0.983498	0.973684	299	X-ray diffraction	2.3	0.258
P24941	1f5q	1f5q_A	0.973684	0.970395	296	X-ray diffraction	2.5	0.278
P24941	2wma	2wma_C	0.874587	0.875	266	X-ray diffraction	2.8	0.28514
P24941	1pxl	1pxl_A	0.953947	0.963816	290	X-ray diffraction	2.5	0.249
P24941	1fin	1fin_A	0.980263	0.976974	298	X-ray diffraction	2.3
P24941	6guk	6guk_A	0.914474	0.947368	278	X-ray diffraction	1.3	0.23204
P24941	3roy	3roy_A	0.967105	0.976974	294	X-ray diffraction	1.75	0.239
P24941	2iw6	2iw6_C	0.973597	0.968804	296	X-ray diffraction	2.3	0.287
P24941	4fkg	4fkg_A	0.940789	0.957237	286	X-ray diffraction	1.51	0.209
P24941	1ogu	1ogu_A	0.976744	0.970395	297	X-ray diffraction	2.6	0.26
P24941	4cfw	4cfw_A	0.986755	0.973684	300	X-ray diffraction	2.45	0.24087
P24941	5lmk	5lmk_A	0.976898	0.976974	297	X-ray diffraction	2.4	0.24863
P24941	6q3c	6q3c_A	0.947368	0.960526	288	X-ray diffraction	1.29	0.17813
P24941	5ano	5ano_A	0.911184	0.9375	277	X-ray diffraction	1.7	0.25467
P24941	3py1	3py1_A	0.993333	0.967105	302	X-ray diffraction	2.05	0.251
P24941	1ke7	1ke7_A	0.924342	0.944079	281	X-ray diffraction	2	0.235
P24941	2vta	2vta_A	0.914474	0.944079	278	X-ray diffraction	2	0.2801
P24941	1okv	1okv_A	0.973684	0.973684	296	X-ray diffraction	2.4	0.278
P24941	4ek4	4ek4_A	0.944079	0.960526	287	X-ray diffraction	1.26	0.184
P24941	6ath	6ath_A	0.914474	0.924342	278	X-ray diffraction	1.82	0.1873
P24941	1oi9	1oi9_A	0.973597	0.973684	296	X-ray diffraction	2.1	0.2764
P24941	5fp6	5fp6_A	0.914474	0.924342	278	X-ray diffraction	1.85	0.2403
P24941	3qwj	3qwj_A	0.967105	0.976974	294	X-ray diffraction	1.75	0.229
P24941	5and	5and_A	0.898026	0.930921	273	X-ray diffraction	2.3	0.24295
P24941	2b55	2b55_A	0.907895	0.930921	276	X-ray diffraction	1.85	0.256
P24941	5ank	5ank_A	0.898026	0.927632	273	X-ray diffraction	1.9	0.2359
P24941	4ez3	4ez3_A	0.967105	0.976974	294	X-ray diffraction	2	0.2509
P24941	2jgz	2jgz_A	0.950495	0.950658	289	X-ray diffraction	2.9	0.275
P24941	1oi9	1oi9_C	0.976898	0.973684	297	X-ray diffraction	2.1	0.2764
P24941	5if1	5if1_C	0.973684	0.973684	296	X-ray diffraction	2.61	0.23632
P24941	1di8	1di8_A	0.930921	0.947368	283	X-ray diffraction	2.2	0.226
P24941	3qx4	3qx4_A	0.967105	0.976974	294	X-ray diffraction	1.92	0.238
P24941	7uxi	7uxi_A	0.921053	0.944079	280	X-ray diffraction	2.07	0.2636
P24941	1h25	1h25_A	0.966997	0.967105	294	X-ray diffraction	2.5	0.266
P24941	1dm2	1dm2_A	0.901316	0.934211	274	X-ray diffraction	2.1	0.267
P24941	1pkd	1pkd_C	0.976898	0.973684	297	X-ray diffraction	2.3	0.26831
P24941	3qqj	3qqj_A	0.967105	0.976974	294	X-ray diffraction	1.7	0.237
P24941	4eoi	4eoi_C	0.976898	0.970395	297	X-ray diffraction	2	0.23391
P24941	2cjm	2cjm_C	0.976974	0.976974	297	X-ray diffraction	2.3	0.265
P24941	7m2f	7m2f_A	0.924342	0.940789	281	X-ray diffraction	1.632	0.2575
P24941	2g9x	2g9x_A	0.983498	0.973684	299	X-ray diffraction	2.5	0.265
P24941	2r3k	2r3k_A	0.921053	0.944079	280	X-ray diffraction	1.7	0.232
P24941	6q4b	6q4b_A	0.957237	0.970395	291	X-ray diffraction	1.12	0.20326
P24941	1pxp	1pxp_A	0.967105	0.976974	294	X-ray diffraction	2.3	0.273
P24941	2b54	2b54_A	0.980263	0.976974	298	X-ray diffraction	1.85	0.263
P24941	5oo0	5oo0_A	0.947368	0.967105	288	X-ray diffraction	1.6	0.20035
P24941	6sg4	6sg4_A	0.861842	0.878289	262	X-ray diffraction	2.43	0.25075
P24941	1b39	1b39_A	0.953947	0.963816	290	X-ray diffraction	2.1	0.27
P24941	4bck	4bck_C	0.966887	0.957237	294	X-ray diffraction	2.052	0.2358
P24941	4bcp	4bcp_C	0.881188	0.878289	268	X-ray diffraction	2.26	0.2171
P24941	5mhq	5mhq_A	0.956811	0.944079	291	X-ray diffraction	1.3	0.22597
P24941	3ral	3ral_A	0.911184	0.9375	277	X-ray diffraction	1.75	0.228
P24941	2uze	2uze_A	0.973684	0.973684	296	X-ray diffraction	2.4	0.243
P24941	3sw4	3sw4_A	0.921053	0.950658	280	X-ray diffraction	1.7	0.2083
P24941	2r3m	2r3m_A	0.924342	0.950658	281	X-ray diffraction	1.7	0.216
P24941	3rjc	3rjc_A	0.967105	0.976974	294	X-ray diffraction	1.85	0.25
P24941	3dog	3dog_C	0.881188	0.878289	268	X-ray diffraction	2.7	0.24758
P24941	4i3z	4i3z_A	0.973684	0.973684	296	X-ray diffraction	2.05	0.2278
P24941	4eor	4eor_C	0.891089	0.891447	271	X-ray diffraction	2.2	0.24458
P24941	1oiu	1oiu_A	0.976744	0.970395	297	X-ray diffraction	2	0.2532
P24941	6q4f	6q4f_A	0.960265	0.960526	292	X-ray diffraction	1.21	0.20515
P24941	3qtw	3qtw_A	0.967105	0.976974	294	X-ray diffraction	1.85	0.246
P24941	1h00	1h00_A	0.914474	0.940789	278	X-ray diffraction	1.6	0.242
P24941	4eoo	4eoo_A	0.970199	0.973684	295	X-ray diffraction	2.1	0.2526
P24941	1jst	1jst_A	0.980263	0.976974	298	X-ray diffraction	2.6
P24941	1pxn	1pxn_A	0.967105	0.976974	294	X-ray diffraction	2.5	0.277
P24941	4gcj	4gcj_A	1	0.960591	304	X-ray diffraction	1.42	0.205
P24941	2bpm	2bpm_A	0.993333	0.963816	302	X-ray diffraction	2.4	0.271
P24941	4rj3	4rj3_A	0.944079	0.957237	287	X-ray diffraction	1.63	0.20955
P24941	4ez7	4ez7_A	0.993333	0.967105	302	X-ray diffraction	2.49	0.274
P24941	4cfu	4cfu_A	0.986667	0.970395	300	X-ray diffraction	2.2	0.22071
P24941	3qqh	3qqh_A	0.967105	0.976974	294	X-ray diffraction	1.87	0.232
P24941	1urc	1urc_C	0.976974	0.976974	297	X-ray diffraction	2.6	0.254
P24941	3rpo	3rpo_A	0.967105	0.976974	294	X-ray diffraction	1.75	0.226
P24941	3ddp	3ddp_A	0.980198	0.976974	298	X-ray diffraction	2.7	0.2696
P24941	4nj3	4nj3_A	0.921053	0.944079	280	X-ray diffraction	1.848	0.231
P24941	3s0o	3s0o_A	0.963816	0.970395	293	X-ray diffraction	2	0.271
P24941	1b38	1b38_A	0.953947	0.963816	290	X-ray diffraction	2	0.25
P24941	2b53	2b53_A	0.967105	0.976974	294	X-ray diffraction	2	0.273
P24941	2v0d	2v0d_A	0.960526	0.970395	292	X-ray diffraction	2.2	0.286
P24941	3f5x	3f5x_C	0.980263	0.976974	298	X-ray diffraction	2.4	0.283
P24941	7ack	7ack_C	0.970297	0.970395	295	X-ray diffraction	1.8	0.2324
P24941	4bcp	4bcp_A	0.983498	0.973684	299	X-ray diffraction	2.26	0.2171
P24941	1e1v	1e1v_A	0.953947	0.963816	290	X-ray diffraction	1.95	0.269
P24941	2vtq	2vtq_A	0.901316	0.930921	274	X-ray diffraction	1.9	0.2436
P24941	2uue	2uue_A	0.973684	0.973684	296	X-ray diffraction	2.06	0.244
P24941	1oiq	1oiq_A	0.868421	0.901316	264	X-ray diffraction	2.31	0.271
P24941	3r9o	3r9o_A	0.927632	0.953947	282	X-ray diffraction	1.9	0.246
P24941	2uzd	2uzd_A	0.973684	0.973684	296	X-ray diffraction	2.72	0.269
P24941	8erd	8erd_A	0.953795	0.958882	290	X-ray diffraction	1.33	0.2302
P24941	3qzh	3qzh_A	0.967105	0.976974	294	X-ray diffraction	1.95	0.235
P24941	2i40	2i40_C	0.973684	0.973684	296	X-ray diffraction	2.8	0.22176
P24941	2wxv	2wxv_C	0.983498	0.973684	299	X-ray diffraction	2.6	0.243
P24941	2v22	2v22_A	0.973684	0.973684	296	X-ray diffraction	2.6	0.277
P24941	3rzb	3rzb_A	0.927632	0.953947	282	X-ray diffraction	1.9	0.245
P24941	5d1j	5d1j_A	0.871711	0.901316	265	X-ray diffraction	1.8	0.2322
P24941	2cch	2cch_C	0.976898	0.973684	297	X-ray diffraction	1.7	0.182
P24941	3ns9	3ns9_A	0.950658	0.960526	289	X-ray diffraction	1.78	0.2648
P24941	5a14	5a14_A	0.934211	0.947368	284	X-ray diffraction	2	0.24017
P24941	2r3n	2r3n_A	0.911184	0.9375	277	X-ray diffraction	1.63	0.235
P24941	3rk9	3rk9_A	0.967105	0.976974	294	X-ray diffraction	1.85	0.252
P24941	3s00	3s00_A	0.967105	0.976974	294	X-ray diffraction	1.8	0.251
P24941	4eos	4eos_C	0.976898	0.973684	297	X-ray diffraction	2.57	0.27419
P24941	6gue	6gue_A	0.966997	0.967105	294	X-ray diffraction	1.99	0.23425
P24941	2vti	2vti_A	0.921053	0.944079	280	X-ray diffraction	2	0.1994
P24941	2vu3	2vu3_A	0.9375	0.947368	285	X-ray diffraction	1.85	0.246
P24941	2wma	2wma_A	0.976898	0.973684	297	X-ray diffraction	2.8	0.28514
P24941	2r3l	2r3l_A	0.911184	0.934211	277	X-ray diffraction	1.65	0.226
P24941	2w06	2w06_A	0.927632	0.953947	282	X-ray diffraction	2.04	0.2337
P24941	2r3f	2r3f_A	0.957237	0.970395	291	X-ray diffraction	1.5	0.236
P24941	1h24	1h24_A	0.966997	0.967105	294	X-ray diffraction	2.5	0.27
P24941	8ern	8ern_A	0.947195	0.960526	288	X-ray diffraction	1.64	0.2503
P24941	4cfn	4cfn_C	0.976744	0.963816	297	X-ray diffraction	2.2	0.24087
P24941	8b54	8b54_A	0.960526	0.970395	292	X-ray diffraction	2.6	0.2874
P24941	2c68	2c68_A	0.953947	0.970395	290	X-ray diffraction	1.95	0.249
P24941	8fp0	8fp0_A	0.901316	0.934211	274	X-ray diffraction	1.6	0.2404
P24941	7zpc	7zpc_A	0.957237	0.970395	291	X-ray diffraction	1.4	0.2211
P24941	5if1	5if1_A	0.980263	0.976974	298	X-ray diffraction	2.61	0.23632
P24941	3pxr	3pxr_A	0.967105	0.976974	294	X-ray diffraction	2	0.235
P24941	3ig7	3ig7_A	0.914474	0.944079	278	X-ray diffraction	1.8	0.25731
P24941	5oo3	5oo3_A	0.940789	0.957237	286	X-ray diffraction	1.73	0.2491
P24941	4fko	4fko_A	0.957237	0.970395	291	X-ray diffraction	1.55	0.199
P24941	2xmy	2xmy_A	0.970395	0.976974	295	X-ray diffraction	1.9	0.27132
P24941	2bkz	2bkz_C	0.980198	0.973684	298	X-ray diffraction	2.6	0.259
P24941	3my5	3my5_C	0.877888	0.871711	267	X-ray diffraction	2.1	0.2191
P24941	4cfm	4cfm_C	0.877888	0.878289	267	X-ray diffraction	2.85	0.25806
P24941	1wcc	1wcc_A	0.930921	0.947368	283	X-ray diffraction	2.2	0.252
P24941	2r3r	2r3r_A	0.957237	0.970395	291	X-ray diffraction	1.47	0.211
P24941	5uq2	5uq2_A	0.973684	0.973684	296	X-ray diffraction	2.7	0.2752
P24941	1ke5	1ke5_A	0.924342	0.944079	281	X-ray diffraction	2.2	0.224
P24941	3r8v	3r8v_A	0.967105	0.976974	294	X-ray diffraction	1.9	0.229
P24941	4ii5	4ii5_C	0.973684	0.973684	296	X-ray diffraction	2.15	0.2262
P24941	3qhw	3qhw_A	0.980132	0.970395	298	X-ray diffraction	1.91	0.2187
P24941	4bcq	4bcq_A	0.963455	0.950658	293	X-ray diffraction	2.4	0.2518
P24941	6q3f	6q3f_A	0.96	0.950658	292	X-ray diffraction	1.18	0.18857
P24941	5iex	5iex_A	0.9375	0.953947	285	X-ray diffraction	2.03	0.25396
P24941	3rpr	3rpr_A	0.927632	0.953947	282	X-ray diffraction	1.75	0.217
P24941	7rwe	7rwe_A	0.835526	0.868421	254	X-ray diffraction	1.59	0.2384
P24941	5ang	5ang_A	0.881579	0.911184	268	X-ray diffraction	1.9	0.23569
P24941	4fkt	4fkt_A	0.914474	0.940789	278	X-ray diffraction	1.6	0.193
P24941	4ek8	4ek8_A	0.924342	0.950658	281	X-ray diffraction	1.7	0.215
P24941	6inl	6inl_A	0.894737	0.927632	272	X-ray diffraction	1.75	0.24969
P24941	5cyi	5cyi_C	0.976898	0.973684	297	X-ray diffraction	2	0.2548
P24941	2vtp	2vtp_A	0.924342	0.947368	281	X-ray diffraction	2.15	0.2473
P24941	3qxp	3qxp_A	0.967105	0.976974	294	X-ray diffraction	1.75	0.254
P24941	7rwf	7rwf_A	0.983498	0.973684	299	X-ray diffraction	1.5	0.2093
P24941	3lfn	3lfn_A	0.9375	0.953947	285	X-ray diffraction	2.28	0.268
P24941	3pxz	3pxz_A	0.993333	0.967105	302	X-ray diffraction	1.7	0.256
P24941	3rak	3rak_A	0.911184	0.9375	277	X-ray diffraction	1.75	0.237
P24941	4eom	4eom_A	0.976821	0.967105	297	X-ray diffraction	2.1	0.24327
P24941	2wih	2wih_C	0.983498	0.973684	299	X-ray diffraction	2.5	0.25
P24941	2bkz	2bkz_A	0.993333	0.963816	302	X-ray diffraction	2.6	0.259
P24941	6gue	6gue_C	0.950495	0.947368	289	X-ray diffraction	1.99	0.23425
P24941	5ani	5ani_A	0.921053	0.952303	280	X-ray diffraction	1.9	0.23258
P24941	3qqf	3qqf_A	0.967105	0.976974	294	X-ray diffraction	1.75	0.234
P24941	2wev	2wev_A	0.973684	0.973684	296	X-ray diffraction	2.3	0.2427
P24941	3qtx	3qtx_A	0.967105	0.976974	294	X-ray diffraction	1.95	0.246
P24941	6rij	6rij_C	0.953947	0.957237	290	X-ray diffraction	2.2	0.2376
P24941	5iey	5iey_A	0.940789	0.960526	286	X-ray diffraction	1.66	0.22502
P24941	3qru	3qru_A	0.970395	0.976974	295	X-ray diffraction	1.95	0.236
P24941	6q4g	6q4g_A	0.927632	0.947368	282	X-ray diffraction	0.98	0.21062
P24941	4bzd	4bzd_A	0.911184	0.934211	277	X-ray diffraction	1.83	0.20402
P24941	4cfv	4cfv_C	0.871287	0.865132	265	X-ray diffraction	2	0.20515
P24941	4fx3	4fx3_C	0.980263	0.976974	298	X-ray diffraction	2.75	0.2396
P24941	4bcm	4bcm_C	0.970297	0.970395	295	X-ray diffraction	2.45	0.258
P24941	4ek6	4ek6_A	0.914474	0.944079	278	X-ray diffraction	1.52	0.217
P24941	1ke6	1ke6_A	0.921053	0.947368	280	X-ray diffraction	2	0.222
P24941	2cch	2cch_A	0.976898	0.973684	297	X-ray diffraction	1.7	0.182
P24941	2exm	2exm_A	0.980263	0.976974	298	X-ray diffraction	1.8	0.27
P24941	3ddp	3ddp_C	0.983498	0.973684	299	X-ray diffraction	2.7	0.2696
P24941	4kd1	4kd1_A	0.980263	0.976974	298	X-ray diffraction	1.7	0.2318
P24941	1oit	1oit_A	0.898026	0.930921	273	X-ray diffraction	1.6	0.24013
P24941	3f5x	3f5x_A	0.976974	0.970395	297	X-ray diffraction	2.4	0.283
P24941	3rah	3rah_A	0.927632	0.953947	282	X-ray diffraction	1.75	0.224
P24941	5iev	5iev_A	0.934211	0.953947	284	X-ray diffraction	2.03	0.2615
P24941	6q4k	6q4k_A	0.960396	0.967105	292	X-ray diffraction	1.06	0.16216
P24941	7qhl	7qhl_A	0.9375	0.947368	285	X-ray diffraction	1.7	0.2236
P24941	2iw8	2iw8_C	0.874587	0.868421	266	X-ray diffraction	2.3	0.255
P24941	2c6l	2c6l_A	0.957237	0.970395	291	X-ray diffraction	2.3	0.281
P24941	3qtr	3qtr_A	0.927632	0.953947	282	X-ray diffraction	1.85	0.23
P24941	3r83	3r83_A	0.967105	0.976974	294	X-ray diffraction	1.75	0.23
P24941	3ddq	3ddq_A	0.976898	0.976974	297	X-ray diffraction	1.8	0.22889
P24941	1w98	1w98_A	0.980198	0.976974	298	X-ray diffraction	2.15	0.246
P24941	2clx	2clx_A	0.963816	0.973684	293	X-ray diffraction	1.8	0.231
P24941	6ylk	6ylk_A	0.9699	0.944079	295	X-ray diffraction	1.65	0.2648
P24941	3qzf	3qzf_A	0.967105	0.976974	294	X-ray diffraction	2	0.272
P24941	2vtm	2vtm_A	0.953947	0.963816	290	X-ray diffraction	2.25	0.2861
P24941	1ol1	1ol1_C	0.973684	0.973684	296	X-ray diffraction	2.9	0.284
P24941	6guf	6guf_A	0.973597	0.976974	296	X-ray diffraction	2.65	0.25503
P24941	6guc	6guc_A	0.960396	0.970395	292	X-ray diffraction	2	0.22315
P24941	2vtt	2vtt_A	0.894737	0.927632	272	X-ray diffraction	1.68	0.2274
P24941	2x1n	2x1n_A	0.973684	0.973684	296	X-ray diffraction	2.75	0.25478
P24941	1gii	1gii_A	0.917763	0.940789	279	X-ray diffraction	2	0.259
P24941	4eoj	4eoj_C	0.93	0.901316	283	X-ray diffraction	1.65	0.215
P24941	1hck	1hck_A	0.967105	0.976974	294	X-ray diffraction	1.9	0.272
P24941	5fp5	5fp5_A	0.868421	0.901316	264	X-ray diffraction	2.16	0.253
P24941	7vdu	7vdu_A	0.953642	0.957237	290	X-ray diffraction	1.53	0.2175
P24941	4d1z	4d1z_A	0.848684	0.881579	258	X-ray diffraction	1.851	0.2254
P24941	4fkj	4fkj_A	0.914474	0.944079	278	X-ray diffraction	1.63	0.199
P24941	6p3w	6p3w_C	0.973684	0.973684	296	X-ray diffraction	2.54	0.2373
P24941	1ykr	1ykr_A	0.980263	0.976974	298	X-ray diffraction	1.8	0.271
P24941	4lyn	4lyn_A	0.944079	0.950658	287	X-ray diffraction	2	0.2378
P24941	2c6k	2c6k_A	0.960526	0.970395	292	X-ray diffraction	1.9	0.254
P24941	2c6t	2c6t_C	0.973684	0.973684	296	X-ray diffraction	2.61	0.257
P24941	2vtl	2vtl_A	0.953947	0.963816	290	X-ray diffraction	2	0.2349
P24941	1gz8	1gz8_A	0.953947	0.967105	290	X-ray diffraction	1.3	0.185
P24941	2wih	2wih_A	0.993333	0.963816	302	X-ray diffraction	2.5	0.25
P24941	2uzb	2uzb_A	0.973684	0.973684	296	X-ray diffraction	2.7	0.265
P24941	5l2w	5l2w_A	0.980198	0.976974	298	X-ray diffraction	2.8	0.2463
P24941	3unj	3unj_A	0.967105	0.976974	294	X-ray diffraction	1.9001	0.2611
P24941	3r8p	3r8p_A	0.967105	0.976974	294	X-ray diffraction	1.8	0.218
P24941	2wxv	2wxv_A	0.993333	0.963816	302	X-ray diffraction	2.6	0.243
P24941	3rni	3rni_A	0.967105	0.976974	294	X-ray diffraction	1.95	0.255
P24941	6q48	6q48_A	0.921053	0.944079	280	X-ray diffraction	1.03	0.21434
P24941	3qx2	3qx2_A	0.967105	0.976974	294	X-ray diffraction	1.75	0.228
P24941	4cfv	4cfv_A	0.990033	0.970395	301	X-ray diffraction	2	0.20515
P24941	3r8m	3r8m_A	0.940789	0.957237	286	X-ray diffraction	1.8	0.239
P24941	1buh	1buh_A	0.944079	0.963816	287	X-ray diffraction	2.6	0.25
P24941	4acm	4acm_A	0.911184	0.9375	277	X-ray diffraction	1.63	0.2184
P24941	5osj	5osj_A	0.960526	0.973684	292	X-ray diffraction	1.83	0.22198
P24941	2a0c	2a0c_X	0.967105	0.976974	294	X-ray diffraction	1.95	0.24412
P24941	3rk5	3rk5_A	0.967105	0.976974	294	X-ray diffraction	2	0.238
P24941	4bcq	4bcq_C	0.963696	0.960526	293	X-ray diffraction	2.4	0.2518
P24941	7s9x	7s9x_A	0.884868	0.917763	269	X-ray diffraction	1.69	0.2623
P24941	2iw9	2iw9_A	0.966997	0.973684	294	X-ray diffraction	2	0.24
P24941	1pxi	1pxi_A	0.967105	0.976974	294	X-ray diffraction	1.95	0.251
P24941	8fp5	8fp5_A	0.947368	0.960526	288	X-ray diffraction	1.7	0.2304
P24941	3ezv	3ezv_A	0.911184	0.9375	277	X-ray diffraction	1.99	0.244
P24941	6q4h	6q4h_A	0.957096	0.963816	291	X-ray diffraction	1	0.20663
P24941	2r3i	2r3i_A	0.953947	0.967105	290	X-ray diffraction	1.28	0.202
P24941	8fow	8fow_A	0.904605	0.934211	275	X-ray diffraction	1.6	0.2214
P24941	3bht	3bht_A	0.980132	0.976974	298	X-ray diffraction	2	0.22
P24941	2uzd	2uzd_C	0.973684	0.973684	296	X-ray diffraction	2.72	0.269
P24941	1gih	1gih_A	0.907895	0.9375	276	X-ray diffraction	2.8	0.275
P24941	4cfm	4cfm_A	0.976898	0.973684	297	X-ray diffraction	2.85	0.25806
P24941	5ane	5ane_A	0.967105	0.976974	294	X-ray diffraction	1.7	0.25178
P24941	2bts	2bts_A	0.901316	0.930921	274	X-ray diffraction	1.99	0.261
P24941	5osm	5osm_A	0.96	0.947368	292	X-ray diffraction	1.77	0.20611
P24941	7sa0	7sa0_A	0.924342	0.947368	281	X-ray diffraction	1.59	0.2186
P24941	2c5v	2c5v_A	0.973684	0.973684	296	X-ray diffraction	2.9	0.282
P24941	6guh	6guh_A	0.933775	0.940789	284	X-ray diffraction	1.5	0.2433
P24941	2wfy	2wfy_A	0.973684	0.973684	296	X-ray diffraction	2.53	0.25878
P24941	3bhv	3bhv_A	0.980132	0.976974	298	X-ray diffraction	2.1	0.229
P24941	1okw	1okw_A	0.973684	0.973684	296	X-ray diffraction	2.5	0.253
P24941	3ti1	3ti1_A	0.967105	0.976974	294	X-ray diffraction	1.99	0.2621
P24941	2c5x	2c5x_A	0.973684	0.973684	296	X-ray diffraction	2.9	0.264
P24941	3r1y	3r1y_A	0.967105	0.976974	294	X-ray diffraction	1.8	0.244
P24941	4ek3	4ek3_A	0.947368	0.967105	288	X-ray diffraction	1.34	0.19
P24941	3r7u	3r7u_A	0.927632	0.953947	282	X-ray diffraction	1.75	0.232
P24941	1okw	1okw_C	0.973684	0.973684	296	X-ray diffraction	2.5	0.253
P24941	7s4t	7s4t_A	0.963816	0.960526	293	X-ray diffraction	1.91	0.2185
P24941	3rpy	3rpy_A	0.911184	0.9375	277	X-ray diffraction	1.9	0.251
P24941	3qql	3qql_A	0.967105	0.976974	294	X-ray diffraction	1.85	0.224
P24941	2whb	2whb_A	0.973684	0.973684	296	X-ray diffraction	2.9	0.26393
P24941	3my5	3my5_A	0.976821	0.973684	297	X-ray diffraction	2.1	0.2191
P24941	1w8c	1w8c_A	0.953947	0.967105	290	X-ray diffraction	2.05	0.256
P24941	6yl6	6yl6_A	0.996656	0.957237	303	X-ray diffraction	1.7
P24941	4fki	4fki_A	0.944079	0.960526	287	X-ray diffraction	1.6	0.198
P24941	3r28	3r28_A	0.967105	0.976974	294	X-ray diffraction	1.75	0.256
P24941	8b54	8b54_C	0.960526	0.970395	292	X-ray diffraction	2.6	0.2874
P24941	1oir	1oir_A	0.940789	0.950658	286	X-ray diffraction	1.91	0.241
P24941	3tiy	3tiy_A	0.963816	0.973684	293	X-ray diffraction	1.84	0.2242
P24941	3r7i	3r7i_A	0.927632	0.953947	282	X-ray diffraction	1.85	0.223
P24941	3qzi	3qzi_A	0.967105	0.976974	294	X-ray diffraction	1.75	0.236
P24941	4cfn	4cfn_A	0.976744	0.970395	297	X-ray diffraction	2.2	0.24087
P24941	3bhu	3bhu_C	0.89404	0.884868	272	X-ray diffraction	2.3	0.24
P24941	2wpa	2wpa_C	0.983498	0.973684	299	X-ray diffraction	2.51	0.261
P24941	1h0v	1h0v_A	0.947368	0.963816	288	X-ray diffraction	1.9	0.234
P24941	4eok	4eok_A	0.966997	0.967105	294	X-ray diffraction	2.57	0.25925
P24941	2whb	2whb_C	0.976974	0.976974	297	X-ray diffraction	2.9	0.26393
P24941	4eok	4eok_C	0.986711	0.960526	300	X-ray diffraction	2.57	0.25925
P24941	6p3w	6p3w_A	0.980263	0.976974	298	X-ray diffraction	2.54	0.2373
P24941	3qqg	3qqg_A	0.967105	0.976974	294	X-ray diffraction	1.9	0.242
P24941	4d1x	4d1x_A	0.901316	0.934211	274	X-ray diffraction	2.1	0.2376
P24941	6q4j	6q4j_A	0.950495	0.960526	289	X-ray diffraction	1.05	0.18568
P24941	4bcn	4bcn_C	0.97351	0.967105	296	X-ray diffraction	2.1	0.2191
P24941	3r7v	3r7v_A	0.967105	0.976974	294	X-ray diffraction	1.95	0.228
P24941	1y8y	1y8y_A	0.960526	0.970395	292	X-ray diffraction	1.996	0.27216
P24941	2c5v	2c5v_C	0.973684	0.973684	296	X-ray diffraction	2.9	0.282
P24941	2wev	2wev_C	0.976974	0.976974	297	X-ray diffraction	2.3	0.2427
P24941	1h27	1h27_C	0.963696	0.960526	293	X-ray diffraction	2.2	0.269
P24941	1hcl	1hcl_A	0.967105	0.976974	294	X-ray diffraction	1.8	0.254
P24941	2c6m	2c6m_A	0.953947	0.970395	290	X-ray diffraction	1.9	0.27
P24941	1h01	1h01_A	0.940789	0.953947	286	X-ray diffraction	1.79	0.219
P24941	1h27	1h27_A	0.980198	0.976974	298	X-ray diffraction	2.2	0.269
P24941	4cfu	4cfu_C	0.89701	0.881579	273	X-ray diffraction	2.2	0.22071
P24941	5k4j	5k4j_A	0.927393	0.947368	282	X-ray diffraction	1.6	0.2231
P24941	4eom	4eom_C	0.906667	0.878289	276	X-ray diffraction	2.1	0.24327
P24941	3qqk	3qqk_A	0.967105	0.976974	294	X-ray diffraction	1.86	0.241
P24941	1h0w	1h0w_A	0.930921	0.950658	283	X-ray diffraction	2.1	0.287
P24941	2vth	2vth_A	0.914474	0.944079	278	X-ray diffraction	1.9	0.2406
P24941	2wfy	2wfy_C	0.976974	0.976974	297	X-ray diffraction	2.53	0.25878
P24941	4fks	4fks_A	0.904605	0.934211	275	X-ray diffraction	1.55	0.183
P24941	6q4d	6q4d_A	0.950658	0.970395	289	X-ray diffraction	1.07	0.17688
P24941	1ckp	1ckp_A	0.917763	0.947368	279	X-ray diffraction	2.05	0.26
P24941	3tnw	3tnw_A	0.973597	0.976974	296	X-ray diffraction	2	0.2266
P24941	2c5n	2c5n_C	0.976974	0.976974	297	X-ray diffraction	2.1	0.259
P24941	2uzl	2uzl_A	0.976974	0.976974	297	X-ray diffraction	2.4	0.263
P24941	3r6x	3r6x_A	0.967105	0.976974	294	X-ray diffraction	1.75	0.235
P24941	4eor	4eor_A	0.966997	0.976974	294	X-ray diffraction	2.2	0.24458
P24941	3bht	3bht_C	0.891089	0.888158	271	X-ray diffraction	2	0.22
P24941	1pxm	1pxm_A	0.953947	0.963816	290	X-ray diffraction	2.53	0.28
P24941	7s85	7s85_A	0.924342	0.950658	281	X-ray diffraction	1.98	0.2516
P24941	6guc	6guc_C	0.976898	0.973684	297	X-ray diffraction	2	0.22315
P24941	2r3h	2r3h_A	0.957237	0.970395	291	X-ray diffraction	1.5	0.219
P24941	3tnw	3tnw_C	0.960526	0.957237	292	X-ray diffraction	2	0.2266
P24941	1pxj	1pxj_A	0.967105	0.976974	294	X-ray diffraction	2.3	0.271
P24941	1e9h	1e9h_C	0.976898	0.973684	297	X-ray diffraction	2.5	0.273
P24941	3rm6	3rm6_A	0.963816	0.973684	293	X-ray diffraction	1.6	0.241
P24941	6oqi	6oqi_A	0.953795	0.958882	290	X-ray diffraction	2	0.2411
P24941	1h1s	1h1s_C	0.976898	0.973684	297	X-ray diffraction	2	0.286
P24941	6q49	6q49_A	0.944079	0.960526	287	X-ray diffraction	1	0.19718
P24941	3qxo	3qxo_A	0.967105	0.976974	294	X-ray diffraction	1.75	0.233
P24941	1h08	1h08_A	0.930921	0.957237	283	X-ray diffraction	1.8	0.242
P24941	2r64	2r64_A	0.917763	0.947368	279	X-ray diffraction	2.3	0.2567
P24941	2btr	2btr_A	0.904605	0.9375	275	X-ray diffraction	1.85	0.272
P24941	6q4e	6q4e_A	0.933993	0.953947	284	X-ray diffraction	1.06	0.20514
P24941	1ke9	1ke9_A	0.924342	0.944079	281	X-ray diffraction	2	0.238
P24941	1p5e	1p5e_A	0.976898	0.973684	297	X-ray diffraction	2.22	0.257
P24941	6q4a	6q4a_A	0.960526	0.970395	292	X-ray diffraction	1.13	0.22044
P24941	4eop	4eop_A	0.980066	0.970395	298	X-ray diffraction	1.99	0.2411
P24941	4eon	4eon_C	0.983444	0.967105	299	X-ray diffraction	2.4	0.25429
P24941	2r3j	2r3j_A	0.924342	0.950658	281	X-ray diffraction	1.65	0.236
P24941	3r9n	3r9n_A	0.927632	0.953947	282	X-ray diffraction	1.75	0.21
P24941	2cjm	2cjm_A	0.944079	0.963816	287	X-ray diffraction	2.3	0.265
P24941	2vtr	2vtr_A	0.953947	0.967105	290	X-ray diffraction	1.89	0.2613
P24941	4i3z	4i3z_C	0.973684	0.973684	296	X-ray diffraction	2.05	0.2278
P24941	4eol	4eol_A	0.970297	0.963816	295	X-ray diffraction	2.4	0.24568
P24941	5nev	5nev_C	0.976898	0.973684	297	X-ray diffraction	2.97	0.26119
P24941	3lfq	3lfq_A	0.950658	0.963816	289	X-ray diffraction	2.03	0.2412
P24941	4fkv	4fkv_A	0.927632	0.944079	282	X-ray diffraction	1.7	0.203
P24941	3r9d	3r9d_A	0.967105	0.976974	294	X-ray diffraction	1.95	0.246
P24941	1jst	1jst_C	0.980263	0.976974	298	X-ray diffraction	2.6
P24941	3qhw	3qhw_C	0.980132	0.970395	298	X-ray diffraction	1.91	0.2187
P24941	2v22	2v22_C	0.976974	0.976974	297	X-ray diffraction	2.6	0.277
P24941	1ogu	1ogu_C	0.89701	0.881579	273	X-ray diffraction	2.6	0.26
P24941	1fvv	1fvv_A	0.980263	0.976974	298	X-ray diffraction	2.8	0.26
P24941	2c4g	2c4g_A	0.99	0.963816	301	X-ray diffraction	2.7	0.25
P24941	2bpm	2bpm_C	0.983498	0.973684	299	X-ray diffraction	2.4	0.271
P24941	3r9h	3r9h_A	0.967105	0.976974	294	X-ray diffraction	2.1	0.259
P24941	5nev	5nev_A	0.973597	0.972039	296	X-ray diffraction	2.97	0.26119
P24941	3r7e	3r7e_A	0.967105	0.976974	294	X-ray diffraction	1.9	0.237
P24941	1vyw	1vyw_A	0.993333	0.963816	302	X-ray diffraction	2.3	0.258
P24941	4eos	4eos_A	0.976744	0.973684	297	X-ray diffraction	2.57	0.27419
P24941	1urw	1urw_A	0.901316	0.927632	274	X-ray diffraction	1.6	0.253
P24941	5jq5	5jq5_A	0.944079	0.957237	287	X-ray diffraction	1.94	0.24104
P24941	5oo1	5oo1_A	0.914474	0.914474	278	X-ray diffraction	2	0.23619
P24941	2c5o	2c5o_A	0.973684	0.973684	296	X-ray diffraction	2.1	0.256
P28482	4qta	4qta_A	0.925414	0.944751	335	X-ray diffraction	1.45	0.19147
P28482	5nhh	5nhh_A	0.961326	0.972376	348	X-ray diffraction	1.94	0.22
P28482	7e+73	7e73_A	0.958564	0.975138	347	X-ray diffraction	2.28	0.2392
P28482	8aof	8aof_A	0.939227	0.958564	340	X-ray diffraction	1.615	0.2183
P28482	8aob	8aob_A	0.883978	0.922652	320	X-ray diffraction	1.623	0.2191
P28482	7nqw	7nqw_A	0.953039	0.972376	345	X-ray diffraction	1.775	0.2064
P28482	6q7k	6q7k_A	0.953039	0.966851	345	X-ray diffraction	1.84	0.26315
P28482	8aog	8aog_A	0.928177	0.958564	336	X-ray diffraction	1.603	0.2201
P28482	4fuy	4fuy_A	0.90884	0.922652	329	X-ray diffraction	2	0.217
P28482	8aoe	8aoe_A	0.928177	0.950276	336	X-ray diffraction	1.687	0.2297
P28482	5lck	5lck_A	0.953039	0.972376	345	X-ray diffraction	1.89	0.212
P28482	6g9d	6g9d_A	0.953039	0.969613	345	X-ray diffraction	1.8	0.223
P28482	8ao7	8ao7_A	0.953039	0.972376	345	X-ray diffraction	1.61	0.2128
P28482	6qa4	6qa4_A	0.928177	0.961326	336	X-ray diffraction	1.6	0.215
P28482	4qp9	4qp9_A	0.925414	0.955801	335	X-ray diffraction	2.001	0.227
P28482	6qa1	6qa1_A	0.941989	0.972376	341	X-ray diffraction	1.58	0.203
P28482	4qp3	4qp3_B	0.917127	0.939227	332	X-ray diffraction	2.599	0.2675
P28482	4qp2	4qp2_A	0.930939	0.950276	337	X-ray diffraction	2.23	0.234
P28482	8aoc	8aoc_A	0.950276	0.966851	344	X-ray diffraction	1.62	0.2174
P28482	6slg	6slg_A	0.917127	0.955801	332	X-ray diffraction	1.33	0.228
P28482	6nbs	6nbs_A	0.944751	0.972376	342	X-ray diffraction	1.9	0.2218
P28482	8ao2	8ao2_A	0.939227	0.969613	340	X-ray diffraction	1.796	0.2189
P28482	5nhl	5nhl_A	0.953039	0.969613	345	X-ray diffraction	2.07	0.237
P28482	5nhp	5nhp_A	0.933702	0.966851	338	X-ray diffraction	1.99	0.221
P28482	6d5y	6d5y_A	0.930939	0.953039	337	X-ray diffraction	2.86	0.2719
P28482	5k4i	5k4i_A	0.928177	0.941989	336	X-ray diffraction	1.76	0.2317
P28482	6g9k	6g9k_A	0.947514	0.972376	343	X-ray diffraction	1.94	0.223
P28482	4qp1	4qp1_A	0.947514	0.966851	343	X-ray diffraction	2.7	0.2545
P28482	7opm	7opm_A	1	0.941989	362	X-ray diffraction	2.45	0.2535
P28482	2ojj	2ojj_A	0.950276	0.964088	344	X-ray diffraction	2.4	0.268
P28482	5nhf	5nhf_A	0.936464	0.969613	339	X-ray diffraction	2.14	0.259
P28482	4fux	4fux_A	0.944751	0.975138	342	X-ray diffraction	2.2	0.223
P28482	5nhj	5nhj_A	0.953039	0.969613	345	X-ray diffraction	2.12	0.207
P28482	8aoa	8aoa_A	0.953039	0.972376	345	X-ray diffraction	1.62	0.2315
P28482	4qp1	4qp1_B	0.950276	0.958564	344	X-ray diffraction	2.7	0.2545
P28482	5bvd	5bvd_A	0.911602	0.925414	330	X-ray diffraction	1.9	0.2068
P28482	4iza	4iza_C	0.925414	0.947514	335	X-ray diffraction	1.93	0.24261
P28482	4qp8	4qp8_A	0.925414	0.953039	335	X-ray diffraction	2.446	0.2488
P28482	6qal	6qal_A	0.925414	0.958564	335	X-ray diffraction	1.57	0.223
P28482	5bve	5bve_A	0.911602	0.925414	330	X-ray diffraction	2	0.2198
P28482	4fv2	4fv2_A	0.950276	0.977901	344	X-ray diffraction	2	0.2113
P28482	6g9n	6g9n_A	0.950276	0.975138	344	X-ray diffraction	1.76	0.218
P28482	6opg	6opg_A	0.964088	0.972376	349	X-ray diffraction	2.9	0.23907
P28482	6ge0	6ge0_A	0.947514	0.972376	343	X-ray diffraction	1.82	0.21
P28482	6g9h	6g9h_A	0.947514	0.977901	343	X-ray diffraction	1.73	0.213
P28482	3w55	3w55_A	0.925414	0.953039	335	X-ray diffraction	3	0.281
P28482	5nho	5nho_A	0.947514	0.972376	343	X-ray diffraction	2.24	0.231
P28482	8ao4	8ao4_A	0.930939	0.966851	337	X-ray diffraction	1.825	0.2219
P28482	3i5z	3i5z_A	0.914365	0.925414	331	X-ray diffraction	2.2	0.258
P28482	4nif	4nif_B	0.964088	0.961326	349	X-ray diffraction	2.15	0.2076
P28482	4fv9	4fv9_A	0.914365	0.930939	331	X-ray diffraction	2.11	0.2384
P28482	3i60	3i60_A	0.925414	0.936464	335	X-ray diffraction	2.5	0.248
P28482	4fv7	4fv7_A	0.944751	0.972376	342	X-ray diffraction	1.9	0.208
P28482	6opi	6opi_A	0.900552	0.930939	326	X-ray diffraction	3	0.26046
P28482	4g6o	4g6o_A	0.936464	0.964088	339	X-ray diffraction	2.2	0.226
P28482	4h3q	4h3q_A	0.972376	0.958564	352	X-ray diffraction	2.2	0.2318
P28482	5ngu	5ngu_A	0.936464	0.966851	339	X-ray diffraction	2.74	0.262
P28482	3d44	3d44_B	0.0110497	0.0662983	4	X-ray diffraction	1.9	0.20426
P28482	1pme	1pme_A	0.91989	0.930939	333	X-ray diffraction	2	0.273
P28482	6dmg	6dmg_A	0.955801	0.975138	346	X-ray diffraction	2.2	0.2361
P28482	8ao9	8ao9_A	0.930939	0.966851	337	X-ray diffraction	1.624	0.2324
P28482	6gjd	6gjd_A	0.941989	0.972376	341	X-ray diffraction	1.58	0.21
P28482	4fv8	4fv8_A	0.91989	0.933702	333	X-ray diffraction	2	0.2267
P28482	4fv0	4fv0_A	0.941989	0.964088	341	X-ray diffraction	2.1	0.2212
P28482	4xj0	4xj0_B	0.936464	0.953039	339	X-ray diffraction	2.58	0.2438
P28482	8ao3	8ao3_A	0.930939	0.966851	337	X-ray diffraction	1.778	0.2094
P28482	4qpa	4qpa_B	0.955801	0.964088	346	X-ray diffraction	2.85	0.2526
P28482	4zzo	4zzo_A	0.936464	0.966851	339	X-ray diffraction	1.63	0.2373
P28482	8ao5	8ao5_A	0.90884	0.947514	329	X-ray diffraction	1.595	0.214
P28482	6g9j	6g9j_A	0.958564	0.955801	347	X-ray diffraction	1.98	0.212
P28482	6qaq	6qaq_A	0.947514	0.975138	343	X-ray diffraction	1.58	0.229
P28482	6g9m	6g9m_A	0.941989	0.972376	341	X-ray diffraction	1.86	0.206
P28482	4iz7	4iz7_C	0.939227	0.955801	340	X-ray diffraction	1.8	0.2221
P28482	7w5o	7w5o_A	0.966851	0.966851	350	X-ray diffraction	2.35	0.2788
P28482	6g91	6g91_A	0.950276	0.969613	344	X-ray diffraction	1.8	0.22
P28482	5bui	5bui_A	0.933702	0.955801	338	X-ray diffraction	2.12	0.2218
P28482	4fv4	4fv4_A	0.90884	0.928177	329	X-ray diffraction	2.5	0.253
P28482	6g97	6g97_A	0.950276	0.977901	344	X-ray diffraction	1.9	0.223
P28482	5v62	5v62_A	0.969613	0.966851	351	X-ray diffraction	1.9	0.2033
P28482	4h3p	4h3p_D	0.933702	0.947514	338	X-ray diffraction	2.3	0.2237
P28482	6oph	6oph_A	0.961326	0.972376	348	X-ray diffraction	2.4	0.24287
P28482	6g54	6g54_A	0.958564	0.972376	347	X-ray diffraction	2.05	0.22096
P28482	7w5o	7w5o_B	0.955801	0.972376	346	X-ray diffraction	2.35	0.2788
P28482	8aoh	8aoh_A	0.91989	0.955801	333	X-ray diffraction	1.6	0.2137
P28482	3d42	3d42_B	0.0110497	0.0662983	4	X-ray diffraction	2.46	0.24082
P28482	6gdm	6gdm_A	0.941989	0.955801	341	X-ray diffraction	1.91	0.24265
P28482	7auv	7auv_A	0.955801	0.975138	346	X-ray diffraction	1.76	0.229
P28482	1tvo	1tvo_A	0.966851	0.969613	350	X-ray diffraction	2.5	0.272
P28482	4fmq	4fmq_A	0.966851	0.969613	350	X-ray diffraction	2.098	0.2244
P28482	6g93	6g93_A	0.947514	0.977901	343	X-ray diffraction	1.67	0.213
P28482	2ojg	2ojg_A	0.930939	0.958564	337	X-ray diffraction	2	0.26
P28482	4zzm	4zzm_A	0.950276	0.969613	344	X-ray diffraction	1.89	0.2544
P28482	7xc1	7xc1_B	0.955801	0.972376	346	X-ray diffraction	2.09	0.271
P28482	4qp8	4qp8_B	0.930939	0.955801	337	X-ray diffraction	2.446	0.2488
P28482	4qp2	4qp2_B	0.911602	0.941989	330	X-ray diffraction	2.23	0.234
P28482	4o6e	4o6e_A	0.906077	0.941989	328	X-ray diffraction	1.95	0.2232
P28482	7nr8	7nr8_A	0.953039	0.972376	345	X-ray diffraction	1.627	0.2135
P28482	4qp7	4qp7_A	0.930939	0.955801	337	X-ray diffraction	2.249	0.2434
P28482	4nif	4nif_E	0.961326	0.964088	348	X-ray diffraction	2.15	0.2076
P28482	4n0s	4n0s_A	0.961326	0.947514	348	X-ray diffraction	1.7992	0.189
P28482	4zzn	4zzn_A	0.933702	0.969613	338	X-ray diffraction	1.33	0.2023
P28482	6qa3	6qa3_A	0.941989	0.964088	341	X-ray diffraction	1.57	0.217
P28482	7xc1	7xc1_A	0.969613	0.966851	351	X-ray diffraction	2.09	0.271
P28482	5wp1	5wp1_A	0.939227	0.950276	340	X-ray diffraction	1.4	0.1796
P28482	4iza	4iza_A	0.961326	0.972376	348	X-ray diffraction	1.93	0.24261
P28482	6qaw	6qaw_A	0.928177	0.961326	336	X-ray diffraction	1.84	0.221
P28482	6qag	6qag_A	0.936464	0.969613	339	X-ray diffraction	2.07	0.235
P28482	5lcj	5lcj_A	0.953039	0.975138	345	X-ray diffraction	1.78	0.212
P28482	5buj	5buj_A	0.914365	0.928177	331	X-ray diffraction	1.85	0.2064
P28482	7nqq	7nqq_A	0.941989	0.975138	341	X-ray diffraction	1.943	0.2277
P28482	4fv3	4fv3_A	0.955801	0.975138	346	X-ray diffraction	2.2	0.2364
P28482	5v61	5v61_A	0.966851	0.969613	350	X-ray diffraction	2.2	0.212
P28482	4qp3	4qp3_A	0.939227	0.950276	340	X-ray diffraction	2.599	0.2675
P28482	3tei	3tei_A	0.936464	0.950276	339	X-ray diffraction	2.404	0.2351
P28482	4xj0	4xj0_A	0.955801	0.966851	346	X-ray diffraction	2.58	0.2438
P28482	6gdq	6gdq_A	0.936464	0.969613	339	X-ray diffraction	1.86	0.226
P28482	6rq4	6rq4_A	0.914365	0.950276	331	X-ray diffraction	1.96	0.232
P28482	4qp4	4qp4_A	0.930939	0.955801	337	X-ray diffraction	2.2	0.2352
P28482	6g8x	6g8x_A	0.933702	0.969613	338	X-ray diffraction	1.76	0.217
P28482	6g92	6g92_A	0.947514	0.966851	343	X-ray diffraction	1.99	0.227
P28482	8ao6	8ao6_A	0.928177	0.964088	336	X-ray diffraction	1.811	0.2215
P28482	6g9a	6g9a_A	0.941989	0.964088	341	X-ray diffraction	1.91	0.25
P28482	5nhv	5nhv_A	0.953039	0.969613	345	X-ray diffraction	2	0.2283
P28482	2oji	2oji_A	0.950276	0.964088	344	X-ray diffraction	2.6	0.267
P28482	4h3p	4h3p_A	0.944751	0.953039	342	X-ray diffraction	2.3	0.2237
P28482	4g6n	4g6n_A	0.941989	0.972376	341	X-ray diffraction	2	0.2253
P28482	6qah	6qah_A	0.936464	0.969613	339	X-ray diffraction	1.58	0.212
P28482	4qp7	4qp7_B	0.925414	0.953039	335	X-ray diffraction	2.249	0.2434
P28482	2y9q	2y9q_A	0.966851	0.969613	350	X-ray diffraction	1.55	0.1768
P28482	8ao8	8ao8_A	0.941989	0.972376	341	X-ray diffraction	1.697	0.2114
P28482	7x4u	7x4u_A	0.966851	0.969613	350	X-ray diffraction	1.98	0.2349
P28482	8aoi	8aoi_A	0.953039	0.972376	345	X-ray diffraction	1.602	0.202
P28482	4fv1	4fv1_A	0.944751	0.975138	342	X-ray diffraction	1.99	0.2245
P28482	4iz7	4iz7_A	0.950276	0.958564	344	X-ray diffraction	1.8	0.2221
P28482	4qpa	4qpa_A	0.917127	0.928177	332	X-ray diffraction	2.85	0.2526
P28482	7nr3	7nr3_A	0.928177	0.964088	336	X-ray diffraction	1.897	0.2364
P28482	6gjb	6gjb_A	0.958564	0.972376	347	X-ray diffraction	1.82	0.206
P28482	4qp4	4qp4_B	0.925414	0.953039	335	X-ray diffraction	2.2	0.2352
P28482	7nr5	7nr5_A	0.941989	0.975138	341	X-ray diffraction	1.766	0.2226
P28482	6q7t	6q7t_A	0.936464	0.972376	339	X-ray diffraction	1.6	0.22672
P28482	5ax3	5ax3_A	0.90884	0.928177	329	X-ray diffraction	2.984	0.2846
P28482	8aod	8aod_A	0.922652	0.958564	334	X-ray diffraction	1.62	0.2267
P28482	7e+75	7e75_A	0.964088	0.969613	349	X-ray diffraction	2.481	0.2656
P28482	3sa0	3sa0_A	0.977901	0.936464	354	X-ray diffraction	1.5947	0.1997
P28482	4zxt	4zxt_A	0.961326	0.950276	348	X-ray diffraction	2	0.1834
P28482	6q7s	6q7s_A	0.941989	0.972376	341	X-ray diffraction	1.73	0.23988
P28482	4fv5	4fv5_A	0.911602	0.930939	330	X-ray diffraction	2.4	0.2482
P28482	5v60	5v60_A	0.964088	0.972376	349	X-ray diffraction	2.18	0.2262
P28482	5bvf	5bvf_A	0.903315	0.917127	327	X-ray diffraction	1.9	0.2206
P28482	8aoj	8aoj_A	0.936464	0.969613	339	X-ray diffraction	1.12	0.2027
P28482	4qte	4qte_A	0.961326	0.972376	348	X-ray diffraction	1.5	0.16709
P28482	5bue	5bue_A	0.90884	0.930939	329	X-ray diffraction	2.4	0.2299
P28482	4fv6	4fv6_A	0.917127	0.933702	332	X-ray diffraction	2.5	0.249
P49841	3i4b	3i4b_A	0.854762	0.964286	359	X-ray diffraction	2.3	0.222
P49841	3zrk	3zrk_A	0.82619	0.980952	347	X-ray diffraction	2.37	0.24274
P49841	5k5n	5k5n_B	0.797619	0.959524	335	X-ray diffraction	2.2	0.2287
P49841	1uv5	1uv5_A	0.830952	0.978571	349	X-ray diffraction	2.8	0.226
P49841	3e+88	3e88_D	0.0238095	0.154762	10	X-ray diffraction	2.5	0.273
P49841	3q3b	3q3b_A	0.819048	0.97381	344	X-ray diffraction	2.7	0.259
P49841	4j1r	4j1r_B	0.82619	0.978571	347	X-ray diffraction	2.702	0.1932
P49841	1o6l	1o6l_C	0.0238095	0.154762	10	X-ray diffraction	1.6	0.227
P49841	5f94	5f94_B	0.830952	0.97619	349	X-ray diffraction	2.51	0.2257
P49841	3e+88	3e88_C	0.0238095	0.154762	10	X-ray diffraction	2.5	0.273
P49841	6gjo	6gjo_A	0.830952	0.983333	349	X-ray diffraction	2.91	0.237
P49841	8djd	8djd_A	0.804762	0.971429	338	X-ray diffraction	2.205	0.2218
P49841	4ekk	4ekk_D	0.0238095	0.154762	10	X-ray diffraction	2.8	0.27998
P49841	4acd	4acd_B	0.835714	0.980952	351	X-ray diffraction	2.6	0.2263
P49841	1q41	1q41_A	0.807143	0.961905	339	X-ray diffraction	2.1	0.245
P49841	8auz	8auz_A	0.835714	0.961905	351	X-ray diffraction	2.66	0.2291
P49841	6hk3	6hk3_B	0.833333	0.983333	350	X-ray diffraction	2.35	0.2335
P49841	4nm3	4nm3_A	0.852381	0.961905	358	X-ray diffraction	2.1	0.2418
P49841	3say	3say_B	0.828571	0.980952	348	X-ray diffraction	2.231	0.22983
P49841	7b6f	7b6f_A	0.82619	0.980952	347	X-ray diffraction	2.05	0.2093
P49841	4acg	4acg_B	0.835714	0.980952	351	X-ray diffraction	2.6	0.2249
P49841	3e+87	3e87_D	0.0238095	0.154762	10	X-ray diffraction	2.3	0.246
P49841	3du8	3du8_B	0.807143	0.969048	339	X-ray diffraction	2.2	0.246
P49841	1h8f	1h8f_B	0.833333	0.97619	350	X-ray diffraction	2.8	0.256
P49841	5f94	5f94_A	0.82381	0.978571	346	X-ray diffraction	2.51	0.2257
P49841	3f7z	3f7z_B	0.809524	0.969048	340	X-ray diffraction	2.4	0.253
P49841	3zrm	3zrm_A	0.82381	0.983333	346	X-ray diffraction	2.49	0.24658
P49841	3e8d	3e8d_C	0.0238095	0.154762	10	X-ray diffraction	2.7	0.26775
P49841	6hk3	6hk3_A	0.833333	0.983333	350	X-ray diffraction	2.35	0.2335
P49841	2jld	2jld_A	0.830952	0.978571	349	X-ray diffraction	2.35	0.227
P49841	5kpl	5kpl_B	0.809524	0.97381	340	X-ray diffraction	2.6	0.2438
P49841	2jld	2jld_B	0.830952	0.980952	349	X-ray diffraction	2.35	0.227
P49841	1pyx	1pyx_A	0.816667	0.971429	343	X-ray diffraction	2.4	0.233
P49841	3du8	3du8_A	0.8	0.966667	336	X-ray diffraction	2.2	0.246
P49841	5f95	5f95_A	0.821429	0.978571	345	X-ray diffraction	2.525	0.2424
P49841	4pte	4pte_A	0.811905	0.97619	341	X-ray diffraction	2.033	0.1947
P49841	6y9s	6y9s_B	0.809524	0.969048	340	X-ray diffraction	2.03	0.2493
P49841	1q4l	1q4l_A	0.814286	0.966667	342	X-ray diffraction	2.77	0.251
P49841	6y9r	6y9r_A	0.833333	0.983333	350	X-ray diffraction	2.08	0.2261
P49841	1j1b	1j1b_A	0.842857	0.97381	354	X-ray diffraction	1.8	0.242
P49841	1q5k	1q5k_A	0.821429	0.978571	345	X-ray diffraction	1.94	0.242
P49841	3l1s	3l1s_B	0.785714	0.95	330	X-ray diffraction	2.9	0.232
P49841	8auz	8auz_B	0.835714	0.961905	351	X-ray diffraction	2.66	0.2291
P49841	4ptc	4ptc_B	0.82619	0.980952	347	X-ray diffraction	2.711	0.2812
P49841	5kpm	5kpm_A	0.821429	0.980952	345	X-ray diffraction	2.69	0.2401
P49841	1q3w	1q3w_A	0.819048	0.97381	344	X-ray diffraction	2.3	0.248
P49841	7oy5	7oy5_A	0.816667	0.969048	343	X-ray diffraction	2.57	0.26
P49841	1gng	1gng_A	0.833333	0.978571	350	X-ray diffraction	2.6	0.262
P49841	8dje	8dje_B	0.816667	0.97381	343	X-ray diffraction	2.374	0.2266
P49841	4j71	4j71_A	0.828571	0.980952	348	X-ray diffraction	2.31	0.2339
P49841	3pup	3pup_A	0.82381	0.978571	346	X-ray diffraction	2.99	0.2489
P49841	6b8j	6b8j_A	0.821429	0.978571	345	X-ray diffraction	2.595	0.2466
P49841	8dje	8dje_A	0.82619	0.978571	347	X-ray diffraction	2.374	0.2266
P49841	4afj	4afj_A	0.819048	0.97619	344	X-ray diffraction	1.98	0.2161
P49841	4acc	4acc_A	0.835714	0.980952	351	X-ray diffraction	2.21	0.2194
P49841	3zrl	3zrl_A	0.828571	0.980952	348	X-ray diffraction	2.48	0.24916
P49841	4j1r	4j1r_A	0.819048	0.980952	344	X-ray diffraction	2.702	0.1932
P49841	4ptg	4ptg_B	0.790476	0.954762	332	X-ray diffraction	2.361	0.211
P49841	4afj	4afj_B	0.82619	0.97381	347	X-ray diffraction	1.98	0.2161
P49841	7u33	7u33_B	0.82381	0.978571	346	X-ray diffraction	2.6	0.2641
P49841	4ekk	4ekk_C	0.0238095	0.154762	10	X-ray diffraction	2.8	0.27998
P49841	6h0u	6h0u_B	0.828571	0.980952	348	X-ray diffraction	2.3	0.24047
P49841	3ow4	3ow4_D	0.0238095	0.154762	10	X-ray diffraction	2.6	0.26756
P49841	3i4b	3i4b_B	0.82619	0.980952	347	X-ray diffraction	2.3	0.222
P49841	5kpk	5kpk_B	0.821429	0.980952	345	X-ray diffraction	2.4	0.2236
P49841	7z1f	7z1f_B	0.764286	0.92619	321	X-ray diffraction	3	0.2487
P49841	1j1c	1j1c_A	0.842857	0.97381	354	X-ray diffraction	2.1	0.242
P49841	3qkk	3qkk_C	0.0238095	0.154762	10	X-ray diffraction	2.3	0.2503
P49841	3f7z	3f7z_A	0.809524	0.966667	340	X-ray diffraction	2.4	0.253
P49841	3e8d	3e8d_D	0.0238095	0.154762	10	X-ray diffraction	2.7	0.26775
P49841	1q3d	1q3d_B	0.807143	0.97381	339	X-ray diffraction	2.2	0.252
P49841	6gjo	6gjo_B	0.816667	0.978571	343	X-ray diffraction	2.91	0.237
P49841	6gn1	6gn1_A	0.809524	0.97619	340	X-ray diffraction	2.6	0.2589
P49841	5hlp	5hlp_B	0.802381	0.969048	337	X-ray diffraction	2.45	0.2398
P49841	3cqw	3cqw_C	0.0238095	0.154762	10	X-ray diffraction	2	0.257
P49841	1h8f	1h8f_A	0.838095	0.971429	352	X-ray diffraction	2.8	0.256
P49841	4nm7	4nm7_A	0.845238	0.969048	355	X-ray diffraction	2.3	0.234
P49841	4j1r	4j1r_D	0.82381	0.980952	346	X-ray diffraction	2.702	0.1932
P49841	3q3b	3q3b_B	0.811905	0.97381	341	X-ray diffraction	2.7	0.259
P49841	1o6k	1o6k_C	0.0238095	0.154762	10	X-ray diffraction	1.7	0.234
P49841	7u36	7u36_A	0.833333	0.978571	350	X-ray diffraction	2.75	0.2753
P49841	1q3d	1q3d_A	0.807143	0.969048	339	X-ray diffraction	2.2	0.252
P49841	1j1b	1j1b_B	0.866667	0.954762	364	X-ray diffraction	1.8	0.242
P49841	7u2z	7u2z_A	0.821429	0.978571	345	X-ray diffraction	2.21	0.2662
P49841	7u2z	7u2z_B	0.828571	0.980952	348	X-ray diffraction	2.21	0.2662
P49841	1i09	1i09_A	0.804762	0.92381	338	X-ray diffraction	2.7	0.274
P49841	3f88	3f88_B	0.811905	0.97619	341	X-ray diffraction	2.6	0.281
P49841	1gng	1gng_B	0.85	0.971429	357	X-ray diffraction	2.6	0.262
P49841	1q41	1q41_B	0.816667	0.978571	343	X-ray diffraction	2.1	0.245
P49841	4j71	4j71_B	0.828571	0.980952	348	X-ray diffraction	2.31	0.2339
P49841	3f88	3f88_A	0.811905	0.97619	341	X-ray diffraction	2.6	0.281
P49841	5kpk	5kpk_A	0.82619	0.980952	347	X-ray diffraction	2.4	0.2236
P49841	7u31	7u31_B	0.82381	0.978571	346	X-ray diffraction	2.38	0.2759
P49841	3mv5	3mv5_C	0.0238095	0.154762	10	X-ray diffraction	2.47	0.282
P49841	4ptg	4ptg_A	0.792857	0.959524	333	X-ray diffraction	2.361	0.211
P49841	7sxj	7sxj_A	0.82619	0.971429	347	X-ray diffraction	1.85	0.2034
P49841	3cqu	3cqu_C	0.0238095	0.154762	10	X-ray diffraction	2.2	0.283
P49841	4j1r	4j1r_C	0.821429	0.978571	345	X-ray diffraction	2.702	0.1932
P49841	8ff8	8ff8_B	0.82381	0.980952	346	X-ray diffraction	2.33	0.2171
P49841	8djd	8djd_B	0.811905	0.971429	341	X-ray diffraction	2.205	0.2218
P49841	4nm0	4nm0_A	0.847619	0.971429	356	X-ray diffraction	2.5	0.2395
P49841	1r0e	1r0e_A	0.819048	0.980952	344	X-ray diffraction	2.25	0.25171
P49841	4acc	4acc_B	0.835714	0.980952	351	X-ray diffraction	2.21	0.2194
P49841	8ff8	8ff8_A	0.82619	0.980952	347	X-ray diffraction	2.33	0.2171
P49841	3e+87	3e87_C	0.0238095	0.154762	10	X-ray diffraction	2.3	0.246
P49841	1j1c	1j1c_B	0.866667	0.954762	364	X-ray diffraction	2.1	0.242
P49841	2jdr	2jdr_C	0.0238095	0.154762	10	X-ray diffraction	2.3	0.252
P49841	3zrk	3zrk_B	0.830952	0.980952	349	X-ray diffraction	2.37	0.24274
P49841	6y9s	6y9s_A	0.819048	0.97619	344	X-ray diffraction	2.03	0.2493
P49841	3l1s	3l1s_A	0.8	0.933333	336	X-ray diffraction	2.9	0.232
P49841	1q3w	1q3w_B	0.811905	0.97381	341	X-ray diffraction	2.3	0.248
P49841	5t31	5t31_B	0.795238	0.959524	334	X-ray diffraction	2.85	0.26797
P49841	6tcu	6tcu_A	0.833333	0.983333	350	X-ray diffraction	2.14	0.2397
P49841	8djc	8djc_B	0.790476	0.95	332	X-ray diffraction	2.463	0.2419
P49841	5hlp	5hlp_A	0.807143	0.97381	339	X-ray diffraction	2.45	0.2398
P49841	3zrm	3zrm_B	0.830952	0.980952	349	X-ray diffraction	2.49	0.24658
P49841	2x39	2x39_C	0.0238095	0.154762	10	X-ray diffraction	1.93	0.226
P49841	1r0e	1r0e_B	0.819048	0.980952	344	X-ray diffraction	2.25	0.25171
P49841	6h0u	6h0u_A	0.828571	0.980952	348	X-ray diffraction	2.3	0.24047
P49841	3zdi	3zdi_A	0.830952	0.980952	349	X-ray diffraction	2.645	0.2423
P49841	6hk4	6hk4_B	0.833333	0.983333	350	X-ray diffraction	2.5	0.2492
P49841	7z1f	7z1f_A	0.85	0.959524	357	X-ray diffraction	3	0.2487
P49841	7z1g	7z1g_A	0.847619	0.966667	356	X-ray diffraction	2.85	0.2283
P49841	4nm5	4nm5_A	0.859524	0.959524	361	X-ray diffraction	2.3	0.2319
P49841	1q5k	1q5k_B	0.819048	0.969048	344	X-ray diffraction	1.94	0.242
P49841	4ach	4ach_A	0.835714	0.980952	351	X-ray diffraction	2.6	0.2517
P49841	5t31	5t31_A	0.797619	0.961905	335	X-ray diffraction	2.85	0.26797
P49841	6v6l	6v6l_A	0.819048	0.966667	344	X-ray diffraction	2.19	0.234
P49841	8djc	8djc_A	0.788095	0.952381	331	X-ray diffraction	2.463	0.2419
P49841	6gn1	6gn1_B	0.809524	0.97619	340	X-ray diffraction	2.6	0.2589
P49841	4ach	4ach_B	0.835714	0.980952	351	X-ray diffraction	2.6	0.2517
P49841	1o9u	1o9u_A	0.833333	0.97381	350	X-ray diffraction	2.4	0.26
P49841	3sd0	3sd0_A	0.833333	0.983333	350	X-ray diffraction	2.7	0.254
P49841	5k5n	5k5n_A	0.790476	0.957143	332	X-ray diffraction	2.2	0.2287
P49841	3pup	3pup_B	0.82619	0.980952	347	X-ray diffraction	2.99	0.2489
P49841	7u31	7u31_A	0.833333	0.978571	350	X-ray diffraction	2.38	0.2759
P49841	4b7t	4b7t_A	0.833333	0.983333	350	X-ray diffraction	2.772	0.2353
P49841	3say	3say_A	0.828571	0.980952	348	X-ray diffraction	2.231	0.22983
P49841	1q4l	1q4l_B	0.802381	0.964286	337	X-ray diffraction	2.77	0.251
P49841	5kpl	5kpl_A	0.809524	0.97381	340	X-ray diffraction	2.6	0.2438
P49841	3zrl	3zrl_B	0.830952	0.980952	349	X-ray diffraction	2.48	0.24916
P49841	7u36	7u36_B	0.82381	0.978571	346	X-ray diffraction	2.75	0.2753
P49841	2jdo	2jdo_C	0.0238095	0.154762	10	X-ray diffraction	1.8	0.21
P49841	4acg	4acg_A	0.835714	0.980952	351	X-ray diffraction	2.6	0.2249
P49841	3ow4	3ow4_C	0.0238095	0.154762	10	X-ray diffraction	2.6	0.26756
P49841	7u33	7u33_A	0.833333	0.978571	350	X-ray diffraction	2.6	0.2641
P49841	5f95	5f95_B	0.804762	0.961905	338	X-ray diffraction	2.525	0.2424
P49841	8av1	8av1_A	0.835714	0.961905	351	X-ray diffraction	2.15	0.2097
P49841	7sxh	7sxh_A	0.811905	0.97381	341	X-ray diffraction	2.09	0.2554
P49841	5kpm	5kpm_B	0.82381	0.980952	346	X-ray diffraction	2.69	0.2401
P49841	7oy5	7oy5_B	0.819048	0.971429	344	X-ray diffraction	2.57	0.26
P49841	4ptc	4ptc_A	0.814286	0.978571	342	X-ray diffraction	2.711	0.2812
P49841	4acd	4acd_A	0.835714	0.980952	351	X-ray diffraction	2.6	0.2263
P49841	3sd0	3sd0_B	0.830952	0.983333	349	X-ray diffraction	2.7	0.254
P49841	1pyx	1pyx_B	0.804762	0.969048	338	X-ray diffraction	2.4	0.233
P49841	8av1	8av1_B	0.835714	0.961905	351	X-ray diffraction	2.15	0.2097
P49841	6hk4	6hk4_A	0.833333	0.983333	350	X-ray diffraction	2.5	0.2492
P49841	4pte	4pte_B	0.82619	0.980952	347	X-ray diffraction	2.033	0.1947
P49841	1i09	1i09_B	0.811905	0.969048	341	X-ray diffraction	2.7	0.274
P33981	5n87	5n87_A	0.298716	0.990665	256	X-ray diffraction	2.29	0.23829
P33981	5n7v	5n7v_A	0.304551	0.989498	261	X-ray diffraction	2.52	0.27839
P33981	3wzk	3wzk_A	0.30105	0.991832	258	X-ray diffraction	2.3	0.2799
P33981	5eho	5eho_A	0.30105	0.991832	258	X-ray diffraction	2.18	0.2069
P33981	5ei6	5ei6_A	0.308051	0.987165	264	X-ray diffraction	2.01	0.2205
P33981	3cek	3cek_A	0.298716	0.988331	256	X-ray diffraction	2.3	0.25
P33981	5n84	5n84_A	0.298716	0.990665	256	X-ray diffraction	2.3	0.26068
P33981	5ei8	5ei8_A	0.304551	0.990665	261	X-ray diffraction	2.17	0.2441
P33981	3hmn	3hmn_A	0.29755	0.989498	255	X-ray diffraction	2.7	0.26457
P33981	5ntt	5ntt_A	0.323221	0.974329	277	X-ray diffraction	2.75	0.2298
P33981	4c4f	4c4f_A	0.29755	0.989498	255	X-ray diffraction	2.36	0.2219
P33981	4js8	4js8_A	0.304551	0.988331	261	X-ray diffraction	1.94	0.2527
P33981	4bi1	4bi1_A	0.294049	0.988331	252	X-ray diffraction	2.7	0.2283
P33981	4bi0	4bi0_A	0.296383	0.989498	254	X-ray diffraction	2.84	0.2236
P33981	4zeg	4zeg_A	0.303384	0.985998	260	X-ray diffraction	2.33	0.26289
P33981	4cva	4cva_A	0.29755	0.989498	255	X-ray diffraction	2.5	0.215
P33981	4cv9	4cv9_A	0.29755	0.989498	255	X-ray diffraction	2.5	0.2323
P33981	4c4i	4c4i_A	0.295216	0.991832	253	X-ray diffraction	2.65	0.2135
P33981	4c4e	4c4e_A	0.299883	0.990665	257	X-ray diffraction	2.6	0.2116
P33981	6tnc	6tnc_A	0.302217	0.990665	259	X-ray diffraction	2.3	0.2356
P33981	6tnd	6tnd_A	0.296383	0.989498	254	X-ray diffraction	2.58	0.2494
P33981	4bhz	4bhz_A	0.292882	0.985998	251	X-ray diffraction	2.85	0.23
P33981	5eh0	5eh0_A	0.30105	0.990665	258	X-ray diffraction	2.18	0.2165
P33981	3w1f	3w1f_A	0.302217	0.990665	259	X-ray diffraction	2.7	0.2774
P33981	5ljj	5ljj_A	0.308051	0.985998	264	X-ray diffraction	3	0.2678
P33981	6tnb	6tnb_A	0.294049	0.989498	252	X-ray diffraction	2.65	0.2616
P33981	7cja	7cja_A	0.309218	0.985998	265	X-ray diffraction	2.49	0.2533
P33981	4c4g	4c4g_A	0.294049	0.985998	252	X-ray diffraction	2.65	0.2231
P33981	3vqu	3vqu_A	0.30105	0.989498	258	X-ray diffraction	2.4	0.2844
P33981	7cil	7cil_A	0.309218	0.987165	265	X-ray diffraction	2.3	0.2461
P33981	3hmp	3hmp_A	0.30105	0.989498	258	X-ray diffraction	2.3	0.24762
P33981	3gfw	3gfw_A	0.295216	0.987165	253	X-ray diffraction	2.74	0.239
P33981	5ap2	5ap2_A	0.298716	0.990665	256	X-ray diffraction	2.8	0.2539
P33981	4c4j	4c4j_A	0.305718	0.989498	262	X-ray diffraction	2.5	0.2099
P33981	5ap0	5ap0_A	0.298716	0.988331	256	X-ray diffraction	2.15	0.2199
P33981	5ehl	5ehl_A	0.30105	0.988331	258	X-ray diffraction	2.66	0.2192
P33981	4o6l	4o6l_B	0.298716	0.988331	256	X-ray diffraction	2.38	0.2499
P33981	5ap7	5ap7_A	0.306884	0.982497	263	X-ray diffraction	2.45	0.2343
P33981	7chn	7chn_A	0.310385	0.980163	266	X-ray diffraction	2.4	0.2556
P33981	5n93	5n93_A	0.303384	0.990665	260	X-ray diffraction	2.1	0.26798
P33981	4c4h	4c4h_A	0.289382	0.987165	248	X-ray diffraction	2.8	0.2411
P33981	4jt3	4jt3_A	0.296383	0.990665	254	X-ray diffraction	2.2	0.2514
P33981	4d2s	4d2s_A	0.290548	0.980163	249	X-ray diffraction	2.5	0.221
P33981	6gvj	6gvj_A	0.317386	0.980163	272	X-ray diffraction	2.41	0.2334
P33981	5ap6	5ap6_A	0.305718	0.987165	262	X-ray diffraction	2.1	0.2089
P33981	2zmd	2zmd_A	0.302217	0.987165	259	X-ray diffraction	2.88	0.2605
P33981	4o6l	4o6l_A	0.303384	0.988331	260	X-ray diffraction	2.38	0.2499
P33981	7lqd	7lqd_A	0.313886	0.983664	269	X-ray diffraction	1.95	0.2462
P33981	7clh	7clh_A	0.303384	0.990665	260	X-ray diffraction	2.9	0.2721
P33981	3wzj	3wzj_A	0.299883	0.991832	257	X-ray diffraction	2.75	0.282
P33981	3wyx	3wyx_A	0.30105	0.990665	258	X-ray diffraction	2.9	0.2725
P33981	5mrb	5mrb_A	0.308051	0.984831	264	X-ray diffraction	2.2	0.2159
P33981	5ap1	5ap1_A	0.317386	0.98133	272	X-ray diffraction	2.05	0.2107
P33981	6b4w	6b4w_A	0.302217	0.989498	259	X-ray diffraction	2.9	0.25313
P33981	3h9f	3h9f_A	0.306884	0.988331	263	X-ray diffraction	2.6	0.253
P33981	7cht	7cht_A	0.304551	0.988331	261	X-ray diffraction	2.4	0.2587
P33981	5ap5	5ap5_A	0.294049	0.988331	252	X-ray diffraction	2.8	0.2457
P33981	6tn9	6tn9_A	0.302217	0.985998	259	X-ray diffraction	2.6	0.2647
P33981	5ap4	5ap4_A	0.30105	0.984831	258	X-ray diffraction	2.85	0.2263
P33981	6n6o	6n6o_A	0.296383	0.988331	254	X-ray diffraction	2.6	0.2439
P33981	7chm	7chm_A	0.303384	0.990665	260	X-ray diffraction	2.65	0.2531
P33981	5ap3	5ap3_A	0.296383	0.988331	254	X-ray diffraction	2.7	0.2362
P33981	5n9s	5n9s_A	0.303384	0.989498	260	X-ray diffraction	2.3	0.24485
P33981	6h3k	6h3k_A	0.299883	0.990665	257	X-ray diffraction	2.48	0.231
P33981	3hmo	3hmo_A	0.299883	0.988331	257	X-ray diffraction	2.4	0.26128
P33981	5ehy	5ehy_A	0.29755	0.989498	255	X-ray diffraction	2.26	0.2072
P33981	3dbq	3dbq_A	0.302217	0.987165	259	X-ray diffraction	2.7	0.2852
P33981	4cv8	4cv8_A	0.29755	0.991832	255	X-ray diffraction	3	0.2256
P33981	5na0	5na0_A	0.296383	0.989498	254	X-ray diffraction	2.9	0.27092
P10636	7nrt	7nrt_J	0.101583	0.994723	77	Electron Microscopy	2.68	0.2228
P10636	7ypg	7ypg_A	0.0778364	0.976253	59	Electron Microscopy	2.5	0.2696
P10636	8q8y	8q8y_E	0.0963061	0.994723	73	Electron Microscopy	2.88	0.257
P10636	8fug	8fug_R	0.0963061	0.994723	73	Electron Microscopy	2.7	0.23668
P10636	8q9h	8q9h_D	0.0963061	0.994723	73	Electron Microscopy	2.18	0.281
P10636	8q98	8q98_E	0.0989446	0.996042	75	Electron Microscopy	1.75	0.2129
P10636	7qkz	7qkz_D	0.0145119	0.916887	11	Electron Microscopy	2.65	0.2668
P10636	8q9g	8q9g_D	0.0963061	0.994723	73	Electron Microscopy	2.65	0.2137
P10636	8q9f	8q9f_B	0.091029	0.990765	69	Electron Microscopy	1.91	0.2102
P10636	8ore	8ore_A	0.101583	0.994723	77	Electron Microscopy	2.5	0.2575
P10636	7nrs	7nrs_A	0.101583	0.994723	77	Electron Microscopy	2.68	0.2544
P10636	8g55	8g55_C	0.0831135	0.877309	63	Solid-state NMR
P10636	8q9l	8q9l_G	0.0963061	0.994723	73	Electron Microscopy	2.76	0.23983
P10636	8fug	8fug_C	0.0963061	0.994723	73	Electron Microscopy	2.7	0.23668
P10636	6dca	6dca_R	0.00791557	0.895778	6	X-ray diffraction	2.599	0.2588
P10636	8fug	8fug_D	0.0963061	0.994723	73	Electron Microscopy	2.7	0.23668
P10636	7p66	7p66_B	0.14248	0.953826	108	Electron Microscopy	3	0.203
P10636	8fug	8fug_V	0.0963061	0.994723	73	Electron Microscopy	2.7	0.23668
P10636	7nrt	7nrt_G	0.101583	0.994723	77	Electron Microscopy	2.68	0.2228
P10636	7qkw	7qkw_F	0.0633245	0.886544	48	Electron Microscopy	2.32	0.2448
P10636	7nrq	7nrq_B	0.101583	0.994723	77	Electron Microscopy	2.76	0.22626
P10636	4y32	4y32_C	0.00923483	0.894459	7	X-ray diffraction	1.7	0.2379
P10636	7p6a	7p6a_E	0.14248	0.953826	108	Electron Microscopy	1.9	0.206
P10636	8q9e	8q9e_E	0.0949868	0.993404	72	Electron Microscopy	2.97	0.2226
P10636	7p6b	7p6b_D	0.14248	0.953826	108	Electron Microscopy	2.2
P10636	7qk5	7qk5_F	0.0976253	0.996042	74	Electron Microscopy	1.92	0.2078
P10636	7p65	7p65_D	0.145119	0.951187	110	Electron Microscopy	2.7	0.2436
P10636	8q7t	8q7t_B	0.0989446	0.996042	75	Electron Microscopy	3	0.2556
P10636	8q8y	8q8y_C	0.0976253	0.996042	74	Electron Microscopy	2.88	0.257
P10636	7r4t	7r4t_C	0.100264	0.996042	76	Electron Microscopy	2.75	0.1968
P10636	7qk6	7qk6_A	0.0712401	0.894459	54	Electron Microscopy	2.27	0.2721
P10636	6xli	6xli_E	0.0171504	0.886544	13	X-ray diffraction	2	0.2133
P10636	7p6c	7p6c_B	0.14248	0.953826	108	Electron Microscopy	2.5	0.2516
P10636	8ore	8ore_C	0.101583	0.994723	77	Electron Microscopy	2.5	0.2575
P10636	8q9m	8q9m_A	0.0989446	0.996042	75	Electron Microscopy	2.65	0.237
P10636	6bb4	6bb4_R	0.00923483	0.894459	7	X-ray diffraction	2.099	0.2699
P10636	7nrt	7nrt_D	0.101583	0.994723	77	Electron Microscopy	2.68	0.2228
P10636	6tjx	6tjx_B	0.141161	0.955145	107	Electron Microscopy	3	0.197
P10636	7nrq	7nrq_J	0.101583	0.994723	77	Electron Microscopy	2.76	0.22626
P10636	8q2k	8q2k_A	0.0989446	0.996042	75	Electron Microscopy	2.88	0.2446
P10636	7mkf	7mkf_B	0.0963061	0.994723	73	Electron Microscopy	3	0.266
P10636	6bb4	6bb4_Q	0.00923483	0.894459	7	X-ray diffraction	2.099	0.2699
P10636	8g55	8g55_I	0.0831135	0.877309	63	Solid-state NMR
P10636	7ypg	7ypg_E	0.0778364	0.976253	59	Electron Microscopy	2.5	0.2696
P10636	8q27	8q27_D	0.100264	0.994723	76	Electron Microscopy	2.02	0.246
P10636	8q2j	8q2j_D	0.101583	0.994723	77	Electron Microscopy	2.23	0.2384
P10636	8q9j	8q9j_A	0.0963061	0.994723	73	Electron Microscopy	2.96	0.281
P10636	8q9l	8q9l_B	0.0963061	0.994723	73	Electron Microscopy	2.76	0.23983
P10636	6nwp	6nwp_A	0.0989446	0.996042	75	Electron Microscopy	2.3	0.2752
P10636	8q97	8q97_D	0.0936675	0.993404	71	Electron Microscopy	2.99	0.23
P10636	8q9j	8q9j_C	0.0963061	0.994723	73	Electron Microscopy	2.96	0.281
P10636	8q8w	8q8w_D	0.0989446	0.996042	75	Electron Microscopy	2.85	0.25421
P10636	8fug	8fug_P	0.0963061	0.994723	73	Electron Microscopy	2.7	0.23668
P10636	7nrt	7nrt_E	0.101583	0.994723	77	Electron Microscopy	2.68	0.2228
P10636	8q9h	8q9h_B	0.0963061	0.994723	73	Electron Microscopy	2.18	0.281
P10636	8fug	8fug_N	0.0963061	0.994723	73	Electron Microscopy	2.7	0.23668
P10636	8q9l	8q9l_E	0.0963061	0.994723	73	Electron Microscopy	2.76	0.23983
P10636	7r4t	7r4t_E	0.100264	0.996042	76	Electron Microscopy	2.75	0.1968
P10636	8q98	8q98_B	0.0989446	0.996042	75	Electron Microscopy	1.75	0.2129
P10636	8q7l	8q7l_E	0.0963061	0.994723	73	Electron Microscopy	2.82	0.2046
P10636	4fl5	4fl5_Q	0.00659631	0.897098	5	X-ray diffraction	1.9	0.2117
P10636	5zia	5zia_J	0.0118734	0.891821	9	X-ray diffraction	2.603	0.2488
P10636	8fug	8fug_S	0.0963061	0.994723	73	Electron Microscopy	2.7	0.23668
P10636	8q2l	8q2l_E	0.0949868	0.994723	72	Electron Microscopy	2.2	0.181
P10636	5btv	5btv_P	0.00527704	0.908971	4	X-ray diffraction	1.7	0.2025
P10636	8orf	8orf_C	0.133245	0.960422	101	Electron Microscopy	2.5	0.2219
P10636	8q8c	8q8c_D	0.0989446	0.996042	75	Electron Microscopy	1.92	0.23511
P10636	8q2k	8q2k_F	0.0989446	0.996042	75	Electron Microscopy	2.88	0.2446
P10636	6fby	6fby_D	0.00791557	0.895778	6	X-ray diffraction	1.5	0.1798
P10636	8fug	8fug_W	0.0963061	0.994723	73	Electron Microscopy	2.7	0.23668
P10636	6nwp	6nwp_E	0.0989446	0.996042	75	Electron Microscopy	2.3	0.2752
P10636	8fug	8fug_Q	0.0963061	0.994723	73	Electron Microscopy	2.7	0.23668
P10636	7ypg	7ypg_C	0.0778364	0.976253	59	Electron Microscopy	2.5	0.2696
P10636	7qk6	7qk6_B	0.0712401	0.894459	54	Electron Microscopy	2.27	0.2721
P10636	8q9l	8q9l_C	0.0963061	0.994723	73	Electron Microscopy	2.76	0.23983
P10636	6fby	6fby_B	0.00923483	0.894459	7	X-ray diffraction	1.5	0.1798
P10636	8fug	8fug_B	0.0963061	0.994723	73	Electron Microscopy	2.7	0.23668
P10636	7qk2	7qk2_E	0.0936675	0.993404	71	Electron Microscopy	2.61	0.1582
P10636	7r4t	7r4t_D	0.100264	0.996042	76	Electron Microscopy	2.75	0.1968
P10636	8qcr	8qcr_E	0.0897098	0.989446	68	Electron Microscopy	2.75	0.2434
P10636	8q8s	8q8s_B	0.100264	0.996042	76	Electron Microscopy	2.68	0.1818
P10636	7mkf	7mkf_I	0.0963061	0.994723	73	Electron Microscopy	3	0.266
P10636	8q97	8q97_A	0.0936675	0.993404	71	Electron Microscopy	2.99	0.23
P10636	7qkf	7qkf_B	0.0408971	0.941953	31	Electron Microscopy	2.83	0.269
P10636	8q9e	8q9e_A	0.0949868	0.993404	72	Electron Microscopy	2.97	0.2226
P10636	8q8c	8q8c_E	0.0897098	0.989446	68	Electron Microscopy	1.92	0.23511
P10636	8q2j	8q2j_B	0.101583	0.994723	77	Electron Microscopy	2.23	0.2384
P10636	7qk3	7qk3_C	0.0804749	0.890501	61	Electron Microscopy	2.44	0.21418
P10636	8g55	8g55_B	0.0831135	0.877309	63	Solid-state NMR
P10636	7p66	7p66_D	0.14248	0.953826	108	Electron Microscopy	3	0.203
P10636	7qk5	7qk5_D	0.0976253	0.996042	74	Electron Microscopy	1.92	0.2078
P10636	7qjx	7qjx_H	0.0989446	0.996042	75	Electron Microscopy	2.99	0.248
P10636	5zia	5zia_C	0.0118734	0.891821	9	X-ray diffraction	2.603	0.2488
P10636	8g55	8g55_E	0.0831135	0.877309	63	Solid-state NMR
P10636	7qk2	7qk2_D	0.0936675	0.993404	71	Electron Microscopy	2.61	0.1582
P10636	7r4t	7r4t_B	0.100264	0.996042	76	Electron Microscopy	2.75	0.1968
P10636	6tjx	6tjx_E	0.141161	0.955145	107	Electron Microscopy	3	0.197
P10636	8q8s	8q8s_C	0.100264	0.996042	76	Electron Microscopy	2.68	0.1818
P10636	6xli	6xli_F	0.0171504	0.886544	13	X-ray diffraction	2	0.2133
P10636	7qkm	7qkm_A	0.0725594	0.89314	55	Electron Microscopy	2.66	0.2422
P10636	8q8m	8q8m_D	0.100264	0.996042	76	Electron Microscopy	2.95	0.2509
P10636	8q9j	8q9j_E	0.0963061	0.994723	73	Electron Microscopy	2.96	0.281
P10636	8q2j	8q2j_A	0.101583	0.994723	77	Electron Microscopy	2.23	0.2384
P10636	8q99	8q99_A	0.0936675	0.993404	71	Electron Microscopy	2.7	0.2526
P10636	4y3b	4y3b_D	0.00791557	0.895778	6	X-ray diffraction	1.8	0.1933
P10636	7p6b	7p6b_E	0.14248	0.953826	108	Electron Microscopy	2.2
P10636	7qkk	7qkk_B	0.100264	0.996042	76	Electron Microscopy	2.8	0.25171
P10636	6xli	6xli_P	0.0171504	0.886544	13	X-ray diffraction	2	0.2133
P10636	7nrq	7nrq_I	0.101583	0.994723	77	Electron Microscopy	2.76	0.22626
P10636	8q8f	8q8f_C	0.100264	0.996042	76	Electron Microscopy	2.93	0.2324
P10636	8ore	8ore_B	0.101583	0.994723	77	Electron Microscopy	2.5	0.2575
P10636	7nrq	7nrq_G	0.101583	0.994723	77	Electron Microscopy	2.76	0.22626
P10636	8q9e	8q9e_B	0.0949868	0.993404	72	Electron Microscopy	2.97	0.2226
P10636	8q97	8q97_B	0.0936675	0.993404	71	Electron Microscopy	2.99	0.23
P10636	8q27	8q27_A	0.0989446	0.996042	75	Electron Microscopy	2.02	0.246
P10636	7qkz	7qkz_A	0.0145119	0.916887	11	Electron Microscopy	2.65	0.2668
P10636	8q9g	8q9g_F	0.0963061	0.994723	73	Electron Microscopy	2.65	0.2137
P10636	4tqe	4tqe_A	0.0211082	0.882586	16	X-ray diffraction	1.6	0.19715
P10636	7p6a	7p6a_B	0.14248	0.953826	108	Electron Microscopy	1.9	0.206
P10636	8q8w	8q8w_A	0.0897098	0.989446	68	Electron Microscopy	2.85	0.25421
P10636	7p68	7p68_D	0.14248	0.953826	108	Electron Microscopy	2.9	0.1986
P10636	8q88	8q88_D	0.100264	0.996042	76	Electron Microscopy	2.95	0.2268
P10636	6nwp	6nwp_F	0.0989446	0.996042	75	Electron Microscopy	2.3	0.2752
P10636	8qcr	8qcr_A	0.0897098	0.989446	68	Electron Microscopy	2.75	0.2434
P10636	6fi5	6fi5_B	0.00659631	0.897098	5	X-ray diffraction	1.7	0.2268
P10636	8fug	8fug_G	0.0963061	0.994723	73	Electron Microscopy	2.7	0.23668
P10636	8q7l	8q7l_B	0.0976253	0.996042	74	Electron Microscopy	2.82	0.2046
P10636	8p34	8p34_A	0.124011	0.970976	94	Electron Microscopy	2.61	0.2092
P10636	7qkf	7qkf_E	0.0686016	0.968338	52	Electron Microscopy	2.83	0.269
P10636	8q7l	8q7l_C	0.0976253	0.996042	74	Electron Microscopy	2.82	0.2046
P10636	8q9f	8q9f_D	0.091029	0.990765	69	Electron Microscopy	1.91	0.2102
P10636	8q88	8q88_F	0.100264	0.996042	76	Electron Microscopy	2.95	0.2268
P10636	7p68	7p68_F	0.14248	0.953826	108	Electron Microscopy	2.9	0.1986
P10636	8q9g	8q9g_C	0.0963061	0.994723	73	Electron Microscopy	2.65	0.2137
P10636	6dc9	6dc9_Q	0.00791557	0.895778	6	X-ray diffraction	2.999	0.2599
P10636	8orf	8orf_A	0.133245	0.960422	101	Electron Microscopy	2.5	0.2219
P10636	8q9j	8q9j_F	0.0963061	0.994723	73	Electron Microscopy	2.96	0.281
P10636	7p68	7p68_J	0.14248	0.953826	108	Electron Microscopy	2.9	0.1986
P10636	7nrt	7nrt_B	0.101583	0.994723	77	Electron Microscopy	2.68	0.2228
P10636	8q2j	8q2j_E	0.101583	0.994723	77	Electron Microscopy	2.23	0.2384
P10636	7qku	7qku_E	0.0989446	0.996042	75	Electron Microscopy	2.57	0.2543
P10636	7qkw	7qkw_B	0.0712401	0.894459	54	Electron Microscopy	2.32	0.2448
P10636	7nrs	7nrs_C	0.101583	0.994723	77	Electron Microscopy	2.68	0.2544
P10636	8orf	8orf_B	0.133245	0.960422	101	Electron Microscopy	2.5	0.2219
P10636	8q8m	8q8m_B	0.100264	0.996042	76	Electron Microscopy	2.95	0.2509
P10636	7ql2	7ql2_B	0.0659631	0.889182	50	Electron Microscopy	2.95	0.2433
P10636	8q9l	8q9l_A	0.0963061	0.994723	73	Electron Microscopy	2.76	0.23983
P10636	7qkm	7qkm_B	0.0725594	0.89314	55	Electron Microscopy	2.66	0.2422
P10636	7p6a	7p6a_A	0.14248	0.953826	108	Electron Microscopy	1.9	0.206
P10636	8fug	8fug_E	0.0963061	0.994723	73	Electron Microscopy	2.7	0.23668
P10636	8fug	8fug_L	0.0963061	0.994723	73	Electron Microscopy	2.7	0.23668
P10636	7nrq	7nrq_H	0.101583	0.994723	77	Electron Microscopy	2.76	0.22626
P10636	4y5i	4y5i_F	0.00923483	0.894459	7	X-ray diffraction	1.4	0.1716
P10636	7p68	7p68_H	0.14248	0.953826	108	Electron Microscopy	2.9	0.1986
P10636	7mkf	7mkf_H	0.0963061	0.994723	73	Electron Microscopy	3	0.266
P10636	8q2l	8q2l_F	0.0949868	0.994723	72	Electron Microscopy	2.2	0.181
P10636	5e2w	5e2w_P	0.0105541	0.89314	8	X-ray diffraction	1.5	0.21998
P10636	8q9j	8q9j_B	0.0963061	0.994723	73	Electron Microscopy	2.96	0.281
P10636	7p68	7p68_I	0.14248	0.953826	108	Electron Microscopy	2.9	0.1986
P10636	6tjx	6tjx_A	0.141161	0.955145	107	Electron Microscopy	3	0.197
P10636	7nrq	7nrq_E	0.101583	0.994723	77	Electron Microscopy	2.76	0.22626
P10636	7p6b	7p6b_A	0.14248	0.953826	108	Electron Microscopy	2.2
P10636	6dca	6dca_Q	0.00791557	0.895778	6	X-ray diffraction	2.599	0.2588
P10636	6nwp	6nwp_C	0.0989446	0.996042	75	Electron Microscopy	2.3	0.2752
P10636	6fau	6fau_D	0.00791557	0.895778	6	X-ray diffraction	1.25	0.1642
P10636	8qcr	8qcr_C	0.0897098	0.989446	68	Electron Microscopy	2.75	0.2434
P10636	7qkf	7qkf_A	0.0686016	0.968338	52	Electron Microscopy	2.83	0.269
P10636	7qku	7qku_D	0.100264	0.996042	76	Electron Microscopy	2.57	0.2543
P10636	7nrt	7nrt_I	0.101583	0.994723	77	Electron Microscopy	2.68	0.2228
P10636	6h06	6h06_I	0.0131926	0.890501	10	X-ray diffraction	2.63	0.26963
P10636	8q8w	8q8w_F	0.0989446	0.996042	75	Electron Microscopy	2.85	0.25421
P10636	5zia	5zia_F	0.0118734	0.891821	9	X-ray diffraction	2.603	0.2488
P10636	8q9f	8q9f_F	0.091029	0.990765	69	Electron Microscopy	1.91	0.2102
P10636	7qky	7qky_C	0.0870712	0.824538	66	Electron Microscopy	1.86	0.24104
P10636	7qjw	7qjw_C	0.0989446	0.996042	75	Electron Microscopy	2.81	0.24658
P10636	4fl5	4fl5_P	0.0105541	0.89314	8	X-ray diffraction	1.9	0.2117
P10636	7nrq	7nrq_F	0.101583	0.994723	77	Electron Microscopy	2.76	0.22626
P10636	8g55	8g55_J	0.0831135	0.877309	63	Solid-state NMR
P10636	7nrs	7nrs_F	0.101583	0.994723	77	Electron Microscopy	2.68	0.2544
P10636	4glr	4glr_A	0.0131926	0.890501	10	X-ray diffraction	1.9	0.2081
P10636	8q8s	8q8s_G	0.100264	0.996042	76	Electron Microscopy	2.68	0.1818
P10636	7qky	7qky_F	0.0870712	0.824538	66	Electron Microscopy	1.86	0.24104
P10636	8q8c	8q8c_F	0.0989446	0.996042	75	Electron Microscopy	1.92	0.23511
P10636	8q99	8q99_B	0.0936675	0.993404	71	Electron Microscopy	2.7	0.2526
P10636	7qk2	7qk2_C	0.0936675	0.993404	71	Electron Microscopy	2.61	0.1582
P10636	7p6c	7p6c_C	0.14248	0.953826	108	Electron Microscopy	2.5	0.2516
P10636	8q7t	8q7t_A	0.0989446	0.996042	75	Electron Microscopy	3	0.2556
P10636	7qkz	7qkz_H	0.0145119	0.916887	11	Electron Microscopy	2.65	0.2668
P10636	7mkf	7mkf_G	0.0963061	0.994723	73	Electron Microscopy	3	0.266
P10636	6h06	6h06_J	0.00923483	0.894459	7	X-ray diffraction	2.63	0.26963
P10636	8q9m	8q9m_G	0.0989446	0.996042	75	Electron Microscopy	2.65	0.237
P10636	7nrq	7nrq_C	0.101583	0.994723	77	Electron Microscopy	2.76	0.22626
P10636	8q8x	8q8x_F	0.100264	0.994723	76	Electron Microscopy	2.54	0.203
P10636	7mkf	7mkf_J	0.0963061	0.994723	73	Electron Microscopy	3	0.266
P10636	7qjx	7qjx_I	0.0989446	0.996042	75	Electron Microscopy	2.99	0.248
P10636	7qk2	7qk2_A	0.0936675	0.993404	71	Electron Microscopy	2.61	0.1582
P10636	6fbw	6fbw_B	0.00923483	0.894459	7	X-ray diffraction	1.45	0.1784
P10636	7p68	7p68_E	0.14248	0.953826	108	Electron Microscopy	2.9	0.1986
P10636	8q97	8q97_C	0.0936675	0.993404	71	Electron Microscopy	2.99	0.23
P10636	7nrt	7nrt_H	0.101583	0.994723	77	Electron Microscopy	2.68	0.2228
P10636	7p6c	7p6c_E	0.14248	0.953826	108	Electron Microscopy	2.5	0.2516
P10636	7qkz	7qkz_I	0.0145119	0.916887	11	Electron Microscopy	2.65	0.2668
P10636	6fau	6fau_B	0.00923483	0.894459	7	X-ray diffraction	1.25	0.1642
P10636	7qjw	7qjw_A	0.0989446	0.996042	75	Electron Microscopy	2.81	0.24658
P10636	6dca	6dca_P	0.00791557	0.895778	6	X-ray diffraction	2.599	0.2588
P10636	7qjw	7qjw_E	0.0989446	0.996042	75	Electron Microscopy	2.81	0.24658
P10636	7p65	7p65_A	0.145119	0.951187	110	Electron Microscopy	2.7	0.2436
P10636	7p6c	7p6c_J	0.14248	0.953826	108	Electron Microscopy	2.5	0.2516
P10636	7qjx	7qjx_F	0.0989446	0.996042	75	Electron Microscopy	2.99	0.248
P10636	8q9l	8q9l_D	0.0963061	0.994723	73	Electron Microscopy	2.76	0.23983
P10636	7qk3	7qk3_A	0.0804749	0.890501	61	Electron Microscopy	2.44	0.21418
P10636	7qjx	7qjx_C	0.0989446	0.996042	75	Electron Microscopy	2.99	0.248
P10636	8q9i	8q9i_A	0.0963061	0.994723	73	Electron Microscopy	2.56	0.245
P10636	7qkw	7qkw_A	0.0712401	0.894459	54	Electron Microscopy	2.32	0.2448
P10636	7qky	7qky_B	0.0870712	0.824538	66	Electron Microscopy	1.86	0.24104
P10636	5dmg	5dmg_Z	0.0118734	0.891821	9	X-ray diffraction	2.5	0.26292
P10636	8g55	8g55_D	0.0831135	0.877309	63	Solid-state NMR
P10636	8q9f	8q9f_C	0.091029	0.990765	69	Electron Microscopy	1.91	0.2102
P10636	7qkk	7qkk_C	0.100264	0.996042	76	Electron Microscopy	2.8	0.25171
P10636	8q2k	8q2k_D	0.0989446	0.996042	75	Electron Microscopy	2.88	0.2446
P10636	8g54	8g54_B	0.0686016	0.889182	52	Solid-state NMR
P10636	7qkk	7qkk_A	0.100264	0.996042	76	Electron Microscopy	2.8	0.25171
P10636	7qkw	7qkw_C	0.0712401	0.894459	54	Electron Microscopy	2.32	0.2448
P10636	7qk5	7qk5_G	0.0976253	0.996042	74	Electron Microscopy	1.92	0.2078
P10636	7nrs	7nrs_B	0.101583	0.994723	77	Electron Microscopy	2.68	0.2544
P10636	7qjx	7qjx_D	0.0989446	0.996042	75	Electron Microscopy	2.99	0.248
P10636	8q2k	8q2k_C	0.0989446	0.996042	75	Electron Microscopy	2.88	0.2446
P10636	5dmg	5dmg_X	0.00923483	0.894459	7	X-ray diffraction	2.5	0.26292
P10636	8q7t	8q7t_F	0.0989446	0.996042	75	Electron Microscopy	3	0.2556
P10636	6tjx	6tjx_F	0.141161	0.955145	107	Electron Microscopy	3	0.197
P10636	7qkw	7qkw_E	0.0633245	0.886544	48	Electron Microscopy	2.32	0.2448
P10636	8q27	8q27_C	0.0989446	0.996042	75	Electron Microscopy	2.02	0.246
P10636	7mkf	7mkf_D	0.0963061	0.994723	73	Electron Microscopy	3	0.266
P10636	8q9l	8q9l_I	0.0963061	0.994723	73	Electron Microscopy	2.76	0.23983
P10636	8q9f	8q9f_E	0.091029	0.990765	69	Electron Microscopy	1.91	0.2102
P10636	8q88	8q88_B	0.100264	0.996042	76	Electron Microscopy	2.95	0.2268
P10636	8g54	8g54_C	0.0686016	0.889182	52	Solid-state NMR
P10636	7nrt	7nrt_C	0.101583	0.994723	77	Electron Microscopy	2.68	0.2228
P10636	8q8y	8q8y_F	0.0963061	0.994723	73	Electron Microscopy	2.88	0.257
P10636	8fug	8fug_I	0.0963061	0.994723	73	Electron Microscopy	2.7	0.23668
P10636	7qjx	7qjx_K	0.0989446	0.996042	75	Electron Microscopy	2.99	0.248
P10636	8q9m	8q9m_D	0.0989446	0.996042	75	Electron Microscopy	2.65	0.237
P10636	8q8s	8q8s_I	0.100264	0.996042	76	Electron Microscopy	2.68	0.1818
P10636	7qky	7qky_E	0.0870712	0.824538	66	Electron Microscopy	1.86	0.24104
P10636	7qk5	7qk5_H	0.0976253	0.996042	74	Electron Microscopy	1.92	0.2078
P10636	8q9h	8q9h_C	0.0963061	0.994723	73	Electron Microscopy	2.18	0.281
P10636	7r4t	7r4t_A	0.100264	0.996042	76	Electron Microscopy	2.75	0.1968
P10636	8q7l	8q7l_F	0.0963061	0.994723	73	Electron Microscopy	2.82	0.2046
P10636	8q9h	8q9h_G	0.0963061	0.994723	73	Electron Microscopy	2.18	0.281
P10636	8q8x	8q8x_B	0.100264	0.994723	76	Electron Microscopy	2.54	0.203
P10636	7p6c	7p6c_F	0.14248	0.953826	108	Electron Microscopy	2.5	0.2516
P10636	7qkw	7qkw_D	0.0633245	0.886544	48	Electron Microscopy	2.32	0.2448
P10636	7qkz	7qkz_C	0.0145119	0.916887	11	Electron Microscopy	2.65	0.2668
P10636	7nrs	7nrs_I	0.101583	0.994723	77	Electron Microscopy	2.68	0.2544
P10636	7p65	7p65_B	0.145119	0.951187	110	Electron Microscopy	2.7	0.2436
P10636	8q8y	8q8y_D	0.0976253	0.996042	74	Electron Microscopy	2.88	0.257
P10636	7qkm	7qkm_E	0.0725594	0.89314	55	Electron Microscopy	2.66	0.2422
P10636	8fug	8fug_O	0.0963061	0.994723	73	Electron Microscopy	2.7	0.23668
P10636	8q88	8q88_C	0.100264	0.996042	76	Electron Microscopy	2.95	0.2268
P10636	6faw	6faw_D	0.00791557	0.895778	6	X-ray diffraction	1.4	0.1713
P10636	7p66	7p66_E	0.14248	0.953826	108	Electron Microscopy	3	0.203
P10636	7qky	7qky_A	0.0870712	0.824538	66	Electron Microscopy	1.86	0.24104
P10636	7p6c	7p6c_G	0.14248	0.953826	108	Electron Microscopy	2.5	0.2516
P10636	5zia	5zia_N	0.0118734	0.891821	9	X-ray diffraction	2.603	0.2488
P10636	8fug	8fug_H	0.0963061	0.994723	73	Electron Microscopy	2.7	0.23668
P10636	7p68	7p68_A	0.14248	0.953826	108	Electron Microscopy	2.9	0.1986
P10636	7qk5	7qk5_K	0.0976253	0.996042	74	Electron Microscopy	1.92	0.2078
P10636	7qkz	7qkz_F	0.0145119	0.916887	11	Electron Microscopy	2.65	0.2668
P10636	8q7t	8q7t_E	0.0897098	0.989446	68	Electron Microscopy	3	0.2556
P10636	7p65	7p65_E	0.145119	0.951187	110	Electron Microscopy	2.7	0.2436
P10636	8q8s	8q8s_D	0.100264	0.996042	76	Electron Microscopy	2.68	0.1818
P10636	7nrs	7nrs_J	0.101583	0.994723	77	Electron Microscopy	2.68	0.2544
P10636	7qk2	7qk2_F	0.0936675	0.993404	71	Electron Microscopy	2.61	0.1582
P10636	8q8m	8q8m_A	0.100264	0.996042	76	Electron Microscopy	2.95	0.2509
P10636	6dc9	6dc9_P	0.00791557	0.895778	6	X-ray diffraction	2.999	0.2599
P10636	7nrs	7nrs_E	0.101583	0.994723	77	Electron Microscopy	2.68	0.2544
P10636	7qjw	7qjw_D	0.0989446	0.996042	75	Electron Microscopy	2.81	0.24658
P10636	8q8x	8q8x_D	0.100264	0.994723	76	Electron Microscopy	2.54	0.203
P10636	5hf3	5hf3_B	0.00923483	0.894459	7	X-ray diffraction	1.8	0.2052
P10636	8q8c	8q8c_C	0.0897098	0.989446	68	Electron Microscopy	1.92	0.23511
P10636	6fav	6fav_B	0.00923483	0.894459	7	X-ray diffraction	1.4	0.171
P10636	7mkf	7mkf_C	0.0963061	0.994723	73	Electron Microscopy	3	0.266
P10636	8q98	8q98_D	0.0989446	0.996042	75	Electron Microscopy	1.75	0.2129
P10636	6nwp	6nwp_D	0.0989446	0.996042	75	Electron Microscopy	2.3	0.2752
P10636	7nrq	7nrq_A	0.101583	0.994723	77	Electron Microscopy	2.76	0.22626
P10636	6nwp	6nwp_B	0.0989446	0.996042	75	Electron Microscopy	2.3	0.2752
P10636	8q8s	8q8s_A	0.100264	0.996042	76	Electron Microscopy	2.68	0.1818
P10636	8q99	8q99_D	0.0936675	0.993404	71	Electron Microscopy	2.7	0.2526
P10636	7nrs	7nrs_G	0.101583	0.994723	77	Electron Microscopy	2.68	0.2544
P10636	7p68	7p68_B	0.14248	0.953826	108	Electron Microscopy	2.9	0.1986
P10636	8fug	8fug_T	0.0963061	0.994723	73	Electron Microscopy	2.7	0.23668
P10636	7qk5	7qk5_E	0.0976253	0.996042	74	Electron Microscopy	1.92	0.2078
P10636	8g55	8g55_G	0.0831135	0.877309	63	Solid-state NMR
P10636	8g54	8g54_A	0.0686016	0.889182	52	Solid-state NMR
P10636	7nrs	7nrs_D	0.101583	0.994723	77	Electron Microscopy	2.68	0.2544
P10636	8q97	8q97_E	0.0936675	0.993404	71	Electron Microscopy	2.99	0.23
P10636	8q8x	8q8x_E	0.0989446	0.996042	75	Electron Microscopy	2.54	0.203
P10636	8q7t	8q7t_G	0.0989446	0.996042	75	Electron Microscopy	3	0.2556
P10636	7qkf	7qkf_C	0.0686016	0.968338	52	Electron Microscopy	2.83	0.269
P10636	8fug	8fug_M	0.0963061	0.994723	73	Electron Microscopy	2.7	0.23668
P10636	7kqk	7kqk_P	0.0131926	0.890501	10	X-ray diffraction	2.6	0.231
P10636	6dc8	6dc8_P	0.00659631	0.897098	5	X-ray diffraction	1.799	0.2187
P10636	8g55	8g55_H	0.0831135	0.877309	63	Solid-state NMR
P10636	8q7t	8q7t_H	0.0897098	0.989446	68	Electron Microscopy	3	0.2556
P10636	8q2l	8q2l_C	0.0949868	0.994723	72	Electron Microscopy	2.2	0.181
P10636	8q9m	8q9m_B	0.0989446	0.996042	75	Electron Microscopy	2.65	0.237
P10636	8q8s	8q8s_F	0.100264	0.996042	76	Electron Microscopy	2.68	0.1818
P10636	6fi4	6fi4_B	0.00527704	0.898417	4	X-ray diffraction	2	0.2291
P10636	7p6c	7p6c_H	0.14248	0.953826	108	Electron Microscopy	2.5	0.2516
P10636	8q2l	8q2l_B	0.0949868	0.994723	72	Electron Microscopy	2.2	0.181
P10636	8q8m	8q8m_F	0.100264	0.996042	76	Electron Microscopy	2.95	0.2509
P10636	7p6b	7p6b_B	0.14248	0.953826	108	Electron Microscopy	2.2
P10636	1i8h	1i8h_A	0.0171504	0.886544	13	Solution NMR
P10636	7p6c	7p6c_A	0.14248	0.953826	108	Electron Microscopy	2.5	0.2516
P10636	7p66	7p66_A	0.14248	0.953826	108	Electron Microscopy	3	0.203
P10636	8q7t	8q7t_I	0.0989446	0.996042	75	Electron Microscopy	3	0.2556
P10636	8q9g	8q9g_E	0.0963061	0.994723	73	Electron Microscopy	2.65	0.2137
P10636	6tjx	6tjx_D	0.141161	0.955145	107	Electron Microscopy	3	0.197
P10636	7qkz	7qkz_B	0.0145119	0.916887	11	Electron Microscopy	2.65	0.2668
P10636	5zia	5zia_R	0.0118734	0.891821	9	X-ray diffraction	2.603	0.2488
P10636	8q8s	8q8s_H	0.100264	0.996042	76	Electron Microscopy	2.68	0.1818
P10636	7nrt	7nrt_A	0.101583	0.994723	77	Electron Microscopy	2.68	0.2228
P10636	7p65	7p65_C	0.145119	0.951187	110	Electron Microscopy	2.7	0.2436
P10636	8fug	8fug_F	0.0963061	0.994723	73	Electron Microscopy	2.7	0.23668
P10636	7kqk	7kqk_C	0.0131926	0.890501	10	X-ray diffraction	2.6	0.231
P10636	8q8s	8q8s_E	0.100264	0.996042	76	Electron Microscopy	2.68	0.1818
P10636	7qjx	7qjx_A	0.0989446	0.996042	75	Electron Microscopy	2.99	0.248
P10636	7qk5	7qk5_B	0.0976253	0.996042	74	Electron Microscopy	1.92	0.2078
P10636	8fug	8fug_J	0.0963061	0.994723	73	Electron Microscopy	2.7	0.23668
P10636	8q27	8q27_F	0.100264	0.994723	76	Electron Microscopy	2.02	0.246
P10636	8q88	8q88_E	0.100264	0.996042	76	Electron Microscopy	2.95	0.2268
P10636	8q8w	8q8w_E	0.0897098	0.989446	68	Electron Microscopy	2.85	0.25421
P10636	7qkz	7qkz_E	0.0145119	0.916887	11	Electron Microscopy	2.65	0.2668
P10636	8g54	8g54_E	0.0686016	0.889182	52	Solid-state NMR
P10636	6fav	6fav_D	0.00791557	0.895778	6	X-ray diffraction	1.4	0.171
P10636	7qjx	7qjx_J	0.0989446	0.996042	75	Electron Microscopy	2.99	0.248
P10636	8q2k	8q2k_E	0.0989446	0.996042	75	Electron Microscopy	2.88	0.2446
P10636	8q8x	8q8x_C	0.0989446	0.996042	75	Electron Microscopy	2.54	0.203
P10636	8q9g	8q9g_B	0.0963061	0.994723	73	Electron Microscopy	2.65	0.2137
P10636	8fug	8fug_K	0.0963061	0.994723	73	Electron Microscopy	2.7	0.23668
P10636	4y3b	4y3b_C	0.00923483	0.894459	7	X-ray diffraction	1.8	0.1933
P10636	8q99	8q99_C	0.0936675	0.993404	71	Electron Microscopy	2.7	0.2526
P10636	7qk5	7qk5_C	0.0976253	0.996042	74	Electron Microscopy	1.92	0.2078
P10636	8q8f	8q8f_A	0.100264	0.996042	76	Electron Microscopy	2.93	0.2324
P10636	8q8w	8q8w_B	0.0989446	0.996042	75	Electron Microscopy	2.85	0.25421
P10636	8q8w	8q8w_C	0.0897098	0.989446	68	Electron Microscopy	2.85	0.25421
P10636	8q2l	8q2l_A	0.0949868	0.994723	72	Electron Microscopy	2.2	0.181
P10636	8org	8org_A	0.113456	0.940633	86	Electron Microscopy	2.3	0.19609
P10636	8q7t	8q7t_D	0.0989446	0.996042	75	Electron Microscopy	3	0.2556
P10636	8q7t	8q7t_C	0.0897098	0.989446	68	Electron Microscopy	3	0.2556
P10636	7qjx	7qjx_G	0.0989446	0.996042	75	Electron Microscopy	2.99	0.248
P10636	7p66	7p66_C	0.14248	0.953826	108	Electron Microscopy	3	0.203
P10636	8g54	8g54_D	0.0686016	0.889182	52	Solid-state NMR
P10636	4y5i	4y5i_G	0.00791557	0.895778	6	X-ray diffraction	1.4	0.1716
P10636	7p6a	7p6a_D	0.14248	0.953826	108	Electron Microscopy	1.9	0.206
P10636	8q9g	8q9g_A	0.0963061	0.994723	73	Electron Microscopy	2.65	0.2137
P10636	8q88	8q88_A	0.100264	0.996042	76	Electron Microscopy	2.95	0.2268
P10636	7qk5	7qk5_A	0.0976253	0.996042	74	Electron Microscopy	1.92	0.2078
P10636	7qjx	7qjx_B	0.0989446	0.996042	75	Electron Microscopy	2.99	0.248
P10636	8q9i	8q9i_C	0.0963061	0.994723	73	Electron Microscopy	2.56	0.245
P10636	6dca	6dca_S	0.00791557	0.895778	6	X-ray diffraction	2.599	0.2588
P10636	8q9m	8q9m_C	0.0989446	0.996042	75	Electron Microscopy	2.65	0.237
P10636	7qkf	7qkf_F	0.0408971	0.941953	31	Electron Microscopy	2.83	0.269
P10636	7qjw	7qjw_F	0.0989446	0.996042	75	Electron Microscopy	2.81	0.24658
P10636	7qkz	7qkz_G	0.0145119	0.916887	11	Electron Microscopy	2.65	0.2668
P10636	8org	8org_B	0.113456	0.940633	86	Electron Microscopy	2.3	0.19609
P10636	8org	8org_C	0.113456	0.940633	86	Electron Microscopy	2.3	0.19609
P10636	8q98	8q98_C	0.0989446	0.996042	75	Electron Microscopy	1.75	0.2129
P10636	7qkm	7qkm_F	0.0725594	0.89314	55	Electron Microscopy	2.66	0.2422
P10636	4glr	4glr_B	0.0131926	0.890501	10	X-ray diffraction	1.9	0.2081
P10636	8q9e	8q9e_F	0.0949868	0.993404	72	Electron Microscopy	2.97	0.2226
P10636	8q9h	8q9h_E	0.0963061	0.994723	73	Electron Microscopy	2.18	0.281
P10636	7qkm	7qkm_D	0.0725594	0.89314	55	Electron Microscopy	2.66	0.2422
P10636	8q7l	8q7l_A	0.0976253	0.996042	74	Electron Microscopy	2.82	0.2046
P10636	8q9l	8q9l_H	0.0963061	0.994723	73	Electron Microscopy	2.76	0.23983
P10636	8q8y	8q8y_A	0.0976253	0.996042	74	Electron Microscopy	2.88	0.257
P10636	8fug	8fug_A	0.0963061	0.994723	73	Electron Microscopy	2.7	0.23668
P10636	7qkf	7qkf_D	0.0408971	0.941953	31	Electron Microscopy	2.83	0.269
P10636	5dmg	5dmg_P	0.0158311	0.887863	12	X-ray diffraction	2.5	0.26292
P10636	8q8f	8q8f_D	0.100264	0.996042	76	Electron Microscopy	2.93	0.2324
P10636	8g55	8g55_A	0.0831135	0.877309	63	Solid-state NMR
P10636	7qk2	7qk2_B	0.0936675	0.993404	71	Electron Microscopy	2.61	0.1582
P10636	8q9l	8q9l_F	0.0963061	0.994723	73	Electron Microscopy	2.76	0.23983
P10636	7p68	7p68_G	0.14248	0.953826	108	Electron Microscopy	2.9	0.1986
P10636	7nrq	7nrq_D	0.101583	0.994723	77	Electron Microscopy	2.76	0.22626
P10636	8q9f	8q9f_A	0.091029	0.990765	69	Electron Microscopy	1.91	0.2102
P10636	6h06	6h06_K	0.00923483	0.894459	7	X-ray diffraction	2.63	0.26963
P10636	8q2j	8q2j_C	0.101583	0.994723	77	Electron Microscopy	2.23	0.2384
P10636	7ypg	7ypg_D	0.0778364	0.976253	59	Electron Microscopy	2.5	0.2696
P10636	7qjx	7qjx_E	0.0989446	0.996042	75	Electron Microscopy	2.99	0.248
P10636	4y32	4y32_D	0.00791557	0.895778	6	X-ray diffraction	1.7	0.2379
P10636	8g55	8g55_F	0.0831135	0.877309	63	Solid-state NMR
P10636	7qk3	7qk3_B	0.0804749	0.890501	61	Electron Microscopy	2.44	0.21418
P10636	8q2k	8q2k_B	0.0989446	0.996042	75	Electron Microscopy	2.88	0.2446
P10636	8q8f	8q8f_E	0.100264	0.996042	76	Electron Microscopy	2.93	0.2324
P10636	7ypg	7ypg_B	0.0778364	0.976253	59	Electron Microscopy	2.5	0.2696
P10636	7p6a	7p6a_C	0.14248	0.953826	108	Electron Microscopy	1.9	0.206
P10636	8q8f	8q8f_B	0.100264	0.996042	76	Electron Microscopy	2.93	0.2324
P10636	6bb4	6bb4_P	0.00923483	0.894459	7	X-ray diffraction	2.099	0.2699
P10636	8q8y	8q8y_B	0.0963061	0.994723	73	Electron Microscopy	2.88	0.257
P10636	7qjw	7qjw_B	0.0989446	0.996042	75	Electron Microscopy	2.81	0.24658
P10636	6tjx	6tjx_C	0.141161	0.955145	107	Electron Microscopy	3	0.197
P10636	7qkm	7qkm_C	0.0725594	0.89314	55	Electron Microscopy	2.66	0.2422
P10636	7nrs	7nrs_H	0.101583	0.994723	77	Electron Microscopy	2.68	0.2544
P10636	7qjx	7qjx_L	0.0989446	0.996042	75	Electron Microscopy	2.99	0.248
P10636	8q98	8q98_F	0.0989446	0.996042	75	Electron Microscopy	1.75	0.2129
P10636	6fbw	6fbw_D	0.00791557	0.895778	6	X-ray diffraction	1.45	0.1784
P10636	8q97	8q97_F	0.0936675	0.993404	71	Electron Microscopy	2.99	0.23
P10636	7qku	7qku_A	0.100264	0.996042	76	Electron Microscopy	2.57	0.2543
P10636	8q9m	8q9m_E	0.0989446	0.996042	75	Electron Microscopy	2.65	0.237
P10636	8q9e	8q9e_D	0.0949868	0.993404	72	Electron Microscopy	2.97	0.2226
P10636	7mkf	7mkf_E	0.0963061	0.994723	73	Electron Microscopy	3	0.266
P10636	7mkf	7mkf_F	0.0963061	0.994723	73	Electron Microscopy	3	0.266
P10636	8q2j	8q2j_F	0.101583	0.994723	77	Electron Microscopy	2.23	0.2384
P10636	7p6c	7p6c_I	0.14248	0.953826	108	Electron Microscopy	2.5	0.2516
P10636	7qky	7qky_D	0.0870712	0.824538	66	Electron Microscopy	1.86	0.24104
P10636	8q2l	8q2l_D	0.0949868	0.994723	72	Electron Microscopy	2.2	0.181
P10636	7qku	7qku_F	0.0989446	0.996042	75	Electron Microscopy	2.57	0.2543
P10636	8q99	8q99_F	0.0936675	0.993404	71	Electron Microscopy	2.7	0.2526
P10636	7p68	7p68_C	0.14248	0.953826	108	Electron Microscopy	2.9	0.1986
P10636	7qk6	7qk6_C	0.0712401	0.894459	54	Electron Microscopy	2.27	0.2721
P10636	8q99	8q99_E	0.0936675	0.993404	71	Electron Microscopy	2.7	0.2526
P10636	8q8m	8q8m_C	0.100264	0.996042	76	Electron Microscopy	2.95	0.2509
P10636	8q8f	8q8f_F	0.100264	0.996042	76	Electron Microscopy	2.93	0.2324
P10636	8q7l	8q7l_D	0.0963061	0.994723	73	Electron Microscopy	2.82	0.2046
P10636	7r4t	7r4t_F	0.100264	0.996042	76	Electron Microscopy	2.75	0.1968
P10636	7nrt	7nrt_F	0.101583	0.994723	77	Electron Microscopy	2.68	0.2228
P10636	5zia	5zia_Q	0.0118734	0.891821	9	X-ray diffraction	2.603	0.2488
P10636	8q9h	8q9h_A	0.0963061	0.994723	73	Electron Microscopy	2.18	0.281
P10636	6faw	6faw_B	0.00923483	0.894459	7	X-ray diffraction	1.4	0.1713
P10636	7ypg	7ypg_F	0.0778364	0.976253	59	Electron Microscopy	2.5	0.2696
P10636	8q9i	8q9i_E	0.0963061	0.994723	73	Electron Microscopy	2.56	0.245
P10636	8q27	8q27_E	0.0989446	0.996042	75	Electron Microscopy	2.02	0.246
P10636	8q8x	8q8x_A	0.0989446	0.996042	75	Electron Microscopy	2.54	0.203
P10636	8q9e	8q9e_C	0.0949868	0.993404	72	Electron Microscopy	2.97	0.2226
P10636	8q27	8q27_B	0.100264	0.994723	76	Electron Microscopy	2.02	0.246
P10636	6h06	6h06_G	0.0105541	0.89314	8	X-ray diffraction	2.63	0.26963
P10636	7qku	7qku_B	0.100264	0.996042	76	Electron Microscopy	2.57	0.2543
P10636	5e2v	5e2v_P	0.0118734	0.891821	9	X-ray diffraction	1.64	0.20793
P10636	8q8c	8q8c_A	0.0897098	0.989446	68	Electron Microscopy	1.92	0.23511
P10636	7qku	7qku_C	0.0989446	0.996042	75	Electron Microscopy	2.57	0.2543
P10636	7p6c	7p6c_D	0.14248	0.953826	108	Electron Microscopy	2.5	0.2516
P10636	8q8c	8q8c_B	0.0989446	0.996042	75	Electron Microscopy	1.92	0.23511
P10636	8q98	8q98_A	0.0989446	0.996042	75	Electron Microscopy	1.75	0.2129
P10636	7ql2	7ql2_C	0.0659631	0.889182	50	Electron Microscopy	2.95	0.2433
P10636	7mkf	7mkf_A	0.0963061	0.994723	73	Electron Microscopy	3	0.266
P10636	8q9j	8q9j_D	0.0963061	0.994723	73	Electron Microscopy	2.96	0.281
P10636	8fug	8fug_U	0.0963061	0.994723	73	Electron Microscopy	2.7	0.23668
P10636	7p6b	7p6b_C	0.14248	0.953826	108	Electron Microscopy	2.2
P10636	7ql2	7ql2_A	0.0659631	0.889182	50	Electron Microscopy	2.95	0.2433
P10636	8q8m	8q8m_E	0.100264	0.996042	76	Electron Microscopy	2.95	0.2509
P0CG47	7jms	7jms_B	0.290698	0.996124	75	X-ray diffraction	2.78	0.2731
P0CG47	6asr	6asr_C	0.286822	0.992248	74	X-ray diffraction	2.356	0.2291
P0CG47	5ohk	5ohk_B	0.290698	0.996124	75	X-ray diffraction	2.34	0.2605
P0CG47	3oj3	3oj3_B	0.27907	0.984496	72	X-ray diffraction	2.5	0.2258
P0CG47	5jp3	5jp3_F	0.290698	0.996124	75	X-ray diffraction	2.9	0.2851
P0CG47	6glc	6glc_B	0.290698	0.996124	75	X-ray diffraction	1.8	0.2054
P0CG47	5gob	5gob_A	0.294574	0.996124	76	X-ray diffraction	1.153	0.2285
P0CG47	6qk9	6qk9_J	0.290698	0.984496	75	X-ray diffraction	2.231	0.2814
P0CG47	6qk9	6qk9_A	0.286822	0.984496	74	X-ray diffraction	2.231	0.2814
P0CG47	5ulf	5ulf_B	0.294574	0.996124	76	X-ray diffraction	1.8	0.2612
P0CG47	8ic9	8ic9_B	0.294574	0.996124	76	X-ray diffraction	1.25	0.2188
P0CG47	2khw	2khw_B	0.286822	0.992248	74	Solution NMR
P0CG47	5k9p	5k9p_A	0.294574	0.996124	76	X-ray diffraction	1.55	0.2194
P0CG47	5x3m	5x3m_A	0.294574	0.996124	76	X-ray diffraction	1.818	0.2705
P0CG47	5v1z	5v1z_D	0.282946	0.988372	73	X-ray diffraction	2	0.1817
P0CG47	7rma	7rma_A	0.290698	0.957364	75	X-ray diffraction	2	0.2464
P0CG47	5tof	5tof_A	0.282946	0.953488	73	X-ray diffraction	1.12	0.1751
P0CG47	7xcr	7xcr_L	0.294574	0.996124	76	Electron Microscopy	2.57	0.213
P0CG47	6qk9	6qk9_C	0.286822	0.984496	74	X-ray diffraction	2.231	0.2814
P0CG47	5tog	5tog_A	0.290698	0.953488	75	X-ray diffraction	1.08	0.1211
P0CG47	6oq1	6oq1_C	0.294574	0.996124	76	X-ray diffraction	2.2	0.2297
P0CG47	2kwu	2kwu_B	0.294574	0.996124	76	Solution NMR
P0CG47	6bva	6bva_A	0.314741	0.918605	86	X-ray diffraction	2.66	0.263
P0CG47	6qk9	6qk9_H	0.290698	0.984496	75	X-ray diffraction	2.231	0.2814
P0CG47	8bs9	8bs9_D	0.290698	0.996124	75	X-ray diffraction	1.9	0.2094
P0CG47	6asr	6asr_A	0.294574	0.996124	76	X-ray diffraction	2.356	0.2291
P0CG47	6kox	6kox_A	0.294574	0.996124	76	Solution NMR
P0CG47	6gzs	6gzs_B	0.290698	0.996124	75	X-ray diffraction	1.9	0.2132
P0CG47	5w46	5w46_A	0.286822	0.988372	74	X-ray diffraction	1.18	0.18989
P0CG47	5e6j	5e6j_C	0.290698	0.996124	75	X-ray diffraction	2.85	0.2643
P0CG47	7ahz	7ahz_A	0.29845	0.992248	77	X-ray diffraction	1.82	0.2305
P0CG47	5ujn	5ujn_A	0.294574	0.996124	76	Solution NMR
P0CG47	5goh	5goh_A	0.294574	0.996124	76	X-ray diffraction	1.946	0.2712
P0CG47	5yt6	5yt6_G	0.290698	0.988372	75	X-ray diffraction	1.501	0.2252
P0CG47	5ohl	5ohl_P	0.282946	0.988372	73	X-ray diffraction	2.5	0.2268
P0CG47	7npo	7npo_B	0.294574	0.996124	76	X-ray diffraction	2.19	0.284
P0CG47	2n13	2n13_C	0.294574	0.996124	76	Solution NMR
P0CG47	6n13	6n13_D	0.294574	0.996124	76	Solution NMR
P0CG47	4zpz	4zpz_A	0.27907	0.98062	72	X-ray diffraction	1.54	0.1727
P0CG47	7ojx	7ojx_E	0.27907	0.984496	72	X-ray diffraction	2.4	0.236
P0CG47	2mbb	2mbb_B	0.294574	0.996124	76	Solution NMR
P0CG47	8dmq	8dmq_D	0.290698	0.996124	75	X-ray diffraction	2.195	0.2095
P0CG47	7cap	7cap_A	0.294574	0.996124	76	X-ray diffraction	1.33	0.174
P0CG47	5nlj	5nlj_A	0.275194	0.976744	71	X-ray diffraction	1.53	0.23992
P0CG47	5lrw	5lrw_D	0.290698	0.996124	75	X-ray diffraction	2	0.2171
P0CG47	5x3n	5x3n_A	0.294574	0.996124	76	X-ray diffraction	1.649	0.2759
P0CG47	5ulh	5ulh_B	0.290698	0.996124	75	X-ray diffraction	1.95	0.2174
P0CG47	7w54	7w54_F	0.275194	0.98062	71	X-ray diffraction	2.64	0.2532
P0CG47	7m2k	7m2k_B	0.290698	0.988372	75	X-ray diffraction	2.47	0.2758
P0CG47	7ahz	7ahz_C	0.302326	0.988372	78	X-ray diffraction	1.82	0.2305
P0CG47	6xaa	6xaa_B	0.290698	0.996124	75	X-ray diffraction	2.7	0.2599
P0CG47	5god	5god_B	0.294574	0.996124	76	X-ray diffraction	1.15	0.2215
P0CG47	5lrv	5lrv_B	0.271318	0.976744	70	X-ray diffraction	2.8	0.2442
P0CG47	7us1	7us1_C	0.27907	0.984496	72	X-ray diffraction	2.484	0.2584
P0CG47	5cra	5cra_C	0.290698	0.996124	75	X-ray diffraction	2.64	0.23599
P0CG47	7bu0	7bu0_D	0.290698	0.996124	75	X-ray diffraction	2.43	0.2552
P0CG47	5ohl	5ohl_O	0.286822	0.992248	74	X-ray diffraction	2.5	0.2268
P0CG47	5kyf	5kyf_C	0.294574	0.996124	76	X-ray diffraction	1.45	0.1852
P0CG47	5zd0	5zd0_A	0.294574	0.984496	76	Solution NMR
P0CG47	7ai0	7ai0_A	0.29845	0.992248	77	X-ray diffraction	1.559	0.1848
P0CG47	2y5b	2y5b_B	0.577519	0.709302	149	X-ray diffraction	2.7	0.27859
P0CG47	2n13	2n13_B	0.294574	0.996124	76	Solution NMR
P0CG47	5gok	5gok_A	0.282946	0.988372	73	X-ray diffraction	1.84	0.2452
P0CG47	6dgf	6dgf_B	0.294574	0.972868	76	X-ray diffraction	2.34	0.224
P0CG47	5ymy	5ymy_A	0.294574	0.996124	76	Solution NMR
P0CG47	4zft	4zft_B	0.302326	0.988372	78	X-ray diffraction	2.304	0.2348
P0CG47	3oj3	3oj3_E	0.282946	0.988372	73	X-ray diffraction	2.5	0.2258
P0CG47	5d0k	5d0k_H	0.294574	0.996124	76	X-ray diffraction	2.65	0.2377
P0CG47	5nlj	5nlj_C	0.27907	0.98062	72	X-ray diffraction	1.53	0.23992
P0CG47	5jp3	5jp3_H	0.290698	0.996124	75	X-ray diffraction	2.9	0.2851
P0CG47	7oje	7oje_D	0.290698	0.996124	75	X-ray diffraction	2.05	0.2186
P0CG47	5jp3	5jp3_D	0.290698	0.996124	75	X-ray diffraction	2.9	0.2851
P0CG47	5ydr	5ydr_A	0.290698	0.98062	75	X-ray diffraction	2.003	0.2325
P0CG47	6hpr	6hpr_B	0.29845	0.98062	77	X-ray diffraction	1.7	0.1972
P0CG47	4wzp	4wzp_A	0.286822	0.992248	74	X-ray diffraction	1.9	0.2375
P0CG47	6qml	6qml_B	0.290698	0.992248	75	X-ray diffraction	2.1	0.2332
P0CG47	5v1z	5v1z_C	0.27907	0.984496	72	X-ray diffraction	2	0.1817
P0CG47	5ujl	5ujl_A	0.27907	0.984496	72	Solution NMR
P0CG47	5ohp	5ohp_B	0.294574	0.996124	76	X-ray diffraction	2.8	0.2494
P0CG47	6qk9	6qk9_K	0.290698	0.984496	75	X-ray diffraction	2.231	0.2814
P0CG47	5vey	5vey_B	0.294574	0.996124	76	Solution NMR
P0CG47	7w54	7w54_E	0.290698	0.996124	75	X-ray diffraction	2.64	0.2532
P0CG47	7npo	7npo_A	0.27907	0.984496	72	X-ray diffraction	2.19	0.284
P0CG47	7w54	7w54_C	0.290698	0.996124	75	X-ray diffraction	2.64	0.2532
P0CG47	6isu	6isu_B	0.294574	0.996124	76	X-ray diffraction	1.866	0.2644
P0CG47	6kow	6kow_A	0.294574	0.996124	76	Solution NMR
P0CG47	7bbd	7bbd_B	0.591667	0.666667	160	X-ray diffraction	2.2	0.2524
P0CG47	5v1y	5v1y_D	0.282946	0.988372	73	X-ray diffraction	1.421	0.1748
P0CG47	5ifr	5ifr_B	0.294574	0.996124	76	X-ray diffraction	2.2	0.2435
P0CG47	8dmq	8dmq_C	0.290698	0.996124	75	X-ray diffraction	2.195	0.2095
P0CG47	7ai0	7ai0_B	0.29845	0.992248	77	X-ray diffraction	1.559	0.1848
P0CG47	5dfl	5dfl_B	0.294574	0.996124	76	X-ray diffraction	2.1	0.2348
P0CG47	4wzp	4wzp_E	0.275194	0.98062	71	X-ray diffraction	1.9	0.2375
P0CG47	4wzp	4wzp_G	0.282946	0.984496	73	X-ray diffraction	1.9	0.2375
P0CG47	2mro	2mro_A	0.294574	0.996124	76	Solution NMR
P0CG47	6qk9	6qk9_I	0.282946	0.972868	73	X-ray diffraction	2.231	0.2814
P0CG47	6oq1	6oq1_D	0.294574	0.996124	76	X-ray diffraction	2.2	0.2297
P0CG47	6fdk	6fdk_B	0.290698	0.996124	75	X-ray diffraction	1.6	0.20333
P0CG47	7cap	7cap_B	0.294574	0.996124	76	X-ray diffraction	1.33	0.174
P0CG47	3oj3	3oj3_G	0.275194	0.98062	71	X-ray diffraction	2.5	0.2258
P0CG47	7npo	7npo_C	0.294574	0.996124	76	X-ray diffraction	2.19	0.284
P0CG47	5eya	5eya_D	0.294574	0.996124	76	X-ray diffraction	2.4	0.2275
P0CG47	5d0k	5d0k_E	0.294574	0.996124	76	X-ray diffraction	2.65	0.2377
P0CG47	8bs9	8bs9_B	0.290698	0.996124	75	X-ray diffraction	1.9	0.2094
P0CG47	5goj	5goj_A	0.290698	0.996124	75	X-ray diffraction	1.549	0.2528
P0CG47	7f7x	7f7x_A	0.294574	0.996124	76	Solution NMR
P0CG47	6oq1	6oq1_B	0.294574	0.992248	76	X-ray diffraction	2.2	0.2297
P0CG47	5kyc	5kyc_C	0.294574	0.996124	76	X-ray diffraction	1.426	0.1916
P0CG47	5v1y	5v1y_C	0.27907	0.984496	72	X-ray diffraction	1.421	0.1748
P0CG47	8dms	8dms_D	0.290698	0.996124	75	X-ray diffraction	2.15	0.2069
P0CG47	5d0m	5d0m_B	0.294574	0.996124	76	X-ray diffraction	1.913	0.2127
P0CG47	6bva	6bva_B	0.294821	0.930233	81	X-ray diffraction	2.66	0.263
P0CG47	6nj9	6nj9_N	0.290698	0.996124	75	Electron Microscopy	2.96	0.24104
P0CG47	6qk9	6qk9_E	0.290698	0.984496	75	X-ray diffraction	2.231	0.2814
P0CG47	5dk8	5dk8_B	0.290698	0.984496	75	X-ray diffraction	1.32	0.2011
P0CG47	5yt6	5yt6_C	0.290698	0.988372	75	X-ray diffraction	1.501	0.2252
P0CG47	8dms	8dms_C	0.290698	0.996124	75	X-ray diffraction	2.15	0.2069
P0CG47	3oj3	3oj3_A	0.282946	0.988372	73	X-ray diffraction	2.5	0.2258
P0CG47	8a67	8a67_E	0.27907	0.984496	72	X-ray diffraction	1.86	0.2452
P0CG47	5n2w	5n2w_B	0.290698	0.996124	75	X-ray diffraction	2.68	0.243
P0CG47	5d0k	5d0k_K	0.294574	0.996124	76	X-ray diffraction	2.65	0.2377
P0CG47	3oj3	3oj3_H	0.275194	0.98062	71	X-ray diffraction	2.5	0.2258
P0CG47	7ai1	7ai1_A	0.29845	0.992248	77	X-ray diffraction	2.07	0.266
P0CG47	2y5b	2y5b_F	0.585271	0.70155	151	X-ray diffraction	2.7	0.27859
P0CG47	6jb7	6jb7_B	0.294574	0.996124	76	X-ray diffraction	2.1	0.2503
P0CG47	6a6i	6a6i_D	0.294574	0.996124	76	X-ray diffraction	2.6	0.2358
P0CG47	5emz	5emz_E	0.294574	0.996124	76	X-ray diffraction	1.66	0.2089
P0CG47	6uyj	6uyj_D	0.294574	0.996124	76	Solution NMR
P0CG47	5cvm	5cvm_B	0.306202	0.984496	79	X-ray diffraction	1.9	0.1972
P0CG47	3znh	3znh_B	0.290698	0.996124	75	X-ray diffraction	2.3	0.27465
P0CG47	4wzp	4wzp_D	0.290698	0.996124	75	X-ray diffraction	1.9	0.2375
P0CG47	6fx4	6fx4_D	0.294574	0.996124	76	X-ray diffraction	2.5	0.239
P0CG47	3phd	3phd_F	0.0193798	0.72093	5	X-ray diffraction	3	0.2648
P0CG47	6msb	6msb_B	0.294574	0.996124	76	Electron Microscopy	3	0.23569
P0CG47	5n38	5n38_B	0.290698	0.996124	75	X-ray diffraction	2.6	0.236
P0CG47	6qk9	6qk9_G	0.27907	0.98062	72	X-ray diffraction	2.231	0.2814
P0CG47	5xbo	5xbo_A	0.294574	0.996124	76	Solution NMR
P0CG47	5ohl	5ohl_I	0.290698	0.996124	75	X-ray diffraction	2.5	0.2268
P0CG47	5ibk	5ibk_C	0.294574	0.94186	76	X-ray diffraction	2.503	0.2399
P0CG47	6oq1	6oq1_A	0.294574	0.992248	76	X-ray diffraction	2.2	0.2297
P0CG47	8efx	8efx_B	0.290698	0.996124	75	X-ray diffraction	1.85	0.2292
P0CG47	5caw	5caw_D	0.290698	0.996124	75	X-ray diffraction	2.62	0.2595
P0CG47	7jms	7jms_D	0.290698	0.996124	75	X-ray diffraction	2.78	0.2731
P0CG47	5m93	5m93_A	0.290698	0.992248	75	X-ray diffraction	1.793	0.23104
P0CG47	5wfi	5wfi_C	0.294574	0.996124	76	X-ray diffraction	1.851	0.1973
P0CG47	7nbb	7nbb_G	0.294574	0.996124	76	X-ray diffraction	1.55	0.212
P0CG47	7cap	7cap_C	0.294574	0.996124	76	X-ray diffraction	1.33	0.174
P0CG47	5ymy	5ymy_B	0.294574	0.996124	76	Solution NMR
P0CG47	7ahz	7ahz_D	0.29845	0.992248	77	X-ray diffraction	1.82	0.2305
P0CG47	5cra	5cra_D	0.290698	0.996124	75	X-ray diffraction	2.64	0.23599
P0CG47	7m2k	7m2k_H	0.282946	0.988372	73	X-ray diffraction	2.47	0.2758
P0CG47	5o6t	5o6t_D	0.286822	0.953488	74	X-ray diffraction	1.57	0.183
P0CG47	4zfr	4zfr_B	0.294574	0.996124	76	X-ray diffraction	1.72	0.237
P0CG47	5vzm	5vzm_A	0.294574	0.996124	76	Solution NMR
P0CG47	6fx4	6fx4_B	0.294574	0.996124	76	X-ray diffraction	2.5	0.239
P0CG47	6hpr	6hpr_D	0.302326	0.988372	78	X-ray diffraction	1.7	0.1972
P0CG47	5mnj	5mnj_B	0.290698	0.992248	75	X-ray diffraction	2.16	0.2308
P0CG47	6xz1	6xz1_C	0.290698	0.996124	75	X-ray diffraction	2.3	0.2545
P0CG47	2msg	2msg_A	0.27907	0.984496	72	Solid-state NMR
P0CG47	5nvg	5nvg_A	0.294574	0.996124	76	X-ray diffraction	1.07	0.16653
P0CG47	7lyc	7lyc_K	0.299213	0.399225	80	Electron Microscopy	2.94	0.2292
P0CG47	6lp2	6lp2_C	0.282946	0.988372	73	X-ray diffraction	2.479	0.2326
P0CG47	7nbb	7nbb_B	0.294574	0.996124	76	X-ray diffraction	1.55	0.212
P0CG47	5ohl	5ohl_L	0.286822	0.992248	74	X-ray diffraction	2.5	0.2268
P0CG47	6k9p	6k9p_G	0.294574	0.996124	76	X-ray diffraction	2.047	0.2101
P0CG47	6qf8	6qf8_A	0.294574	0.996124	76	Solution NMR
P0CG47	6qk9	6qk9_F	0.27907	0.976744	72	X-ray diffraction	2.231	0.2814
P0CG47	7s6o	7s6o_A	0.282946	0.988372	73	X-ray diffraction	1.25	0.1755
P0CG47	8ic9	8ic9_A	0.294574	0.992248	76	X-ray diffraction	1.25	0.2188
P0CG47	7m2k	7m2k_D	0.290698	0.988372	75	X-ray diffraction	2.47	0.2758
P0CG47	6jb6	6jb6_B	0.294574	0.996124	76	X-ray diffraction	2.7	0.2845
P0CG47	5emz	5emz_A	0.294574	0.996124	76	X-ray diffraction	1.66	0.2089
P0CG47	5ujl	5ujl_B	0.27907	0.984496	72	Solution NMR
P0CG47	6nj9	6nj9_L	0.290698	0.996124	75	Electron Microscopy	2.96	0.24104
P0CG47	5l8h	5l8h_B	0.290698	0.996124	75	X-ray diffraction	1.85	0.19411
P0CG47	3oj3	3oj3_F	0.282946	0.988372	73	X-ray diffraction	2.5	0.2258
P0CG47	7ahz	7ahz_B	0.29845	0.992248	77	X-ray diffraction	1.82	0.2305
P0CG47	7ojx	7ojx_C	0.294574	0.996124	76	X-ray diffraction	2.4	0.236
P0CG47	6msb	6msb_A	0.294574	0.996124	76	Electron Microscopy	3	0.23569
P0CG47	5d0k	5d0k_B	0.294574	0.996124	76	X-ray diffraction	2.65	0.2377
P0CG47	7nbb	7nbb_F	0.294574	0.996124	76	X-ray diffraction	1.55	0.212
P0CG47	7jms	7jms_F	0.290698	0.996124	75	X-ray diffraction	2.78	0.2731
P0CG47	7ai1	7ai1_B	0.29845	0.992248	77	X-ray diffraction	2.07	0.266
P0CG47	2kwv	2kwv_B	0.294574	0.996124	76	Solution NMR
P0CG47	8a67	8a67_F	0.294574	0.996124	76	X-ray diffraction	1.86	0.2452
P0CG47	5nl5	5nl5_A	0.27907	0.98062	72	X-ray diffraction	1.96	0.23699
P0CG47	6isu	6isu_C	0.290698	0.992248	75	X-ray diffraction	1.866	0.2644
P0CG47	8a67	8a67_C	0.294574	0.996124	76	X-ray diffraction	1.86	0.2452
P0CG47	5ohl	5ohl_J	0.282946	0.988372	73	X-ray diffraction	2.5	0.2268
P0CG47	5ohl	5ohl_N	0.286822	0.992248	74	X-ray diffraction	2.5	0.2268
P0CG47	5xk5	5xk5_A	0.294574	0.996124	76	Solution NMR
P0CG47	5emz	5emz_C	0.294574	0.996124	76	X-ray diffraction	1.66	0.2089
P0CG47	7us1	7us1_B	0.286822	0.992248	74	X-ray diffraction	2.484	0.2584
P0CG47	7bu0	7bu0_C	0.290698	0.996124	75	X-ray diffraction	2.43	0.2552
P0CG47	4uel	4uel_B	0.290698	0.996124	75	X-ray diffraction	2.3	0.23426
P0CG47	5e6j	5e6j_F	0.290698	0.996124	75	X-ray diffraction	2.85	0.2643
P0CG47	8ic9	8ic9_D	0.294574	0.996124	76	X-ray diffraction	1.25	0.2188
P0CG47	5w46	5w46_B	0.294574	0.992248	76	X-ray diffraction	1.18	0.18989
P0CG47	5kye	5kye_C	0.294574	0.996124	76	X-ray diffraction	1.97	0.2226
P0CG47	8efw	8efw_C	0.294574	0.996124	76	X-ray diffraction	2.81
P0CG47	5ibk	5ibk_F	0.290698	0.94186	75	X-ray diffraction	2.503	0.2399
P0CG47	4zpz	4zpz_B	0.282946	0.984496	73	X-ray diffraction	1.54	0.1727
P0CG47	4wzp	4wzp_F	0.282946	0.988372	73	X-ray diffraction	1.9	0.2375
P0CG47	5lrx	5lrx_D	0.290698	0.996124	75	X-ray diffraction	2.85	0.2457
P0CG47	6fyh	6fyh_B	0.294574	0.996124	76	X-ray diffraction	2.906	0.2656
P0CG47	6qk9	6qk9_B	0.286822	0.984496	74	X-ray diffraction	2.231	0.2814
P0CG47	6hei	6hei_B	0.294574	0.992248	76	X-ray diffraction	1.64	0.2138
P0CG47	6qml	6qml_E	0.290698	0.992248	75	X-ray diffraction	2.1	0.2332
P0CG47	5kye	5kye_D	0.294574	0.996124	76	X-ray diffraction	1.97	0.2226
P0CG47	5lrv	5lrv_C	0.290698	0.996124	75	X-ray diffraction	2.8	0.2442
P0CG47	5txk	5txk_B	0.294574	0.996124	76	X-ray diffraction	1.84	0.1834
P0CG47	7nbb	7nbb_C	0.294574	0.996124	76	X-ray diffraction	1.55	0.212
P0CG47	5nl5	5nl5_B	0.27907	0.98062	72	X-ray diffraction	1.96	0.23699
P0CG47	5vzw	5vzw_C	0.302326	0.988372	78	X-ray diffraction	2.278	0.2366
P0CG47	7nbb	7nbb_E	0.275194	0.98062	71	X-ray diffraction	1.55	0.212
P0CG47	5yt6	5yt6_E	0.290698	0.988372	75	X-ray diffraction	1.501	0.2252
P0CG47	5emz	5emz_B	0.286822	0.992248	74	X-ray diffraction	1.66	0.2089
P0CG47	6ei1	6ei1_B	0.290698	0.996124	75	X-ray diffraction	1.732	0.2032
P0CG47	7ojx	7ojx_D	0.294574	0.992248	76	X-ray diffraction	2.4	0.236
P0CG47	5emz	5emz_D	0.282946	0.988372	73	X-ray diffraction	1.66	0.2089
P0CG47	5m93	5m93_B	0.29845	0.968992	77	X-ray diffraction	1.793	0.23104
P0CG47	7nbb	7nbb_A	0.275194	0.98062	71	X-ray diffraction	1.55	0.212
P0CG47	4wlr	4wlr_C	0.294574	0.996124	76	X-ray diffraction	1.997	0.2273
P0CG47	7w54	7w54_D	0.282946	0.988372	73	X-ray diffraction	2.64	0.2532
P0CG47	7m2k	7m2k_F	0.275194	0.98062	71	X-ray diffraction	2.47	0.2758
P0CG47	3phd	3phd_G	0.155039	0.841085	40	X-ray diffraction	3	0.2648
P0CG47	6oq2	6oq2_D	0.294574	0.996124	76	Solution NMR
P0CG47	5ujn	5ujn_B	0.27907	0.984496	72	Solution NMR
P0CG47	4xof	4xof_A	0.27907	0.984496	72	X-ray diffraction	1.15	0.1713
P0CG47	4wzp	4wzp_B	0.286822	0.992248	74	X-ray diffraction	1.9	0.2375
P0CG47	5xk4	5xk4_A	0.294574	0.996124	76	Solution NMR
P0CG47	7uv5	7uv5_C	0.158915	0.844961	41	X-ray diffraction	1.45	0.1786
P0CG47	5ohl	5ohl_M	0.290698	0.996124	75	X-ray diffraction	2.5	0.2268
P0CG47	5goc	5goc_A	0.282946	0.988372	73	X-ray diffraction	1.733	0.2355
P0CG47	5ohp	5ohp_C	0.286822	0.992248	74	X-ray diffraction	2.8	0.2494
P0CG47	6oq2	6oq2_B	0.294574	0.996124	76	Solution NMR
P0CG47	6uyi	6uyi_D	0.294574	0.996124	76	Solution NMR
P0CG47	5tut	5tut_B	0.294574	0.996124	76	X-ray diffraction	2.604	0.2426
P0CG47	5nlj	5nlj_B	0.275194	0.976744	71	X-ray diffraction	1.53	0.23992
P0CG47	5dk8	5dk8_A	0.294574	0.988372	76	X-ray diffraction	1.32	0.2011
P0CG47	6fge	6fge_C	0.290698	0.996124	75	X-ray diffraction	1.74	0.20944
P0CG47	4wzp	4wzp_H	0.282946	0.988372	73	X-ray diffraction	1.9	0.2375
P0CG47	5nl5	5nl5_C	0.27907	0.98062	72	X-ray diffraction	1.96	0.23699
P0CG47	5l8w	5l8w_C	0.290698	0.996124	75	X-ray diffraction	2.79	0.25909
P0CG47	5jp3	5jp3_B	0.290698	0.996124	75	X-ray diffraction	2.9	0.2851
P0CG47	5m93	5m93_C	0.302326	0.972868	78	X-ray diffraction	1.793	0.23104
P0CG47	5lrw	5lrw_B	0.290698	0.996124	75	X-ray diffraction	2	0.2171
P0CG47	7jms	7jms_H	0.290698	0.996124	75	X-ray diffraction	2.78	0.2731
P0CG47	6ud0	6ud0_A	0.294574	0.996124	76	Solution NMR
P0CG47	5ulk	5ulk_B	0.286822	0.992248	74	X-ray diffraction	2.38	0.2673
P0CG47	6qk9	6qk9_L	0.286822	0.984496	74	X-ray diffraction	2.231	0.2814
P0CG47	6if1	6if1_C	0.294574	0.996124	76	X-ray diffraction	2.466	0.2356
P0CG47	7oje	7oje_B	0.290698	0.996124	75	X-ray diffraction	2.05	0.2186
P0CG47	5emz	5emz_F	0.282946	0.988372	73	X-ray diffraction	1.66	0.2089
P0CG47	5kyd	5kyd_D	0.294574	0.996124	76	X-ray diffraction	1.62	0.2133
P0CG47	6xz1	6xz1_D	0.290698	0.996124	75	X-ray diffraction	2.3	0.2545
P0CG47	6qk9	6qk9_D	0.282946	0.984496	73	X-ray diffraction	2.231	0.2814
P0CG47	3phd	3phd_E	0.0542636	0.736434	14	X-ray diffraction	3	0.2648
P0CG47	8h1t	8h1t_M	0.294574	0.996124	76	Electron Microscopy	3	0.256
P0CG47	5o6t	5o6t_C	0.290698	0.953488	75	X-ray diffraction	1.57	0.183
P0CG47	5lrx	5lrx_B	0.290698	0.996124	75	X-ray diffraction	2.85	0.2457
P0CG47	3oj3	3oj3_D	0.282946	0.988372	73	X-ray diffraction	2.5	0.2258
P0CG47	5xdp	5xdp_A	0.286822	0.992248	74	X-ray diffraction	2.376	0.271
P0CG47	5ohl	5ohl_K	0.290698	0.996124	75	X-ray diffraction	2.5	0.2268
P0CG47	6k4i	6k4i_A	0.294574	0.992248	76	Solution NMR
P0CG47	3oj3	3oj3_C	0.282946	0.988372	73	X-ray diffraction	2.5	0.2258
P0CG47	4wzp	4wzp_C	0.286822	0.992248	74	X-ray diffraction	1.9	0.2375
P0CG47	6a6i	6a6i_B	0.286822	0.992248	74	X-ray diffraction	2.6	0.2358
P0CG47	5wfi	5wfi_D	0.294574	0.996124	76	X-ray diffraction	1.851	0.1973
P0CG47	8ic9	8ic9_C	0.294574	0.992248	76	X-ray diffraction	1.25	0.2188
P0CG47	5god	5god_A	0.294574	0.996124	76	X-ray diffraction	1.15	0.2215
P0CG47	6if1	6if1_D	0.294574	0.996124	76	X-ray diffraction	2.466	0.2356
P0CG47	5mnj	5mnj_F	0.294574	0.996124	76	X-ray diffraction	2.16	0.2308
P0CG47	5eya	5eya_C	0.294574	0.996124	76	X-ray diffraction	2.4	0.2275
P0CG47	5caw	5caw_B	0.290698	0.996124	75	X-ray diffraction	2.62	0.2595
P0CG47	5ydr	5ydr_D	0.282946	0.98062	73	X-ray diffraction	2.003	0.2325
P0CG47	3phd	3phd_H	0.151163	0.829457	39	X-ray diffraction	3	0.2648
P0CG47	5yt6	5yt6_A	0.290698	0.984496	75	X-ray diffraction	1.501	0.2252
P0CG47	6pgv	6pgv_B	0.290698	0.996124	75	X-ray diffraction	2.3	0.224
P0CG47	8a67	8a67_G	0.294574	0.996124	76	X-ray diffraction	1.86	0.2452
P0CG47	8a67	8a67_A	0.27907	0.984496	72	X-ray diffraction	1.86	0.2452
P0CG47	5vzw	5vzw_D	0.29845	0.992248	77	X-ray diffraction	2.278	0.2366
P0CG47	6xqc	6xqc_A	0.294574	0.996124	76	Solution NMR
P0CG47	5ulf	5ulf_D	0.294574	0.996124	76	X-ray diffraction	1.8	0.2612
P0CG47	4zft	4zft_D	0.29845	0.992248	77	X-ray diffraction	2.304	0.2348
P0CG47	8a67	8a67_B	0.294574	0.996124	76	X-ray diffraction	1.86	0.2452
P0CG47	5vf0	5vf0_A	0.294574	0.996124	76	Solution NMR
O60674	8eyb	8eyb_E	0.0061674	0.751542	7	X-ray diffraction	2.349	0.2431
O60674	4e4m	4e4m_B	0.262555	0.99207	298	X-ray diffraction	2.25	0.24959
O60674	7q7i	7q7i_A	0.257269	0.992952	292	X-ray diffraction	1.78	0.222
O60674	6vnm	6vnm_B	0.254626	0.992952	289	X-ray diffraction	2.2	0.2385
O60674	6wtq	6wtq_A	0.232127	0.971806	265	X-ray diffraction	1.79968	0.212726
O60674	7rn6	7rn6_A	0.24141	0.971806	274	X-ray diffraction	1.5	0.2136
O60674	7ll5	7ll5_A	0.256388	0.993833	291	X-ray diffraction	1.5	0.221
O60674	3q32	3q32_A	0.25815	0.995595	293	X-ray diffraction	2.5	0.2097
O60674	4ytc	4ytc_A	0.251982	0.991189	286	X-ray diffraction	2.16	0.2128
O60674	8g8o	8g8o_B	0.245815	0.986784	279	X-ray diffraction	2.2	0.23127
O60674	3lpb	3lpb_A	0.246696	0.988546	280	X-ray diffraction	2	0.20674
O60674	2b7a	2b7a_A	0.251982	0.990308	286	X-ray diffraction	2	0.24927
O60674	5usy	5usy_B	0.253744	0.991189	288	X-ray diffraction	2	0.2158
O60674	3iok	3iok_A	0.252863	0.991189	287	X-ray diffraction	2.1	0.27
O60674	6vnj	6vnj_A	0.263436	0.991189	299	X-ray diffraction	1.9	0.211
O60674	4jia	4jia_A	0.264317	0.990308	300	X-ray diffraction	1.85	0.20166
O60674	8eya	8eya_D	0.00528634	0.750661	6	X-ray diffraction	2.099	0.2604
O60674	6drw	6drw_A	0.255507	0.990308	290	X-ray diffraction	2.303	0.2552
O60674	6vn8	6vn8_B	0.254626	0.992952	289	X-ray diffraction	1.9	0.2147
O60674	6vnf	6vnf_A	0.262555	0.99207	298	X-ray diffraction	2.06	0.2221
O60674	6vnf	6vnf_B	0.256388	0.993833	291	X-ray diffraction	2.06	0.2221
O60674	4e6q	4e6q_A	0.262555	0.99207	298	X-ray diffraction	1.948	0.2341
O60674	6vsn	6vsn_D	0.254626	0.992952	289	X-ray diffraction	2.5	0.252
O60674	6vnb	6vnb_A	0.262555	0.99207	298	X-ray diffraction	2.19	0.2612
O60674	6vnj	6vnj_B	0.255507	0.993833	290	X-ray diffraction	1.9	0.211
O60674	3tjc	3tjc_A	0.251982	0.991189	286	X-ray diffraction	2.4	0.275
O60674	4aqc	4aqc_A	0.256388	0.993833	291	X-ray diffraction	1.9	0.21656
O60674	6vgl	6vgl_C	0.254626	0.992952	289	X-ray diffraction	1.9	0.2168
O60674	6vnc	6vnc_A	0.261674	0.99207	297	X-ray diffraction	2.3	0.2686
O60674	5cf8	5cf8_B	0.25485	0.990308	290	X-ray diffraction	1.8	0.2038
O60674	7ll4	7ll4_A	0.261674	0.992952	297	X-ray diffraction	1.31	0.1942
O60674	5aep	5aep_A	0.254626	0.993833	289	X-ray diffraction	1.95	0.21335
O60674	2xa4	2xa4_B	0.244053	0.984141	277	X-ray diffraction	2.04	0.24456
O60674	4c62	4c62_B	0.240529	0.980617	273	X-ray diffraction	2.75	0.24568
O60674	4gfm	4gfm_A	0.256388	0.993833	291	X-ray diffraction	2.3	0.24204
O60674	5tq4	5tq4_A	0.257269	0.992952	292	X-ray diffraction	2.3	0.2792
O60674	5hez	5hez_C	0.256388	0.992952	291	X-ray diffraction	2.66	0.2384
O60674	5cf5	5cf5_B	0.260141	0.993833	296	X-ray diffraction	2.45	0.1994
O60674	3zmm	3zmm_A	0.242291	0.982379	275	X-ray diffraction	2.51	0.24593
O60674	4c61	4c61_B	0.243172	0.98326	276	X-ray diffraction	2.45	0.2168
O60674	7q7l	7q7l_A	0.254626	0.99207	289	X-ray diffraction	1.97	0.1956
O60674	6vnk	6vnk_C	0.254626	0.992952	289	X-ray diffraction	2	0.2442
O60674	3tjc	3tjc_B	0.254626	0.99207	289	X-ray diffraction	2.4	0.275
O60674	6vng	6vng_B	0.254626	0.992952	289	X-ray diffraction	2.5	0.2506
O60674	4zim	4zim_B	0.260793	0.993833	296	X-ray diffraction	2.65	0.2742
O60674	6vnl	6vnl_D	0.254626	0.992952	289	X-ray diffraction	2.4	0.2566
O60674	6wto	6wto_A	0.244484	0.98326	279	X-ray diffraction	1.74	0.218
O60674	3e+63	3e63_A	0.257269	0.994714	292	X-ray diffraction	1.9	0.263
O60674	5wev	5wev_A	0.259912	0.987665	295	X-ray diffraction	1.854	0.19401
O60674	6bbv	6bbv_A	0.254626	0.99207	289	X-ray diffraction	1.8	0.2146
O60674	3lpb	3lpb_B	0.251982	0.988546	286	X-ray diffraction	2	0.20674
O60674	8eyb	8eyb_D	0.00440529	0.74978	5	X-ray diffraction	2.349	0.2431
O60674	5usy	5usy_A	0.253744	0.991189	288	X-ray diffraction	2	0.2158
O60674	4yti	4yti_A	0.251982	0.992952	286	X-ray diffraction	2.52	0.2172
O60674	4f08	4f08_A	0.255507	0.992952	290	X-ray diffraction	2.82	0.241
O60674	3q32	3q32_B	0.260141	0.993833	296	X-ray diffraction	2.5	0.2097
O60674	6vs3	6vs3_A	0.254626	0.992952	289	X-ray diffraction	2	0.2184
O60674	3fup	3fup_A	0.251982	0.990308	286	X-ray diffraction	2.4	0.24966
O60674	4d0x	4d0x_A	0.25815	0.994714	293	X-ray diffraction	1.82	0.21868
O60674	6vgl	6vgl_D	0.254626	0.992952	289	X-ray diffraction	1.9	0.2168
O60674	5tq7	5tq7_B	0.238767	0.978855	271	X-ray diffraction	2.1	0.28575
O60674	6vgl	6vgl_B	0.262555	0.99207	298	X-ray diffraction	1.9	0.2168
O60674	3e+62	3e62_A	0.25815	0.994714	293	X-ray diffraction	1.922	0.218
O60674	6vnk	6vnk_D	0.254626	0.992952	289	X-ray diffraction	2	0.2442
O60674	4e6q	4e6q_B	0.262555	0.99207	298	X-ray diffraction	1.948	0.2341
O60674	3jy9	3jy9_A	0.25022	0.991189	284	X-ray diffraction	2.1	0.271
O60674	6vnh	6vnh_B	0.254626	0.992952	289	X-ray diffraction	2.4	0.2665
O60674	3fup	3fup_B	0.254626	0.99207	289	X-ray diffraction	2.4	0.24966
O60674	4e4m	4e4m_D	0.262555	0.99207	298	X-ray diffraction	2.25	0.24959
O60674	4zim	4zim_A	0.252863	0.992952	287	X-ray diffraction	2.65	0.2742
O60674	6aaj	6aaj_B	0.24141	0.98326	274	X-ray diffraction	2.37	0.26163
O60674	7q7k	7q7k_A	0.257269	0.992952	292	X-ray diffraction	1.61	0.204
O60674	4p7e	4p7e_B	0.252863	0.989427	287	X-ray diffraction	2.4	0.2668
O60674	5hez	5hez_D	0.256388	0.992952	291	X-ray diffraction	2.66	0.2384
O60674	6vne	6vne_A	0.257269	0.994714	292	X-ray diffraction	2.32	0.2563
O60674	4f08	4f08_B	0.255507	0.992952	290	X-ray diffraction	2.82	0.241
O60674	8g8x	8g8x_A	0.245815	0.985903	279	X-ray diffraction	1.97	0.23569
O60674	4yth	4yth_A	0.254626	0.992952	289	X-ray diffraction	2.04	0.2152
O60674	5cf5	5cf5_A	0.253968	0.992952	289	X-ray diffraction	2.45	0.1994
O60674	6vsn	6vsn_B	0.256388	0.993833	291	X-ray diffraction	2.5	0.252
O60674	5tq3	5tq3_B	0.252863	0.990308	287	X-ray diffraction	2.69	0.27086
O60674	5cf4	5cf4_A	0.251101	0.99207	285	X-ray diffraction	2.38	0.2527
O60674	5cf4	5cf4_B	0.25815	0.994714	293	X-ray diffraction	2.38	0.2527
O60674	6wtn	6wtn_A	0.250883	0.987665	287	X-ray diffraction	1.83	0.2084
O60674	4d1s	4d1s_A	0.248458	0.987665	282	X-ray diffraction	1.66	0.23131
O60674	6x8e	6x8e_B	0.247577	0.988546	281	X-ray diffraction	1.75	0.2254
O60674	3krr	3krr_A	0.25815	0.994714	293	X-ray diffraction	1.8	0.20587
O60674	6aaj	6aaj_A	0.249339	0.989427	283	X-ray diffraction	2.37	0.26163
O60674	6vnk	6vnk_B	0.261674	0.991189	297	X-ray diffraction	2	0.2442
O60674	7uyw	7uyw_A	0.255507	0.993833	290	X-ray diffraction	2.51	0.2595
O60674	6vni	6vni_B	0.254626	0.992952	289	X-ray diffraction	2.1	0.2572
O60674	6vgl	6vgl_A	0.268722	0.985903	305	X-ray diffraction	1.9	0.2168
O60674	6vng	6vng_A	0.257269	0.994714	292	X-ray diffraction	2.5	0.2506
O60674	4d0w	4d0w_A	0.256388	0.992952	291	X-ray diffraction	1.77	0.21459
O60674	4hge	4hge_B	0.255507	0.99207	290	X-ray diffraction	2.3	0.22674
O60674	6vnl	6vnl_C	0.255507	0.993833	290	X-ray diffraction	2.4	0.2566
O60674	4gmy	4gmy_A	0.264317	0.990308	300	X-ray diffraction	2.403	0.2331
O60674	6vs3	6vs3_B	0.262555	0.99207	298	X-ray diffraction	2	0.2184
O60674	2b7a	2b7a_B	0.254626	0.99207	289	X-ray diffraction	2	0.24927
O60674	4p7e	4p7e_A	0.249339	0.989427	283	X-ray diffraction	2.4	0.2668
O60674	6vnm	6vnm_A	0.262555	0.99207	298	X-ray diffraction	2.2	0.2385
O60674	5cf8	5cf8_A	0.252205	0.991189	287	X-ray diffraction	1.8	0.2038
O60674	2xa4	2xa4_A	0.244934	0.985903	278	X-ray diffraction	2.04	0.24456
O60674	6vnk	6vnk_A	0.261674	0.991189	297	X-ray diffraction	2	0.2442
O60674	4hge	4hge_A	0.251982	0.99207	286	X-ray diffraction	2.3	0.22674
O60674	8g8o	8g8o_A	0.248458	0.987665	282	X-ray diffraction	2.2	0.23127
O60674	4e6d	4e6d_B	0.253744	0.99207	288	X-ray diffraction	2.22	0.2027
O60674	6vne	6vne_B	0.254626	0.992952	289	X-ray diffraction	2.32	0.2563
O60674	6vni	6vni_A	0.256388	0.993833	291	X-ray diffraction	2.1	0.2572
O60674	6vnh	6vnh_A	0.262555	0.99207	298	X-ray diffraction	2.4	0.2665
O60674	6vn8	6vn8_A	0.262555	0.99207	298	X-ray diffraction	1.9	0.2147
O60674	5cf6	5cf6_A	0.252863	0.993833	287	X-ray diffraction	2.5	0.2139
O60674	8g8x	8g8x_B	0.249339	0.987665	283	X-ray diffraction	1.97	0.23569
O60674	4c61	4c61_A	0.24141	0.982379	274	X-ray diffraction	2.45	0.2168
O60674	4e6d	4e6d_A	0.253744	0.99207	288	X-ray diffraction	2.22	0.2027
O60674	6vnb	6vnb_B	0.254626	0.992952	289	X-ray diffraction	2.19	0.2612
O60674	3zmm	3zmm_B	0.243172	0.98326	276	X-ray diffraction	2.51	0.24593
O60674	4aqc	4aqc_B	0.261674	0.992952	297	X-ray diffraction	1.9	0.21656
O60674	8g6z	8g6z_B	0.246696	0.985903	280	X-ray diffraction	2.45	0.28086
O60674	4e4m	4e4m_A	0.262555	0.99207	298	X-ray diffraction	2.25	0.24959
O60674	8eya	8eya_E	0.00528634	0.750661	6	X-ray diffraction	2.099	0.2604
O60674	4f09	4f09_A	0.255507	0.992952	290	X-ray diffraction	2.4	0.254
O60674	8exk	8exk_B	0.00440529	0.74978	5	X-ray diffraction	2.096	0.2502
O60674	6vsn	6vsn_A	0.262555	0.99207	298	X-ray diffraction	2.5	0.252
O60674	6x8e	6x8e_A	0.24141	0.98326	274	X-ray diffraction	1.75	0.2254
O60674	5cf6	5cf6_B	0.256614	0.991189	292	X-ray diffraction	2.5	0.2139
O60674	6vnl	6vnl_A	0.262555	0.99207	298	X-ray diffraction	2.4	0.2566
O60674	4ji9	4ji9_B	0.255507	0.99207	290	X-ray diffraction	2.4	0.24451
O60674	5tq3	5tq3_A	0.25022	0.986784	284	X-ray diffraction	2.69	0.27086
O60674	6vnl	6vnl_B	0.262555	0.99207	298	X-ray diffraction	2.4	0.2566
O60674	4iva	4iva_A	0.257269	0.994714	292	X-ray diffraction	1.5	0.19293
O60674	5hez	5hez_B	0.256388	0.992952	291	X-ray diffraction	2.66	0.2384
O60674	5tq8	5tq8_A	0.256388	0.99207	291	X-ray diffraction	1.59	0.1923
O60674	8g6z	8g6z_A	0.247577	0.987665	281	X-ray diffraction	2.45	0.28086
O60674	4ji9	4ji9_A	0.251982	0.99207	286	X-ray diffraction	2.4	0.24451
O60674	4c62	4c62_A	0.242291	0.982379	275	X-ray diffraction	2.75	0.24568
O60674	7q7w	7q7w_A	0.257269	0.992952	292	X-ray diffraction	1.85	0.227
O60674	3e+64	3e64_A	0.25815	0.994714	293	X-ray diffraction	1.8	0.22
O60674	6vsn	6vsn_C	0.254626	0.992952	289	X-ray diffraction	2.5	0.252
O60674	4e4m	4e4m_E	0.262555	0.99207	298	X-ray diffraction	2.25	0.24959
O60674	4ytf	4ytf_A	0.251101	0.99207	285	X-ray diffraction	1.78	0.2132
O60674	5tq7	5tq7_A	0.244053	0.98326	277	X-ray diffraction	2.1	0.28575
O60674	7ree	7ree_A	0.256388	0.989427	291	X-ray diffraction	1.38	0.2052
O60674	6vnc	6vnc_B	0.254626	0.992952	289	X-ray diffraction	2.3	0.2686
O60674	5hez	5hez_A	0.254626	0.992952	289	X-ray diffraction	2.66	0.2384
P07359	1p8v	1p8v_A	0.424847	0.97546	277	X-ray diffraction	2.6	0.238
P07359	1qyy	1qyy_G	0.407975	0.986196	266	X-ray diffraction	2.8	0.282
P07359	4ch8	4ch8_R	0.00460123	0.590491	3	X-ray diffraction	1.75	0.24235
P07359	1p9a	1p9a_G	0.407975	0.986196	266	X-ray diffraction	1.7	0.224
P07359	4c2b	4c2b_D	0.40184	0.98773	262	X-ray diffraction	2.8	0.2859
P07359	1qyy	1qyy_A	0.407975	0.986196	266	X-ray diffraction	2.8	0.282
P07359	4c2a	4c2a_B	0.407975	0.992331	266	X-ray diffraction	2.081	0.189
P07359	4c2b	4c2b_B	0.404908	0.990798	264	X-ray diffraction	2.8	0.2859
P07359	4ch2	4ch2_Q	0.0122699	0.582822	8	X-ray diffraction	1.6	0.1873
P07359	4ch8	4ch8_Q	0.00613497	0.588957	4	X-ray diffraction	1.75	0.24235
P07359	4ch8	4ch8_S	0.00460123	0.590491	3	X-ray diffraction	1.75	0.24235
P07359	1sq0	1sq0_B	0.406442	0.989264	265	X-ray diffraction	2.6	0.239
P07359	1m0z	1m0z_B	0.407975	0.990798	266	X-ray diffraction	1.85	0.216
P07359	4c2b	4c2b_H	0.400307	0.986196	261	X-ray diffraction	2.8	0.2859
P07359	1ook	1ook_G	0.432515	0.966258	282	X-ray diffraction	2.3	0.26
P07359	4c2b	4c2b_F	0.404908	0.990798	264	X-ray diffraction	2.8	0.2859
P07359	4ch2	4ch2_P	0.0107362	0.584356	7	X-ray diffraction	1.6	0.1873
P07359	4ch8	4ch8_P	0.00460123	0.590491	3	X-ray diffraction	1.75	0.24235
P07359	1m0z	1m0z_A	0.397239	0.980061	259	X-ray diffraction	1.85	0.216
Q9NWZ3	4yp8	4yp8_B	0.61087	0.965217	281	X-ray diffraction	2.641	0.2189
Q9NWZ3	4xs2	4xs2_C	0.617391	0.969565	284	X-ray diffraction	2.73	0.285
Q9NWZ3	6ega	6ega_A	0.578261	0.95	266	X-ray diffraction	2.512	0.2669
Q9NWZ3	4y73	4y73_A	0.634783	0.973913	292	X-ray diffraction	2.14	0.2175
Q9NWZ3	6o8u	6o8u_A	0.615217	0.980435	283	X-ray diffraction	1.8	0.255
Q9NWZ3	6o9d	6o9d_C	0.615217	0.978261	283	X-ray diffraction	2.51	0.239
Q9NWZ3	6o94	6o94_A	0.634783	0.973913	292	X-ray diffraction	1.98	0.215
Q9NWZ3	6uya	6uya_D	0.632609	0.973913	291	X-ray diffraction	1.74	0.207
Q9NWZ3	4ztm	4ztm_C	0.619565	0.971739	285	X-ray diffraction	2.66	0.2259
Q9NWZ3	5kx7	5kx7_A	0.521739	0.880435	240	X-ray diffraction	2.8	0.25
Q9NWZ3	6vql	6vql_C	0.623913	0.980435	287	X-ray diffraction	2.069	0.279
Q9NWZ3	4u97	4u97_B	0.586957	0.958696	270	X-ray diffraction	2.65	0.2506
Q9NWZ3	6f3e	6f3e_B	0.617391	0.982609	284	X-ray diffraction	2.67	0.2544
Q9NWZ3	6f3e	6f3e_A	0.591304	0.967391	272	X-ray diffraction	2.67	0.2544
Q9NWZ3	8dks	8dks_B	0.604348	0.969565	278	X-ray diffraction	2.45	0.26716
Q9NWZ3	5k7g	5k7g_D	0.619565	0.980435	285	X-ray diffraction	2.23	0.227
Q9NWZ3	4ztl	4ztl_A	0.615217	0.978261	283	X-ray diffraction	2.39	0.2508
Q9NWZ3	4yp8	4yp8_A	0.623913	0.980435	287	X-ray diffraction	2.641	0.2189
Q9NWZ3	2oic	2oic_B	0.604348	0.973913	278	X-ray diffraction	2.4	0.2781
Q9NWZ3	4xs2	4xs2_D	0.608696	0.971739	280	X-ray diffraction	2.73	0.285
Q9NWZ3	5uiu	5uiu_B	0.630435	0.976087	290	X-ray diffraction	2.02	0.2044
Q9NWZ3	6o9d	6o9d_D	0.617391	0.976087	284	X-ray diffraction	2.51	0.239
Q9NWZ3	4yo6	4yo6_C	0.628261	0.980435	289	X-ray diffraction	2.32	0.2249
Q9NWZ3	6vql	6vql_B	0.621739	0.980435	286	X-ray diffraction	2.069	0.279
Q9NWZ3	2oic	2oic_D	0.623913	0.969565	287	X-ray diffraction	2.4	0.2781
Q9NWZ3	4ztl	4ztl_B	0.591304	0.958696	272	X-ray diffraction	2.39	0.2508
Q9NWZ3	4xs2	4xs2_B	0.61087	0.969565	281	X-ray diffraction	2.73	0.285
Q9NWZ3	6tia	6tia_B	0.623913	0.980435	287	X-ray diffraction	2.52	0.261
Q9NWZ3	6n8g	6n8g_D	0.608696	0.976087	280	X-ray diffraction	2	0.2198
Q9NWZ3	5k7i	5k7i_B	0.593478	0.963043	273	X-ray diffraction	2.31	0.257
Q9NWZ3	6lxy	6lxy_E	0.626087	0.973913	288	X-ray diffraction	2.19	0.231
Q9NWZ3	6ti8	6ti8_A	0.617391	0.980435	284	X-ray diffraction	2.32	0.281
Q9NWZ3	6o8u	6o8u_D	0.630435	0.976087	290	X-ray diffraction	1.8	0.255
Q9NWZ3	2nry	2nry_B	0.623913	0.982609	287	X-ray diffraction	2.15	0.2605
Q9NWZ3	6ege	6ege_A	0.586957	0.958696	270	X-ray diffraction	1.401	0.2014
Q9NWZ3	5k75	5k75_A	0.593478	0.967391	273	X-ray diffraction	2.03	0.253
Q9NWZ3	6ti8	6ti8_C	0.619565	0.980435	285	X-ray diffraction	2.32	0.281
Q9NWZ3	4u9a	4u9a_B	0.586957	0.958696	270	X-ray diffraction	2.8	0.2397
Q9NWZ3	4ztn	4ztn_B	0.619565	0.971739	285	X-ray diffraction	2.23	0.2243
Q9NWZ3	4ztn	4ztn_A	0.628261	0.980435	289	X-ray diffraction	2.23	0.2243
Q9NWZ3	4yo6	4yo6_B	0.608696	0.963043	280	X-ray diffraction	2.32	0.2249
Q9NWZ3	7qg5	7qg5_A	0.586957	0.958696	270	X-ray diffraction	2.3	0.275
Q9NWZ3	6thw	6thw_A	0.602174	0.971739	277	X-ray diffraction	2.44	0.271
Q9NWZ3	6mom	6mom_A	0.628261	0.978261	289	X-ray diffraction	2.1	0.2066
Q9NWZ3	6lxy	6lxy_D	0.636957	0.971739	293	X-ray diffraction	2.19	0.231
Q9NWZ3	5uiu	5uiu_A	0.628261	0.973913	289	X-ray diffraction	2.02	0.2044
Q9NWZ3	4ztm	4ztm_D	0.619565	0.978261	285	X-ray diffraction	2.66	0.2259
Q9NWZ3	6n8g	6n8g_C	0.628261	0.980435	289	X-ray diffraction	2	0.2198
Q9NWZ3	4y73	4y73_D	0.632609	0.976087	291	X-ray diffraction	2.14	0.2175
Q9NWZ3	6rfi	6rfi_B	0.608696	0.978261	280	X-ray diffraction	2.31	0.2365
Q9NWZ3	2oib	2oib_B	0.608696	0.967391	280	X-ray diffraction	2	0.26981
Q9NWZ3	6lxy	6lxy_A	0.63913	0.971739	294	X-ray diffraction	2.19	0.231
Q9NWZ3	6ti8	6ti8_D	0.617391	0.980435	284	X-ray diffraction	2.32	0.281
Q9NWZ3	6o94	6o94_B	0.636957	0.973913	293	X-ray diffraction	1.98	0.215
Q9NWZ3	5k72	5k72_D	0.604348	0.971739	278	X-ray diffraction	2.22	0.225
Q9NWZ3	7qg1	7qg1_B	0.613043	0.978261	282	X-ray diffraction	2.07	0.285
Q9NWZ3	6mom	6mom_C	0.634783	0.978261	292	X-ray diffraction	2.1	0.2066
Q9NWZ3	6thz	6thz_B	0.615217	0.980435	283	X-ray diffraction	2.38	0.274
Q9NWZ3	5uiq	5uiq_D	0.595652	0.967391	274	X-ray diffraction	2.64	0.226
Q9NWZ3	6o95	6o95_C	0.621739	0.969565	286	X-ray diffraction	1.77	0.217
Q9NWZ3	4ztm	4ztm_A	0.630435	0.978261	290	X-ray diffraction	2.66	0.2259
Q9NWZ3	4yp8	4yp8_D	0.626087	0.980435	288	X-ray diffraction	2.641	0.2189
Q9NWZ3	5kx8	5kx8_B	0.61087	0.965217	281	X-ray diffraction	2.671	0.2327
Q9NWZ3	6rfi	6rfi_A	0.597826	0.967391	275	X-ray diffraction	2.31	0.2365
Q9NWZ3	6thx	6thx_A	0.606522	0.978261	279	X-ray diffraction	1.99	0.254
Q9NWZ3	6o95	6o95_A	0.632609	0.969565	291	X-ray diffraction	1.77	0.217
Q9NWZ3	4y73	4y73_C	0.636957	0.973913	293	X-ray diffraction	2.14	0.2175
Q9NWZ3	8atl	8atl_B	0.61087	0.963043	281	X-ray diffraction	2.464	0.2429
Q9NWZ3	7c2v	7c2v_D	0.621739	0.980435	286	X-ray diffraction	2.44	0.2533
Q9NWZ3	5uiq	5uiq_C	0.615217	0.973913	283	X-ray diffraction	2.64	0.226
Q9NWZ3	5uit	5uit_B	0.619565	0.980435	285	X-ray diffraction	1.84	0.218
Q9NWZ3	6n8g	6n8g_B	0.621739	0.980435	286	X-ray diffraction	2	0.2198
Q9NWZ3	4ztl	4ztl_C	0.619565	0.971739	285	X-ray diffraction	2.39	0.2508
Q9NWZ3	6tia	6tia_A	0.626087	0.980435	288	X-ray diffraction	2.52	0.261
Q9NWZ3	4ztn	4ztn_C	0.623913	0.978261	287	X-ray diffraction	2.23	0.2243
Q9NWZ3	5k76	5k76_A	0.591304	0.965217	272	X-ray diffraction	2.74	0.246
Q9NWZ3	6f3i	6f3i_B	0.61087	0.978261	281	X-ray diffraction	2.14	0.2704
Q9NWZ3	7c2v	7c2v_B	0.617391	0.971739	284	X-ray diffraction	2.44	0.2533
Q9NWZ3	2oib	2oib_A	0.615217	0.973913	283	X-ray diffraction	2	0.26981
Q9NWZ3	6mom	6mom_B	0.628261	0.980435	289	X-ray diffraction	2.1	0.2066
Q9NWZ3	6ege	6ege_D	0.617391	0.958696	284	X-ray diffraction	1.401	0.2014
Q9NWZ3	7c2v	7c2v_A	0.628261	0.980435	289	X-ray diffraction	2.44	0.2533
Q9NWZ3	5uis	5uis_B	0.597826	0.969565	275	X-ray diffraction	2.5	0.25
Q9NWZ3	5k7g	5k7g_C	0.619565	0.980435	285	X-ray diffraction	2.23	0.227
Q9NWZ3	4ztm	4ztm_B	0.615217	0.971739	283	X-ray diffraction	2.66	0.2259
Q9NWZ3	8atl	8atl_A	0.58913	0.952174	271	X-ray diffraction	2.464	0.2429
Q9NWZ3	2nry	2nry_D	0.615217	0.976087	283	X-ray diffraction	2.15	0.2605
Q9NWZ3	4ztn	4ztn_D	0.626087	0.980435	288	X-ray diffraction	2.23	0.2243
Q9NWZ3	6rfj	6rfj_A	0.582609	0.956522	268	X-ray diffraction	2.61	0.254
Q9NWZ3	6o9d	6o9d_B	0.617391	0.978261	284	X-ray diffraction	2.51	0.239
Q9NWZ3	4ztl	4ztl_D	0.626087	0.976087	288	X-ray diffraction	2.39	0.2508
Q9NWZ3	6o94	6o94_C	0.621739	0.980435	286	X-ray diffraction	1.98	0.215
Q9NWZ3	6o9d	6o9d_A	0.621739	0.978261	286	X-ray diffraction	2.51	0.239
Q9NWZ3	2oic	2oic_A	0.606522	0.973913	279	X-ray diffraction	2.4	0.2781
Q9NWZ3	2oic	2oic_C	0.608696	0.967391	280	X-ray diffraction	2.4	0.2781
Q9NWZ3	6egf	6egf_B	0.619565	0.956522	285	X-ray diffraction	2.61	0.2292
Q9NWZ3	5k72	5k72_B	0.580435	0.956522	267	X-ray diffraction	2.22	0.225
Q9NWZ3	5w84	5w84_A	0.613043	0.973913	282	X-ray diffraction	2.9	0.248
Q9NWZ3	6uya	6uya_C	0.604348	0.969565	278	X-ray diffraction	1.74	0.207
Q9NWZ3	4u9a	4u9a_A	0.591304	0.963043	272	X-ray diffraction	2.8	0.2397
Q9NWZ3	5kx8	5kx8_C	0.630435	0.980435	290	X-ray diffraction	2.671	0.2327
Q9NWZ3	7c2v	7c2v_C	0.615217	0.971739	283	X-ray diffraction	2.44	0.2533
Q9NWZ3	5uis	5uis_C	0.58913	0.952174	271	X-ray diffraction	2.5	0.25
Q9NWZ3	5kx8	5kx8_A	0.626087	0.980435	288	X-ray diffraction	2.671	0.2327
Q9NWZ3	6ti8	6ti8_B	0.613043	0.978261	282	X-ray diffraction	2.32	0.281
Q9NWZ3	6rfj	6rfj_B	0.606522	0.976087	279	X-ray diffraction	2.61	0.254
Q9NWZ3	5k72	5k72_C	0.606522	0.973913	279	X-ray diffraction	2.22	0.225
Q9NWZ3	6n8g	6n8g_A	0.626087	0.980435	288	X-ray diffraction	2	0.2198
Q9NWZ3	5k75	5k75_D	0.613043	0.976087	282	X-ray diffraction	2.03	0.253
Q9NWZ3	4y73	4y73_B	0.634783	0.969565	292	X-ray diffraction	2.14	0.2175
Q9NWZ3	6uya	6uya_A	0.626087	0.980435	288	X-ray diffraction	1.74	0.207
Q9NWZ3	5uiq	5uiq_B	0.597826	0.947826	275	X-ray diffraction	2.64	0.226
Q9NWZ3	6thz	6thz_A	0.580435	0.956522	267	X-ray diffraction	2.38	0.274
Q9NWZ3	6ega	6ega_B	0.584783	0.954348	269	X-ray diffraction	2.512	0.2669
Q9NWZ3	4xs2	4xs2_A	0.621739	0.976087	286	X-ray diffraction	2.73	0.285
Q9NWZ3	5uis	5uis_D	0.545652	0.906522	251	X-ray diffraction	2.5	0.25
Q9NWZ3	5uir	5uir_A	0.591304	0.954348	272	X-ray diffraction	2.64	0.277
Q9NWZ3	6f3d	6f3d_A	0.606522	0.978261	279	X-ray diffraction	2.38	0.2271
Q9NWZ3	6thx	6thx_B	0.615217	0.980435	283	X-ray diffraction	1.99	0.254
Q9NWZ3	6eg9	6eg9_B	0.595652	0.958696	274	X-ray diffraction	2.414	0.2492
Q9NWZ3	6o95	6o95_B	0.606522	0.969565	279	X-ray diffraction	1.77	0.217
Q9NWZ3	5w85	5w85_B	0.613043	0.973913	282	X-ray diffraction	2.25	0.251
Q9NWZ3	2oib	2oib_D	0.632609	0.969565	291	X-ray diffraction	2	0.26981
Q9NWZ3	5k75	5k75_B	0.6	0.967391	276	X-ray diffraction	2.03	0.253
Q9NWZ3	6egd	6egd_A	0.582609	0.954348	268	X-ray diffraction	2.1	0.2303
Q9NWZ3	5uis	5uis_A	0.586957	0.958696	270	X-ray diffraction	2.5	0.25
Q9NWZ3	5k76	5k76_B	0.615217	0.980435	283	X-ray diffraction	2.74	0.246
Q9NWZ3	2nry	2nry_C	0.61087	0.978261	281	X-ray diffraction	2.15	0.2605
Q9NWZ3	5kx7	5kx7_B	0.628261	0.980435	289	X-ray diffraction	2.8	0.25
Q9NWZ3	6o8u	6o8u_C	0.634783	0.973913	292	X-ray diffraction	1.8	0.255
Q9NWZ3	5k72	5k72_A	0.606522	0.978261	279	X-ray diffraction	2.22	0.225
Q9NWZ3	6o94	6o94_D	0.619565	0.982609	285	X-ray diffraction	1.98	0.215
Q9NWZ3	4yo6	4yo6_D	0.626087	0.980435	288	X-ray diffraction	2.32	0.2249
Q9NWZ3	7qg1	7qg1_A	0.578261	0.956522	266	X-ray diffraction	2.07	0.285
Q9NWZ3	2nry	2nry_A	0.623913	0.982609	287	X-ray diffraction	2.15	0.2605
Q9NWZ3	6f3d	6f3d_B	0.619565	0.978261	285	X-ray diffraction	2.38	0.2271
Q9NWZ3	4yo6	4yo6_A	0.628261	0.980435	289	X-ray diffraction	2.32	0.2249
Q9NWZ3	6o95	6o95_D	0.634783	0.971739	292	X-ray diffraction	1.77	0.217
Q9NWZ3	7qg5	7qg5_B	0.61087	0.980435	281	X-ray diffraction	2.3	0.275
Q9NWZ3	5k7g	5k7g_A	0.606522	0.978261	279	X-ray diffraction	2.23	0.227
Q9NWZ3	5w84	5w84_B	0.573913	0.943478	264	X-ray diffraction	2.9	0.248
Q9NWZ3	5k7i	5k7i_A	0.595652	0.971739	274	X-ray diffraction	2.31	0.257
Q9NWZ3	6eg9	6eg9_A	0.6	0.96087	276	X-ray diffraction	2.414	0.2492
Q9NWZ3	5uir	5uir_B	0.6	0.95	276	X-ray diffraction	2.64	0.277
Q9NWZ3	8dks	8dks_A	0.615217	0.976087	283	X-ray diffraction	2.45	0.26716
Q9NWZ3	5uit	5uit_A	0.621739	0.980435	286	X-ray diffraction	1.84	0.218
Q9NWZ3	6vql	6vql_D	0.623913	0.980435	287	X-ray diffraction	2.069	0.279
Q9NWZ3	6egd	6egd_D	0.6	0.96087	276	X-ray diffraction	2.1	0.2303
Q9NWZ3	5kx8	5kx8_D	0.621739	0.980435	286	X-ray diffraction	2.671	0.2327
Q9NWZ3	5k75	5k75_C	0.617391	0.982609	284	X-ray diffraction	2.03	0.253
Q9NWZ3	6uya	6uya_B	0.630435	0.973913	290	X-ray diffraction	1.74	0.207
Q9NWZ3	6thw	6thw_B	0.61087	0.971739	281	X-ray diffraction	2.44	0.271
Q9NWZ3	6lxy	6lxy_B	0.645652	0.967391	297	X-ray diffraction	2.19	0.231
Q9NWZ3	4u97	4u97_A	0.591304	0.963043	272	X-ray diffraction	2.65	0.2506
Q9NWZ3	5k7g	5k7g_B	0.597826	0.963043	275	X-ray diffraction	2.23	0.227
Q9NWZ3	5w85	5w85_A	0.61087	0.978261	281	X-ray diffraction	2.25	0.251
Q9NWZ3	6vql	6vql_A	0.628261	0.978261	289	X-ray diffraction	2.069	0.279
Q9NWZ3	6mom	6mom_D	0.643478	0.967391	296	X-ray diffraction	2.1	0.2066
Q9NWZ3	6f3i	6f3i_A	0.565217	0.932609	260	X-ray diffraction	2.14	0.2704
Q9NWZ3	6o8u	6o8u_B	0.621739	0.973913	286	X-ray diffraction	1.8	0.255
Q9NWZ3	2oib	2oib_C	0.61087	0.96087	281	X-ray diffraction	2	0.26981
Q9NWZ3	4yp8	4yp8_C	0.630435	0.980435	290	X-ray diffraction	2.641	0.2189
Q9NWZ3	5uiq	5uiq_A	0.58913	0.943478	271	X-ray diffraction	2.64	0.226
Q92630	7djo	7djo_A	0.537313	0.897181	324	X-ray diffraction	2.499	0.2339
Q92630	7akf	7akf_A	0.666667	0.963516	402	X-ray diffraction	2.6	0.2587
Q92630	7ejv	7ejv_B	0.648425	0.943615	391	X-ray diffraction	2.5	0.246
Q92630	5lxc	5lxc_A	0.636816	0.955224	384	X-ray diffraction	2.15	0.25401
Q92630	4azf	4azf_A	0.673877	0.951907	407	X-ray diffraction	2.55	0.25515
Q92630	6hdp	6hdp_A	0.678275	0.960199	409	X-ray diffraction	2.3	0.23776
Q92630	7dh3	7dh3_A	0.54063	0.900498	326	X-ray diffraction	2.33	0.2172
Q92630	6hdr	6hdr_A	0.673877	0.951907	407	X-ray diffraction	2.2	0.24263
Q92630	7dhv	7dhv_A	0.542289	0.902156	327	X-ray diffraction	2.679	0.2495
Q92630	7akh	7akh_A	0.666667	0.963516	402	X-ray diffraction	2.85	0.2448
Q92630	5lxc	5lxc_B	0.640133	0.951907	386	X-ray diffraction	2.15	0.25401
Q92630	3kvw	3kvw_A	0.672213	0.953566	406	X-ray diffraction	2.28	0.26
Q92630	5ztn	5ztn_B	0.657238	0.951907	397	X-ray diffraction	2.496	0.2444
Q92630	7dhc	7dhc_A	0.537313	0.897181	324	X-ray diffraction	2.592	0.2175
Q92630	7dhh	7dhh_A	0.537313	0.897181	324	X-ray diffraction	2.486	0.2453
Q92630	7ejv	7ejv_A	0.638474	0.953566	385	X-ray diffraction	2.5	0.246
Q92630	5ztn	5ztn_A	0.657238	0.951907	397	X-ray diffraction	2.496	0.2444
Q92630	5lxd	5lxd_A	0.640133	0.951907	386	X-ray diffraction	2.58	0.25303
Q92630	7dl6	7dl6_A	0.537313	0.897181	324	X-ray diffraction	2.648	0.2322
Q92630	5lxd	5lxd_B	0.640133	0.951907	386	X-ray diffraction	2.58	0.25303
Q92630	6k0j	6k0j_A	0.542289	0.895522	327	X-ray diffraction	2.352	0.2093
Q92630	7dhk	7dhk_A	0.537313	0.897181	324	X-ray diffraction	2.341	0.2574
Q92630	7dg4	7dg4_A	0.537313	0.897181	324	X-ray diffraction	2.58	0.2495
Q92630	7dh9	7dh9_A	0.537313	0.897181	324	X-ray diffraction	2.194	0.2176
Q92630	7dhn	7dhn_A	0.537313	0.897181	324	X-ray diffraction	2.38	0.2232
P68431	3u5p	3u5p_N	0.0516605	0.95572	14	X-ray diffraction	2.8	0.26478
P68431	5tbn	5tbn_C	0.0369004	0.95941	10	Solution NMR
P68431	3zg6	3zg6_F	0.0405904	0.95572	11	X-ray diffraction	2.2	0.23581
P68431	6bhd	6bhd_B	0.0369004	0.944649	10	X-ray diffraction	1.25	0.1829
P68431	6ls6	6ls6_C	0.0258303	0.97048	7	X-ray diffraction	2.2	0.2718
P68431	7k5y	7k5y_E	0.357934	0.623616	97	Electron Microscopy	2.76	0.21845
P68431	5t0k	5t0k_Q	0.0369004	0.9631	10	X-ray diffraction	1.7	0.1928
P68431	7v6q	7v6q_F	0.354244	0.627306	96	X-ray diffraction	3	0.2033
P68431	6m4g	6m4g_E	0.273063	0.708487	74	Electron Microscopy	2.8	0.226
P68431	6jou	6jou_A	0.354244	0.627306	96	X-ray diffraction	2.17	0.25
P68431	4y6l	4y6l_D	0.0221402	0.95941	6	X-ray diffraction	1.6	0.23241
P68431	6jr1	6jr1_E	0.361624	0.619926	98	X-ray diffraction	2.4	0.2426
P68431	3lqi	3lqi_S	0.0221402	0.95941	6	X-ray diffraction	1.92	0.241
P68431	4llb	4llb_D	0.0265152	0.937269	14	X-ray diffraction	2.5	0.2662
P68431	2co0	2co0_B	0.0221402	0.95941	6	X-ray diffraction	2.25	0.2262
P68431	5b2i	5b2i_E	0.365314	0.616236	99	X-ray diffraction	3	0.2569
[truncated: 8,788 more rows]

## Sheet: FigS1c
psite	phosphorylated	non-phosphorylated
Q9H8S9_35	1	7
P24941_15	1	409
Q92630_458	18	3
Q14653_402	1	7
Q9H8S9_12	1	2
Q9L387_85	1	7
Q9F4L3_28	1	1
O43293_50	1	5
O00092_81	1	4
P05132_11	4	51
A0A1C3NEV1_283	1	2
O28025_18	1	1
A0A0K8P8E7_225	1	9
B1L3C9_254	2	7
P49841_9	1	39
O75460_729	2	14
Q04759_676	4	1
O60674_1007	66	2
Q16539_180	2	190
Q79PF4_431	1	1
O15264_180	1	6
P00517_11	15	58
O60674_1008	46	22
Q94F62_290	2	1
O32723_57	1	1
Q99XG5_123	3	6
P01012_69	2	2
O14939_573	1	3
O94804_208	1	10
B7GTV0_75	2	4
P63086_183	3	55
Q7Z4H3_10	3	2
P69797_10	1	3
P28482_187	8	129
A0A7M4DUC2_1525	2	7
O43353_111	1	20
Q06210_261	5	9
P52333_981	3	12
P41743_484	1	3
P23443_390	1	11
P00517_140	25	48
P61006_72	2	9
Q9NYL2_161	1	5
P42530_84	1	3
P52333_980	3	12
Q13188_180	2	2
P46109_207	1	1
P05132_339	64	2
P31751_451	4	6
D3KVM3_276	2	11
Q564N5_79	1	2
P29322_793	1	1
P02974_75	1	2
P04629_677	6	43
P23874_150	1	7
P20906_26	2	39
O14920_257	1	1
P9WI81_173	1	11
P08559_293	1	7
P21802_657	2	25
Q92918_165	1	8
P06276_226	1	75
P0CG47_218	2	141
P35557_411	1	29
Q8PGN7_99	14	8
O31465_74	1	3
Q64610_209	1	20
A1YYW7_89	1	2
P12931_338	1	12
P52956_126	1	1
P00949_117	3	2
P07854_94	1	4
P21802_656	3	25
P15693_112	1	1
A0A0R6L508_285	15	2
P31749_477	2	12
Q05609_707	1	1
Q92630_232	2	19
P33284_15	1	8
P05187_114	6	2
P07515_46	1	2
Q13882_342	1	5
P46108_221	1	1
P50613_164	1	6
P49759_342	3	36
P78527_2609	1	3
P49841_216	32	45
O75385_180	4	1
Q9X1F5_59	1	2
P63248_22	2	4
P01012_345	2	2
P07102_39	1	11
P26276_108	11	1
P05132_198	64	1
P15056_729	1	1
A0A7M4DUC2_1547	2	7
P00791_127	6	5
P36887_339	1	2
P9WI83_224	2	1
O75533_129	1	3
P28482_125	7	130
P17612_339	40	1
Q99640_260	1	12
P05132_140	39	25
P07830_54	1	12
Q26069_12	1	2
P06239_394	22	6
P24723_513	2	1
P10721_570	1	20
P07471_23	58	16
P31751_309	9	1
Q16594_8	1	1
O06291_280	1	14
P53778_183	1	1
Q71V39_300	1	2
P22681_371	3	3
P48730_220	5	37
O75385_87	2	3
P06737_15	4	10
Q16288_706	1	3
Q7CWV1_405	5	3
P61925_22	11	5
P07949_905	16	8
P9WI81_171	2	10
P18669_11	7	14
Q9WV60_9	1	2
Q564N5_56	1	2
Q94F62_312	2	1
P9WG47_129	9	2
Q564N5_74	1	2
O15530_241	59	3
P17612_11	9	25
O96013_562	2	37
Q14653_386	2	8
P12928_144	1	1
P27361_204	1	2
O14965_287	9	92
P43405_525	11	63
P07355_24	1	24
O06976_46	1	4
Q13188_268	1	4
P24941_160	79	331
Q9UK32_232	1	1
P62707_11	1	1
O94804_191	1	10
P53778_185	1	1
H2DZ00_228	1	2
P00519_50	1	1
O75531_3	1	23
Q9UHD2_172	1	1
P08200_113	1	28
P9WI83_21	1	3
Q9KWY4_84	3	1
Q79V60_432	2	1
Q13627_301	1	74
Q29495_31	1	6
P25321_11	104	19
P28327_8	1	6
P0CG47_172	1	144
P47811_182	2	106
P29317_772	1	64
Q2UNF9_38	1	4
Q51578_88	1	2
P28482_185	8	129
P49841_277	1	76
O62305_284	1	1
P43405_526	7	66
P31324_112	1	2
P21802_769	1	3
P61015_16	1	4
P08149_465	3	11
Q9H3Z4_10	1	1
P11802_172	1	3
P17612_140	10	32
P12694_337	1	19
P80025_315	30	10
P07738_11	1	10
P0AGE9_247	4	6
Q8DTU0_92	1	1
P07477_154	1	6
P07953_259	1	4
Q16539_182	2	190
P06612_319	1	6
A5JUY8_315	3	2
P13807_641	2	3
P63086_185	3	54
Q818Z9_85	15	2
Q96EY4_127	3	3
P33981_675	9	59
O94804_185	1	10
Q92731_488	1	30
P33981_676	7	61
O15264_182	1	6
Q9Y6E0_190	25	10
Q16875_254	1	22
Q9I6W2_68	1	2
P06786_782	2	5
P54646_172	4	1
O43683_969	3	1
P0CG47_217	13	130
P54762_778	2	4
P47811_180	2	106
Q9QZL0_231	1	2
P23443_252	7	9
P07949_900	6	18
P08877_46	4	4
A0A452E9Y6_315	10	3
P00489_15	6	218
P22413_486	1	4
P36871_117	5	10
Q94F62_324	1	2
Q93VE0_27	1	1
P07949_928	3	21
Q9WV60_216	1	2
O14965_288	46	65
P00517_339	71	2
P68400_2	1	213
Q5ZSZ6_54	2	1
P39579_36	1	1
Q5NHF4_247	1	1
P00634_124	2	40
P22413_256	1	4
P25321_140	86	37
Q9SRQ7_158	1	1
A0A2K3D4W3_328	1	1
P23443_394	1	11
O75531_4	1	23
P21802_586	2	25
P9WKD3_84	1	60
B7UL96_59	1	1
Q13191_363	1	1
P19525_446	3	1
Q9NWZ3_345	46	9
P61006_111	2	11
P36495_1795	1	1
Q13153_423	9	9
Q8ZVF7_82	1	2
P21802_561	2	26
Q2RIF5_58	1	1
P01112_64	1	211
Q13131_183	2	2
P03870_343	2	2
Q92918_171	1	3
D3KVM3_12	1	11
P00523_416	1	56
P22887_122	1	11
O18734_38	1	2
P0CG47_164	1	142
Q15393_613	1	4
P29320_701	4	23
P32989_274	1	2
O43293_265	1	5
P38319_182	1	3
P54760_774	1	1
P0CE47_383	2	9
P11309_261	56	114
Q9NWZ3_346	44	11
Q9NWZ3_342	26	29
Q13523_849	6	1
D6WMX4_207	1	1
P33981_677	7	61
O60260_65	1	2
P96356_78	3	4
P53597_299	2	3
P12928_43	1	1
P07332_713	1	4
P33981_686	25	42
P12931_419	1	11
P54762_647	5	1
A0A2K3CR90_564	1	2
Q13188_174	2	3
P08877_15	1	8
O19069_299	3	7
Q3JWH7_9	1	6
P16892_182	1	1
Q9HCE5_399	3	14
P08879_119	1	2
Q94F62_455	2	1
P11309_276	1	169
P39984_34	1	1
P49759_341	3	36
P0AA04_15	1	16
