# Supplementary material for: Global comparative structural analysis of responses to protein phosphorylation
Source: Nat Commun. 2025 Oct 24;16:9407. doi: 10.1038/s41467-025-64116-4 (PMC12552441; doi:10.1038/s41467-025-64116-4)
Supplement: Supplementary file 8 — Source Data [file 41467_2025_64116_MOESM8_ESM.zip › SourceData_Fig1_FigS6.xlsx]

## Sheet: Description
Sheet	Description
Fig1bc	Underlying data for figures 1b and 1c
Fig1d	Underlying data for Fig. 1d
Fig1e	Underlying data for Fig. 1E
Fig1f, Fig. S6	Underlying data for Fig. 1F and Fig. S6
Column Fig1bc	Description
protein	UniProt ID of the protein
phosphosite	Relevant phosphosite (UniProt ID_Phosphorylated residue index)
rmsd_between_groups	Median backbone RMSD between phosphorylated and non-phosphorylated structures
rmsd_within_phospho	Median backbone RMSD within phosphorylated structures
rmsd_within_nonphospho	Median backbone RMSD within non-phosphorylated structures
Column Fig1d	Description
protein	UniProt ID of the protein
phosphosite	Relevant phosphosite
rmsd_between_groups	Median backbone RMSD between phosphorylated and non-phosphorylated structures
functional_score	Phosphosite functional score. Scores below 0.5 correspond to phosphosites predicted not to be functional
Column Fig1e	Description
protein	UniProt ID of the protein
phosphosite	Relevant phosphosite
rmsd_between_groups	Median backbone RMSD between phosphorylated and non-phosphorylated structures
CHEM_COMP_ONE	Three-letter code of the phosphorylated residue
Column Fig1f, Fig. S6	Description
protein	UniProt ID of the protein
phosphosite	Relevant phosphosite
domain_rmsd_between_groups	Median backbone RMSD (domain only) between phosphorylated and non-phosphorylated structures
domain_rmsd_within_phospho	Median backbone RMSD (domain only) within phosphorylated structures
domain_rmsd_within_nonphospho	Median backbone RMSD (domain only) within non-phosphorylated structures
rmsd_between_groups	Median backbone RMSD (full structure) between phosphorylated and non-phosphorylated structures
rmsd_within_phospho	Median backbone RMSD (full structure) within phosphorylated structures
rmsd_within_nonphospho	Median backbone RMSD (full structure) within non-phosphorylated structures
median structure/domain	Median sequence length ratio between the whole structure and the Pfam domain (over multiple structures)

## Sheet: Fig1bc
protein	residue	phosphosite	rmsd_between_groups	rmsd_within_phospho	rmsd_within_nonphospho
Q13188	174	Q13188_174	2.3567	0.6353	1.5552
P63086	183	P63086_183	1.9828	0.7668	1.1394
P0CG47	164	P0CG47_164	1.1799		1.2386
P36871	117	P36871_117	0.8203	0.7059	0.8176
P39579	36	P39579_36	0.8391	0.3105
Q96RR4	345	Q96RR4_345	0.9128	0.1748	0.9614
Q9H8S9	12	Q9H8S9_12	10.6308		0.3146
Q05609	707	Q05609_707	1.256	0.608	0.8444
P52333	980	P52333_980	1.2639	1.1834	1.0757
A0A2K3DQY7	505	A0A2K3DQY7_505	1.8371
P49841	277	P49841_277	0.8222	0.273	0.916
P21802	769	P21802_769	1.7884		1.4684
P62707	11	P62707_11	0.435
P11802	172	P11802_172	2.4283		0.4857
P07949	809	P07949_809	2.1688		0.9859
P00523	416	P00523_416	0.971	0.6742	1.1028
Q16539	182	Q16539_182	2.0981	3.2601	1.4098
Q9L387	85	Q9L387_85	0.3915		0.4804
P39984	34	P39984_34	0.597		0.8808
Q564N5	74	Q564N5_74	0.5408	0.4312	0.2349
P32989	274	P32989_274	1.057		1.4717
P07738	11	P07738_11	0.6465	0.6019	0.7627
P54646	172	P54646_172	1.3117	1.0101	1.203
Q8DTU0	92	Q8DTU0_92	0.3865	0.6752	0.6777
Q94F62	312	Q94F62_312	2.2686	0.5256	0.7475
P9WI81	171	P9WI81_171	1.9926	0	1.7133
Q92630	232	Q92630_232	0.9312	0.5817	0.7988
O60260	65	O60260_65	23.3801		5.7096
Q9NWZ3	345	Q9NWZ3_345	1.34	1.34	1.34
P23874	150	P23874_150	4.5943		1.0396
Q13523	849	Q13523_849	1.602	0.7962	0
P27577	38	P27577_38	7.9131
A0A0K8P8E7	225	A0A0K8P8E7_225	0.5354	0.5287	0.3978
A0A7M4DUC2	1547	A0A7M4DUC2_1547	1.2146	0.546	1.2608
Q5NHF4	247	Q5NHF4_247	0.3705	0.3897	0.339
B7GTV0	75	B7GTV0_75	1.1485	0.3842	1.1583
P20906	26	P20906_26	0.205	0.1909	0.2515
P29317	772	P29317_772	2.2028		1.6403
G0SCK6	163	G0SCK6_163	0.4133	0.3905
P08200	113	P08200_113	0.387		0.4765
P21802	561	P21802_561	2.3998	3.5897	1.2994
P46108	221	P46108_221	17.3058
P21802	586	P21802_586	3.5747	3.6678	1.2122
P11309	276	P11309_276	0.4623		0.5298
P25321	140	P25321_140	0.8908	0.8547	0.8689
Q13153	423	Q13153_423	3.4533	1.073	3.7852
P0CG47	172	P0CG47_172	1.6071		1.2401
P47811	182	P47811_182	3.6179	0.7735	1.5131
P06612	319	P06612_319	2.3533		0.9862
O75385	87	O75385_87	0.8306	1.0916	0.7175
O06976	46	O06976_46	0.7176	0.6647	2.6633
O75385	180	O75385_180	1.1401	0.7561
Q06210	261	Q06210_261	2.1742	0.196	0.6182
P78527	2645	P78527_2645	9.3555		7.5483
Q8PGN7	99	Q8PGN7_99	0.3564	0.3982	0.4301
Q26069	12	Q26069_12	2.4106	0	4.4551
A0A2K3E0K3	176	A0A2K3E0K3_176	3.7254
Q99640	260	Q99640_260	1.0594		1.0252
P01112	64	P01112_64	1.1796		1.597
A1YYW7	89	A1YYW7_89	0.2043		0.1271
P0CE47	383	P0CE47_383	1.3653	0.986	0.9002
H2DZ00	237	H2DZ00_237	0.6727		0.8801
P16892	182	P16892_182	0.3426
A0A2K3D4W3	328	A0A2K3D4W3_328	2.7353
Q13627	301	Q13627_301	1.0698		1.0612
P00517	11	P00517_11	0.5663	0.4746	0.5123
P00489	15	P00489_15	2.9963	1.3015	0.401
P00519	50	P00519_50	1.2022
P61006	111	P61006_111	1.9176	1.5425	0.803
P31751	309	P31751_309	3.0046	0.8122	0
P0CG47	218	P0CG47_218	3.2172	3.4323	1.2168
P61925	22	P61925_22	0.3883	0.2599	0.4784
Q79V60	432	Q79V60_432	0.6165	0.5326
O14920	257	O14920_257	2.3569
P06737	15	P06737_15	0.5145	0.1543	0.4755
P05132	339	P05132_339	0.59	0.5704	0.6773
P00791	127	P00791_127	0.7363	0.4844	0.9203
P07332	713	P07332_713	1.0587		1.1674
P52956	126	P52956_126	0.5066
Q14653	386	Q14653_386	2.7898	8.2443	2.456
P49759	341	P49759_341	0.8726	0.6735	0.8254
P43405	526	P43405_526	1.7536	1.1402	0.8944
O43293	265	O43293_265	4.0193	1.4041	6.1945
P05132	198	P05132_198	3.1247	0.5551	0.1057
P61015	16	P61015_16	4.954	4.2494	4.7277
A8IE32	344	A8IE32_344	2.8349		1.1697
P9WG47	129	P9WG47_129	1.5612	0.5215	1.3348
Q9UK32	232	Q9UK32_232	0.4665	0.9695	0.3566
A0A0R6L508	285	A0A0R6L508_285	0.4362	0.3402	0.3764
P28482	125	P28482_125	1.5577	1.0145	1.2152
Q9QZL0	232	Q9QZL0_232	1.7347		1.1961
O15264	182	O15264_182	2.4879	1.0281	0.8206
Q16875	254	Q16875_254	0.8852		0.4516
A0A452E9Y6	315	A0A452E9Y6_315	0.7131	0.5819	0.8784
P49759	342	P49759_342	0.8726	0.6735	0.8329
P23443	390	P23443_390	1.1903	0.9998	1.2942
P42530	84	P42530_84	0.6039	0.7318	0.3292
P47811	180	P47811_180	3.6179	0.7735	1.5903
P0CG47	217	P0CG47_217	1.1203	1.0668	1.2593
Q94F62	324	Q94F62_324	2.2686	0.7475	0.5256
P61006	72	P61006_72	0.8254	0.4167	1.5319
P22607	647	P22607_647	2.1307	0.3102	3.6464
P33981	686	P33981_686	0.99	0.9514	0.974
Q9I6W2	68	Q9I6W2_68	1.1336	0.2168	0.2504
Q61686	11	Q61686_11	12.187	10.7826
P07355	24	P07355_24	0.5941	0.5024	5.5855
Q9NWZ3	346	Q9NWZ3_346	1.1389	1.1389	1.1389
P84022	425	P84022_425	1.674	0.2364	0.6064
O15264	180	O15264_180	2.4879	1.0281	0.5896
P38319	182	P38319_182	0.6822	0.1514	0.663
P49841	9	P49841_9	1.3086		0.7942
B7UL96	59	B7UL96_59	0.4412	0.3806	0.5524
P63086	185	P63086_185	1.9842	0.7668	1.0489
O75460	729	O75460_729	1.3484	0.8125	1.5035
P22681	371	P22681_371	20.83	1.5241	4.4118
P00517	140	P00517_140	0.5503	0.5347	0.5354
Q9KWY4	84	Q9KWY4_84	0.2725	0.4277	0.3417
O43683	969	O43683_969	0.8973	1.2393
P63248	22	P63248_22	0.1669	0.1642	0.3039
P10721	570	P10721_570	1.8193		1.8113
Q16539	180	Q16539_180	2.3036	3.3001	1.4122
D6WMX4	207	D6WMX4_207	1.4026	0.2302
P08879	119	P08879_119	0.3482	0.3207	0.3819
Q64610	209	Q64610_209	1.2121		0.8478
P48730	220	P48730_220	0.9488	0.5366	0.9433
P07471	23	P07471_23	0.7292	0.6157	0.1896
P53778	185	P53778_185	4.6233	0.0135	1.4128
P31751	451	P31751_451	1.0243	0.2303	0.7051
B1L3C9	254	B1L3C9_254	0.4557	0.347	0.349
P05132	11	P05132_11	0.5426	0.0009	0.535
Q99XG5	123	Q99XG5_123	0.896	0.6827	0.8289
Q71V39	163	Q71V39_163	1.0774	0.677	1.5032
P17612	11	P17612_11	0.8189	0.8091	0.9564
P18669	11	P18669_11	0.8111	0.6683	0.9425
P17612	140	P17612_140	0.8579	0.9708	0.8006
P54760	774	P54760_774	0.9913	0.302	0
P46109	207	P46109_207	23.4253
P24941	15	P24941_15	2.4999	0.694	1.9518
P11309	261	P11309_261	0.5312	0.517	0.5287
O75460	726	O75460_726	1.3484	0.8125	1.5931
O94804	208	O94804_208	5.2113	0	5.2509
O60674	1008	O60674_1008	0.8485	0.8452	0.7174
P0AGE9	247	P0AGE9_247	0.4135	0.3794	0.4224
P12931	419	P12931_419	1.0211	1.5812	1.0035
P25321	11	P25321_11	0.8435	0.7232	0.2146
Q9UHD2	172	Q9UHD2_172	7.2591	0.2652	1.4515
P22413	256	P22413_256	0.4481	0.4561	0.3988
P15056	729	P15056_729	1.5697	3.869	0.4819
Q7Z4H3	10	Q7Z4H3_10	0.4467	0.323	0.2675
P12928	144	P12928_144	2.1005	1.6017	1.05
P43405	525	P43405_525	0.9434	1.185	1.2369
Q92918	171	Q92918_171	5.7289	1.3112	5.5239
P35557	411	P35557_411	1.1376		1.0542
P68400	2	P68400_2	0.7953		0.896
Q3JWH7	9	Q3JWH7_9	0.3587		0.6024
A0A1C3NEV1	283	A0A1C3NEV1_283	0.4419		0.585
Q9WV60	216	Q9WV60_216	1.1593	0.8437	1.3313
Q9H3Z4	10	Q9H3Z4_10	9.5014
P15693	112	P15693_112	0.6417	0.2199	0.1806
P00634	124	P00634_124	0.4459	0.5855	0.4508
Q9F4L3	28	Q9F4L3_28	0.4107	0.4495	0.2892
P50613	164	P50613_164	0.5184		0.7599
P24941	160	P24941_160	3.6339	0.8033	0.8146
P36495	1795	P36495_1795	3.0831
P07949	928	P07949_928	1.4643	1.2692	0.9545
P29322	793	P29322_793	0.7839
P33981	675	P33981_675	1.1452	1.5908	0.9229
P31324	112	P31324_112	0.4408		0.4057
O96013	562	O96013_562	0.826	0.165	0.9906
P05187	114	P05187_114	0.2192	0.2205	0.2989
P22413	486	P22413_486	0.416	0.4037	0.4268
P24723	513	P24723_513	4.628	0.7821	0
P02974	75	P02974_75	0.2965		0.4668
O94804	185	O94804_185	5.2113	1.5636	4.7307
Q16594	8	Q16594_8	1.3473	0.3726	0
P12928	43	P12928_43	2.1005	0.5014	1.6017
P9WI83	152	P9WI83_152	2.6172		1.9744
P07477	154	P07477_154	0.5557	0.303	0.6521
P06786	782	P06786_782	9.2438	0.7666	15.7695
Q13131	183	Q13131_183	5.362	1.8231	9.9159
O14939	573	O14939_573	0.7438	0.3519	0.7302
P05132	140	P05132_140	0.6504	0.442	1.9404
Q9NWZ3	342	Q9NWZ3_342	0.8999	0.8999	0.8999
O75533	129	O75533_129	7.9306		5.0079
Q93VE0	27	Q93VE0_27	0.8655		0.0113
P17612	339	P17612_339	0.8793	0.8268
P08877	15	P08877_15	1.0406		0.6278
P27361	204	P27361_204	0.8574	0.9713	0.3627
P54762	647	P54762_647	1.2792	0.7481	0.1626
Q13882	342	Q13882_342	2.1904		0.4143
Q9H8S9	35	Q9H8S9_35	1.1197		1.3144
Q29495	31	Q29495_31	0.8126	0.0611	1.9074
P12931	338	P12931_338	1.0211	1.5812	1.003
O43293	50	O43293_50	4.0193	1.4041	6.1861
P21802	657	P21802_657	1.7617	1.9136	1.2663
P00517	339	P00517_339	0.8127	0.5331	4.2331
P08149	465	P08149_465	0.9557	0.8952	0.7293
Q9HCE5	399	Q9HCE5_399	1.5947	0.4157	0.4474
O43353	111	O43353_111	2.4271	0.2278	1.0339
P49841	216	P49841_216	1.0097	0.934	0.6987
P33284	15	P33284_15	0.9044	0.8648	0.7643
P32356	83	P32356_83	1.0186
P9WI83	21	P9WI83_21	2.0103		1.9744
Q13188	180	Q13188_180	2.9954	0.6215	1.3637
P21802	656	P21802_656	1.4438	0.3236	1.2471
Q2UNF9	38	Q2UNF9_38	0.3895		0.3999
Q818Z9	85	Q818Z9_85	1.6344	0.4975	1.9206
Q9WV60	9	Q9WV60_9	1.3146		1.0048
Q92630	458	Q92630_458	0.9364	0.7463	1.0939
O32723	57	O32723_57	1.6905	0.7044	1.4511
O00092	81	O00092_81	0.251		0.4582
P06276	226	P06276_226	0.3759		0.4359
Q8ZVF7	82	Q8ZVF7_82	0.2815	0.2529	0.2544
O94804	191	O94804_191	5.2113	1.5636	2.4164
P07949	905	P07949_905	1.0813	0.6402	0.8028
P9WI83	224	P9WI83_224	1.7409	2.1092
O31465	74	O31465_74	0.5561	0.2109	0.5627
Q5ZSZ6	54	Q5ZSZ6_54	2.9053	1.7796
P31749	477	P31749_477	0.7312	0.5643	0.5884
P80025	315	P80025_315	0.73	0.651	0.7913
P00949	117	P00949_117	0.598	0.5744	0.7032
O60674	1007	O60674_1007	1.2812	0.8231	0.9256
P22887	122	P22887_122	0.5172		0.5161
P33981	676	P33981_676	1.2024	0.5516	0.9267
Q04759	676	Q04759_676	1.3157	1.5282	0
P33981	677	P33981_677	1.2024	0.5516	0.927
Q13188	268	Q13188_268	1.7359		1.7578
Q00944	577	Q00944_577	3.9265
Q79PF4	431	Q79PF4_431	0.4522	0.5611	0.4852
D3KVM3	276	D3KVM3_276	0.9521	0.3673	0.8644
A0A2K3CR90	564	A0A2K3CR90_564	1.0908		1.0663
Q16288	706	Q16288_706	0.9951	0.1829	1.2979
P07949	900	P07949_900	1.0051	0.8841	0.974
P23443	394	P23443_394	1.1903	0.9998	1.2831
Q9X1F5	59	Q9X1F5_59	1.6943		1.6501
Q7CWV1	405	Q7CWV1_405	0.4982	0.3257	0.3495
P07830	54	P07830_54	0.75		0.6846
P96356	78	P96356_78	0.5772	0.7328	0.6956
P54762	778	P54762_778	1.113	0.5043	0.4127
P23443	252	P23443_252	2.54	0.816	4.9542
P01012	69	P01012_69	0.8167	0.7846	0.8784
P08559	293	P08559_293	0.364	0.1301	0.4799
P12694	337	P12694_337	0.3226	0	0.3292
P01012	345	P01012_345	3.2896	0.6041	0.447
P9WKD3	84	P9WKD3_84	0.4814		0.5257
O14965	288	O14965_288	1.7567	1.6539	1.4289
P04629	677	P04629_677	1.6962	1.3452	1.4348
P36887	339	P36887_339	2.0471		1.9678
P07953	259	P07953_259	0.4674	0.4873	0.4378
P53597	299	P53597_299	0.5279	0.4466	0.677
O62305	284	O62305_284	7.1809		1.9544
P28482	185	P28482_185	1.9513	0.9211	1.3659
O06291	280	O06291_280	1.6362		0.4208
O14965	287	O14965_287	2.3264	4.5654	1.4912
O19069	299	O19069_299	0.5895	0.4515	1.9193
Q13191	363	Q13191_363	21.234	0.6039
O28025	18	O28025_18	2.1716
Q9NYL2	161	Q9NYL2_161	1.652	0	1.2282
P26276	108	P26276_108	1.16	0.672
Q51578	88	Q51578_88	0.1054		0.1215
P07854	94	P07854_94	2.1886		2.5517
P03870	343	P03870_343	2.5703	1.2252	0.5837
Q07955	207	Q07955_207	6.9088	0.1907
O15530	241	O15530_241	0.8602	0.7625	1.0873
Q96EY4	127	Q96EY4_127	0.7598	0.17	0.4044
P0AA04	15	P0AA04_15	1.2934		0.6295
P69797	10	P69797_10	0.0284	0.0258	0.0252
Q9Y6E0	190	Q9Y6E0_190	1.2329	1.2706	0.5372
P28327	8	P28327_8	1.3501	0	1.3265
P13807	641	P13807_641	2.3722	1.4712	1.4425
O18734	38	O18734_38	7.9995		4.4265
O75531	4	O75531_4	1.3625	0.4168	0.3932
Q92731	488	Q92731_488	0.9746	0.0744	1.1394
P9WI81	173	P9WI81_173	2.2564	0.6545	1.6977
Q15393	613	Q15393_613	1.4484		1.4895
Q2RIF5	58	Q2RIF5_58	1.1306	1.8646	1.6777
Q9SRQ7	158	Q9SRQ7_158	2.2011	0.1621	0.2562
P07102	39	P07102_39	0.6588		0.6269
P28482	187	P28482_187	1.9513	0.9211	1.3509
A5JUY8	315	A5JUY8_315	0.2658	0.5535	0.5436
P06239	394	P06239_394	3.293	0.2869	0.1506
P41743	484	P41743_484	1.4582		1.7904
D3KVM3	12	D3KVM3_12	0.9272	0.6664	0.8709
Q71V39	300	Q71V39_300	1.3825		0.7837
P07515	46	P07515_46	1.1003	0.2723	1.6764
P19525	446	P19525_446	3.084	1.5328	0.701
P08877	46	P08877_46	0.6973	0.5878	0.8786
Q92918	165	Q92918_165	5.5728	0	3.9885
P29320	701	P29320_701	0.593	0.7508	0.6243
Q14653	402	Q14653_402	2.7262	0.4794	1.4545

## Sheet: Fig1d
protein	phosphosite	rmsd_between_groups	functional_score
Q13188	Q13188_174	2.3567	0.452064
P36871	P36871_117	0.820272	0.790686
Q16539	Q16539_182	2.09806	0.983689
P54646	P54646_172	1.31167	0.996397
Q9NWZ3	Q9NWZ3_345	1.34002	0.636708
Q13523	Q13523_849	1.60201	0.990374
P29317	P29317_772	2.20283	0.985906
Q13153	Q13153_423	3.4533	0.767832
P78527	P78527_2645	9.35551	0.29551
P16892	P16892_182	0.342627	0.787743
P61006	P61006_111	1.91758	0.443291
P31751	P31751_309	3.00457	0.951776
P07332	P07332_713	1.05869	0.593675
Q14653	Q14653_386	2.78978	0.607877
P49759	P49759_341	0.872632	0.70324
Q9UK32	Q9UK32_232	0.466493	0.725276
O15264	O15264_182	2.48791	0.969624
P49759	P49759_342	0.872632	0.667451
P23443	P23443_390	1.19029	0.636375
P61006	P61006_72	0.825387	0.680803
P07355	P07355_24	0.594078	0.912096
P84022	P84022_425	1.67404	0.652711
O15264	O15264_180	2.48791	0.839733
P49841	P49841_9	1.30861	0.893912
P22681	P22681_371	20.83	0.802095
O43683	O43683_969	0.897328	0.472234
Q16539	Q16539_180	2.30355	0.962865
P53778	P53778_185	4.6233	0.953653
P31751	P31751_451	1.02428	0.81041
P17612	P17612_140	0.857863	0.260159
P54760	P54760_774	0.991324	0.940069
P53778	P53778_183	4.6233	0.814573
P78527	P78527_2647	9.35551	0.435933
P24941	P24941_15	2.49994	0.808881
P12931	P12931_419	1.0211	0.977935
Q9UHD2	Q9UHD2_172	7.25915	0.705913
P22413	P22413_256	0.448089	0.219794
P15056	P15056_729	1.56966	0.785771
P78527	P78527_2609	9.35551	0.44446
Q7Z4H3	Q7Z4H3_10	0.446705	0.275635
P43405	P43405_525	0.94337	0.403878
Q92918	Q92918_171	5.72888	0.959244
P84022	P84022_423	1.67404	0.738673
P78527	P78527_2638	9.35551	0.368006
Q9H3Z4	Q9H3Z4_10	9.50136	0.830409
O75460	O75460_724	1.34841	0.82713
P50613	P50613_164	0.518365	0.863485
P24941	P24941_160	3.63387	0.883129
P05187	P05187_114	0.219157	0.474527
O94804	O94804_185	5.21126	0.855993
Q13131	Q13131_183	5.36196	0.998477
Q9NWZ3	Q9NWZ3_342	0.899876	0.544342
O75533	O75533_129	7.93059	0.567922
P17612	P17612_339	0.879283	0.453157
P27361	P27361_204	0.857356	0.985552
Q13882	Q13882_342	2.19045	0.595266
Q9H8S9	Q9H8S9_35	1.1197	0.872764
P12931	P12931_338	1.0211	0.442784
Q9HCE5	Q9HCE5_399	1.59472	0.652312
P49841	P49841_216	1.00969	0.860796
P32356	P32356_83	1.01864	0.935694
O94804	O94804_191	5.21126	0.940186
P31749	P31749_477	0.73116	0.538744
Q04759	Q04759_676	1.31571	0.968768
P23443	P23443_394	1.19029	0.820839
P08559	P08559_293	0.363987	0.890307
P12694	P12694_337	0.322591	0.725449
O14965	O14965_288	1.7567	0.981411
P04629	P04629_677	1.69625	0.717734
P28482	P28482_185	1.95131	0.997337
Q13191	Q13191_363	21.234	0.644525
P32356	P32356_60	1.01864	0.96042
O15530	O15530_241	0.860225	0.98319
Q07955	Q07955_201	6.90883	0.634719
Q9Y6E0	Q9Y6E0_190	1.23286	0.994609
P13807	P13807_641	2.37216	0.68446
O75531	O75531_4	1.36246	0.86642
P28482	P28482_187	1.95131	0.987901
P06239	P06239_394	3.29303	0.940863
O75531	O75531_3	1.36246	0.624774

## Sheet: Fig1e
protein	phosphosite	rmsd_between_groups	CHEM_COMP_ONE
Q13188	Q13188_174	2.3567	THR
P63086	P63086_183	1.98285	THR
P0CG47	P0CG47_164	1.1799	THR
P36871	P36871_117	0.820272	SER
P39579	P39579_36	0.839127	SER
Q9H8S9	Q9H8S9_12	10.6308	THR
Q05609	Q05609_707	1.25598	SER
P52333	P52333_980	1.26394	TYR
P49841	P49841_277	0.822225	THR
P21802	P21802_769	1.78841	TYR
P62707	P62707_11	0.434969	HIS
P11802	P11802_172	2.42827	THR
P00523	P00523_416	0.97095	TYR
Q16539	Q16539_182	2.09806	TYR
Q9L387	Q9L387_85	0.391547	SER
P39984	P39984_34	0.597048	THR
Q564N5	Q564N5_74	0.540779	THR
P32989	P32989_274	1.05704	TYR
P07738	P07738_11	0.646457	HIS
P54646	P54646_172	1.31167	THR
Q8DTU0	Q8DTU0_92	0.386493	THR
Q94F62	Q94F62_312	2.26864	THR
P9WI81	P9WI81_171	1.99259	THR
Q92630	Q92630_232	0.931169	SER
O60260	O60260_65	23.3801	SER
Q9NWZ3	Q9NWZ3_345	1.34002	THR
P23874	P23874_150	4.59429	SER
Q13523	Q13523_849	1.60201	TYR
A0A0K8P8E7	A0A0K8P8E7_225	0.535363	SER
A0A7M4DUC2	A0A7M4DUC2_1547	1.21464	SER
Q5NHF4	Q5NHF4_247	0.370474	HIS
B7GTV0	B7GTV0_75	1.14847	HIS
P20906	P20906_26	0.204992	SER
P29317	P29317_772	2.20283	TYR
P08200	P08200_113	0.386955	SER
P21802	P21802_561	2.39979	TYR
P46108	P46108_221	17.3058	TYR
P21802	P21802_586	3.57472	TYR
P11309	P11309_276	0.462336	SER
P25321	P25321_140	0.89077	SER
Q13153	Q13153_423	3.4533	THR
P0CG47	P0CG47_172	1.60713	SER
P47811	P47811_182	3.61787	TYR
P06612	P06612_319	2.35328	TYR
O75385	O75385_87	0.830588	SER
O06976	O06976_46	0.717577	SER
O75385	O75385_180	1.14013	THR
Q06210	Q06210_261	2.17418	SER
Q8PGN7	Q8PGN7_99	0.356428	SER
A0A7M4DUC2	A0A7M4DUC2_1525	1.21464	THR
Q26069	Q26069_12	2.41063	SER
Q99640	Q99640_260	1.0594	THR
P01112	P01112_64	1.17959	TYR
A1YYW7	A1YYW7_89	0.20431	THR
P0CE47	P0CE47_383	1.36525	THR
P16892	P16892_182	0.342627	TYR
A0A2K3D4W3	A0A2K3D4W3_328	2.73525	THR
Q13627	Q13627_301	1.06984	SER
P00517	P00517_11	0.566256	SER
P00489	P00489_15	2.99634	SER
P00519	P00519_50	1.20225	SER
P61006	P61006_111	1.91758	SER
P31751	P31751_309	3.00457	THR
P0CG47	P0CG47_218	3.21722	THR
P61925	P61925_22	0.388321	SER
Q79V60	Q79V60_432	0.616471	THR
O14920	O14920_257	2.3569	SER
P06737	P06737_15	0.514487	SER
P05132	P05132_339	0.589957	SER
P00791	P00791_127	0.736343	SER
P07332	P07332_713	1.05869	TYR
P52956	P52956_126	0.506562	SER
Q14653	Q14653_386	2.78978	SER
P49759	P49759_341	0.872632	SER
P43405	P43405_526	1.7536	TYR
O43293	O43293_265	4.01925	THR
P05132	P05132_198	3.12468	THR
P61015	P61015_16	4.95403	SER
P9WG47	P9WG47_129	1.56123	TYR
Q9UK32	Q9UK32_232	0.466493	SER
A0A0R6L508	A0A0R6L508_285	0.436153	THR
P28482	P28482_125	1.55773	HIS
O15264	O15264_182	2.48791	TYR
Q16875	Q16875_254	0.885211	HIS
A0A452E9Y6	A0A452E9Y6_315	0.713059	SER
P49759	P49759_342	0.872632	THR
P23443	P23443_390	1.19029	THR
P42530	P42530_84	0.603949	HIS
P47811	P47811_180	3.61787	THR
P0CG47	P0CG47_217	1.12032	SER
Q94F62	Q94F62_324	2.26864	THR
P61006	P61006_72	0.825387	THR
P33981	P33981_686	0.989998	THR
Q9I6W2	Q9I6W2_68	1.1336	THR
P07355	P07355_24	0.594078	TYR
Q9NWZ3	Q9NWZ3_346	1.13889	SER
O15264	O15264_180	2.48791	THR
P38319	P38319_182	0.682248	HIS
P49841	P49841_9	1.30861	SER
B7UL96	B7UL96_59	0.441232	SER
P63086	P63086_185	1.98421	TYR
O75460	O75460_729	1.34841	SER
P22681	P22681_371	20.83	TYR
P00517	P00517_140	0.550324	SER
Q9KWY4	Q9KWY4_84	0.272494	SER
O43683	O43683_969	0.897328	SER
P63248	P63248_22	0.166911	SER
P10721	P10721_570	1.81927	TYR
Q16539	Q16539_180	2.30355	THR
D6WMX4	D6WMX4_207	1.40255	SER
P08879	P08879_119	0.34817	HIS
Q64610	Q64610_209	1.21207	THR
P48730	P48730_220	0.948752	THR
P07471	P07471_23	0.729218	THR
P53778	P53778_185	4.6233	TYR
P31751	P31751_451	1.02428	THR
B1L3C9	B1L3C9_254	0.455678	HIS
P05132	P05132_11	0.54258	SER
Q99XG5	Q99XG5_123	0.895957	TYR
H2DZ00	H2DZ00_228	0.672652	SER
P17612	P17612_11	0.818899	SER
P18669	P18669_11	0.811074	HIS
P17612	P17612_140	0.857863	SER
P54760	P54760_774	0.991324	TYR
P53778	P53778_183	4.6233	THR
P46109	P46109_207	23.4253	TYR
Q564N5	Q564N5_56	0.540779	THR
P24941	P24941_15	2.49994	TYR
P11309	P11309_261	0.531242	SER
O94804	O94804_208	5.21126	THR
O60674	O60674_1008	0.848523	TYR
P0AGE9	P0AGE9_247	0.413549	HIS
P12931	P12931_419	1.0211	TYR
P25321	P25321_11	0.843464	SER
Q9UHD2	Q9UHD2_172	7.25915	SER
P22413	P22413_256	0.448089	THR
P15056	P15056_729	1.56966	SER
P78527	P78527_2609	9.35551	THR
Q7Z4H3	Q7Z4H3_10	0.446705	SER
P12928	P12928_144	2.10053	SER
P43405	P43405_525	0.94337	TYR
Q92918	Q92918_171	5.72888	SER
P35557	P35557_411	1.1376	SER
P68400	P68400_2	0.795336	SER
Q3JWH7	Q3JWH7_9	0.358686	HIS
A0A1C3NEV1	A0A1C3NEV1_283	0.44193	THR
Q9WV60	Q9WV60_216	1.15927	TYR
Q9H3Z4	Q9H3Z4_10	9.50136	SER
P15693	P15693_112	0.641711	SER
P00634	P00634_124	0.445919	SER
Q9F4L3	Q9F4L3_28	0.410667	SER
P50613	P50613_164	0.518365	SER
P24941	P24941_160	3.63387	THR
P36495	P36495_1795	3.08307	THR
P07949	P07949_928	1.46434	TYR
P29322	P29322_793	0.783915	TYR
P33981	P33981_675	1.14518	THR
Q9QZL0	Q9QZL0_231	1.73474	THR
P31324	P31324_112	0.440826	SER
O96013	O96013_562	0.825967	THR
P05187	P05187_114	0.219157	SER
P22413	P22413_486	0.415959	HIS
P24723	P24723_513	4.62804	THR
P02974	P02974_75	0.296496	SER
O94804	O94804_185	5.21126	THR
Q16594	Q16594_8	1.34727	SER
P12928	P12928_43	2.10053	SER
P07477	P07477_154	0.555721	TYR
P06786	P06786_782	9.24385	TYR
Q13131	Q13131_183	5.36196	THR
O14939	O14939_573	0.743815	TYR
P05132	P05132_140	0.650385	SER
Q9NWZ3	Q9NWZ3_342	0.899876	THR
O75533	O75533_129	7.93059	SER
Q93VE0	Q93VE0_27	0.865503	THR
P17612	P17612_339	0.879283	SER
P08877	P08877_15	1.04061	HIS
P27361	P27361_204	0.857356	TYR
P54762	P54762_647	1.27915	TYR
Q13882	Q13882_342	2.19045	TYR
Q9H8S9	Q9H8S9_35	1.1197	THR
Q29495	Q29495_31	0.812571	THR
P12931	P12931_338	1.0211	TYR
O43293	O43293_50	4.01925	SER
P52333	P52333_981	1.26394	TYR
P21802	P21802_657	1.76172	TYR
P00517	P00517_339	0.812695	SER
P08149	P08149_465	0.955668	SER
Q9HCE5	Q9HCE5_399	1.59472	SER
O43353	O43353_111	2.42709	THR
P49841	P49841_216	1.00969	TYR
P33284	P33284_15	0.904351	SER
P9WI83	P9WI83_21	2.01031	THR
Q13188	Q13188_180	2.99536	THR
P21802	P21802_656	1.44384	TYR
Q2UNF9	Q2UNF9_38	0.389504	SER
Q818Z9	Q818Z9_85	1.6344	THR
Q9WV60	Q9WV60_9	1.31462	SER
Q92630	Q92630_458	0.936448	SER
O32723	O32723_57	1.69054	SER
O00092	O00092_81	0.251016	HIS
P06276	P06276_226	0.375924	SER
Q8ZVF7	Q8ZVF7_82	0.281508	HIS
O94804	O94804_191	5.21126	SER
P07949	P07949_905	1.08125	TYR
P9WI83	P9WI83_224	1.74087	THR
O31465	O31465_74	0.556134	SER
Q5ZSZ6	Q5ZSZ6_54	2.90531	SER
P31749	P31749_477	0.73116	SER
P80025	P80025_315	0.729995	SER
P00949	P00949_117	0.597957	SER
O60674	O60674_1007	1.28116	TYR
P22887	P22887_122	0.517207	HIS
P33981	P33981_676	1.20242	THR
Q04759	Q04759_676	1.31571	SER
P33981	P33981_677	1.20242	SER
Q13188	Q13188_268	1.73588	THR
Q79PF4	Q79PF4_431	0.452163	SER
D3KVM3	D3KVM3_276	0.952141	THR
A0A2K3CR90	A0A2K3CR90_564	1.09085	THR
Q16288	Q16288_706	0.995144	SER
P07949	P07949_900	1.00509	TYR
Q94F62	Q94F62_455	2.26864	THR
P23443	P23443_394	1.19029	SER
Q564N5	Q564N5_79	0.540779	THR
Q9X1F5	Q9X1F5_59	1.69425	SER
Q7CWV1	Q7CWV1_405	0.498166	TYR
P07830	P07830_54	0.750027	TYR
P96356	P96356_78	0.577234	SER
P54762	P54762_778	1.11298	TYR
P23443	P23443_252	2.54003	THR
P01012	P01012_69	0.816703	SER
P08559	P08559_293	0.363987	SER
P12694	P12694_337	0.322591	SER
P01012	P01012_345	3.2896	SER
P9WKD3	P9WKD3_84	0.481386	SER
O14965	O14965_288	1.7567	THR
P04629	P04629_677	1.69625	SER
P36887	P36887_339	2.0471	SER
P07953	P07953_259	0.467418	HIS
P53597	P53597_299	0.52793	HIS
O62305	O62305_284	7.18092	THR
P28482	P28482_185	1.95131	THR
O06291	O06291_280	1.63621	SER
O14965	O14965_287	2.32641	THR
O19069	O19069_299	0.589547	HIS
Q13191	Q13191_363	21.234	TYR
O28025	O28025_18	2.17163	THR
Q9NYL2	Q9NYL2_161	1.65201	THR
P26276	P26276_108	1.16	SER
Q51578	Q51578_88	0.105399	SER
P07854	P07854_94	2.1886	SER
P03870	P03870_343	2.57027	TYR
O15530	O15530_241	0.860225	SER
Q96EY4	Q96EY4_127	0.759824	TYR
P0AA04	P0AA04_15	1.29344	HIS
P69797	P69797_10	0.0283691	HIS
Q9Y6E0	Q9Y6E0_190	1.23286	THR
P28327	P28327_8	1.35011	THR
P13807	P13807_641	2.37216	SER
O18734	O18734_38	7.99947	THR
O75531	O75531_4	1.36246	SER
Q92731	Q92731_488	0.97464	TYR
P9WI81	P9WI81_173	2.25644	THR
Q15393	Q15393_613	1.44835	THR
Q2RIF5	Q2RIF5_58	1.13058	SER
Q9SRQ7	Q9SRQ7_158	2.2011	THR
P07102	P07102_39	0.658796	HIS
Q94F62	Q94F62_290	2.26864	SER
P28482	P28482_187	1.95131	TYR
A5JUY8	A5JUY8_315	0.265838	SER
P06239	P06239_394	3.29303	TYR
P41743	P41743_484	1.45823	SER
O75531	O75531_3	1.36246	THR
D3KVM3	D3KVM3_12	0.927173	THR
Q71V39	Q71V39_300	1.38253	SER
P07515	P07515_46	1.10032	SER
P19525	P19525_446	3.084	THR
P08877	P08877_46	0.697305	SER
Q92918	Q92918_165	5.57283	THR
P29320	P29320_701	0.593015	TYR
Q14653	Q14653_402	2.72619	SER

## Sheet: Fig1f, Fig. S6
protein	phosphosite	domain_rmsd_between_groups	domain_rmsd_within_phospho	domain_rmsd_within_nonphospho	rmsd_between_groups	rmsd_within_phospho	rmsd_within_nonphospho	median structure/domain
P36871	P36871_117	0.6977	0.1819	0.8452	0.8203	0.7059	0.8176	5.46479
P62707	P62707_11	0.4226			0.435			2.66968
Q9L387	Q9L387_85	0.3893		0.4174	0.3915		0.4804	2.17723
P39984	P39984_34	0.2919		0.1058	0.597		0.8808	7.54286
P32989	P32989_274	0.8084		1.252	1.057		1.4717	3.38378
O60260	O60260_65	0.8899		0.6258	23.3801		5.7096	8.7029
P23874	P23874_150	2.5228		0.7303	4.5943		1.0396	2.27731
Q5NHF4	Q5NHF4_247	0.2382	0.1169	0.1895	0.3705	0.3897	0.339	4.47059
B7GTV0	B7GTV0_75	1.1902	0.3721	1.1988	1.1485	0.3842	1.1583	2.34919
P20906	P20906_26	0.153	0.0727	0.1576	0.205	0.1909	0.2515	8.5
P29317	P29317_772	2.1745		1.4513	2.2028		1.6403	2.17671
P25321	P25321_140	0.7739	0.7739	0.7739	0.8908	0.8547	0.8689	2.43083
P47811	P47811_182	3.9072	0.7305	1.5738	3.6179	0.7735	1.5131	2.11314
P06612	P06612_319	1.8524		0.6667	2.3533		0.9862	2.48363
O06976	O06976_46	0.5967	0.5056	2.4855	0.7176	0.6647	2.6633	2.025
P78527	P78527_2645	16.1223			9.3555		7.5483	7.46939
Q8PGN7	Q8PGN7_99	0.2499	0.1898	0.1867	0.3564	0.3982	0.4301	7.84524
P0CE47	P0CE47_383	0.4262	0.3885	0.3812	1.3653	0.986	0.9002	5.60638
O14920	O14920_257	2.5298			2.3569			2.82835
P07332	P07332_713	0.8094		0.8154	1.0587		1.1674	2.64919
P52956	P52956_126	0.1311			0.5066			2.5
P05132	P05132_198	3.0584	0.5174	0.0903	3.1247	0.5551	0.1057	2.26087
Q16875	Q16875_254	0.3031		0.2291	0.8852		0.4516	3.40437
P42530	P42530_84	0.2137	0.2052	0.1731	0.6039	0.7318	0.3292	3.30357
P47811	P47811_180	3.9072	0.7305	1.6706	3.6179	0.7735	1.5903	2.11314
P00517	P00517_140	0.5041	0.5041	0.5041	0.5503	0.5347	0.5354	2.26378
Q9KWY4	Q9KWY4_84	0.2453	0.2798	0.2507	0.2725	0.4277	0.3417	2.39928
Q64610	Q64610_209	0.5254		0.6727	1.2121		0.8478	3.63562
B1L3C9	B1L3C9_254	0.5613	0.2922	0.3589	0.4557	0.347	0.349	4.30797
Q71V39	Q71V39_163	1.1226	0.5626	1.4023	1.0774	0.677	1.5032	2.11417
P17612	P17612_140	0.6259	0.6103	0.6655	0.8579	0.9708	0.8006	2.08071
P0AGE9	P0AGE9_247	0.3399	0.3155	0.3138	0.4135	0.3794	0.4224	2.90833
Q9UHD2	Q9UHD2_172	8.2182	0.2146	1.4775	7.2591	0.2652	1.4515	2.4173
P22413	P22413_256	0.241	0.1554	0.1941	0.4481	0.4561	0.3988	2.65491
P12928	P12928_144	2.4909	1.7231	1.1021	2.1005	1.6017	1.05	2.5
P35557	P35557_411	1.0266		0.5536	1.1376		1.0542	2.64843
Q9F4L3	Q9F4L3_28	0.2055	0.2751	0.1307	0.4107	0.4495	0.2892	5.24569
P05187	P05187_114	0.2028	0.2078	0.2736	0.2192	0.2205	0.2989	2.4931
P22413	P22413_486	0.2526	0.1182	0.188	0.416	0.4037	0.4268	2.65491
P02974	P02974_75	0.2856		0.4587	0.2965		0.4668	2.34959
O32723	O32723_57	1.6429	0.712	0.8255	1.6905	0.7044	1.4511	2.7602
O00092	O00092_81	0.25		0.4605	0.251		0.4582	2.9745
Q5ZSZ6	Q5ZSZ6_54	2.61	0.7535		2.9053	1.7796		3.12444
P00949	P00949_117	0.3054	0.2612	0.3299	0.598	0.5744	0.7032	5.20775
D3KVM3	D3KVM3_276	0.7786	0.5353	0.5723	0.9521	0.3673	0.8644	2.84031
Q7CWV1	Q7CWV1_405	0.4896	0.2824	0.2376	0.4982	0.3257	0.3495	2.07331
P96356	P96356_78	0.5637	0.6846	0.6143	0.5772	0.7328	0.6956	2.16228
P12694	P12694_337	0.3271	0	0.2948	0.3226	0	0.3292	2.45818
P53597	P53597_299	0.4594	0.4868	0.5509	0.5279	0.4466	0.677	3.712
O06291	O06291_280	0.3799		0.2914	1.6362		0.4208	2.54422
O19069	O19069_299	0.5226	0.4993	2.8334	0.5895	0.4515	1.9193	3.176
P26276	P26276_108	0.3108	0.2689		1.16	0.672		5.85769
Q9SRQ7	Q9SRQ7_158	2.3039	0.1531	0.2621	2.2011	0.1621	0.2562	2.18732
P07102	P07102_39	0.5835		0.5986	0.6588		0.6269	2.07375
D3KVM3	D3KVM3_12	0.4836	0.4181	0.4593	0.9272	0.6664	0.8709	2.10271
Q71V39	Q71V39_300	0.335		0.3594	1.3825		0.7837	7.47762
P29320	P29320_701	0.3935	0.3089	0.4517	0.593	0.7508	0.6243	2.30213
