# Supplementary material for: Global comparative structural analysis of responses to protein phosphorylation
Source: Nat Commun. 2025 Oct 24;16:9407. doi: 10.1038/s41467-025-64116-4 (PMC12552441; doi:10.1038/s41467-025-64116-4)
Supplement: Supplementary file 8 — Source Data [file 41467_2025_64116_MOESM8_ESM.zip › SourceData_Fig2_FigS8.xlsx]

## Sheet: Description
Sheet	Description
Fig2b	Data underlying Fig. 2B
PFXXXXX	Reduced embeddings and clustering for different Pfam domains, as shown in Fig. 2C and Fig. S8
Columns Fig2b	Description
Domain	Pfam domain ID
Not clustered	Fraction of phosphorylated structures that were not assigned to a cluster by HDBSCAN
Clustered	Fraction of phosphorylated structures sharing a cluster with non-phosphorylated ones
Not clustered with non-phosphorylated proteins	Fraction of phosphorylated structures not sharing a cluster with non-phosphorylated ones

## Sheet: Fig2b
Domain	Not clustered	Clustered with non-phosphorylated proteins	Not clustered with non-phosphorylated proteins
PF02776	0	1	0
PF00549	0	1	0
PF01676	0	1	0
PF00300	0	1	0
PF03143	0	1	0
PF00754	0	1	0
PF03098	0	1	0
PF00521	0	1	0
PF00334	0	1	0
PF00026	0	1	0
PF02782	0	1	0
PF00905	0	1	0
PF07714	0	1	0
PF00079	0	1	0
PF06087	0	1	0
PF00069	0.0199115	0.980088	0
PF02878	0.0454545	0.954545	0
PF00240	0.0555556	0.944444	0
PF00884	0.0882353	0.911765	0
PF00245	0.230769	0.769231	0
PF00433	0.0833333	0.583333	0.333333
PF00328	0.5	0.5	0
PF00381	0.55	0.45	0
PF00071	0.6	0.4	0
PF02046	0.574468	0.170213	0.255319

## Sheet: PF00381
PDB ID	Chain ID	Phosphosites	UMAP cluster	UMAP is exemplar	PCA cluster	PCA is exemplar	File path	component_1	component_2
1y4y	B		0	FALSE	0	FALSE	../../data/processed/pfam_structures/extracted_domains_filtered/PF00381/1y4y_B.pdb	-2.62359	-4.37291
1zvv	W	45	1	FALSE	-1	FALSE	../../data/processed/pfam_structures/extracted_domains_filtered/PF00381/1zvv_W.pdb	0.850346	3.2434
3lfg	B		1	TRUE	-1	FALSE	../../data/processed/pfam_structures/extracted_domains_filtered/PF00381/3lfg_B.pdb	-1.89895	5.08544
4xwj	B		-1	FALSE	1	FALSE	../../data/processed/pfam_structures/extracted_domains_filtered/PF00381/4xwj_B.pdb	-0.604703	0.153171
2nzu	L	45	0	TRUE	0	FALSE	../../data/processed/pfam_structures/extracted_domains_filtered/PF00381/2nzu_L.pdb	-3.05897	-2.41942
3le3	A		1	FALSE	-1	FALSE	../../data/processed/pfam_structures/extracted_domains_filtered/PF00381/3le3_A.pdb	0.735682	2.065
2ak7	A	45	-1	FALSE	-1	FALSE	../../data/processed/pfam_structures/extracted_domains_filtered/PF00381/2ak7_A.pdb	9.3392	-1.52023
1ptf	A		0	FALSE	-1	FALSE	../../data/processed/pfam_structures/extracted_domains_filtered/PF00381/1ptf_A.pdb	-0.451473	-4.12934
2fep	S	45	0	FALSE	0	FALSE	../../data/processed/pfam_structures/extracted_domains_filtered/PF00381/2fep_S.pdb	-3.91752	-1.18625
1mu4	A		-1	FALSE	-1	FALSE	../../data/processed/pfam_structures/extracted_domains_filtered/PF00381/1mu4_A.pdb	9.95827	-0.039035
3le3	B		-1	FALSE	-1	FALSE	../../data/processed/pfam_structures/extracted_domains_filtered/PF00381/3le3_B.pdb	2.42243	1.61963
1poh	A		2	TRUE	1	TRUE	../../data/processed/pfam_structures/extracted_domains_filtered/PF00381/1poh_A.pdb	0.253067	0.176171
7ff5	A		-1	FALSE	-1	FALSE	../../data/processed/pfam_structures/extracted_domains_filtered/PF00381/7ff5_A.pdb	2.78007	3.21822
3ccd	B		-1	FALSE	1	FALSE	../../data/processed/pfam_structures/extracted_domains_filtered/PF00381/3ccd_B.pdb	-0.535601	0.743366
3le1	A		1	TRUE	-1	FALSE	../../data/processed/pfam_structures/extracted_domains_filtered/PF00381/3le1_A.pdb	-2.12236	4.9045
1mo1	B		-1	FALSE	-1	FALSE	../../data/processed/pfam_structures/extracted_domains_filtered/PF00381/1mo1_B.pdb	10.3047	-2.36857
7ff5	C		-1	FALSE	-1	FALSE	../../data/processed/pfam_structures/extracted_domains_filtered/PF00381/7ff5_C.pdb	2.62742	3.55247
3le1	B		1	FALSE	-1	FALSE	../../data/processed/pfam_structures/extracted_domains_filtered/PF00381/3le1_B.pdb	-2.574	4.58006
3lnw	C		1	FALSE	-1	FALSE	../../data/processed/pfam_structures/extracted_domains_filtered/PF00381/3lnw_C.pdb	-2.30686	6.48203
3oqo	S	45	0	FALSE	0	FALSE	../../data/processed/pfam_structures/extracted_domains_filtered/PF00381/3oqo_S.pdb	-3.71966	-1.61724
1rzr	Y	45	0	FALSE	-1	FALSE	../../data/processed/pfam_structures/extracted_domains_filtered/PF00381/1rzr_Y.pdb	-4.2112	-0.766046
2jel	P		2	TRUE	-1	FALSE	../../data/processed/pfam_structures/extracted_domains_filtered/PF00381/2jel_P.pdb	1.00185	2.24092
1mo1	A		-1	FALSE	-1	FALSE	../../data/processed/pfam_structures/extracted_domains_filtered/PF00381/1mo1_A.pdb	9.87427	0.101217
1kkm	H	45	0	FALSE	0	FALSE	../../data/processed/pfam_structures/extracted_domains_filtered/PF00381/1kkm_H.pdb	-3.70193	-2.95254
2hpr	A		0	FALSE	-1	FALSE	../../data/processed/pfam_structures/extracted_domains_filtered/PF00381/2hpr_A.pdb	-1.22777	-4.93321
3oqo	D	45	0	FALSE	-1	FALSE	../../data/processed/pfam_structures/extracted_domains_filtered/PF00381/3oqo_D.pdb	-2.60983	-0.62191
1y4y	A		0	FALSE	0	FALSE	../../data/processed/pfam_structures/extracted_domains_filtered/PF00381/1y4y_A.pdb	-2.70359	-4.39364
1kkl	I		0	FALSE	0	TRUE	../../data/processed/pfam_structures/extracted_domains_filtered/PF00381/1kkl_I.pdb	-1.78006	-3.62363
5ya2	C		0	FALSE	1	TRUE	../../data/processed/pfam_structures/extracted_domains_filtered/PF00381/5ya2_C.pdb	-0.298733	0.149687
3le3	C		-1	FALSE	-1	FALSE	../../data/processed/pfam_structures/extracted_domains_filtered/PF00381/3le3_C.pdb	0.170314	1.88998
1y51	C		0	FALSE	0	TRUE	../../data/processed/pfam_structures/extracted_domains_filtered/PF00381/1y51_C.pdb	-2.09367	-3.72581
1zvv	P	45	1	FALSE	-1	FALSE	../../data/processed/pfam_structures/extracted_domains_filtered/PF00381/1zvv_P.pdb	-0.269824	2.65325
7ff5	B		-1	FALSE	-1	FALSE	../../data/processed/pfam_structures/extracted_domains_filtered/PF00381/7ff5_B.pdb	2.81419	3.20356
1rzr	S	45	0	TRUE	0	FALSE	../../data/processed/pfam_structures/extracted_domains_filtered/PF00381/1rzr_S.pdb	-2.73969	-2.06749
1y51	B		0	FALSE	0	FALSE	../../data/processed/pfam_structures/extracted_domains_filtered/PF00381/1y51_B.pdb	-1.8164	-3.1455
1kkm	I	45	0	FALSE	0	FALSE	../../data/processed/pfam_structures/extracted_domains_filtered/PF00381/1kkm_I.pdb	-3.21411	-3.55191
1rzr	L	45	-1	FALSE	-1	FALSE	../../data/processed/pfam_structures/extracted_domains_filtered/PF00381/1rzr_L.pdb	-3.06943	9.9864e-05
5ya2	D		-1	FALSE	1	TRUE	../../data/processed/pfam_structures/extracted_domains_filtered/PF00381/5ya2_D.pdb	-0.385234	-0.721576
1rzr	T	45	-1	FALSE	-1	FALSE	../../data/processed/pfam_structures/extracted_domains_filtered/PF00381/1rzr_T.pdb	-3.52556	1.16033
1mu4	B		-1	FALSE	-1	FALSE	../../data/processed/pfam_structures/extracted_domains_filtered/PF00381/1mu4_B.pdb	9.65816	-2.18806
3le5	B		1	FALSE	-1	FALSE	../../data/processed/pfam_structures/extracted_domains_filtered/PF00381/3le5_B.pdb	2.15177	3.48521
1cm3	A		2	TRUE	1	TRUE	../../data/processed/pfam_structures/extracted_domains_filtered/PF00381/1cm3_A.pdb	-0.248718	-0.465352
1mo1	D		-1	FALSE	-1	FALSE	../../data/processed/pfam_structures/extracted_domains_filtered/PF00381/1mo1_D.pdb	10.3878	-2.12848
1cm2	A		2	TRUE	1	FALSE	../../data/processed/pfam_structures/extracted_domains_filtered/PF00381/1cm2_A.pdb	-1.2797	-0.215499
1mo1	C		-1	FALSE	-1	FALSE	../../data/processed/pfam_structures/extracted_domains_filtered/PF00381/1mo1_C.pdb	9.9806	0.26165
1sph	B		0	FALSE	0	FALSE	../../data/processed/pfam_structures/extracted_domains_filtered/PF00381/1sph_B.pdb	-1.60656	-2.66886
1y51	A		0	FALSE	0	TRUE	../../data/processed/pfam_structures/extracted_domains_filtered/PF00381/1y51_A.pdb	-1.986	-3.45884
1y50	A		0	FALSE	-1	FALSE	../../data/processed/pfam_structures/extracted_domains_filtered/PF00381/1y50_A.pdb	0.873397	-1.55044
3oqm	D	45	0	FALSE	-1	FALSE	../../data/processed/pfam_structures/extracted_domains_filtered/PF00381/3oqm_D.pdb	-3.83676	-0.270062
3lfg	C		1	FALSE	-1	FALSE	../../data/processed/pfam_structures/extracted_domains_filtered/PF00381/3lfg_C.pdb	-1.75356	5.11311
1y4y	C		0	TRUE	0	TRUE	../../data/processed/pfam_structures/extracted_domains_filtered/PF00381/1y4y_C.pdb	-2.91926	-3.99
2ak7	B	45	-1	FALSE	-1	FALSE	../../data/processed/pfam_structures/extracted_domains_filtered/PF00381/2ak7_B.pdb	10.2172	-1.90523
1zvv	J	45	1	TRUE	-1	FALSE	../../data/processed/pfam_structures/extracted_domains_filtered/PF00381/1zvv_J.pdb	-0.291969	2.27591
3le5	A		1	FALSE	1	FALSE	../../data/processed/pfam_structures/extracted_domains_filtered/PF00381/3le5_A.pdb	0.935838	-0.287823
1sph	A		0	FALSE	0	TRUE	../../data/processed/pfam_structures/extracted_domains_filtered/PF00381/1sph_A.pdb	-1.82943	-2.50494
3lfg	A		1	FALSE	-1	FALSE	../../data/processed/pfam_structures/extracted_domains_filtered/PF00381/3lfg_A.pdb	-2.43248	5.38401
3lnw	A		1	TRUE	-1	FALSE	../../data/processed/pfam_structures/extracted_domains_filtered/PF00381/3lnw_A.pdb	-2.18468	6.81332
5ya1	C		-1	FALSE	1	FALSE	../../data/processed/pfam_structures/extracted_domains_filtered/PF00381/5ya1_C.pdb	0.0153123	-0.845832
3lnw	B		1	TRUE	-1	FALSE	../../data/processed/pfam_structures/extracted_domains_filtered/PF00381/3lnw_B.pdb	-2.85789	6.00668
5ya1	D		-1	FALSE	1	TRUE	../../data/processed/pfam_structures/extracted_domains_filtered/PF00381/5ya1_D.pdb	-0.18773	-0.699299
1kkm	J	45	0	FALSE	0	FALSE	../../data/processed/pfam_structures/extracted_domains_filtered/PF00381/1kkm_J.pdb	-3.43415	-3.99037
1pch	A		0	FALSE	0	FALSE	../../data/processed/pfam_structures/extracted_domains_filtered/PF00381/1pch_A.pdb	-2.22913	-1.73701
3ccd	A		-1	FALSE	1	FALSE	../../data/processed/pfam_structures/extracted_domains_filtered/PF00381/3ccd_A.pdb	-0.42292	0.536892
3ihs	A		1	FALSE	-1	FALSE	../../data/processed/pfam_structures/extracted_domains_filtered/PF00381/3ihs_A.pdb	-0.765277	4.78195
1fu0	B	45	0	TRUE	0	FALSE	../../data/processed/pfam_structures/extracted_domains_filtered/PF00381/1fu0_B.pdb	-1.29178	-3.17389
1fu0	A	45	0	TRUE	0	FALSE	../../data/processed/pfam_structures/extracted_domains_filtered/PF00381/1fu0_A.pdb	-1.40322	-2.41879
3oqm	S	45	0	FALSE	-1	FALSE	../../data/processed/pfam_structures/extracted_domains_filtered/PF00381/3oqm_S.pdb	-3.31547	-0.169609
1kkl	J		0	FALSE	0	FALSE	../../data/processed/pfam_structures/extracted_domains_filtered/PF00381/1kkl_J.pdb	-3.66617	-3.025
3ihs	B		1	FALSE	-1	FALSE	../../data/processed/pfam_structures/extracted_domains_filtered/PF00381/3ihs_B.pdb	-0.644119	4.42651
1opd	A		2	TRUE	1	FALSE	../../data/processed/pfam_structures/extracted_domains_filtered/PF00381/1opd_A.pdb	0.695729	-0.458092

## Sheet: PF02776
PDB ID	Chain ID	Phosphosites	UMAP cluster	UMAP is exemplar	PCA cluster	PCA is exemplar	File path	component_1	component_2
2ihv	C		3	FALSE	1	FALSE	../../data/processed/pfam_structures/extracted_domains_filtered/PF02776/2ihv_C.pdb	-1.63215	-5.7467
7b2e	C		7	FALSE	1	FALSE	../../data/processed/pfam_structures/extracted_domains_filtered/PF02776/7b2e_C.pdb	-4.8341	-5.43871
1pvd	A		2	FALSE	1	TRUE	../../data/processed/pfam_structures/extracted_domains_filtered/PF02776/1pvd_A.pdb	-1.88343	-3.01206
1mcz	I		8	FALSE	0	TRUE	../../data/processed/pfam_structures/extracted_domains_filtered/PF02776/1mcz_I.pdb	-5.03887	11.9964
5tma	B		14	FALSE	1	FALSE	../../data/processed/pfam_structures/extracted_domains_filtered/PF02776/5tma_B.pdb	-4.89209	-2.87969
5dei	C		5	FALSE	0	FALSE	../../data/processed/pfam_structures/extracted_domains_filtered/PF02776/5dei_C.pdb	-4.38742	10.9196
6haf	A		13	TRUE	1	FALSE	../../data/processed/pfam_structures/extracted_domains_filtered/PF02776/6haf_A.pdb	0.0389	-2.29352
3eya	E		12	TRUE	1	FALSE	../../data/processed/pfam_structures/extracted_domains_filtered/PF02776/3eya_E.pdb	-2.80943	-4.41791
5ej5	E		1	FALSE	2	FALSE	../../data/processed/pfam_structures/extracted_domains_filtered/PF02776/5ej5_E.pdb	11.5982	1.60417
5ejm	B		1	TRUE	2	FALSE	../../data/processed/pfam_structures/extracted_domains_filtered/PF02776/5ejm_B.pdb	12.1107	2.01318
1zpd	A		14	FALSE	1	FALSE	../../data/processed/pfam_structures/extracted_domains_filtered/PF02776/1zpd_A.pdb	-3.98369	-2.77706
4gg1	A		5	TRUE	0	FALSE	../../data/processed/pfam_structures/extracted_domains_filtered/PF02776/4gg1_A.pdb	-6.01352	12.4093
5z2p	E		1	FALSE	2	FALSE	../../data/processed/pfam_structures/extracted_domains_filtered/PF02776/5z2p_E.pdb	11.795	2.32563
6qsi	A		5	FALSE	1	FALSE	../../data/processed/pfam_structures/extracted_domains_filtered/PF02776/6qsi_A.pdb	-3.12634	3.28516
7egv	B		10	FALSE	1	TRUE	../../data/processed/pfam_structures/extracted_domains_filtered/PF02776/7egv_B.pdb	-3.36784	-3.15018
4ju8	A		5	FALSE	0	FALSE	../../data/processed/pfam_structures/extracted_domains_filtered/PF02776/4ju8_A.pdb	-4.84263	12.7885
2vk1	D		2	FALSE	1	FALSE	../../data/processed/pfam_structures/extracted_domains_filtered/PF02776/2vk1_D.pdb	-2.33086	-4.17941
2ji8	A		6	FALSE	1	FALSE	../../data/processed/pfam_structures/extracted_domains_filtered/PF02776/2ji8_A.pdb	-5.07426	-2.30046
5z2p	C		1	FALSE	2	FALSE	../../data/processed/pfam_structures/extracted_domains_filtered/PF02776/5z2p_C.pdb	11.0897	2.0962
2vbf	B		2	FALSE	1	TRUE	../../data/processed/pfam_structures/extracted_domains_filtered/PF02776/2vbf_B.pdb	-3.28503	-1.99756
1mcz	H		8	TRUE	0	FALSE	../../data/processed/pfam_structures/extracted_domains_filtered/PF02776/1mcz_H.pdb	-5.2024	12.0939
2vk1	B		2	TRUE	1	FALSE	../../data/processed/pfam_structures/extracted_domains_filtered/PF02776/2vk1_B.pdb	-2.84599	-4.81228
4k9o	A		5	FALSE	0	FALSE	../../data/processed/pfam_structures/extracted_domains_filtered/PF02776/4k9o_A.pdb	-4.70264	10.8082
2ag0	C		9	FALSE	1	FALSE	../../data/processed/pfam_structures/extracted_domains_filtered/PF02776/2ag0_C.pdb	-1.78423	-3.1361
5z2u	G		1	FALSE	2	FALSE	../../data/processed/pfam_structures/extracted_domains_filtered/PF02776/5z2u_G.pdb	10.4728	1.00166
2vk4	D		2	FALSE	1	FALSE	../../data/processed/pfam_structures/extracted_domains_filtered/PF02776/2vk4_D.pdb	-1.4283	-2.80703
5ejm	D		1	FALSE	2	FALSE	../../data/processed/pfam_structures/extracted_domains_filtered/PF02776/5ejm_D.pdb	13.1621	1.21292
7ct6	B		10	FALSE	1	FALSE	../../data/processed/pfam_structures/extracted_domains_filtered/PF02776/7ct6_B.pdb	-2.21094	-0.788516
6den	A		10	FALSE	1	FALSE	../../data/processed/pfam_structures/extracted_domains_filtered/PF02776/6den_A.pdb	-2.43889	-6.01813
1mcz	J		8	FALSE	0	FALSE	../../data/processed/pfam_structures/extracted_domains_filtered/PF02776/1mcz_J.pdb	-4.89466	11.4339
6deo	A		10	FALSE	1	FALSE	../../data/processed/pfam_structures/extracted_domains_filtered/PF02776/6deo_A.pdb	-1.57575	-6.52188
3ea4	A		11	FALSE	1	FALSE	../../data/processed/pfam_structures/extracted_domains_filtered/PF02776/3ea4_A.pdb	-1.88628	-2.83707
5ej8	F		1	TRUE	2	FALSE	../../data/processed/pfam_structures/extracted_domains_filtered/PF02776/5ej8_F.pdb	12.7551	1.0764
4mq5	A		5	TRUE	0	FALSE	../../data/processed/pfam_structures/extracted_domains_filtered/PF02776/4mq5_A.pdb	-5.77274	12.1774
3fzn	A		5	FALSE	0	FALSE	../../data/processed/pfam_structures/extracted_domains_filtered/PF02776/3fzn_A.pdb	-3.86973	6.81285
2iht	C		3	FALSE	1	FALSE	../../data/processed/pfam_structures/extracted_domains_filtered/PF02776/2iht_C.pdb	-3.38986	-6.34908
4juc	C		5	FALSE	0	FALSE	../../data/processed/pfam_structures/extracted_domains_filtered/PF02776/4juc_C.pdb	-5.92681	11.7274
1ozf	B		4	FALSE	1	FALSE	../../data/processed/pfam_structures/extracted_domains_filtered/PF02776/1ozf_B.pdb	-1.55839	-2.18779
2ag1	C		9	FALSE	1	FALSE	../../data/processed/pfam_structures/extracted_domains_filtered/PF02776/2ag1_C.pdb	-3.42461	-0.917242
4d5e	A		10	FALSE	1	FALSE	../../data/processed/pfam_structures/extracted_domains_filtered/PF02776/4d5e_A.pdb	-1.24646	-2.74381
5ejm	G		1	FALSE	2	FALSE	../../data/processed/pfam_structures/extracted_domains_filtered/PF02776/5ejm_G.pdb	12.9962	1.2988
2vk1	A		2	TRUE	1	FALSE	../../data/processed/pfam_structures/extracted_domains_filtered/PF02776/2vk1_A.pdb	-2.85159	-4.32198
1qpb	A		2	TRUE	1	FALSE	../../data/processed/pfam_structures/extracted_domains_filtered/PF02776/1qpb_A.pdb	-3.09474	-2.19787
4k9p	C		5	FALSE	0	FALSE	../../data/processed/pfam_structures/extracted_domains_filtered/PF02776/4k9p_C.pdb	-5.73092	11.44
3fzn	C		5	FALSE	0	FALSE	../../data/processed/pfam_structures/extracted_domains_filtered/PF02776/3fzn_C.pdb	-3.90759	6.96923
3ey9	B		12	FALSE	1	TRUE	../../data/processed/pfam_structures/extracted_domains_filtered/PF02776/3ey9_B.pdb	-3.42265	-3.31359
3hwx	S		1	FALSE	2	FALSE	../../data/processed/pfam_structures/extracted_domains_filtered/PF02776/3hwx_S.pdb	8.60847	2.12063
7tin	A		0	TRUE	1	FALSE	../../data/processed/pfam_structures/extracted_domains_filtered/PF02776/7tin_A.pdb	1.30497	0.528036
5ej6	G		1	TRUE	2	FALSE	../../data/processed/pfam_structures/extracted_domains_filtered/PF02776/5ej6_G.pdb	11.8618	1.20451
3fsj	X		5	FALSE	0	FALSE	../../data/processed/pfam_structures/extracted_domains_filtered/PF02776/3fsj_X.pdb	-5.68672	13.8805
2q29	B		7	FALSE	1	FALSE	../../data/processed/pfam_structures/extracted_domains_filtered/PF02776/2q29_B.pdb	-2.16218	-4.20397
6efh	A		2	FALSE	1	FALSE	../../data/processed/pfam_structures/extracted_domains_filtered/PF02776/6efh_A.pdb	-1.51586	-5.52619
3flm	B		1	FALSE	2	FALSE	../../data/processed/pfam_structures/extracted_domains_filtered/PF02776/3flm_B.pdb	7.29722	1.29038
5fem	A		10	TRUE	1	FALSE	../../data/processed/pfam_structures/extracted_domains_filtered/PF02776/5fem_A.pdb	-1.95234	-6.09838
1t9d	B		10	FALSE	1	FALSE	../../data/processed/pfam_structures/extracted_domains_filtered/PF02776/1t9d_B.pdb	-2.54815	-5.12127
5eja	D		1	TRUE	2	FALSE	../../data/processed/pfam_structures/extracted_domains_filtered/PF02776/5eja_D.pdb	13.2635	1.12596
5ej7	H		1	FALSE	2	FALSE	../../data/processed/pfam_structures/extracted_domains_filtered/PF02776/5ej7_H.pdb	12.7381	1.5534
5eja	G		1	FALSE	2	FALSE	../../data/processed/pfam_structures/extracted_domains_filtered/PF02776/5eja_G.pdb	12.5842	1.61878
5z2p	D		1	FALSE	2	FALSE	../../data/processed/pfam_structures/extracted_domains_filtered/PF02776/5z2p_D.pdb	11.6896	1.00499
2wva	Z		14	TRUE	1	FALSE	../../data/processed/pfam_structures/extracted_domains_filtered/PF02776/2wva_Z.pdb	-4.25869	-3.29207
7b2e	A		7	FALSE	1	FALSE	../../data/processed/pfam_structures/extracted_domains_filtered/PF02776/7b2e_A.pdb	-4.9521	-3.42756
1jsc	B		10	FALSE	1	FALSE	../../data/processed/pfam_structures/extracted_domains_filtered/PF02776/1jsc_B.pdb	-2.36294	-6.1184
7ehe	B		10	TRUE	1	FALSE	../../data/processed/pfam_structures/extracted_domains_filtered/PF02776/7ehe_B.pdb	-3.44911	-4.3902
4jud	X		5	TRUE	0	FALSE	../../data/processed/pfam_structures/extracted_domains_filtered/PF02776/4jud_X.pdb	-5.40651	12.2864
2jlc	A		1	FALSE	2	FALSE	../../data/processed/pfam_structures/extracted_domains_filtered/PF02776/2jlc_A.pdb	8.90745	2.76277
5ej8	B		1	FALSE	2	FALSE	../../data/processed/pfam_structures/extracted_domains_filtered/PF02776/5ej8_B.pdb	12.3668	1.13337
5ej8	D		1	FALSE	2	TRUE	../../data/processed/pfam_structures/extracted_domains_filtered/PF02776/5ej8_D.pdb	12.44	1.2813
2jlc	B		1	FALSE	2	FALSE	../../data/processed/pfam_structures/extracted_domains_filtered/PF02776/2jlc_B.pdb	10.2095	2.06075
5ims	B		10	FALSE	1	FALSE	../../data/processed/pfam_structures/extracted_domains_filtered/PF02776/5ims_B.pdb	-2.31366	-6.00802
1mcz	F		8	FALSE	0	FALSE	../../data/processed/pfam_structures/extracted_domains_filtered/PF02776/1mcz_F.pdb	-4.7027	11.9541
4gm4	A		5	FALSE	0	FALSE	../../data/processed/pfam_structures/extracted_domains_filtered/PF02776/4gm4_A.pdb	-4.76252	11.8196
2ez9	B		13	FALSE	1	FALSE	../../data/processed/pfam_structures/extracted_domains_filtered/PF02776/2ez9_B.pdb	0.536223	-2.98202
7tin	B		0	FALSE	1	FALSE	../../data/processed/pfam_structures/extracted_domains_filtered/PF02776/7tin_B.pdb	1.43554	-0.102773
4gpe	A		5	FALSE	0	FALSE	../../data/processed/pfam_structures/extracted_domains_filtered/PF02776/4gpe_A.pdb	-5.98479	12.3131
2jla	C		1	TRUE	2	FALSE	../../data/processed/pfam_structures/extracted_domains_filtered/PF02776/2jla_C.pdb	9.93759	3.30697
5ej9	A		1	FALSE	2	FALSE	../../data/processed/pfam_structures/extracted_domains_filtered/PF02776/5ej9_A.pdb	12.7606	0.95126
6dem	A		10	FALSE	1	FALSE	../../data/processed/pfam_structures/extracted_domains_filtered/PF02776/6dem_A.pdb	-1.12391	-5.54808
4q9d	A		5	FALSE	1	FALSE	../../data/processed/pfam_structures/extracted_domains_filtered/PF02776/4q9d_A.pdb	-2.12387	2.96453
5ej7	A		1	FALSE	2	FALSE	../../data/processed/pfam_structures/extracted_domains_filtered/PF02776/5ej7_A.pdb	12.2033	1.04066
6xn8	A		6	FALSE	1	FALSE	../../data/processed/pfam_structures/extracted_domains_filtered/PF02776/6xn8_A.pdb	-3.32019	-1.29262
5wdg	A		4	FALSE	1	FALSE	../../data/processed/pfam_structures/extracted_domains_filtered/PF02776/5wdg_A.pdb	-0.487097	-0.731397
5ej7	E		1	FALSE	2	FALSE	../../data/processed/pfam_structures/extracted_domains_filtered/PF02776/5ej7_E.pdb	11.4711	2.80054
4k9p	A		5	FALSE	0	FALSE	../../data/processed/pfam_structures/extracted_domains_filtered/PF02776/4k9p_A.pdb	-2.66853	9.39225
2x7j	A		0	FALSE	1	TRUE	../../data/processed/pfam_structures/extracted_domains_filtered/PF02776/2x7j_A.pdb	-0.91146	-0.970484
4mpr	A		5	FALSE	0	FALSE	../../data/processed/pfam_structures/extracted_domains_filtered/PF02776/4mpr_A.pdb	-4.29747	10.3852
5ej6	A		1	FALSE	2	FALSE	../../data/processed/pfam_structures/extracted_domains_filtered/PF02776/5ej6_A.pdb	11.0831	0.697951
3iae	B		9	TRUE	1	FALSE	../../data/processed/pfam_structures/extracted_domains_filtered/PF02776/3iae_B.pdb	-3.8964	-2.35065
6efg	B		2	FALSE	1	FALSE	../../data/processed/pfam_structures/extracted_domains_filtered/PF02776/6efg_B.pdb	-1.2367	-4.24739
3iaf	A	24	9	FALSE	1	FALSE	../../data/processed/pfam_structures/extracted_domains_filtered/PF02776/3iaf_A.pdb	-2.27526	-2.73779
1qpb	B		2	TRUE	1	TRUE	../../data/processed/pfam_structures/extracted_domains_filtered/PF02776/1qpb_B.pdb	-3.45384	-3.46757
5ej6	D		1	FALSE	2	FALSE	../../data/processed/pfam_structures/extracted_domains_filtered/PF02776/5ej6_D.pdb	12.3162	1.18224
1upb	A		3	TRUE	1	FALSE	../../data/processed/pfam_structures/extracted_domains_filtered/PF02776/1upb_A.pdb	-2.32488	-6.89853
2ji8	B		6	FALSE	1	FALSE	../../data/processed/pfam_structures/extracted_domains_filtered/PF02776/2ji8_B.pdb	-5.06881	-3.29387
1ozg	A		4	TRUE	1	FALSE	../../data/processed/pfam_structures/extracted_domains_filtered/PF02776/1ozg_A.pdb	-1.1391	-1.54112
2vbg	B		2	FALSE	1	FALSE	../../data/processed/pfam_structures/extracted_domains_filtered/PF02776/2vbg_B.pdb	-3.43061	-2.17136
3oe1	A		14	FALSE	1	FALSE	../../data/processed/pfam_structures/extracted_domains_filtered/PF02776/3oe1_A.pdb	-3.93621	-3.22477
5z2u	H		1	FALSE	2	FALSE	../../data/processed/pfam_structures/extracted_domains_filtered/PF02776/5z2u_H.pdb	12.2405	2.34904
5ims	A		10	FALSE	1	FALSE	../../data/processed/pfam_structures/extracted_domains_filtered/PF02776/5ims_A.pdb	-2.55204	-6.531
2ihu	D		3	FALSE	1	TRUE	../../data/processed/pfam_structures/extracted_domains_filtered/PF02776/2ihu_D.pdb	-2.40447	-6.47418
2vbi	A		-1	FALSE	1	FALSE	../../data/processed/pfam_structures/extracted_domains_filtered/PF02776/2vbi_A.pdb	-3.21667	-5.2138
5d6r	B		4	FALSE	1	FALSE	../../data/processed/pfam_structures/extracted_domains_filtered/PF02776/5d6r_B.pdb	-1.24476	-1.16488
1pox	A		13	FALSE	1	FALSE	../../data/processed/pfam_structures/extracted_domains_filtered/PF02776/1pox_A.pdb	-1.01288	-1.82038
4k9n	B		5	FALSE	0	FALSE	../../data/processed/pfam_structures/extracted_domains_filtered/PF02776/4k9n_B.pdb	-5.10272	12.8441
5ej9	C		1	FALSE	2	FALSE	../../data/processed/pfam_structures/extracted_domains_filtered/PF02776/5ej9_C.pdb	13.5981	0.887217
1t9a	B		10	FALSE	1	FALSE	../../data/processed/pfam_structures/extracted_domains_filtered/PF02776/1t9a_B.pdb	-2.46249	-4.96461
5z2r	F		1	FALSE	2	FALSE	../../data/processed/pfam_structures/extracted_domains_filtered/PF02776/5z2r_F.pdb	11.4326	1.44464
2q5l	B		10	FALSE	1	TRUE	../../data/processed/pfam_structures/extracted_domains_filtered/PF02776/2q5l_B.pdb	-3.14682	-2.03465
2vbf	A		2	FALSE	1	FALSE	../../data/processed/pfam_structures/extracted_domains_filtered/PF02776/2vbf_A.pdb	-3.24363	-2.58989
1ozh	C		4	TRUE	1	FALSE	../../data/processed/pfam_structures/extracted_domains_filtered/PF02776/1ozh_C.pdb	-0.49187	-1.79634
2q5o	B		10	FALSE	1	FALSE	../../data/processed/pfam_structures/extracted_domains_filtered/PF02776/2q5o_B.pdb	-2.11168	-3.65174
2vbi	H		-1	FALSE	1	FALSE	../../data/processed/pfam_structures/extracted_domains_filtered/PF02776/2vbi_H.pdb	-3.39395	-4.34016
1pi3	A		5	FALSE	0	FALSE	../../data/processed/pfam_structures/extracted_domains_filtered/PF02776/1pi3_A.pdb	-4.74956	11.4724
4juc	D		8	FALSE	0	FALSE	../../data/processed/pfam_structures/extracted_domains_filtered/PF02776/4juc_D.pdb	-5.27121	11.3468
1mcz	D		8	FALSE	0	FALSE	../../data/processed/pfam_structures/extracted_domains_filtered/PF02776/1mcz_D.pdb	-5.46455	12.1029
3oe1	B		15	TRUE	1	FALSE	../../data/processed/pfam_structures/extracted_domains_filtered/PF02776/3oe1_B.pdb	-2.29754	-4.08453
3eya	C		12	FALSE	1	FALSE	../../data/processed/pfam_structures/extracted_domains_filtered/PF02776/3eya_C.pdb	-2.8164	-4.78805
2wva	E		14	FALSE	1	FALSE	../../data/processed/pfam_structures/extracted_domains_filtered/PF02776/2wva_E.pdb	-4.45332	-2.79503
7b2e	B		7	TRUE	1	TRUE	../../data/processed/pfam_structures/extracted_domains_filtered/PF02776/7b2e_B.pdb	-4.96339	-4.27162
5z2u	C		1	TRUE	2	FALSE	../../data/processed/pfam_structures/extracted_domains_filtered/PF02776/5z2u_C.pdb	10.3877	2.23709
2vk8	A		2	TRUE	1	FALSE	../../data/processed/pfam_structures/extracted_domains_filtered/PF02776/2vk8_A.pdb	-3.58786	-4.4106
1y9d	B		13	FALSE	1	FALSE	../../data/processed/pfam_structures/extracted_domains_filtered/PF02776/1y9d_B.pdb	-1.31833	-2.42078
5ej4	A		1	FALSE	2	FALSE	../../data/processed/pfam_structures/extracted_domains_filtered/PF02776/5ej4_A.pdb	13.058	2.04296
5ej4	D		1	TRUE	2	FALSE	../../data/processed/pfam_structures/extracted_domains_filtered/PF02776/5ej4_D.pdb	13.4585	0.522451
4k9l	A		5	TRUE	0	FALSE	../../data/processed/pfam_structures/extracted_domains_filtered/PF02776/4k9l_A.pdb	-6.35828	12.5098
3eya	I		12	TRUE	1	FALSE	../../data/processed/pfam_structures/extracted_domains_filtered/PF02776/3eya_I.pdb	-2.87409	-4.40251
5ej4	H		1	FALSE	2	FALSE	../../data/processed/pfam_structures/extracted_domains_filtered/PF02776/5ej4_H.pdb	11.8439	1.53166
4juf	C		5	TRUE	0	FALSE	../../data/processed/pfam_structures/extracted_domains_filtered/PF02776/4juf_C.pdb	-5.39106	12.9179
1y9d	A		13	FALSE	1	FALSE	../../data/processed/pfam_structures/extracted_domains_filtered/PF02776/1y9d_A.pdb	0.0120076	-2.30159
2w93	D		2	FALSE	1	FALSE	../../data/processed/pfam_structures/extracted_domains_filtered/PF02776/2w93_D.pdb	-1.40914	-6.11307
2fn3	A		5	FALSE	0	FALSE	../../data/processed/pfam_structures/extracted_domains_filtered/PF02776/2fn3_A.pdb	-5.137	12.1796
2wvg	B		14	FALSE	1	FALSE	../../data/processed/pfam_structures/extracted_domains_filtered/PF02776/2wvg_B.pdb	-4.42183	-1.90818
7tin	C		0	TRUE	1	FALSE	../../data/processed/pfam_structures/extracted_domains_filtered/PF02776/7tin_C.pdb	1.32764	-1.35114
6dek	A		10	FALSE	1	FALSE	../../data/processed/pfam_structures/extracted_domains_filtered/PF02776/6dek_A.pdb	-2.26422	-5.52767
2c31	A		6	TRUE	1	FALSE	../../data/processed/pfam_structures/extracted_domains_filtered/PF02776/2c31_A.pdb	-4.88631	-3.844
3iaf	D	24	9	TRUE	1	FALSE	../../data/processed/pfam_structures/extracted_domains_filtered/PF02776/3iaf_D.pdb	-2.57283	-1.74522
4k9p	D		5	FALSE	0	FALSE	../../data/processed/pfam_structures/extracted_domains_filtered/PF02776/4k9p_D.pdb	-4.38807	11.0454
7ayg	A		7	FALSE	1	FALSE	../../data/processed/pfam_structures/extracted_domains_filtered/PF02776/7ayg_A.pdb	-4.94817	-4.58764
2q5q	A		10	FALSE	1	TRUE	../../data/processed/pfam_structures/extracted_domains_filtered/PF02776/2q5q_A.pdb	-3.25114	-1.90294
5fem	B		10	FALSE	1	FALSE	../../data/processed/pfam_structures/extracted_domains_filtered/PF02776/5fem_B.pdb	-2.06743	-5.72774
4k9o	D		5	TRUE	0	FALSE	../../data/processed/pfam_structures/extracted_domains_filtered/PF02776/4k9o_D.pdb	-5.28788	11.0539
5ess	B		0	TRUE	1	FALSE	../../data/processed/pfam_structures/extracted_domains_filtered/PF02776/5ess_B.pdb	-0.0700266	-0.85432
1yhz	A		11	TRUE	1	FALSE	../../data/processed/pfam_structures/extracted_domains_filtered/PF02776/1yhz_A.pdb	-3.06175	-1.6719
5z2u	D		1	FALSE	2	FALSE	../../data/processed/pfam_structures/extracted_domains_filtered/PF02776/5z2u_D.pdb	12.0045	1.59541
1mcz	M		8	FALSE	0	FALSE	../../data/processed/pfam_structures/extracted_domains_filtered/PF02776/1mcz_M.pdb	-4.93466	12.0774
5wkc	B		10	FALSE	1	FALSE	../../data/processed/pfam_structures/extracted_domains_filtered/PF02776/5wkc_B.pdb	-2.85174	-5.63285
5ej7	D		1	TRUE	2	FALSE	../../data/processed/pfam_structures/extracted_domains_filtered/PF02776/5ej7_D.pdb	13.1723	1.08992
2iht	D		3	TRUE	1	FALSE	../../data/processed/pfam_structures/extracted_domains_filtered/PF02776/2iht_D.pdb	-3.59635	-6.54153
7ehe	A		10	FALSE	1	TRUE	../../data/processed/pfam_structures/extracted_domains_filtered/PF02776/7ehe_A.pdb	-3.45043	-3.05439
2q28	B		7	FALSE	1	FALSE	../../data/processed/pfam_structures/extracted_domains_filtered/PF02776/2q28_B.pdb	-1.78476	-3.59875
5ej4	E		1	FALSE	2	FALSE	../../data/processed/pfam_structures/extracted_domains_filtered/PF02776/5ej4_E.pdb	13.0199	0.889511
7ayg	B		7	FALSE	1	FALSE	../../data/processed/pfam_structures/extracted_domains_filtered/PF02776/7ayg_B.pdb	-4.95354	-3.812
3eya	A		12	TRUE	1	TRUE	../../data/processed/pfam_structures/extracted_domains_filtered/PF02776/3eya_A.pdb	-3.04108	-4.7292
2wva	X		14	TRUE	1	FALSE	../../data/processed/pfam_structures/extracted_domains_filtered/PF02776/2wva_X.pdb	-3.85769	-2.80808
2ag0	A		9	FALSE	1	FALSE	../../data/processed/pfam_structures/extracted_domains_filtered/PF02776/2ag0_A.pdb	-2.23537	-3.08232
2pan	B		10	FALSE	1	FALSE	../../data/processed/pfam_structures/extracted_domains_filtered/PF02776/2pan_B.pdb	-0.988689	-1.11526
5ej9	F		1	FALSE	2	TRUE	../../data/processed/pfam_structures/extracted_domains_filtered/PF02776/5ej9_F.pdb	12.3936	1.54504
1ozh	B		4	TRUE	1	FALSE	../../data/processed/pfam_structures/extracted_domains_filtered/PF02776/1ozh_B.pdb	-0.501418	-1.27479
4gm0	A		5	FALSE	0	FALSE	../../data/processed/pfam_structures/extracted_domains_filtered/PF02776/4gm0_A.pdb	-5.05731	10.8418
3d7k	B		9	FALSE	1	FALSE	../../data/processed/pfam_structures/extracted_domains_filtered/PF02776/3d7k_B.pdb	-3.42042	-2.6386
2jib	A		6	TRUE	1	FALSE	../../data/processed/pfam_structures/extracted_domains_filtered/PF02776/2jib_A.pdb	-4.93617	-3.83069
5ej7	C		1	FALSE	2	FALSE	../../data/processed/pfam_structures/extracted_domains_filtered/PF02776/5ej7_C.pdb	12.8182	2.06554
3ey9	A		12	FALSE	1	FALSE	../../data/processed/pfam_structures/extracted_domains_filtered/PF02776/3ey9_A.pdb	-3.06694	-2.96459
2vbi	G		-1	FALSE	1	FALSE	../../data/processed/pfam_structures/extracted_domains_filtered/PF02776/2vbi_G.pdb	-3.09253	-5.10399
2vk4	A		2	FALSE	1	FALSE	../../data/processed/pfam_structures/extracted_domains_filtered/PF02776/2vk4_A.pdb	-1.078	-5.951
7tin	D		0	TRUE	1	FALSE	../../data/processed/pfam_structures/extracted_domains_filtered/PF02776/7tin_D.pdb	0.211832	-0.475109
3hwx	R		1	FALSE	2	FALSE	../../data/processed/pfam_structures/extracted_domains_filtered/PF02776/3hwx_R.pdb	9.44762	2.99854
3lq1	A		0	TRUE	1	FALSE	../../data/processed/pfam_structures/extracted_domains_filtered/PF02776/3lq1_A.pdb	0.932072	0.16223
5z2r	D		1	FALSE	2	FALSE	../../data/processed/pfam_structures/extracted_domains_filtered/PF02776/5z2r_D.pdb	11.9388	1.54018
2q5l	A		10	FALSE	1	FALSE	../../data/processed/pfam_structures/extracted_domains_filtered/PF02776/2q5l_A.pdb	-3.41166	-2.83225
2pan	E		10	FALSE	1	TRUE	../../data/processed/pfam_structures/extracted_domains_filtered/PF02776/2pan_E.pdb	-1.13974	-1.10935
2q5q	B		10	FALSE	1	FALSE	../../data/processed/pfam_structures/extracted_domains_filtered/PF02776/2q5q_B.pdb	-2.21505	-2.24509
4jua	A		5	FALSE	0	TRUE	../../data/processed/pfam_structures/extracted_domains_filtered/PF02776/4jua_A.pdb	-4.89783	11.8215
5k6r	A		11	FALSE	1	FALSE	../../data/processed/pfam_structures/extracted_domains_filtered/PF02776/5k6r_A.pdb	-2.31113	-3.32335
3oe1	D		14	FALSE	1	FALSE	../../data/processed/pfam_structures/extracted_domains_filtered/PF02776/3oe1_D.pdb	-4.31411	-4.83286
1mcz	L		8	FALSE	0	FALSE	../../data/processed/pfam_structures/extracted_domains_filtered/PF02776/1mcz_L.pdb	-4.7213	11.5733
4juf	B		5	FALSE	0	FALSE	../../data/processed/pfam_structures/extracted_domains_filtered/PF02776/4juf_B.pdb	-4.6545	11.1094
4juf	A		5	FALSE	0	FALSE	../../data/processed/pfam_structures/extracted_domains_filtered/PF02776/4juf_A.pdb	-4.9107	10.4306
1upa	D		3	FALSE	1	FALSE	../../data/processed/pfam_structures/extracted_domains_filtered/PF02776/1upa_D.pdb	-2.82912	-5.83254
1pow	A		13	FALSE	1	FALSE	../../data/processed/pfam_structures/extracted_domains_filtered/PF02776/1pow_A.pdb	-1.07194	-2.02407
5dei	A		5	FALSE	0	FALSE	../../data/processed/pfam_structures/extracted_domains_filtered/PF02776/5dei_A.pdb	-4.25922	10.2123
2q29	A		7	FALSE	1	FALSE	../../data/processed/pfam_structures/extracted_domains_filtered/PF02776/2q29_A.pdb	-2.70137	-3.36426
3eya	F		12	FALSE	1	FALSE	../../data/processed/pfam_structures/extracted_domains_filtered/PF02776/3eya_F.pdb	-3.3563	-4.28365
1upa	B		3	FALSE	1	FALSE	../../data/processed/pfam_structures/extracted_domains_filtered/PF02776/1upa_B.pdb	-2.91731	-6.01985
1ozh	A		4	FALSE	1	FALSE	../../data/processed/pfam_structures/extracted_domains_filtered/PF02776/1ozh_A.pdb	-0.75359	-1.72674
7ayg	C		7	FALSE	1	FALSE	../../data/processed/pfam_structures/extracted_domains_filtered/PF02776/7ayg_C.pdb	-5.05033	-3.86891
4k9p	B		5	FALSE	0	FALSE	../../data/processed/pfam_structures/extracted_domains_filtered/PF02776/4k9p_B.pdb	-6.44778	11.3593
6bd3	A		10	FALSE	1	FALSE	../../data/processed/pfam_structures/extracted_domains_filtered/PF02776/6bd3_A.pdb	-1.82493	-6.97303
4k9o	B		5	FALSE	0	FALSE	../../data/processed/pfam_structures/extracted_domains_filtered/PF02776/4k9o_B.pdb	-5.47351	11.452
7b2e	F		7	FALSE	1	FALSE	../../data/processed/pfam_structures/extracted_domains_filtered/PF02776/7b2e_F.pdb	-4.28734	-5.49681
2uz1	B		9	FALSE	1	FALSE	../../data/processed/pfam_structures/extracted_domains_filtered/PF02776/2uz1_B.pdb	-3.17199	-4.57165
2ag1	D		9	TRUE	1	FALSE	../../data/processed/pfam_structures/extracted_domains_filtered/PF02776/2ag1_D.pdb	-3.54776	-3.42631
2vbi	E		-1	FALSE	1	FALSE	../../data/processed/pfam_structures/extracted_domains_filtered/PF02776/2vbi_E.pdb	-3.40812	-3.90154
7b2e	H		7	FALSE	1	FALSE	../../data/processed/pfam_structures/extracted_domains_filtered/PF02776/7b2e_H.pdb	-4.38366	-5.01258
1mcz	P		8	FALSE	0	FALSE	../../data/processed/pfam_structures/extracted_domains_filtered/PF02776/1mcz_P.pdb	-4.84657	11.4646
5ej5	A		1	FALSE	2	FALSE	../../data/processed/pfam_structures/extracted_domains_filtered/PF02776/5ej5_A.pdb	13.2056	0.526605
2vjy	D		2	FALSE	1	FALSE	../../data/processed/pfam_structures/extracted_domains_filtered/PF02776/2vjy_D.pdb	-2.79838	-5.63038
5dgt	A		5	FALSE	0	FALSE	../../data/processed/pfam_structures/extracted_domains_filtered/PF02776/5dgt_A.pdb	-4.73313	10.9741
4jub	C		5	FALSE	0	FALSE	../../data/processed/pfam_structures/extracted_domains_filtered/PF02776/4jub_C.pdb	-5.17026	10.7403
1t9d	D		10	FALSE	1	FALSE	../../data/processed/pfam_structures/extracted_domains_filtered/PF02776/1t9d_D.pdb	-2.22753	-6.31477
1upb	B		3	FALSE	1	FALSE	../../data/processed/pfam_structures/extracted_domains_filtered/PF02776/1upb_B.pdb	-1.55508	-5.70652
2vbi	D		-1	FALSE	1	FALSE	../../data/processed/pfam_structures/extracted_domains_filtered/PF02776/2vbi_D.pdb	-2.67614	-4.97093
2iht	A		3	FALSE	1	FALSE	../../data/processed/pfam_structures/extracted_domains_filtered/PF02776/2iht_A.pdb	-3.41266	-6.23803
4k9n	A		5	TRUE	0	FALSE	../../data/processed/pfam_structures/extracted_domains_filtered/PF02776/4k9n_A.pdb	-4.26146	11.1511
3f6e	X		5	TRUE	0	FALSE	../../data/processed/pfam_structures/extracted_domains_filtered/PF02776/3f6e_X.pdb	-4.95302	11.1263
5eso	B		0	FALSE	1	FALSE	../../data/processed/pfam_structures/extracted_domains_filtered/PF02776/5eso_B.pdb	0.46523	-1.03662
4qq8	B		9	FALSE	1	FALSE	../../data/processed/pfam_structures/extracted_domains_filtered/PF02776/4qq8_B.pdb	-4.71002	-0.645991
2ez4	B		13	FALSE	1	FALSE	../../data/processed/pfam_structures/extracted_domains_filtered/PF02776/2ez4_B.pdb	-0.531723	-2.45475
2wvg	F		14	FALSE	1	FALSE	../../data/processed/pfam_structures/extracted_domains_filtered/PF02776/2wvg_F.pdb	-3.87476	-1.76484
4zp1	D		15	FALSE	1	FALSE	../../data/processed/pfam_structures/extracted_domains_filtered/PF02776/4zp1_D.pdb	-3.50961	-3.08351
1mcz	G		8	FALSE	0	FALSE	../../data/processed/pfam_structures/extracted_domains_filtered/PF02776/1mcz_G.pdb	-5.10227	11.8816
1t9b	A		10	FALSE	1	FALSE	../../data/processed/pfam_structures/extracted_domains_filtered/PF02776/1t9b_A.pdb	-2.90267	-5.42608
1t9b	B		10	FALSE	1	FALSE	../../data/processed/pfam_structures/extracted_domains_filtered/PF02776/1t9b_B.pdb	-2.98467	-5.82916
4jub	A		5	TRUE	0	FALSE	../../data/processed/pfam_structures/extracted_domains_filtered/PF02776/4jub_A.pdb	-4.62272	11.9591
4qq8	A		9	FALSE	1	FALSE	../../data/processed/pfam_structures/extracted_domains_filtered/PF02776/4qq8_A.pdb	-4.43427	-0.700158
5z2r	B		1	TRUE	2	FALSE	../../data/processed/pfam_structures/extracted_domains_filtered/PF02776/5z2r_B.pdb	11.9374	2.95418
5ej8	H		1	FALSE	2	FALSE	../../data/processed/pfam_structures/extracted_domains_filtered/PF02776/5ej8_H.pdb	13.0266	0.844286
5dei	B		5	FALSE	0	FALSE	../../data/processed/pfam_structures/extracted_domains_filtered/PF02776/5dei_B.pdb	-4.27941	10.1309
2ag1	B		9	FALSE	1	FALSE	../../data/processed/pfam_structures/extracted_domains_filtered/PF02776/2ag1_B.pdb	-3.18892	-3.6329
6bd3	B		10	FALSE	1	FALSE	../../data/processed/pfam_structures/extracted_domains_filtered/PF02776/6bd3_B.pdb	-1.30785	-7.3083
2wva	F		14	FALSE	1	FALSE	../../data/processed/pfam_structures/extracted_domains_filtered/PF02776/2wva_F.pdb	-4.04225	-3.36247
2pan	C		10	FALSE	1	FALSE	../../data/processed/pfam_structures/extracted_domains_filtered/PF02776/2pan_C.pdb	-0.604655	-0.885736
5wdg	B		4	FALSE	1	FALSE	../../data/processed/pfam_structures/extracted_domains_filtered/PF02776/5wdg_B.pdb	-0.874421	-2.2821
1upb	D		3	TRUE	1	TRUE	../../data/processed/pfam_structures/extracted_domains_filtered/PF02776/1upb_D.pdb	-2.5258	-6.32175
2jla	B		1	FALSE	2	FALSE	../../data/processed/pfam_structures/extracted_domains_filtered/PF02776/2jla_B.pdb	12.3608	0.788143
4mpp	A		5	FALSE	0	FALSE	../../data/processed/pfam_structures/extracted_domains_filtered/PF02776/4mpp_A.pdb	-4.61051	12.2793
2ez4	A		13	FALSE	1	FALSE	../../data/processed/pfam_structures/extracted_domains_filtered/PF02776/2ez4_A.pdb	-1.46353	-2.52357
5ej9	G		1	FALSE	2	FALSE	../../data/processed/pfam_structures/extracted_domains_filtered/PF02776/5ej9_G.pdb	13.5746	0.377734
5z2r	E		1	FALSE	2	FALSE	../../data/processed/pfam_structures/extracted_domains_filtered/PF02776/5z2r_E.pdb	9.84391	0.889385
5tma	A		15	FALSE	1	FALSE	../../data/processed/pfam_structures/extracted_domains_filtered/PF02776/5tma_A.pdb	-3.88305	-4.03747
4d5e	B		10	FALSE	1	FALSE	../../data/processed/pfam_structures/extracted_domains_filtered/PF02776/4d5e_B.pdb	-0.237434	-0.802902
6efg	E		2	FALSE	1	FALSE	../../data/processed/pfam_structures/extracted_domains_filtered/PF02776/6efg_E.pdb	-2.89202	-4.67384
4d5g	A		10	FALSE	1	FALSE	../../data/processed/pfam_structures/extracted_domains_filtered/PF02776/4d5g_A.pdb	-1.10442	-2.06628
3eya	D		12	FALSE	1	FALSE	../../data/processed/pfam_structures/extracted_domains_filtered/PF02776/3eya_D.pdb	-2.63984	-4.84069
1q6z	A		5	FALSE	0	FALSE	../../data/processed/pfam_structures/extracted_domains_filtered/PF02776/1q6z_A.pdb	-5.50382	12.4571
1pyd	A		2	FALSE	1	FALSE	../../data/processed/pfam_structures/extracted_domains_filtered/PF02776/1pyd_A.pdb	-3.1501	-3.03456
5ej4	F		1	FALSE	2	FALSE	../../data/processed/pfam_structures/extracted_domains_filtered/PF02776/5ej4_F.pdb	13.1958	0.204709
5wkc	A		10	TRUE	1	FALSE	../../data/processed/pfam_structures/extracted_domains_filtered/PF02776/5wkc_A.pdb	-3.19604	-4.7221
5ej4	G		1	FALSE	2	TRUE	../../data/processed/pfam_structures/extracted_domains_filtered/PF02776/5ej4_G.pdb	12.328	1.41641
2wvh	E		15	TRUE	1	FALSE	../../data/processed/pfam_structures/extracted_domains_filtered/PF02776/2wvh_E.pdb	-4.07169	-4.98229
4gp9	A		5	FALSE	0	FALSE	../../data/processed/pfam_structures/extracted_domains_filtered/PF02776/4gp9_A.pdb	-4.73928	11.9056
5ej8	C		1	FALSE	2	FALSE	../../data/processed/pfam_structures/extracted_domains_filtered/PF02776/5ej8_C.pdb	12.889	0.909918
5eja	C		1	FALSE	2	FALSE	../../data/processed/pfam_structures/extracted_domains_filtered/PF02776/5eja_C.pdb	11.9341	1.96716
5ejm	F		1	FALSE	2	FALSE	../../data/processed/pfam_structures/extracted_domains_filtered/PF02776/5ejm_F.pdb	12.6566	1.72084
3iaf	B	24	9	TRUE	1	FALSE	../../data/processed/pfam_structures/extracted_domains_filtered/PF02776/3iaf_B.pdb	-3.51612	-5.23754
1upc	A		3	FALSE	1	FALSE	../../data/processed/pfam_structures/extracted_domains_filtered/PF02776/1upc_A.pdb	-1.40393	-6.38729
6haf	B		13	FALSE	1	FALSE	../../data/processed/pfam_structures/extracted_domains_filtered/PF02776/6haf_B.pdb	-0.431104	-2.57569
5d6r	M		4	FALSE	1	FALSE	../../data/processed/pfam_structures/extracted_domains_filtered/PF02776/5d6r_M.pdb	0.200175	-1.01954
1upc	F		3	FALSE	1	FALSE	../../data/processed/pfam_structures/extracted_domains_filtered/PF02776/1upc_F.pdb	-1.23508	-5.60415
2ezu	B		13	TRUE	1	FALSE	../../data/processed/pfam_structures/extracted_domains_filtered/PF02776/2ezu_B.pdb	-0.4273	-2.58798
5ej7	F		1	FALSE	2	FALSE	../../data/processed/pfam_structures/extracted_domains_filtered/PF02776/5ej7_F.pdb	13.0959	1.64781
5esu	B		0	FALSE	1	FALSE	../../data/processed/pfam_structures/extracted_domains_filtered/PF02776/5esu_B.pdb	0.150499	-1.31421
1ovm	C		2	FALSE	1	FALSE	../../data/processed/pfam_structures/extracted_domains_filtered/PF02776/1ovm_C.pdb	-3.64444	-1.31856
5ej5	B		1	FALSE	2	FALSE	../../data/processed/pfam_structures/extracted_domains_filtered/PF02776/5ej5_B.pdb	11.972	0.984531
2vk8	C		2	FALSE	1	FALSE	../../data/processed/pfam_structures/extracted_domains_filtered/PF02776/2vk8_C.pdb	-2.73963	-5.87705
2q27	A		7	FALSE	1	FALSE	../../data/processed/pfam_structures/extracted_domains_filtered/PF02776/2q27_A.pdb	-4.08193	-2.35097
6o04	B		0	FALSE	1	FALSE	../../data/processed/pfam_structures/extracted_domains_filtered/PF02776/6o04_B.pdb	1.70334	-1.75004
7b2e	G		7	FALSE	1	FALSE	../../data/processed/pfam_structures/extracted_domains_filtered/PF02776/7b2e_G.pdb	-4.81103	-5.62649
6lpi	B		11	FALSE	1	FALSE	../../data/processed/pfam_structures/extracted_domains_filtered/PF02776/6lpi_B.pdb	-0.352861	-2.67892
1ovm	B		2	FALSE	1	TRUE	../../data/processed/pfam_structures/extracted_domains_filtered/PF02776/1ovm_B.pdb	-3.19122	-1.90207
1mcz	K		8	FALSE	0	FALSE	../../data/processed/pfam_structures/extracted_domains_filtered/PF02776/1mcz_K.pdb	-4.65021	11.8537
2ihu	B		3	FALSE	1	FALSE	../../data/processed/pfam_structures/extracted_domains_filtered/PF02776/2ihu_B.pdb	-2.35648	-6.69999
4d5g	B		10	FALSE	1	FALSE	../../data/processed/pfam_structures/extracted_domains_filtered/PF02776/4d5g_B.pdb	-1.36197	-1.40018
5ej6	H		1	FALSE	2	FALSE	../../data/processed/pfam_structures/extracted_domains_filtered/PF02776/5ej6_H.pdb	11.8737	0.241447
6efg	A		2	FALSE	1	FALSE	../../data/processed/pfam_structures/extracted_domains_filtered/PF02776/6efg_A.pdb	-2.2135	-3.554
2wvh	F		15	FALSE	1	FALSE	../../data/processed/pfam_structures/extracted_domains_filtered/PF02776/2wvh_F.pdb	-4.02893	-4.95779
5ejm	C		1	FALSE	2	TRUE	../../data/processed/pfam_structures/extracted_domains_filtered/PF02776/5ejm_C.pdb	12.492	1.41965
4ju9	A		5	FALSE	0	FALSE	../../data/processed/pfam_structures/extracted_domains_filtered/PF02776/4ju9_A.pdb	-4.9418	11.0845
6bd9	A		10	FALSE	1	FALSE	../../data/processed/pfam_structures/extracted_domains_filtered/PF02776/6bd9_A.pdb	-1.19836	-6.79396
3hwx	I		1	FALSE	2	FALSE	../../data/processed/pfam_structures/extracted_domains_filtered/PF02776/3hwx_I.pdb	9.94359	0.750128
2wvh	X		15	FALSE	1	TRUE	../../data/processed/pfam_structures/extracted_domains_filtered/PF02776/2wvh_X.pdb	-4.73963	-4.55327
2wva	Y		14	TRUE	1	FALSE	../../data/processed/pfam_structures/extracted_domains_filtered/PF02776/2wva_Y.pdb	-3.694	-3.82681
7ayg	E		7	TRUE	1	FALSE	../../data/processed/pfam_structures/extracted_domains_filtered/PF02776/7ayg_E.pdb	-5.09193	-5.06328
1n0h	B		10	FALSE	1	FALSE	../../data/processed/pfam_structures/extracted_domains_filtered/PF02776/1n0h_B.pdb	-1.33773	-7.3333
1ovm	D		2	FALSE	1	FALSE	../../data/processed/pfam_structures/extracted_domains_filtered/PF02776/1ovm_D.pdb	-3.66217	-1.95948
3hww	D		1	FALSE	2	FALSE	../../data/processed/pfam_structures/extracted_domains_filtered/PF02776/3hww_D.pdb	10.6771	1.54963
1pyd	B		2	FALSE	1	FALSE	../../data/processed/pfam_structures/extracted_domains_filtered/PF02776/1pyd_B.pdb	-2.40185	-4.0112
5ej6	B		1	FALSE	2	FALSE	../../data/processed/pfam_structures/extracted_domains_filtered/PF02776/5ej6_B.pdb	11.7641	1.45855
2vk1	C		2	FALSE	1	FALSE	../../data/processed/pfam_structures/extracted_domains_filtered/PF02776/2vk1_C.pdb	-2.82724	-5.43859
5esu	A		0	FALSE	1	FALSE	../../data/processed/pfam_structures/extracted_domains_filtered/PF02776/5esu_A.pdb	0.323409	-0.251845
2vk8	D		2	FALSE	1	TRUE	../../data/processed/pfam_structures/extracted_domains_filtered/PF02776/2vk8_D.pdb	-2.90506	-4.51957
1bfd	A		5	FALSE	0	FALSE	../../data/processed/pfam_structures/extracted_domains_filtered/PF02776/1bfd_A.pdb	-4.68494	10.8563
2uz1	C		9	FALSE	1	FALSE	../../data/processed/pfam_structures/extracted_domains_filtered/PF02776/2uz1_C.pdb	-3.13358	-4.19397
2wvh	Z		15	FALSE	1	FALSE	../../data/processed/pfam_structures/extracted_domains_filtered/PF02776/2wvh_Z.pdb	-3.88718	-4.68014
2v3w	A		5	FALSE	0	FALSE	../../data/processed/pfam_structures/extracted_domains_filtered/PF02776/2v3w_A.pdb	-5.68122	10.6177
6deq	A		10	FALSE	1	FALSE	../../data/processed/pfam_structures/extracted_domains_filtered/PF02776/6deq_A.pdb	-1.89672	-4.56495
5z2u	A		1	FALSE	2	FALSE	../../data/processed/pfam_structures/extracted_domains_filtered/PF02776/5z2u_A.pdb	12.1907	1.48369
1zpd	F		-1	FALSE	1	FALSE	../../data/processed/pfam_structures/extracted_domains_filtered/PF02776/1zpd_F.pdb	-3.72659	-2.56326
1y9d	D		13	FALSE	1	FALSE	../../data/processed/pfam_structures/extracted_domains_filtered/PF02776/1y9d_D.pdb	-0.984022	-2.05847
3f6b	X		5	FALSE	0	FALSE	../../data/processed/pfam_structures/extracted_domains_filtered/PF02776/3f6b_X.pdb	-4.45596	11.1741
4mzx	A		5	FALSE	0	FALSE	../../data/processed/pfam_structures/extracted_domains_filtered/PF02776/4mzx_A.pdb	-3.97363	10.8416
2ez8	B		13	TRUE	1	FALSE	../../data/processed/pfam_structures/extracted_domains_filtered/PF02776/2ez8_B.pdb	-0.164907	-1.84116
2q5o	A		10	FALSE	1	FALSE	../../data/processed/pfam_structures/extracted_domains_filtered/PF02776/2q5o_A.pdb	-2.29488	-3.36208
5z2p	B		1	FALSE	2	FALSE	../../data/processed/pfam_structures/extracted_domains_filtered/PF02776/5z2p_B.pdb	10.6068	1.90798
5ej5	F		1	FALSE	2	FALSE	../../data/processed/pfam_structures/extracted_domains_filtered/PF02776/5ej5_F.pdb	11.5796	1.48656
3hwx	A		1	FALSE	2	FALSE	../../data/processed/pfam_structures/extracted_domains_filtered/PF02776/3hwx_A.pdb	9.02613	1.91476
5z2p	F		1	FALSE	2	FALSE	../../data/processed/pfam_structures/extracted_domains_filtered/PF02776/5z2p_F.pdb	12.5273	0.639388
5z2p	G		1	FALSE	2	FALSE	../../data/processed/pfam_structures/extracted_domains_filtered/PF02776/5z2p_G.pdb	9.94332	2.23601
5ej5	H		1	FALSE	2	FALSE	../../data/processed/pfam_structures/extracted_domains_filtered/PF02776/5ej5_H.pdb	12.9452	0.949206
6m2y	A		5	FALSE	1	FALSE	../../data/processed/pfam_structures/extracted_domains_filtered/PF02776/6m2y_A.pdb	-1.09994	-0.280068
4juc	A		5	FALSE	0	FALSE	../../data/processed/pfam_structures/extracted_domains_filtered/PF02776/4juc_A.pdb	-5.17664	10.3163
2ji9	A		6	FALSE	1	FALSE	../../data/processed/pfam_structures/extracted_domains_filtered/PF02776/2ji9_A.pdb	-5.04027	-2.6937
4zp1	A		15	TRUE	1	FALSE	../../data/processed/pfam_structures/extracted_domains_filtered/PF02776/4zp1_A.pdb	-5.00077	-4.75091
2wva	A		14	TRUE	1	FALSE	../../data/processed/pfam_structures/extracted_domains_filtered/PF02776/2wva_A.pdb	-4.03308	-3.09351
5ej4	B		1	FALSE	2	FALSE	../../data/processed/pfam_structures/extracted_domains_filtered/PF02776/5ej4_B.pdb	13.161	1.6158
1pox	B		13	FALSE	1	TRUE	../../data/processed/pfam_structures/extracted_domains_filtered/PF02776/1pox_B.pdb	-0.639075	-0.93906
7b2e	E		7	FALSE	1	TRUE	../../data/processed/pfam_structures/extracted_domains_filtered/PF02776/7b2e_E.pdb	-4.73354	-4.43681
5z2r	H		1	FALSE	2	FALSE	../../data/processed/pfam_structures/extracted_domains_filtered/PF02776/5z2r_H.pdb	11.7086	2.34039
5ej8	G		1	FALSE	2	FALSE	../../data/processed/pfam_structures/extracted_domains_filtered/PF02776/5ej8_G.pdb	12.5409	1.08052
2ji6	A		6	FALSE	1	FALSE	../../data/processed/pfam_structures/extracted_domains_filtered/PF02776/2ji6_A.pdb	-5.1046	-4.57872
4mpj	A	24	5	TRUE	0	FALSE	../../data/processed/pfam_structures/extracted_domains_filtered/PF02776/4mpj_A.pdb	-4.92621	11.6303
2wvh	B		15	FALSE	1	FALSE	../../data/processed/pfam_structures/extracted_domains_filtered/PF02776/2wvh_B.pdb	-4.51993	-4.94228
2ez8	A		13	FALSE	1	FALSE	../../data/processed/pfam_structures/extracted_domains_filtered/PF02776/2ez8_A.pdb	-0.378423	-2.70266
3flm	A		1	FALSE	2	FALSE	../../data/processed/pfam_structures/extracted_domains_filtered/PF02776/3flm_A.pdb	9.28534	2.16099
6dep	A		10	FALSE	1	FALSE	../../data/processed/pfam_structures/extracted_domains_filtered/PF02776/6dep_A.pdb	-1.30319	-5.92555
2jla	D		1	FALSE	2	FALSE	../../data/processed/pfam_structures/extracted_domains_filtered/PF02776/2jla_D.pdb	12.6176	0.919503
2vk4	C		2	FALSE	1	FALSE	../../data/processed/pfam_structures/extracted_domains_filtered/PF02776/2vk4_C.pdb	-2.21956	-4.02751
4zp1	C		15	FALSE	1	FALSE	../../data/processed/pfam_structures/extracted_domains_filtered/PF02776/4zp1_C.pdb	-4.33765	-2.47132
2x7j	B		0	FALSE	1	FALSE	../../data/processed/pfam_structures/extracted_domains_filtered/PF02776/2x7j_B.pdb	0.000560134	-1.57255
1zpd	B		14	FALSE	1	FALSE	../../data/processed/pfam_structures/extracted_domains_filtered/PF02776/1zpd_B.pdb	-4.32003	-3.59486
2iht	B		3	FALSE	1	FALSE	../../data/processed/pfam_structures/extracted_domains_filtered/PF02776/2iht_B.pdb	-2.9469	-7.09738
5z2u	B		1	FALSE	2	FALSE	../../data/processed/pfam_structures/extracted_domains_filtered/PF02776/5z2u_B.pdb	12.0774	0.879151
5wkc	E		10	TRUE	1	FALSE	../../data/processed/pfam_structures/extracted_domains_filtered/PF02776/5wkc_E.pdb	-2.84686	-5.44481
2ihu	C		3	FALSE	1	FALSE	../../data/processed/pfam_structures/extracted_domains_filtered/PF02776/2ihu_C.pdb	-2.6285	-6.35724
5z2r	C		1	TRUE	2	FALSE	../../data/processed/pfam_structures/extracted_domains_filtered/PF02776/5z2r_C.pdb	11.9772	0.667964
4qel	A		5	FALSE	0	FALSE	../../data/processed/pfam_structures/extracted_domains_filtered/PF02776/4qel_A.pdb	-4.40542	11.0276
3eya	J		12	FALSE	1	FALSE	../../data/processed/pfam_structures/extracted_domains_filtered/PF02776/3eya_J.pdb	-3.18485	-4.34267
2wva	V		14	FALSE	1	FALSE	../../data/processed/pfam_structures/extracted_domains_filtered/PF02776/2wva_V.pdb	-4.19437	-3.25795
4qq8	D		9	FALSE	1	FALSE	../../data/processed/pfam_structures/extracted_domains_filtered/PF02776/4qq8_D.pdb	-4.70744	-0.269912
3lq1	B		0	FALSE	1	FALSE	../../data/processed/pfam_structures/extracted_domains_filtered/PF02776/3lq1_B.pdb	1.59146	0.110636
3d7k	A		9	FALSE	1	FALSE	../../data/processed/pfam_structures/extracted_domains_filtered/PF02776/3d7k_A.pdb	-3.23057	-3.38786
4jub	D		5	FALSE	0	FALSE	../../data/processed/pfam_structures/extracted_domains_filtered/PF02776/4jub_D.pdb	-5.02405	10.8154
4juf	D		5	TRUE	0	FALSE	../../data/processed/pfam_structures/extracted_domains_filtered/PF02776/4juf_D.pdb	-5.80531	12.08
2v3w	B		5	FALSE	0	FALSE	../../data/processed/pfam_structures/extracted_domains_filtered/PF02776/2v3w_B.pdb	-5.89106	10.8533
5ej4	C		1	FALSE	2	FALSE	../../data/processed/pfam_structures/extracted_domains_filtered/PF02776/5ej4_C.pdb	12.9747	1.30237
7ct6	A		10	FALSE	1	FALSE	../../data/processed/pfam_structures/extracted_domains_filtered/PF02776/7ct6_A.pdb	-0.731407	-1.04758
5ej5	G		1	FALSE	2	FALSE	../../data/processed/pfam_structures/extracted_domains_filtered/PF02776/5ej5_G.pdb	12.5373	0.177445
1zpd	E		14	FALSE	1	FALSE	../../data/processed/pfam_structures/extracted_domains_filtered/PF02776/1zpd_E.pdb	-4.35753	-2.36126
2fwn	A	24	5	TRUE	0	TRUE	../../data/processed/pfam_structures/extracted_domains_filtered/PF02776/2fwn_A.pdb	-4.91986	11.8127
5ej5	D		1	FALSE	2	FALSE	../../data/processed/pfam_structures/extracted_domains_filtered/PF02776/5ej5_D.pdb	12.3181	0.521079
5ej5	C		1	FALSE	2	FALSE	../../data/processed/pfam_structures/extracted_domains_filtered/PF02776/5ej5_C.pdb	12.4168	-1.09901
5z2u	E		1	FALSE	2	FALSE	../../data/processed/pfam_structures/extracted_domains_filtered/PF02776/5z2u_E.pdb	11.0499	2.15816
2vbi	B		-1	FALSE	1	FALSE	../../data/processed/pfam_structures/extracted_domains_filtered/PF02776/2vbi_B.pdb	-3.10348	-4.68198
5eja	E		1	FALSE	2	FALSE	../../data/processed/pfam_structures/extracted_domains_filtered/PF02776/5eja_E.pdb	12.8846	1.48586
6bd9	B		10	FALSE	1	FALSE	../../data/processed/pfam_structures/extracted_domains_filtered/PF02776/6bd9_B.pdb	-1.03143	-8.01451
1pow	B		13	FALSE	1	FALSE	../../data/processed/pfam_structures/extracted_domains_filtered/PF02776/1pow_B.pdb	-0.697222	-0.33357
2jib	B		6	TRUE	1	FALSE	../../data/processed/pfam_structures/extracted_domains_filtered/PF02776/2jib_B.pdb	-5.98319	-4.04608
6efh	B		2	FALSE	1	FALSE	../../data/processed/pfam_structures/extracted_domains_filtered/PF02776/6efh_B.pdb	-1.58791	-1.11113
5z2u	F		1	TRUE	2	FALSE	../../data/processed/pfam_structures/extracted_domains_filtered/PF02776/5z2u_F.pdb	11.4748	2.38372
2jla	A		1	FALSE	2	FALSE	../../data/processed/pfam_structures/extracted_domains_filtered/PF02776/2jla_A.pdb	10.2769	2.93022
2v3w	D		5	FALSE	0	FALSE	../../data/processed/pfam_structures/extracted_domains_filtered/PF02776/2v3w_D.pdb	-4.75369	9.25426
5ej6	F		1	FALSE	2	FALSE	../../data/processed/pfam_structures/extracted_domains_filtered/PF02776/5ej6_F.pdb	11.0976	2.99572
4jub	B		5	FALSE	0	FALSE	../../data/processed/pfam_structures/extracted_domains_filtered/PF02776/4jub_B.pdb	-5.00022	9.8795
1upc	B		3	FALSE	1	FALSE	../../data/processed/pfam_structures/extracted_domains_filtered/PF02776/1upc_B.pdb	-2.77867	-6.08793
4k9q	B		5	FALSE	1	FALSE	../../data/processed/pfam_structures/extracted_domains_filtered/PF02776/4k9q_B.pdb	-5.00412	2.83544
2w93	A		2	FALSE	1	FALSE	../../data/processed/pfam_structures/extracted_domains_filtered/PF02776/2w93_A.pdb	-2.24485	-6.51626
1n0h	A		10	TRUE	1	FALSE	../../data/processed/pfam_structures/extracted_domains_filtered/PF02776/1n0h_A.pdb	-1.54807	-7.68269
2vbi	C		-1	FALSE	1	FALSE	../../data/processed/pfam_structures/extracted_domains_filtered/PF02776/2vbi_C.pdb	-3.20652	-4.83653
7ayg	H		7	TRUE	1	FALSE	../../data/processed/pfam_structures/extracted_domains_filtered/PF02776/7ayg_H.pdb	-5.02983	-4.65722
4q9d	B		5	FALSE	1	FALSE	../../data/processed/pfam_structures/extracted_domains_filtered/PF02776/4q9d_B.pdb	-2.49855	4.15107
2ihu	A		3	TRUE	1	FALSE	../../data/processed/pfam_structures/extracted_domains_filtered/PF02776/2ihu_A.pdb	-2.61537	-5.70102
5z2p	H		1	TRUE	2	FALSE	../../data/processed/pfam_structures/extracted_domains_filtered/PF02776/5z2p_H.pdb	11.4261	3.40153
1yhy	A		11	FALSE	1	TRUE	../../data/processed/pfam_structures/extracted_domains_filtered/PF02776/1yhy_A.pdb	-1.98746	-3.16674
4gm1	A		5	FALSE	0	FALSE	../../data/processed/pfam_structures/extracted_domains_filtered/PF02776/4gm1_A.pdb	-5.823	12.9954
3oe1	C		14	TRUE	1	FALSE	../../data/processed/pfam_structures/extracted_domains_filtered/PF02776/3oe1_C.pdb	-4.57456	-1.18161
3eya	K		12	FALSE	1	TRUE	../../data/processed/pfam_structures/extracted_domains_filtered/PF02776/3eya_K.pdb	-2.96692	-4.64233
2ji6	B		6	TRUE	1	FALSE	../../data/processed/pfam_structures/extracted_domains_filtered/PF02776/2ji6_B.pdb	-4.89798	-4.08136
2vjy	C		2	FALSE	1	FALSE	../../data/processed/pfam_structures/extracted_domains_filtered/PF02776/2vjy_C.pdb	-3.68912	-3.41161
3hww	A		1	FALSE	2	FALSE	../../data/processed/pfam_structures/extracted_domains_filtered/PF02776/3hww_A.pdb	6.78689	4.08808
2ji9	B		6	TRUE	1	FALSE	../../data/processed/pfam_structures/extracted_domains_filtered/PF02776/2ji9_B.pdb	-5.69088	-2.81623
5k6q	A		11	TRUE	1	FALSE	../../data/processed/pfam_structures/extracted_domains_filtered/PF02776/5k6q_A.pdb	-1.73386	-4.44113
2vbi	F		-1	FALSE	1	FALSE	../../data/processed/pfam_structures/extracted_domains_filtered/PF02776/2vbi_F.pdb	-3.02885	-5.24488
1t9d	A		10	FALSE	1	FALSE	../../data/processed/pfam_structures/extracted_domains_filtered/PF02776/1t9d_A.pdb	-2.85648	-5.15015
2nxw	A		10	FALSE	1	FALSE	../../data/processed/pfam_structures/extracted_domains_filtered/PF02776/2nxw_A.pdb	-2.30488	-4.39034
5wj1	A		11	FALSE	1	FALSE	../../data/processed/pfam_structures/extracted_domains_filtered/PF02776/5wj1_A.pdb	-1.78057	-3.24415
2uz1	D		9	FALSE	1	FALSE	../../data/processed/pfam_structures/extracted_domains_filtered/PF02776/2uz1_D.pdb	-2.85218	-3.13832
1t9a	A		10	FALSE	1	FALSE	../../data/processed/pfam_structures/extracted_domains_filtered/PF02776/1t9a_A.pdb	-2.53528	-6.76743
5z2p	A		1	FALSE	2	FALSE	../../data/processed/pfam_structures/extracted_domains_filtered/PF02776/5z2p_A.pdb	12.1864	2.30142
5ej8	E		1	FALSE	2	FALSE	../../data/processed/pfam_structures/extracted_domains_filtered/PF02776/5ej8_E.pdb	12.224	0.944643
1t9c	A		10	FALSE	1	TRUE	../../data/processed/pfam_structures/extracted_domains_filtered/PF02776/1t9c_A.pdb	-2.57654	-6.26654
2dji	A		13	FALSE	1	FALSE	../../data/processed/pfam_structures/extracted_domains_filtered/PF02776/2dji_A.pdb	-4.22818	-0.434356
2q27	B		7	FALSE	1	TRUE	../../data/processed/pfam_structures/extracted_domains_filtered/PF02776/2q27_B.pdb	-3.04153	-3.23357
1mcz	E		8	TRUE	0	FALSE	../../data/processed/pfam_structures/extracted_domains_filtered/PF02776/1mcz_E.pdb	-4.86984	12.1036
3hwx	B		1	FALSE	2	FALSE	../../data/processed/pfam_structures/extracted_domains_filtered/PF02776/3hwx_B.pdb	9.68807	2.87292
1upa	A		3	FALSE	1	FALSE	../../data/processed/pfam_structures/extracted_domains_filtered/PF02776/1upa_A.pdb	-2.68448	-6.27995
4juc	B		5	FALSE	0	FALSE	../../data/processed/pfam_structures/extracted_domains_filtered/PF02776/4juc_B.pdb	-5.41377	9.89754
7tzz	A		11	FALSE	1	FALSE	../../data/processed/pfam_structures/extracted_domains_filtered/PF02776/7tzz_A.pdb	-2.22979	-3.81783
2v3w	C		5	FALSE	0	FALSE	../../data/processed/pfam_structures/extracted_domains_filtered/PF02776/2v3w_C.pdb	-6.04124	11.8142
2wvh	Y		15	TRUE	1	FALSE	../../data/processed/pfam_structures/extracted_domains_filtered/PF02776/2wvh_Y.pdb	-4.38871	-4.99062
6xn8	B		6	FALSE	1	FALSE	../../data/processed/pfam_structures/extracted_domains_filtered/PF02776/6xn8_B.pdb	-2.4462	-2.1883
2vk4	B		2	FALSE	1	FALSE	../../data/processed/pfam_structures/extracted_domains_filtered/PF02776/2vk4_B.pdb	-2.65422	-6.32393
1t9d	C		10	FALSE	1	FALSE	../../data/processed/pfam_structures/extracted_domains_filtered/PF02776/1t9d_C.pdb	-1.41431	-6.73362
5k6t	A		11	FALSE	1	FALSE	../../data/processed/pfam_structures/extracted_domains_filtered/PF02776/5k6t_A.pdb	-2.42989	-3.74639
4k9k	A		5	FALSE	0	FALSE	../../data/processed/pfam_structures/extracted_domains_filtered/PF02776/4k9k_A.pdb	-5.06804	11.615
1yi0	A		11	FALSE	1	FALSE	../../data/processed/pfam_structures/extracted_domains_filtered/PF02776/1yi0_A.pdb	-3.2554	-1.69996
2ezt	A		13	TRUE	1	TRUE	../../data/processed/pfam_structures/extracted_domains_filtered/PF02776/2ezt_A.pdb	-0.87806	-0.884373
5ess	A		0	FALSE	1	FALSE	../../data/processed/pfam_structures/extracted_domains_filtered/PF02776/5ess_A.pdb	-1.64203	-0.743366
2ji7	A		6	FALSE	1	FALSE	../../data/processed/pfam_structures/extracted_domains_filtered/PF02776/2ji7_A.pdb	-5.2037	-3.37286
2w93	C		2	TRUE	1	FALSE	../../data/processed/pfam_structures/extracted_domains_filtered/PF02776/2w93_C.pdb	-2.92482	-6.25097
3eya	G		12	FALSE	1	FALSE	../../data/processed/pfam_structures/extracted_domains_filtered/PF02776/3eya_G.pdb	-3.07026	-4.34045
1t9c	B		10	FALSE	1	FALSE	../../data/processed/pfam_structures/extracted_domains_filtered/PF02776/1t9c_B.pdb	-2.01258	-6.97842
5dei	D		5	FALSE	0	FALSE	../../data/processed/pfam_structures/extracted_domains_filtered/PF02776/5dei_D.pdb	-5.39166	11.0523
1ovm	A		2	FALSE	1	FALSE	../../data/processed/pfam_structures/extracted_domains_filtered/PF02776/1ovm_A.pdb	-3.56731	-2.6468
6der	A		10	FALSE	1	FALSE	../../data/processed/pfam_structures/extracted_domains_filtered/PF02776/6der_A.pdb	-2.49455	-5.88217
5dx6	B		4	TRUE	1	FALSE	../../data/processed/pfam_structures/extracted_domains_filtered/PF02776/5dx6_B.pdb	-1.50709	0.0162895
1pvd	B		2	FALSE	1	TRUE	../../data/processed/pfam_structures/extracted_domains_filtered/PF02776/1pvd_B.pdb	-1.97097	-2.87258
4jd5	A		5	FALSE	0	FALSE	../../data/processed/pfam_structures/extracted_domains_filtered/PF02776/4jd5_A.pdb	-5.744	13.5178
2wva	B		14	FALSE	1	FALSE	../../data/processed/pfam_structures/extracted_domains_filtered/PF02776/2wva_B.pdb	-4.08222	-3.09841
5ejm	A		1	FALSE	2	FALSE	../../data/processed/pfam_structures/extracted_domains_filtered/PF02776/5ejm_A.pdb	12.8022	1.45838
1v5e	A		13	FALSE	1	FALSE	../../data/processed/pfam_structures/extracted_domains_filtered/PF02776/1v5e_A.pdb	-3.41595	-0.506916
4k9m	A		5	FALSE	0	FALSE	../../data/processed/pfam_structures/extracted_domains_filtered/PF02776/4k9m_A.pdb	-5.38636	12.3887
6qsi	B		5	FALSE	1	FALSE	../../data/processed/pfam_structures/extracted_domains_filtered/PF02776/6qsi_B.pdb	-2.72154	2.93395
5ej8	A		1	FALSE	2	FALSE	../../data/processed/pfam_structures/extracted_domains_filtered/PF02776/5ej8_A.pdb	11.8221	1.24253
1ozf	A		4	FALSE	1	FALSE	../../data/processed/pfam_structures/extracted_domains_filtered/PF02776/1ozf_A.pdb	-3.06054	-1.59601
1mcz	A		8	FALSE	0	FALSE	../../data/processed/pfam_structures/extracted_domains_filtered/PF02776/1mcz_A.pdb	-5.21403	11.9996
2ag1	A		9	FALSE	1	FALSE	../../data/processed/pfam_structures/extracted_domains_filtered/PF02776/2ag1_A.pdb	-2.59669	-3.94977
4k9q	A		5	FALSE	1	FALSE	../../data/processed/pfam_structures/extracted_domains_filtered/PF02776/4k9q_A.pdb	-3.75007	2.03741
5k3s	A		11	FALSE	1	FALSE	../../data/processed/pfam_structures/extracted_domains_filtered/PF02776/5k3s_A.pdb	-2.32473	-1.95191
4k9o	C		5	FALSE	0	FALSE	../../data/processed/pfam_structures/extracted_domains_filtered/PF02776/4k9o_C.pdb	-5.50526	12.3208
2q28	A		7	FALSE	1	FALSE	../../data/processed/pfam_structures/extracted_domains_filtered/PF02776/2q28_A.pdb	-1.70454	-4.7058
4zp1	B		15	FALSE	1	FALSE	../../data/processed/pfam_structures/extracted_domains_filtered/PF02776/4zp1_B.pdb	-3.58089	-4.30515
6o0j	A		0	FALSE	1	FALSE	../../data/processed/pfam_structures/extracted_domains_filtered/PF02776/6o0j_A.pdb	0.776892	0.513496
5z2r	G		1	FALSE	2	FALSE	../../data/processed/pfam_structures/extracted_domains_filtered/PF02776/5z2r_G.pdb	12.1561	2.5558
2pan	F		10	FALSE	1	FALSE	../../data/processed/pfam_structures/extracted_domains_filtered/PF02776/2pan_F.pdb	-1.02239	-0.571624
1po7	A		5	FALSE	0	FALSE	../../data/processed/pfam_structures/extracted_domains_filtered/PF02776/1po7_A.pdb	-5.76898	11.2633
2ag0	B		9	FALSE	1	FALSE	../../data/processed/pfam_structures/extracted_domains_filtered/PF02776/2ag0_B.pdb	-2.7793	-3.27731
2nxw	B		10	FALSE	1	FALSE	../../data/processed/pfam_structures/extracted_domains_filtered/PF02776/2nxw_B.pdb	-2.75485	-3.32221
2vbg	A		2	FALSE	1	TRUE	../../data/processed/pfam_structures/extracted_domains_filtered/PF02776/2vbg_A.pdb	-3.29493	-1.82261
6lpi	C		11	FALSE	1	TRUE	../../data/processed/pfam_structures/extracted_domains_filtered/PF02776/6lpi_C.pdb	-1.88452	-3.16079
1upa	C		3	FALSE	1	FALSE	../../data/processed/pfam_structures/extracted_domains_filtered/PF02776/1upa_C.pdb	-3.34971	-4.76757
2c31	B		6	FALSE	1	FALSE	../../data/processed/pfam_structures/extracted_domains_filtered/PF02776/2c31_B.pdb	-4.35955	-3.91475
1ybh	A		11	TRUE	1	FALSE	../../data/processed/pfam_structures/extracted_domains_filtered/PF02776/1ybh_A.pdb	-2.4671	-2.18771
3eya	H		12	TRUE	1	FALSE	../../data/processed/pfam_structures/extracted_domains_filtered/PF02776/3eya_H.pdb	-2.91307	-4.10754
1mcz	N		8	TRUE	0	FALSE	../../data/processed/pfam_structures/extracted_domains_filtered/PF02776/1mcz_N.pdb	-5.35505	12.2052
1yno	A		5	TRUE	0	FALSE	../../data/processed/pfam_structures/extracted_domains_filtered/PF02776/1yno_A.pdb	-4.64833	12.5845
3fzn	B		5	FALSE	0	FALSE	../../data/processed/pfam_structures/extracted_domains_filtered/PF02776/3fzn_B.pdb	-5.12737	7.74194
2ihv	B		3	FALSE	1	TRUE	../../data/processed/pfam_structures/extracted_domains_filtered/PF02776/2ihv_B.pdb	-2.53515	-6.17807
5eja	F		1	FALSE	2	FALSE	../../data/processed/pfam_structures/extracted_domains_filtered/PF02776/5eja_F.pdb	12.1152	0.983975
2vjy	B		2	FALSE	1	FALSE	../../data/processed/pfam_structures/extracted_domains_filtered/PF02776/2vjy_B.pdb	-3.16622	-4.67382
1ozh	D		4	FALSE	1	FALSE	../../data/processed/pfam_structures/extracted_domains_filtered/PF02776/1ozh_D.pdb	-1.47461	-0.167849
2vjy	A		2	FALSE	1	FALSE	../../data/processed/pfam_structures/extracted_domains_filtered/PF02776/2vjy_A.pdb	-4.50895	-3.6513
5ahk	B		11	FALSE	1	FALSE	../../data/processed/pfam_structures/extracted_domains_filtered/PF02776/5ahk_B.pdb	-1.6845	-4.50668
2ezu	A		13	FALSE	1	FALSE	../../data/processed/pfam_structures/extracted_domains_filtered/PF02776/2ezu_A.pdb	-0.677178	-2.76588
5k2o	A		11	FALSE	1	TRUE	../../data/processed/pfam_structures/extracted_domains_filtered/PF02776/5k2o_A.pdb	-1.99573	-3.0091
4cok	A		-1	FALSE	1	FALSE	../../data/processed/pfam_structures/extracted_domains_filtered/PF02776/4cok_A.pdb	-2.3122	-3.09813
5dx6	A		4	FALSE	1	FALSE	../../data/processed/pfam_structures/extracted_domains_filtered/PF02776/5dx6_A.pdb	-1.39136	-0.864405
7b2e	D		7	FALSE	1	TRUE	../../data/processed/pfam_structures/extracted_domains_filtered/PF02776/7b2e_D.pdb	-4.90911	-4.53514
3eya	B		12	TRUE	1	FALSE	../../data/processed/pfam_structures/extracted_domains_filtered/PF02776/3eya_B.pdb	-3.16227	-4.29937
5ahk	A		11	FALSE	1	FALSE	../../data/processed/pfam_structures/extracted_domains_filtered/PF02776/5ahk_A.pdb	-1.9037	-5.30808
2ihv	A		3	FALSE	1	FALSE	../../data/processed/pfam_structures/extracted_domains_filtered/PF02776/2ihv_A.pdb	-1.96251	-6.45638
3hwx	Z		1	FALSE	2	FALSE	../../data/processed/pfam_structures/extracted_domains_filtered/PF02776/3hwx_Z.pdb	10.1938	1.84557
4cok	B		-1	FALSE	1	FALSE	../../data/processed/pfam_structures/extracted_domains_filtered/PF02776/4cok_B.pdb	-4.34657	-2.8579
5eja	H		1	FALSE	2	FALSE	../../data/processed/pfam_structures/extracted_domains_filtered/PF02776/5eja_H.pdb	12.5548	1.70679
4k9n	D		5	TRUE	0	TRUE	../../data/processed/pfam_structures/extracted_domains_filtered/PF02776/4k9n_D.pdb	-4.96481	12.0031
1mcz	B		8	TRUE	0	FALSE	../../data/processed/pfam_structures/extracted_domains_filtered/PF02776/1mcz_B.pdb	-5.50246	12.2593
1ozg	B		4	TRUE	1	FALSE	../../data/processed/pfam_structures/extracted_domains_filtered/PF02776/1ozg_B.pdb	-1.16931	-1.27015
2ag0	D		9	FALSE	1	FALSE	../../data/processed/pfam_structures/extracted_domains_filtered/PF02776/2ag0_D.pdb	-2.16436	-3.22122
6des	A		10	FALSE	1	FALSE	../../data/processed/pfam_structures/extracted_domains_filtered/PF02776/6des_A.pdb	-1.54379	-5.02514
1mcz	C		8	TRUE	0	FALSE	../../data/processed/pfam_structures/extracted_domains_filtered/PF02776/1mcz_C.pdb	-5.4914	12.3657
1upc	E		3	FALSE	1	FALSE	../../data/processed/pfam_structures/extracted_domains_filtered/PF02776/1upc_E.pdb	-2.01712	-6.53713
5ej9	H		1	FALSE	2	FALSE	../../data/processed/pfam_structures/extracted_domains_filtered/PF02776/5ej9_H.pdb	13.9866	1.15483
5ej7	B		1	FALSE	2	FALSE	../../data/processed/pfam_structures/extracted_domains_filtered/PF02776/5ej7_B.pdb	12.3039	1.50379
3hwx	1		1	FALSE	2	FALSE	../../data/processed/pfam_structures/extracted_domains_filtered/PF02776/3hwx_1.pdb	8.75177	1.93018
2x7j	D		0	FALSE	1	FALSE	../../data/processed/pfam_structures/extracted_domains_filtered/PF02776/2x7j_D.pdb	1.48219	-3.44183
2uz1	A		9	FALSE	1	FALSE	../../data/processed/pfam_structures/extracted_domains_filtered/PF02776/2uz1_A.pdb	-2.90377	-5.16742
6efg	D		2	FALSE	1	FALSE	../../data/processed/pfam_structures/extracted_domains_filtered/PF02776/6efg_D.pdb	-2.67094	-4.58897
3fzn	D		5	FALSE	0	FALSE	../../data/processed/pfam_structures/extracted_domains_filtered/PF02776/3fzn_D.pdb	-4.58783	6.74011
2pan	D		10	FALSE	1	TRUE	../../data/processed/pfam_structures/extracted_domains_filtered/PF02776/2pan_D.pdb	-0.8376	-0.980115
2wvh	A		15	FALSE	1	FALSE	../../data/processed/pfam_structures/extracted_domains_filtered/PF02776/2wvh_A.pdb	-4.41497	-5.24638
6del	A		10	FALSE	1	FALSE	../../data/processed/pfam_structures/extracted_domains_filtered/PF02776/6del_A.pdb	-0.977896	-5.10967
6o0j	B		0	FALSE	1	FALSE	../../data/processed/pfam_structures/extracted_domains_filtered/PF02776/6o0j_B.pdb	0.807482	-1.89028
5ej6	E		1	FALSE	2	FALSE	../../data/processed/pfam_structures/extracted_domains_filtered/PF02776/5ej6_E.pdb	11.6079	0.0385683
2vk8	B		2	FALSE	1	FALSE	../../data/processed/pfam_structures/extracted_domains_filtered/PF02776/2vk8_B.pdb	-2.75134	-5.59376
5dgd	A		5	TRUE	0	TRUE	../../data/processed/pfam_structures/extracted_domains_filtered/PF02776/5dgd_A.pdb	-5.01118	12.0329
1upb	C		3	TRUE	1	FALSE	../../data/processed/pfam_structures/extracted_domains_filtered/PF02776/1upb_C.pdb	-2.60552	-5.76208
2pan	A		10	FALSE	1	FALSE	../../data/processed/pfam_structures/extracted_domains_filtered/PF02776/2pan_A.pdb	-0.794853	-0.538868
5eja	A		1	FALSE	2	FALSE	../../data/processed/pfam_structures/extracted_domains_filtered/PF02776/5eja_A.pdb	13.0182	0.596064
7ayg	F		7	TRUE	1	TRUE	../../data/processed/pfam_structures/extracted_domains_filtered/PF02776/7ayg_F.pdb	-4.50947	-4.78788
1z8n	A		11	TRUE	1	FALSE	../../data/processed/pfam_structures/extracted_domains_filtered/PF02776/1z8n_A.pdb	-1.66006	-2.90153
5ej9	B		1	TRUE	2	TRUE	../../data/processed/pfam_structures/extracted_domains_filtered/PF02776/5ej9_B.pdb	12.5219	1.56258
5ej7	G		1	FALSE	2	FALSE	../../data/processed/pfam_structures/extracted_domains_filtered/PF02776/5ej7_G.pdb	12.2428	1.44987
5ej9	E		1	FALSE	2	FALSE	../../data/processed/pfam_structures/extracted_domains_filtered/PF02776/5ej9_E.pdb	12.8283	0.788634
3iae	A		9	FALSE	1	FALSE	../../data/processed/pfam_structures/extracted_domains_filtered/PF02776/3iae_A.pdb	-3.10547	-3.81301
2ezt	B		13	FALSE	1	FALSE	../../data/processed/pfam_structures/extracted_domains_filtered/PF02776/2ezt_B.pdb	-0.377033	-2.32292
6m2z	A		5	FALSE	0	FALSE	../../data/processed/pfam_structures/extracted_domains_filtered/PF02776/6m2z_A.pdb	-4.23807	9.88343
7egv	A		10	FALSE	1	TRUE	../../data/processed/pfam_structures/extracted_domains_filtered/PF02776/7egv_A.pdb	-2.95445	-4.49347
7ayg	D		7	TRUE	1	FALSE	../../data/processed/pfam_structures/extracted_domains_filtered/PF02776/7ayg_D.pdb	-4.8985	-4.44499
1mcz	O		8	FALSE	0	TRUE	../../data/processed/pfam_structures/extracted_domains_filtered/PF02776/1mcz_O.pdb	-5.09515	11.9973
2wvg	A		14	FALSE	1	FALSE	../../data/processed/pfam_structures/extracted_domains_filtered/PF02776/2wvg_A.pdb	-3.24806	-2.27861
7ayg	G		7	FALSE	1	FALSE	../../data/processed/pfam_structures/extracted_domains_filtered/PF02776/7ayg_G.pdb	-5.34942	-3.79806
2ihv	D		3	FALSE	1	FALSE	../../data/processed/pfam_structures/extracted_domains_filtered/PF02776/2ihv_D.pdb	-0.448012	-5.42114
2ji7	B		6	FALSE	1	FALSE	../../data/processed/pfam_structures/extracted_domains_filtered/PF02776/2ji7_B.pdb	-5.19502	-3.50787
5ejm	E		1	FALSE	2	FALSE	../../data/processed/pfam_structures/extracted_domains_filtered/PF02776/5ejm_E.pdb	12.6056	1.59433
2w93	B		2	FALSE	1	TRUE	../../data/processed/pfam_structures/extracted_domains_filtered/PF02776/2w93_B.pdb	-2.82397	-4.66212
5z2r	A		1	TRUE	2	FALSE	../../data/processed/pfam_structures/extracted_domains_filtered/PF02776/5z2r_A.pdb	10.9532	3.25711
3iaf	C	24	9	TRUE	1	FALSE	../../data/processed/pfam_structures/extracted_domains_filtered/PF02776/3iaf_C.pdb	-2.06741	-3.90666
3eya	L		12	FALSE	1	FALSE	../../data/processed/pfam_structures/extracted_domains_filtered/PF02776/3eya_L.pdb	-3.37475	-3.93626
5ej9	D		1	FALSE	2	FALSE	../../data/processed/pfam_structures/extracted_domains_filtered/PF02776/5ej9_D.pdb	12.8674	1.45774
3hwx	J		1	FALSE	2	FALSE	../../data/processed/pfam_structures/extracted_domains_filtered/PF02776/3hwx_J.pdb	9.39439	0.905327
1upc	C		3	FALSE	1	FALSE	../../data/processed/pfam_structures/extracted_domains_filtered/PF02776/1upc_C.pdb	-2.0344	-4.73312
1upc	D		3	FALSE	1	FALSE	../../data/processed/pfam_structures/extracted_domains_filtered/PF02776/1upc_D.pdb	-1.89859	-4.6629
2ez9	A		13	TRUE	1	FALSE	../../data/processed/pfam_structures/extracted_domains_filtered/PF02776/2ez9_A.pdb	0.518884	-3.14977
1yi1	A		11	TRUE	1	FALSE	../../data/processed/pfam_structures/extracted_domains_filtered/PF02776/1yi1_A.pdb	-1.68317	-2.87646
4k9n	C		5	FALSE	0	FALSE	../../data/processed/pfam_structures/extracted_domains_filtered/PF02776/4k9n_C.pdb	-5.19621	13.3134
2wvg	E		14	FALSE	1	FALSE	../../data/processed/pfam_structures/extracted_domains_filtered/PF02776/2wvg_E.pdb	-3.44217	-1.99453
5eja	B		1	FALSE	2	FALSE	../../data/processed/pfam_structures/extracted_domains_filtered/PF02776/5eja_B.pdb	12.2821	1.38853
5ejm	H		1	TRUE	2	FALSE	../../data/processed/pfam_structures/extracted_domains_filtered/PF02776/5ejm_H.pdb	13.3297	0.868608
5ej6	C		1	FALSE	2	FALSE	../../data/processed/pfam_structures/extracted_domains_filtered/PF02776/5ej6_C.pdb	10.3239	1.23664
2x7j	C		0	FALSE	1	FALSE	../../data/processed/pfam_structures/extracted_domains_filtered/PF02776/2x7j_C.pdb	0.152854	-0.597033
4qq8	C		9	FALSE	1	FALSE	../../data/processed/pfam_structures/extracted_domains_filtered/PF02776/4qq8_C.pdb	-4.12589	-0.307482
5wkc	D		10	TRUE	1	TRUE	../../data/processed/pfam_structures/extracted_domains_filtered/PF02776/5wkc_D.pdb	-2.32838	-6.19815
1jsc	A		10	FALSE	1	FALSE	../../data/processed/pfam_structures/extracted_domains_filtered/PF02776/1jsc_A.pdb	-2.17198	-6.14757
2wvh	V		15	TRUE	1	FALSE	../../data/processed/pfam_structures/extracted_domains_filtered/PF02776/2wvh_V.pdb	-4.29815	-4.86813

## Sheet: PF02046
PDB ID	Chain ID	Phosphosites	UMAP cluster	UMAP is exemplar	PCA cluster	PCA is exemplar	File path	component_1	component_2
3abk	G	43	0	FALSE	-1	FALSE	../../data/processed/pfam_structures/extracted_domains_filtered/PF02046/3abk_G.pdb	-0.982337	-2.56564
5z84	G	43	-1	FALSE	-1	FALSE	../../data/processed/pfam_structures/extracted_domains_filtered/PF02046/5z84_G.pdb	3.30296	-3.81645
6juw	T	43	-1	FALSE	1	FALSE	../../data/processed/pfam_structures/extracted_domains_filtered/PF02046/6juw_T.pdb	1.46574	-0.53346
5zco	G	43	-1	FALSE	-1	FALSE	../../data/processed/pfam_structures/extracted_domains_filtered/PF02046/5zco_G.pdb	2.74402	-4.59644
3abl	G	43	1	FALSE	0	FALSE	../../data/processed/pfam_structures/extracted_domains_filtered/PF02046/3abl_G.pdb	-2.9379	0.652659
5b1a	T	43	0	FALSE	-1	FALSE	../../data/processed/pfam_structures/extracted_domains_filtered/PF02046/5b1a_T.pdb	-0.80139	-3.53105
5z86	G	43	-1	FALSE	-1	FALSE	../../data/processed/pfam_structures/extracted_domains_filtered/PF02046/5z86_G.pdb	1.94972	-3.74574
7d5x	T		-1	FALSE	1	FALSE	../../data/processed/pfam_structures/extracted_domains_filtered/PF02046/7d5x_T.pdb	1.5051	-0.892575
1ocz	T		-1	FALSE	-1	FALSE	../../data/processed/pfam_structures/extracted_domains_filtered/PF02046/1ocz_T.pdb	5.10657	4.39898
3aso	G	43	-1	FALSE	-1	FALSE	../../data/processed/pfam_structures/extracted_domains_filtered/PF02046/3aso_G.pdb	-3.70694	-0.403859
5b1a	G	43	0	FALSE	-1	FALSE	../../data/processed/pfam_structures/extracted_domains_filtered/PF02046/5b1a_G.pdb	-0.0928478	-3.56292
1v54	G	43	1	FALSE	0	FALSE	../../data/processed/pfam_structures/extracted_domains_filtered/PF02046/1v54_G.pdb	-4.91523	1.72476
1ocr	G		-1	FALSE	-1	FALSE	../../data/processed/pfam_structures/extracted_domains_filtered/PF02046/1ocr_G.pdb	4.8161	4.77642
7thu	T	43	1	FALSE	1	FALSE	../../data/processed/pfam_structures/extracted_domains_filtered/PF02046/7thu_T.pdb	1.37659	1.91779
7tih	T	43	-1	FALSE	-1	FALSE	../../data/processed/pfam_structures/extracted_domains_filtered/PF02046/7tih_T.pdb	3.47346	0.116217
3ag2	G	43	1	FALSE	0	FALSE	../../data/processed/pfam_structures/extracted_domains_filtered/PF02046/3ag2_G.pdb	-2.81679	0.105281
3ag2	T	43	-1	FALSE	-1	FALSE	../../data/processed/pfam_structures/extracted_domains_filtered/PF02046/3ag2_T.pdb	-0.426855	-1.76574
5xdx	G	43	2	TRUE	-1	FALSE	../../data/processed/pfam_structures/extracted_domains_filtered/PF02046/5xdx_G.pdb	0.507622	0.437474
6j8m	T	43	-1	FALSE	1	FALSE	../../data/processed/pfam_structures/extracted_domains_filtered/PF02046/6j8m_T.pdb	0.268448	-1.13074
2dys	G	43	-1	FALSE	0	FALSE	../../data/processed/pfam_structures/extracted_domains_filtered/PF02046/2dys_G.pdb	-4.6724	1.20206
2ein	T	43	1	TRUE	0	FALSE	../../data/processed/pfam_structures/extracted_domains_filtered/PF02046/2ein_T.pdb	-3.65344	1.54126
1v55	T	43	1	TRUE	0	FALSE	../../data/processed/pfam_structures/extracted_domains_filtered/PF02046/1v55_T.pdb	-4.1604	1.63903
2dys	T	43	1	FALSE	0	FALSE	../../data/processed/pfam_structures/extracted_domains_filtered/PF02046/2dys_T.pdb	-4.91537	1.25402
5b3s	G	43	-1	FALSE	-1	FALSE	../../data/processed/pfam_structures/extracted_domains_filtered/PF02046/5b3s_G.pdb	3.58825	-2.5351
5x1b	T	43	1	FALSE	-1	FALSE	../../data/processed/pfam_structures/extracted_domains_filtered/PF02046/5x1b_T.pdb	1.58229	2.4034
5z85	G	43	-1	FALSE	-1	FALSE	../../data/processed/pfam_structures/extracted_domains_filtered/PF02046/5z85_G.pdb	2.47177	-4.23766
7ev7	G	43	-1	FALSE	1	FALSE	../../data/processed/pfam_structures/extracted_domains_filtered/PF02046/7ev7_G.pdb	2.03915	-1.77715
5zco	T	43	0	TRUE	-1	FALSE	../../data/processed/pfam_structures/extracted_domains_filtered/PF02046/5zco_T.pdb	0.291083	-3.9137
5x19	T	43	2	FALSE	1	TRUE	../../data/processed/pfam_structures/extracted_domains_filtered/PF02046/5x19_T.pdb	0.814247	1.0743
2ein	G	43	1	FALSE	0	FALSE	../../data/processed/pfam_structures/extracted_domains_filtered/PF02046/2ein_G.pdb	-4.132	2.09317
2occ	T		-1	FALSE	-1	FALSE	../../data/processed/pfam_structures/extracted_domains_filtered/PF02046/2occ_T.pdb	4.24119	5.41534
3wg7	G	43	-1	FALSE	-1	FALSE	../../data/processed/pfam_structures/extracted_domains_filtered/PF02046/3wg7_G.pdb	-1.90452	-1.78598
3abl	T	43	1	FALSE	0	FALSE	../../data/processed/pfam_structures/extracted_domains_filtered/PF02046/3abl_T.pdb	-2.89024	0.590576
1ocr	T		-1	FALSE	-1	FALSE	../../data/processed/pfam_structures/extracted_domains_filtered/PF02046/1ocr_T.pdb	4.71592	4.86751
5zcq	G	43	-1	FALSE	-1	FALSE	../../data/processed/pfam_structures/extracted_domains_filtered/PF02046/5zcq_G.pdb	4.01331	-4.3497
1v54	T	43	1	FALSE	0	FALSE	../../data/processed/pfam_structures/extracted_domains_filtered/PF02046/1v54_T.pdb	-4.95617	1.81919
3ag1	G	43	1	FALSE	-1	FALSE	../../data/processed/pfam_structures/extracted_domains_filtered/PF02046/3ag1_G.pdb	-2.35406	1.6029
5w97	G	43	-1	FALSE	-1	FALSE	../../data/processed/pfam_structures/extracted_domains_filtered/PF02046/5w97_G.pdb	2.39183	3.01082
2eik	G	43	1	TRUE	0	TRUE	../../data/processed/pfam_structures/extracted_domains_filtered/PF02046/2eik_G.pdb	-4.68534	1.42795
5wau	g	43	-1	FALSE	-1	FALSE	../../data/processed/pfam_structures/extracted_domains_filtered/PF02046/5wau_g.pdb	2.00039	2.09348
3x2q	T	43	-1	FALSE	-1	FALSE	../../data/processed/pfam_structures/extracted_domains_filtered/PF02046/3x2q_T.pdb	-2.96055	-1.09624
2eim	G	43	1	FALSE	0	TRUE	../../data/processed/pfam_structures/extracted_domains_filtered/PF02046/2eim_G.pdb	-4.35254	1.40679
7tii	T	43	0	FALSE	1	FALSE	../../data/processed/pfam_structures/extracted_domains_filtered/PF02046/7tii_T.pdb	2.45662	-1.34421
2dyr	G	43	1	FALSE	0	TRUE	../../data/processed/pfam_structures/extracted_domains_filtered/PF02046/2dyr_G.pdb	-4.79725	1.31493
7y44	T	43	-1	FALSE	1	FALSE	../../data/processed/pfam_structures/extracted_domains_filtered/PF02046/7y44_T.pdb	0.271061	1.43404
6nkn	T	43	-1	FALSE	-1	FALSE	../../data/processed/pfam_structures/extracted_domains_filtered/PF02046/6nkn_T.pdb	0.613803	0.500099
7thu	G	43	-1	FALSE	-1	FALSE	../../data/processed/pfam_structures/extracted_domains_filtered/PF02046/7thu_G.pdb	3.00478	-1.29919
5zcp	T	43	-1	FALSE	-1	FALSE	../../data/processed/pfam_structures/extracted_domains_filtered/PF02046/5zcp_T.pdb	-0.76106	-1.60716
5x19	G	43	-1	FALSE	1	FALSE	../../data/processed/pfam_structures/extracted_domains_filtered/PF02046/5x19_G.pdb	1.24365	2.37703
7tih	G	43	-1	FALSE	-1	FALSE	../../data/processed/pfam_structures/extracted_domains_filtered/PF02046/7tih_G.pdb	4.45337	-2.3243
5xdq	G	43	2	TRUE	1	FALSE	../../data/processed/pfam_structures/extracted_domains_filtered/PF02046/5xdq_G.pdb	-0.58443	-0.514163
5x1b	G	43	-1	FALSE	-1	FALSE	../../data/processed/pfam_structures/extracted_domains_filtered/PF02046/5x1b_G.pdb	2.32072	3.01833
5zcp	G	43	-1	FALSE	-1	FALSE	../../data/processed/pfam_structures/extracted_domains_filtered/PF02046/5zcp_G.pdb	3.2555	-4.60619
5zcq	T	43	0	TRUE	-1	FALSE	../../data/processed/pfam_structures/extracted_domains_filtered/PF02046/5zcq_T.pdb	0.436075	-3.3552
2eil	T	43	1	FALSE	0	TRUE	../../data/processed/pfam_structures/extracted_domains_filtered/PF02046/2eil_T.pdb	-4.89799	1.50912
7d5x	G		-1	FALSE	1	FALSE	../../data/processed/pfam_structures/extracted_domains_filtered/PF02046/7d5x_G.pdb	1.76443	-1.06122
2eil	G	43	1	TRUE	0	FALSE	../../data/processed/pfam_structures/extracted_domains_filtered/PF02046/2eil_G.pdb	-4.90424	1.60243
2dyr	T	43	1	FALSE	0	FALSE	../../data/processed/pfam_structures/extracted_domains_filtered/PF02046/2dyr_T.pdb	-4.64352	1.74628
5b1b	T		-1	FALSE	1	FALSE	../../data/processed/pfam_structures/extracted_domains_filtered/PF02046/5b1b_T.pdb	0.965924	-1.48387
7ev7	T	43	-1	FALSE	1	FALSE	../../data/processed/pfam_structures/extracted_domains_filtered/PF02046/7ev7_T.pdb	2.77065	-0.319193
2occ	G		-1	FALSE	-1	FALSE	../../data/processed/pfam_structures/extracted_domains_filtered/PF02046/2occ_G.pdb	4.09935	5.57177
7tie	T	43	-1	FALSE	-1	FALSE	../../data/processed/pfam_structures/extracted_domains_filtered/PF02046/7tie_T.pdb	4.2847	-2.14006
5b3s	T	43	-1	FALSE	1	FALSE	../../data/processed/pfam_structures/extracted_domains_filtered/PF02046/5b3s_T.pdb	0.363415	-1.36576
1occ	T		-1	FALSE	-1	FALSE	../../data/processed/pfam_structures/extracted_domains_filtered/PF02046/1occ_T.pdb	3.31397	4.90771
1ocz	G		-1	FALSE	-1	FALSE	../../data/processed/pfam_structures/extracted_domains_filtered/PF02046/1ocz_G.pdb	4.8766	4.46621
1v55	G	43	1	FALSE	0	TRUE	../../data/processed/pfam_structures/extracted_domains_filtered/PF02046/1v55_G.pdb	-4.46479	1.58378
3ag1	T	43	-1	FALSE	-1	FALSE	../../data/processed/pfam_structures/extracted_domains_filtered/PF02046/3ag1_T.pdb	-1.66791	0.1293
2eij	G	43	1	FALSE	0	FALSE	../../data/processed/pfam_structures/extracted_domains_filtered/PF02046/2eij_G.pdb	-4.44158	1.33198
6nmp	T	43	-1	FALSE	1	TRUE	../../data/processed/pfam_structures/extracted_domains_filtered/PF02046/6nmp_T.pdb	-0.0629341	0.571254
7cp5	T		-1	FALSE	-1	FALSE	../../data/processed/pfam_structures/extracted_domains_filtered/PF02046/7cp5_T.pdb	-2.2623	0.34722
3abm	T	43	0	FALSE	-1	FALSE	../../data/processed/pfam_structures/extracted_domains_filtered/PF02046/3abm_T.pdb	-2.5616	-2.26844
5xdq	T	43	2	TRUE	-1	FALSE	../../data/processed/pfam_structures/extracted_domains_filtered/PF02046/5xdq_T.pdb	-1.35945	0.624673
1oco	T		-1	FALSE	-1	FALSE	../../data/processed/pfam_structures/extracted_domains_filtered/PF02046/1oco_T.pdb	4.29757	5.40541
5b1b	G		-1	FALSE	-1	FALSE	../../data/processed/pfam_structures/extracted_domains_filtered/PF02046/5b1b_G.pdb	1.52643	-2.77429
3ag4	G	43	-1	FALSE	-1	FALSE	../../data/processed/pfam_structures/extracted_domains_filtered/PF02046/3ag4_G.pdb	-2.92001	-0.795313
5z84	T	43	0	TRUE	-1	FALSE	../../data/processed/pfam_structures/extracted_domains_filtered/PF02046/5z84_T.pdb	1.4806	-4.18902
3abm	G	43	-1	FALSE	-1	FALSE	../../data/processed/pfam_structures/extracted_domains_filtered/PF02046/3abm_G.pdb	-1.94875	-2.27883
3ag4	T	43	0	FALSE	-1	FALSE	../../data/processed/pfam_structures/extracted_domains_filtered/PF02046/3ag4_T.pdb	-0.38846	-4.07147
3abk	T	43	0	TRUE	-1	FALSE	../../data/processed/pfam_structures/extracted_domains_filtered/PF02046/3abk_T.pdb	0.280179	-3.39958
3ag3	G	43	-1	FALSE	-1	FALSE	../../data/processed/pfam_structures/extracted_domains_filtered/PF02046/3ag3_G.pdb	-2.60797	-2.20523
2eij	T	43	1	FALSE	0	TRUE	../../data/processed/pfam_structures/extracted_domains_filtered/PF02046/2eij_T.pdb	-4.49151	1.37595
5w97	g	43	-1	FALSE	-1	FALSE	../../data/processed/pfam_structures/extracted_domains_filtered/PF02046/5w97_g.pdb	2.60847	3.0841
6juw	G	43	2	FALSE	1	FALSE	../../data/processed/pfam_structures/extracted_domains_filtered/PF02046/6juw_G.pdb	1.07317	0.0852652
6nmp	G	43	1	FALSE	-1	FALSE	../../data/processed/pfam_structures/extracted_domains_filtered/PF02046/6nmp_G.pdb	0.381425	2.43274
2eim	T	43	1	FALSE	0	FALSE	../../data/processed/pfam_structures/extracted_domains_filtered/PF02046/2eim_T.pdb	-4.3002	1.82177
5wau	G	43	0	FALSE	-1	FALSE	../../data/processed/pfam_structures/extracted_domains_filtered/PF02046/5wau_G.pdb	3.72491	-0.757333
5z85	T	43	0	TRUE	-1	FALSE	../../data/processed/pfam_structures/extracted_domains_filtered/PF02046/5z85_T.pdb	0.320273	-4.97868
1oco	G		-1	FALSE	-1	FALSE	../../data/processed/pfam_structures/extracted_domains_filtered/PF02046/1oco_G.pdb	4.4443	5.97583
6nkn	G	43	-1	FALSE	1	TRUE	../../data/processed/pfam_structures/extracted_domains_filtered/PF02046/6nkn_G.pdb	0.316091	1.66127
7tie	G	43	-1	FALSE	-1	FALSE	../../data/processed/pfam_structures/extracted_domains_filtered/PF02046/7tie_G.pdb	3.22459	-1.18465
6j8m	G	43	-1	FALSE	-1	FALSE	../../data/processed/pfam_structures/extracted_domains_filtered/PF02046/6j8m_G.pdb	2.56956	-4.02544
6nmf	T	43	-1	FALSE	-1	FALSE	../../data/processed/pfam_structures/extracted_domains_filtered/PF02046/6nmf_T.pdb	-0.594298	1.49968
5z86	T	43	-1	FALSE	-1	FALSE	../../data/processed/pfam_structures/extracted_domains_filtered/PF02046/5z86_T.pdb	1.50445	-2.29005
5x1f	T	43	-1	FALSE	-1	FALSE	../../data/processed/pfam_structures/extracted_domains_filtered/PF02046/5x1f_T.pdb	2.35682	0.638488
2eik	T	43	1	TRUE	0	FALSE	../../data/processed/pfam_structures/extracted_domains_filtered/PF02046/2eik_T.pdb	-4.31349	1.4044
5iy5	G	43	2	TRUE	-1	FALSE	../../data/processed/pfam_structures/extracted_domains_filtered/PF02046/5iy5_G.pdb	2.20232	1.0721
7d5w	G		2	FALSE	1	FALSE	../../data/processed/pfam_structures/extracted_domains_filtered/PF02046/7d5w_G.pdb	1.53028	-0.670683
7cp5	G		2	FALSE	-1	FALSE	../../data/processed/pfam_structures/extracted_domains_filtered/PF02046/7cp5_G.pdb	-0.683149	-0.766101
7tii	G	43	0	FALSE	-1	FALSE	../../data/processed/pfam_structures/extracted_domains_filtered/PF02046/7tii_G.pdb	3.06335	-3.57686
3wg7	T	43	-1	FALSE	1	FALSE	../../data/processed/pfam_structures/extracted_domains_filtered/PF02046/3wg7_T.pdb	1.56948	-0.646944
3x2q	G	43	0	FALSE	-1	FALSE	../../data/processed/pfam_structures/extracted_domains_filtered/PF02046/3x2q_G.pdb	-0.152938	-3.35679
2zxw	G	43	1	FALSE	0	FALSE	../../data/processed/pfam_structures/extracted_domains_filtered/PF02046/2zxw_G.pdb	-3.85986	0.690909
2zxw	T	43	1	FALSE	0	FALSE	../../data/processed/pfam_structures/extracted_domains_filtered/PF02046/2zxw_T.pdb	-4.1126	0.35628
5iy5	T	43	1	FALSE	1	TRUE	../../data/processed/pfam_structures/extracted_domains_filtered/PF02046/5iy5_T.pdb	0.780113	0.969101
1occ	G		2	FALSE	-1	FALSE	../../data/processed/pfam_structures/extracted_domains_filtered/PF02046/1occ_G.pdb	3.31397	4.90771
3ag3	T	43	-1	FALSE	-1	FALSE	../../data/processed/pfam_structures/extracted_domains_filtered/PF02046/3ag3_T.pdb	-2.20304	-3.42256
5x1f	G	43	2	TRUE	-1	FALSE	../../data/processed/pfam_structures/extracted_domains_filtered/PF02046/5x1f_G.pdb	1.86898	1.39792
7d5w	T		-1	FALSE	1	TRUE	../../data/processed/pfam_structures/extracted_domains_filtered/PF02046/7d5w_T.pdb	0.808699	-0.107089
7y44	G	43	-1	FALSE	0	FALSE	../../data/processed/pfam_structures/extracted_domains_filtered/PF02046/7y44_G.pdb	-1.76791	-0.851697
6nmf	G	43	1	FALSE	-1	FALSE	../../data/processed/pfam_structures/extracted_domains_filtered/PF02046/6nmf_G.pdb	-0.732993	1.3027
5xdx	T	43	-1	FALSE	-1	FALSE	../../data/processed/pfam_structures/extracted_domains_filtered/PF02046/5xdx_T.pdb	-1.60811	-0.12195
3aso	T	43	1	FALSE	-1	FALSE	../../data/processed/pfam_structures/extracted_domains_filtered/PF02046/3aso_T.pdb	-3.99473	-0.28954

## Sheet: PF01676
PDB ID	Chain ID	Phosphosites	UMAP cluster	UMAP is exemplar	PCA cluster	PCA is exemplar	File path	component_1	component_2
5kgn	A		0	FALSE	1	FALSE	../../data/processed/pfam_structures/extracted_domains_filtered/PF01676/5kgn_A.pdb	27.7315	11.4642
3kd8	A		0	FALSE	0	FALSE	../../data/processed/pfam_structures/extracted_domains_filtered/PF01676/3kd8_A.pdb	0.727891	15.0977
4nwj	A		0	FALSE	2	TRUE	../../data/processed/pfam_structures/extracted_domains_filtered/PF01676/4nwj_A.pdb	20.6689	-12.4511
1o98	A		0	TRUE	2	FALSE	../../data/processed/pfam_structures/extracted_domains_filtered/PF01676/1o98_A.pdb	25.1751	-10.3434
3nvl	B		0	FALSE	2	TRUE	../../data/processed/pfam_structures/extracted_domains_filtered/PF01676/3nvl_B.pdb	20.6021	-14.3922
4lr7	B	108	2	FALSE	0	FALSE	../../data/processed/pfam_structures/extracted_domains_filtered/PF01676/4lr7_B.pdb	-11.4315	-1.9738
3un5	A		1	TRUE	0	FALSE	../../data/processed/pfam_structures/extracted_domains_filtered/PF01676/3un5_A.pdb	-9.7433	-0.268488
2ify	A		0	TRUE	2	FALSE	../../data/processed/pfam_structures/extracted_domains_filtered/PF01676/2ify_A.pdb	21.336	-1.64702
4lrc	A	108	1	FALSE	0	FALSE	../../data/processed/pfam_structures/extracted_domains_filtered/PF01676/4lrc_A.pdb	-10.1934	-1.7221
3un5	B		-1	FALSE	0	FALSE	../../data/processed/pfam_structures/extracted_domains_filtered/PF01676/3un5_B.pdb	-9.92737	-0.0802604
4lr8	C	108	3	TRUE	0	FALSE	../../data/processed/pfam_structures/extracted_domains_filtered/PF01676/4lr8_C.pdb	-9.87196	-1.72997
4lrf	C	108	3	TRUE	0	TRUE	../../data/processed/pfam_structures/extracted_domains_filtered/PF01676/4lrf_C.pdb	-11.3515	-0.641572
3igz	B		0	FALSE	2	FALSE	../../data/processed/pfam_structures/extracted_domains_filtered/PF01676/3igz_B.pdb	22.1989	-16.7029
5kgl	B		0	FALSE	1	FALSE	../../data/processed/pfam_structures/extracted_domains_filtered/PF01676/5kgl_B.pdb	26.331	5.11306
3uny	A		1	FALSE	0	FALSE	../../data/processed/pfam_structures/extracted_domains_filtered/PF01676/3uny_A.pdb	-10.2286	-2.27181
7knf	B		0	FALSE	1	FALSE	../../data/processed/pfam_structures/extracted_domains_filtered/PF01676/7knf_B.pdb	25.2817	9.96761
3ot9	C	108	3	TRUE	0	FALSE	../../data/processed/pfam_structures/extracted_domains_filtered/PF01676/3ot9_C.pdb	-10.9232	-0.558012
1eqj	A		0	TRUE	2	FALSE	../../data/processed/pfam_structures/extracted_domains_filtered/PF01676/1eqj_A.pdb	24.0747	-11.8636
3m8w	A	108	1	FALSE	0	FALSE	../../data/processed/pfam_structures/extracted_domains_filtered/PF01676/3m8w_A.pdb	-10.2086	-1.58928
3un5	D		2	FALSE	0	FALSE	../../data/processed/pfam_structures/extracted_domains_filtered/PF01676/3un5_D.pdb	-12.3419	-5.25181
3kd8	B		0	FALSE	0	FALSE	../../data/processed/pfam_structures/extracted_domains_filtered/PF01676/3kd8_B.pdb	0.0165025	17.8687
4lr7	A	108	1	TRUE	0	FALSE	../../data/processed/pfam_structures/extracted_domains_filtered/PF01676/4lr7_A.pdb	-9.07538	-0.0513209
4lr9	A	108	1	FALSE	0	FALSE	../../data/processed/pfam_structures/extracted_domains_filtered/PF01676/4lr9_A.pdb	-11.1657	0.085813
4nwx	A		0	TRUE	2	FALSE	../../data/processed/pfam_structures/extracted_domains_filtered/PF01676/4nwx_A.pdb	21.4113	-13.7384
3nvl	A		0	FALSE	2	FALSE	../../data/processed/pfam_structures/extracted_domains_filtered/PF01676/3nvl_A.pdb	24.0706	-11.8887
4lrd	A	108	1	FALSE	0	FALSE	../../data/processed/pfam_structures/extracted_domains_filtered/PF01676/4lrd_A.pdb	-11.0665	0.3413
4lrb	B	108	2	FALSE	0	FALSE	../../data/processed/pfam_structures/extracted_domains_filtered/PF01676/4lrb_B.pdb	-11.5738	-2.26393
3un2	B		2	TRUE	0	FALSE	../../data/processed/pfam_structures/extracted_domains_filtered/PF01676/3un2_B.pdb	-12.8395	-3.90789
4lre	B	108	2	FALSE	0	FALSE	../../data/processed/pfam_structures/extracted_domains_filtered/PF01676/4lre_B.pdb	-11.3331	-1.66832
7tl7	C		0	FALSE	1	TRUE	../../data/processed/pfam_structures/extracted_domains_filtered/PF01676/7tl7_C.pdb	27.1282	7.69127
4lr7	C	108	3	FALSE	0	FALSE	../../data/processed/pfam_structures/extracted_domains_filtered/PF01676/4lr7_C.pdb	-11.5423	1.24004
3m8y	C	108	3	TRUE	0	FALSE	../../data/processed/pfam_structures/extracted_domains_filtered/PF01676/3m8y_C.pdb	-9.97178	0.230403
4lre	A	108	1	FALSE	0	FALSE	../../data/processed/pfam_structures/extracted_domains_filtered/PF01676/4lre_A.pdb	-9.57984	-1.34113
7tl7	B		0	FALSE	1	FALSE	../../data/processed/pfam_structures/extracted_domains_filtered/PF01676/7tl7_B.pdb	23.5897	4.11585
3uny	B		-1	FALSE	0	FALSE	../../data/processed/pfam_structures/extracted_domains_filtered/PF01676/3uny_B.pdb	-10.4651	-1.93653
3m8w	B	108	2	FALSE	0	TRUE	../../data/processed/pfam_structures/extracted_domains_filtered/PF01676/3m8w_B.pdb	-10.7782	-1.1866
3m7v	B		1	FALSE	0	FALSE	../../data/processed/pfam_structures/extracted_domains_filtered/PF01676/3m7v_B.pdb	-6.06361	10.3701
2zkt	B		0	FALSE	0	FALSE	../../data/processed/pfam_structures/extracted_domains_filtered/PF01676/2zkt_B.pdb	-2.13156	8.86677
1ejj	A		0	FALSE	2	TRUE	../../data/processed/pfam_structures/extracted_domains_filtered/PF01676/1ejj_A.pdb	21.2229	-14.8395
3m7v	A		-1	FALSE	0	FALSE	../../data/processed/pfam_structures/extracted_domains_filtered/PF01676/3m7v_A.pdb	-3.61807	11.821
4lr8	A	108	1	TRUE	0	FALSE	../../data/processed/pfam_structures/extracted_domains_filtered/PF01676/4lr8_A.pdb	-8.32544	0.814879
3uo0	B	108	2	FALSE	0	FALSE	../../data/processed/pfam_structures/extracted_domains_filtered/PF01676/3uo0_B.pdb	-13.2235	0.488546
3ot9	B	108	2	TRUE	0	FALSE	../../data/processed/pfam_structures/extracted_domains_filtered/PF01676/3ot9_B.pdb	-12.9969	-5.53645
5kgn	B		0	TRUE	1	TRUE	../../data/processed/pfam_structures/extracted_domains_filtered/PF01676/5kgn_B.pdb	26.5655	10.3581
3uny	D		2	FALSE	0	FALSE	../../data/processed/pfam_structures/extracted_domains_filtered/PF01676/3uny_D.pdb	-11.543	-5.10998
4n7t	A	108	-1	FALSE	0	FALSE	../../data/processed/pfam_structures/extracted_domains_filtered/PF01676/4n7t_A.pdb	-3.48837	8.85941
3m8z	A	107	1	FALSE	0	FALSE	../../data/processed/pfam_structures/extracted_domains_filtered/PF01676/3m8z_A.pdb	-9.50129	0.093319
4lrf	A	108	1	FALSE	0	FALSE	../../data/processed/pfam_structures/extracted_domains_filtered/PF01676/4lrf_A.pdb	-11.8337	0.828204
4qax	A		0	FALSE	2	TRUE	../../data/processed/pfam_structures/extracted_domains_filtered/PF01676/4qax_A.pdb	21.3511	-11.9165
3uny	E		3	FALSE	0	TRUE	../../data/processed/pfam_structures/extracted_domains_filtered/PF01676/3uny_E.pdb	-10.8877	-1.21982
4lr8	B	108	2	FALSE	0	FALSE	../../data/processed/pfam_structures/extracted_domains_filtered/PF01676/4lr8_B.pdb	-11.149	-2.44837
5kgm	B		0	TRUE	1	TRUE	../../data/processed/pfam_structures/extracted_domains_filtered/PF01676/5kgm_B.pdb	25.6562	8.95249
7kng	A		0	TRUE	1	FALSE	../../data/processed/pfam_structures/extracted_domains_filtered/PF01676/7kng_A.pdb	26.9519	14.2137
3m8y	B	108	2	FALSE	0	FALSE	../../data/processed/pfam_structures/extracted_domains_filtered/PF01676/3m8y_B.pdb	-11.6074	-3.18775
3un2	A		1	FALSE	0	FALSE	../../data/processed/pfam_structures/extracted_domains_filtered/PF01676/3un2_A.pdb	-11.6226	-2.93791
3un3	B		2	FALSE	0	FALSE	../../data/processed/pfam_structures/extracted_domains_filtered/PF01676/3un3_B.pdb	-11.2927	-3.58491
4lr9	C	108	3	TRUE	0	FALSE	../../data/processed/pfam_structures/extracted_domains_filtered/PF01676/4lr9_C.pdb	-11.354	-0.0684092
3m8w	C	108	3	FALSE	0	FALSE	../../data/processed/pfam_structures/extracted_domains_filtered/PF01676/3m8w_C.pdb	-8.50848	-0.504728
3un2	C		3	FALSE	0	FALSE	../../data/processed/pfam_structures/extracted_domains_filtered/PF01676/3un2_C.pdb	-10.9359	0.7492
3tx0	A		1	FALSE	0	FALSE	../../data/processed/pfam_structures/extracted_domains_filtered/PF01676/3tx0_A.pdb	-9.53115	1.28204
3uny	C		2	FALSE	0	FALSE	../../data/processed/pfam_structures/extracted_domains_filtered/PF01676/3uny_C.pdb	-10.9421	-4.94108
4lr9	B	108	2	FALSE	0	FALSE	../../data/processed/pfam_structures/extracted_domains_filtered/PF01676/4lr9_B.pdb	-13.1679	-3.67595
3uo0	C	108	3	FALSE	0	FALSE	../../data/processed/pfam_structures/extracted_domains_filtered/PF01676/3uo0_C.pdb	-9.26753	5.25026
3twz	A	108	1	FALSE	0	FALSE	../../data/processed/pfam_structures/extracted_domains_filtered/PF01676/3twz_A.pdb	-10.4524	-2.94667
4lrb	C	108	3	FALSE	0	FALSE	../../data/processed/pfam_structures/extracted_domains_filtered/PF01676/4lrb_C.pdb	-11.5636	0.314393
7kng	B		0	FALSE	1	FALSE	../../data/processed/pfam_structures/extracted_domains_filtered/PF01676/7kng_B.pdb	26.3379	11.9184
3uo0	A	108	1	FALSE	0	FALSE	../../data/processed/pfam_structures/extracted_domains_filtered/PF01676/3uo0_A.pdb	-12.3768	1.56613
7tl7	A		0	FALSE	1	FALSE	../../data/processed/pfam_structures/extracted_domains_filtered/PF01676/7tl7_A.pdb	25.9624	3.50763
4n7t	B	108	-1	FALSE	0	FALSE	../../data/processed/pfam_structures/extracted_domains_filtered/PF01676/4n7t_B.pdb	-5.42446	11.8042
3m8z	B	108	2	TRUE	0	FALSE	../../data/processed/pfam_structures/extracted_domains_filtered/PF01676/3m8z_B.pdb	-13.7717	-5.85655
7tl8	A		0	FALSE	-1	FALSE	../../data/processed/pfam_structures/extracted_domains_filtered/PF01676/7tl8_A.pdb	17.7642	-3.03653
4lrc	B	108	2	TRUE	0	FALSE	../../data/processed/pfam_structures/extracted_domains_filtered/PF01676/4lrc_B.pdb	-14.1931	-3.39079
4lra	C	108	3	FALSE	0	FALSE	../../data/processed/pfam_structures/extracted_domains_filtered/PF01676/4lra_C.pdb	-10.5754	-0.885434
7tl7	D		0	FALSE	1	TRUE	../../data/processed/pfam_structures/extracted_domains_filtered/PF01676/7tl7_D.pdb	25.4706	6.95506
5kgl	A		0	TRUE	1	TRUE	../../data/processed/pfam_structures/extracted_domains_filtered/PF01676/5kgl_A.pdb	25.569	7.71741
3m8y	A	108	1	FALSE	0	FALSE	../../data/processed/pfam_structures/extracted_domains_filtered/PF01676/3m8y_A.pdb	-9.35678	0.614995
3ot9	A	108	1	TRUE	0	TRUE	../../data/processed/pfam_structures/extracted_domains_filtered/PF01676/3ot9_A.pdb	-11.2461	-1.29145
3idd	A		0	FALSE	0	FALSE	../../data/processed/pfam_structures/extracted_domains_filtered/PF01676/3idd_A.pdb	-0.506868	21.0243
4lra	A	108	1	FALSE	0	FALSE	../../data/processed/pfam_structures/extracted_domains_filtered/PF01676/4lra_A.pdb	-11.5472	-0.0523454
3igy	B		0	FALSE	2	FALSE	../../data/processed/pfam_structures/extracted_domains_filtered/PF01676/3igy_B.pdb	21.01	-19.3369
3un3	A		1	FALSE	0	FALSE	../../data/processed/pfam_structures/extracted_domains_filtered/PF01676/3un3_A.pdb	-11.7852	-1.01229
7knf	A		0	FALSE	1	FALSE	../../data/processed/pfam_structures/extracted_domains_filtered/PF01676/7knf_A.pdb	25.3315	9.51024
3un3	C		3	FALSE	0	FALSE	../../data/processed/pfam_structures/extracted_domains_filtered/PF01676/3un3_C.pdb	-11.8505	-1.77784
1o99	A		0	TRUE	2	TRUE	../../data/processed/pfam_structures/extracted_domains_filtered/PF01676/1o99_A.pdb	23.3576	-13.2047
4my4	A		0	FALSE	2	FALSE	../../data/processed/pfam_structures/extracted_domains_filtered/PF01676/4my4_A.pdb	20.4758	-15.8632
2zkt	A		0	FALSE	0	FALSE	../../data/processed/pfam_structures/extracted_domains_filtered/PF01676/2zkt_A.pdb	-4.22646	14.6918
3un5	C		2	FALSE	0	FALSE	../../data/processed/pfam_structures/extracted_domains_filtered/PF01676/3un5_C.pdb	-11.9726	-5.56293
4lrc	C	108	3	FALSE	0	FALSE	../../data/processed/pfam_structures/extracted_domains_filtered/PF01676/4lrc_C.pdb	-9.5258	3.92033
4lrf	B	108	2	TRUE	0	FALSE	../../data/processed/pfam_structures/extracted_domains_filtered/PF01676/4lrf_B.pdb	-12.7656	-4.53921
4lrb	A	108	1	TRUE	0	TRUE	../../data/processed/pfam_structures/extracted_domains_filtered/PF01676/4lrb_A.pdb	-10.5182	-1.46199
3idd	B		0	FALSE	0	FALSE	../../data/processed/pfam_structures/extracted_domains_filtered/PF01676/3idd_B.pdb	0.278861	15.1245
3m8z	C	108	3	TRUE	0	FALSE	../../data/processed/pfam_structures/extracted_domains_filtered/PF01676/3m8z_C.pdb	-10.9999	-0.208064
5kgm	A		0	TRUE	1	FALSE	../../data/processed/pfam_structures/extracted_domains_filtered/PF01676/5kgm_A.pdb	27.3111	9.9234
4lre	C	108	3	FALSE	0	FALSE	../../data/processed/pfam_structures/extracted_domains_filtered/PF01676/4lre_C.pdb	-9.27923	3.27484
4lra	B	108	2	FALSE	0	FALSE	../../data/processed/pfam_structures/extracted_domains_filtered/PF01676/4lra_B.pdb	-12.0379	-2.88151
3uny	F		1	FALSE	0	FALSE	../../data/processed/pfam_structures/extracted_domains_filtered/PF01676/3uny_F.pdb	-11.1446	0.915938
5vpu	A		0	FALSE	2	FALSE	../../data/processed/pfam_structures/extracted_domains_filtered/PF01676/5vpu_A.pdb	18.8407	-7.06525
3un5	F		1	FALSE	0	FALSE	../../data/processed/pfam_structures/extracted_domains_filtered/PF01676/3un5_F.pdb	-12.2409	-3.06827
3un5	E		3	FALSE	0	FALSE	../../data/processed/pfam_structures/extracted_domains_filtered/PF01676/3un5_E.pdb	-11.8354	-4.0639

## Sheet: PF00069
PDB ID	Chain ID	Phosphosites	UMAP cluster	UMAP is exemplar	PCA cluster	PCA is exemplar	File path	component_1	component_2
3vbt	A		0	FALSE	3	FALSE	../../data/processed/pfam_structures/extracted_domains_filtered/PF00069/3vbt_A.pdb	1.99245	-3.70571
5a4t	B	353	111	FALSE	3	FALSE	../../data/processed/pfam_structures/extracted_domains_filtered/PF00069/5a4t_B.pdb	-9.79939	-6.52761
1pme	A		77	TRUE	3	FALSE	../../data/processed/pfam_structures/extracted_domains_filtered/PF00069/1pme_A.pdb	-5.17418	-1.78393
2xno	A		18	FALSE	3	FALSE	../../data/processed/pfam_structures/extracted_domains_filtered/PF00069/2xno_A.pdb	5.85275	4.89619
2ym3	A		6	FALSE	3	FALSE	../../data/processed/pfam_structures/extracted_domains_filtered/PF00069/2ym3_A.pdb	2.50351	3.88482
4d2t	D		32	FALSE	3	FALSE	../../data/processed/pfam_structures/extracted_domains_filtered/PF00069/4d2t_D.pdb	5.7632	-0.985538
6a1g	B	353	111	FALSE	3	FALSE	../../data/processed/pfam_structures/extracted_domains_filtered/PF00069/6a1g_B.pdb	-11.7846	-11.011
2w5b	A		18	FALSE	3	FALSE	../../data/processed/pfam_structures/extracted_domains_filtered/PF00069/2w5b_A.pdb	0.967867	2.11519
4ptc	A		5	FALSE	3	FALSE	../../data/processed/pfam_structures/extracted_domains_filtered/PF00069/4ptc_A.pdb	-1.08135	0.0112269
3a8x	A	352	25	FALSE	3	FALSE	../../data/processed/pfam_structures/extracted_domains_filtered/PF00069/3a8x_A.pdb	6.37443	-0.500802
3zo1	A	215,352	96	TRUE	3	FALSE	../../data/processed/pfam_structures/extracted_domains_filtered/PF00069/3zo1_A.pdb	7.35768	-7.87138
5cqu	A		121	FALSE	3	FALSE	../../data/processed/pfam_structures/extracted_domains_filtered/PF00069/5cqu_A.pdb	-7.30437	-2.07946
3hdm	A		77	FALSE	3	FALSE	../../data/processed/pfam_structures/extracted_domains_filtered/PF00069/3hdm_A.pdb	7.38634	1.63807
6ac9	C		17	FALSE	3	FALSE	../../data/processed/pfam_structures/extracted_domains_filtered/PF00069/6ac9_C.pdb	-0.968474	-1.3005
3d0e	A	352	26	FALSE	3	FALSE	../../data/processed/pfam_structures/extracted_domains_filtered/PF00069/3d0e_A.pdb	9.75121	-6.30568
3qtw	A		13	FALSE	1	FALSE	../../data/processed/pfam_structures/extracted_domains_filtered/PF00069/3qtw_A.pdb	-7.1208	8.1043
4hok	C		35	FALSE	3	FALSE	../../data/processed/pfam_structures/extracted_domains_filtered/PF00069/4hok_C.pdb	7.21826	-3.46703
3at2	A		-1	FALSE	3	FALSE	../../data/processed/pfam_structures/extracted_domains_filtered/PF00069/3at2_A.pdb	-6.96179	-1.88965
5xva	A	352	24	FALSE	3	FALSE	../../data/processed/pfam_structures/extracted_domains_filtered/PF00069/5xva_A.pdb	-0.491009	0.149568
6hbn	A		116	FALSE	3	TRUE	../../data/processed/pfam_structures/extracted_domains_filtered/PF00069/6hbn_A.pdb	-6.19341	-4.54232
3u87	B		117	TRUE	3	FALSE	../../data/processed/pfam_structures/extracted_domains_filtered/PF00069/3u87_B.pdb	-7.45602	-4.49549
3tzm	A		56	FALSE	3	FALSE	../../data/processed/pfam_structures/extracted_domains_filtered/PF00069/3tzm_A.pdb	-3.60096	-2.86048
4f7n	A		41	FALSE	3	TRUE	../../data/processed/pfam_structures/extracted_domains_filtered/PF00069/4f7n_A.pdb	-6.8016	1.41104
6emh	C		22	FALSE	3	FALSE	../../data/processed/pfam_structures/extracted_domains_filtered/PF00069/6emh_C.pdb	-2.26587	-0.88772
5r9z	A		66	FALSE	3	FALSE	../../data/processed/pfam_structures/extracted_domains_filtered/PF00069/5r9z_A.pdb	-6.50895	3.84581
1f0q	A		113	FALSE	3	FALSE	../../data/processed/pfam_structures/extracted_domains_filtered/PF00069/1f0q_A.pdb	-6.46036	-3.16756
4x2f	A		56	TRUE	3	FALSE	../../data/processed/pfam_structures/extracted_domains_filtered/PF00069/4x2f_A.pdb	-2.70848	-3.30404
2w9z	B		13	FALSE	3	TRUE	../../data/processed/pfam_structures/extracted_domains_filtered/PF00069/2w9z_B.pdb	-3.47907	2.26676
6i5k	B		101	FALSE	3	FALSE	../../data/processed/pfam_structures/extracted_domains_filtered/PF00069/6i5k_B.pdb	-7.8209	-8.57063
3unz	A		48	FALSE	3	FALSE	../../data/processed/pfam_structures/extracted_domains_filtered/PF00069/3unz_A.pdb	2.56088	-0.743655
1pjk	A		121	FALSE	3	FALSE	../../data/processed/pfam_structures/extracted_domains_filtered/PF00069/1pjk_A.pdb	-6.07982	-4.64398
2wtv	D	351,353	49	FALSE	3	FALSE	../../data/processed/pfam_structures/extracted_domains_filtered/PF00069/2wtv_D.pdb	-0.900417	-0.547158
2bva	A	352	117	FALSE	3	FALSE	../../data/processed/pfam_structures/extracted_domains_filtered/PF00069/2bva_A.pdb	3.27478	1.77001
6xdb	A		21	FALSE	3	FALSE	../../data/processed/pfam_structures/extracted_domains_filtered/PF00069/6xdb_A.pdb	4.54907	-0.164325
7akb	B	353	114	FALSE	3	FALSE	../../data/processed/pfam_structures/extracted_domains_filtered/PF00069/7akb_B.pdb	-10.4942	-9.94163
5twu	A		32	FALSE	3	FALSE	../../data/processed/pfam_structures/extracted_domains_filtered/PF00069/5twu_A.pdb	8.59844	1.44998
4an3	A		43	FALSE	3	FALSE	../../data/processed/pfam_structures/extracted_domains_filtered/PF00069/4an3_A.pdb	1.88766	4.67041
4cva	A	358	3	FALSE	3	FALSE	../../data/processed/pfam_structures/extracted_domains_filtered/PF00069/4cva_A.pdb	4.83372	3.17439
3vn9	A		74	FALSE	3	FALSE	../../data/processed/pfam_structures/extracted_domains_filtered/PF00069/3vn9_A.pdb	-0.569392	3.30265
7a4r	A	353	115	FALSE	3	FALSE	../../data/processed/pfam_structures/extracted_domains_filtered/PF00069/7a4r_A.pdb	-12.4618	-9.70481
4loq	A		-1	FALSE	3	FALSE	../../data/processed/pfam_structures/extracted_domains_filtered/PF00069/4loq_A.pdb	-6.22078	-0.185448
4d2w	D		32	TRUE	3	TRUE	../../data/processed/pfam_structures/extracted_domains_filtered/PF00069/4d2w_D.pdb	4.35977	-0.214843
4uak	A		53	TRUE	3	FALSE	../../data/processed/pfam_structures/extracted_domains_filtered/PF00069/4uak_A.pdb	2.10307	-3.01825
4azf	A	353,484	106	FALSE	3	FALSE	../../data/processed/pfam_structures/extracted_domains_filtered/PF00069/4azf_A.pdb	-10.7951	-7.37622
4qmm	A	352	63	FALSE	3	FALSE	../../data/processed/pfam_structures/extracted_domains_filtered/PF00069/4qmm_A.pdb	2.9354	0.319493
2b9i	A		-1	FALSE	3	TRUE	../../data/processed/pfam_structures/extracted_domains_filtered/PF00069/2b9i_A.pdb	-3.56824	-0.618753
2o65	A		0	FALSE	3	FALSE	../../data/processed/pfam_structures/extracted_domains_filtered/PF00069/2o65_A.pdb	3.05627	-0.884284
3e8n	A		43	FALSE	3	FALSE	../../data/processed/pfam_structures/extracted_domains_filtered/PF00069/3e8n_A.pdb	1.76307	1.20703
5bx7	A	352	96	FALSE	3	FALSE	../../data/processed/pfam_structures/extracted_domains_filtered/PF00069/5bx7_A.pdb	8.72966	-6.71868
3oxt	A	352	96	FALSE	3	FALSE	../../data/processed/pfam_structures/extracted_domains_filtered/PF00069/3oxt_A.pdb	7.4151	-9.88111
5mod	B		109	FALSE	3	FALSE	../../data/processed/pfam_structures/extracted_domains_filtered/PF00069/5mod_B.pdb	-5.6434	-4.82841
2hak	F		92	FALSE	3	TRUE	../../data/processed/pfam_structures/extracted_domains_filtered/PF00069/2hak_F.pdb	-1.41883	2.75536
4kba	B		35	FALSE	3	FALSE	../../data/processed/pfam_structures/extracted_domains_filtered/PF00069/4kba_B.pdb	5.73711	-3.55977
6bru	A		2	FALSE	3	FALSE	../../data/processed/pfam_structures/extracted_domains_filtered/PF00069/6bru_A.pdb	-2.06	-3.0771
1zws	H		33	FALSE	3	FALSE	../../data/processed/pfam_structures/extracted_domains_filtered/PF00069/1zws_H.pdb	4.30653	-2.32116
6q2a	E		88	FALSE	3	FALSE	../../data/processed/pfam_structures/extracted_domains_filtered/PF00069/6q2a_E.pdb	-7.72635	-5.50116
6cpe	A		49	FALSE	3	FALSE	../../data/processed/pfam_structures/extracted_domains_filtered/PF00069/6cpe_A.pdb	5.43231	2.15334
5ime	B		27	TRUE	3	FALSE	../../data/processed/pfam_structures/extracted_domains_filtered/PF00069/5ime_B.pdb	4.71503	4.62464
4ian	A	353	107	TRUE	3	TRUE	../../data/processed/pfam_structures/extracted_domains_filtered/PF00069/4ian_A.pdb	-4.09129	-3.20005
1w83	A		99	FALSE	3	TRUE	../../data/processed/pfam_structures/extracted_domains_filtered/PF00069/1w83_A.pdb	-8.00696	2.97781
3a2c	D		44	FALSE	3	FALSE	../../data/processed/pfam_structures/extracted_domains_filtered/PF00069/3a2c_D.pdb	7.20203	3.49837
2iw8	A	351	82	FALSE	3	FALSE	../../data/processed/pfam_structures/extracted_domains_filtered/PF00069/2iw8_A.pdb	-5.81903	4.77792
6snn	A	215,352	87	FALSE	3	FALSE	../../data/processed/pfam_structures/extracted_domains_filtered/PF00069/6snn_A.pdb	6.81576	-8.6652
2x7f	B		64	FALSE	3	FALSE	../../data/processed/pfam_structures/extracted_domains_filtered/PF00069/2x7f_B.pdb	1.33455	2.62417
6tll	A		117	FALSE	3	FALSE	../../data/processed/pfam_structures/extracted_domains_filtered/PF00069/6tll_A.pdb	-8.06111	-3.50628
3dls	A		-1	FALSE	3	FALSE	../../data/processed/pfam_structures/extracted_domains_filtered/PF00069/3dls_A.pdb	2.58742	0.35475
6bp0	A		2	FALSE	3	FALSE	../../data/processed/pfam_structures/extracted_domains_filtered/PF00069/6bp0_A.pdb	-1.7921	-3.83466
3tkh	A		6	TRUE	3	FALSE	../../data/processed/pfam_structures/extracted_domains_filtered/PF00069/3tkh_A.pdb	2.02225	3.36771
4dtk	A		0	FALSE	3	FALSE	../../data/processed/pfam_structures/extracted_domains_filtered/PF00069/4dtk_A.pdb	1.25517	-0.256826
3idc	A	352	71	FALSE	3	FALSE	../../data/processed/pfam_structures/extracted_domains_filtered/PF00069/3idc_A.pdb	9.51258	-2.97931
2pvh	A		113	FALSE	3	FALSE	../../data/processed/pfam_structures/extracted_domains_filtered/PF00069/2pvh_A.pdb	-7.8449	-4.29208
4o1p	B		1	FALSE	0	TRUE	../../data/processed/pfam_structures/extracted_domains_filtered/PF00069/4o1p_B.pdb	15.0457	9.76989
4y83	A		-1	FALSE	3	FALSE	../../data/processed/pfam_structures/extracted_domains_filtered/PF00069/4y83_A.pdb	2.51099	0.439752
7lv3	B	352	-1	FALSE	3	FALSE	../../data/processed/pfam_structures/extracted_domains_filtered/PF00069/7lv3_B.pdb	3.59411	-6.11663
6frp	A		77	FALSE	3	FALSE	../../data/processed/pfam_structures/extracted_domains_filtered/PF00069/6frp_A.pdb	-5.15622	-5.47406
1cmk	E	352	71	FALSE	3	FALSE	../../data/processed/pfam_structures/extracted_domains_filtered/PF00069/1cmk_E.pdb	10.7237	-6.25785
1p4f	A		23	TRUE	3	FALSE	../../data/processed/pfam_structures/extracted_domains_filtered/PF00069/1p4f_A.pdb	2.45806	-2.48106
3vul	A		22	FALSE	3	FALSE	../../data/processed/pfam_structures/extracted_domains_filtered/PF00069/3vul_A.pdb	-0.721074	-1.5606
4g3e	B		9	FALSE	3	FALSE	../../data/processed/pfam_structures/extracted_domains_filtered/PF00069/4g3e_B.pdb	4.08971	0.357075
5mo5	A		109	TRUE	3	FALSE	../../data/processed/pfam_structures/extracted_domains_filtered/PF00069/5mo5_A.pdb	-4.45341	-3.78568
7akh	A	10,353,484	106	FALSE	3	FALSE	../../data/processed/pfam_structures/extracted_domains_filtered/PF00069/7akh_A.pdb	-10.8309	-7.6032
6q4c	A		13	FALSE	1	FALSE	../../data/processed/pfam_structures/extracted_domains_filtered/PF00069/6q4c_A.pdb	-9.60391	11.71
3nga	A		-1	FALSE	3	FALSE	../../data/processed/pfam_structures/extracted_domains_filtered/PF00069/3nga_A.pdb	-7.44474	-2.46337
3pg1	A		93	FALSE	3	FALSE	../../data/processed/pfam_structures/extracted_domains_filtered/PF00069/3pg1_A.pdb	-1.92738	1.27105
2eu9	A		104	FALSE	3	FALSE	../../data/processed/pfam_structures/extracted_domains_filtered/PF00069/2eu9_A.pdb	-8.99295	-5.98084
4kwp	A		121	TRUE	3	FALSE	../../data/processed/pfam_structures/extracted_domains_filtered/PF00069/4kwp_A.pdb	-7.23913	-4.11846
6s9x	A		31	FALSE	-1	FALSE	../../data/processed/pfam_structures/extracted_domains_filtered/PF00069/6s9x_A.pdb	11.1232	-0.659411
4bck	A	351	-1	FALSE	3	FALSE	../../data/processed/pfam_structures/extracted_domains_filtered/PF00069/4bck_A.pdb	0.621432	-1.4181
5lcp	A	352	71	FALSE	3	FALSE	../../data/processed/pfam_structures/extracted_domains_filtered/PF00069/5lcp_A.pdb	9.89963	-6.79711
6yky	D		-1	FALSE	3	FALSE	../../data/processed/pfam_structures/extracted_domains_filtered/PF00069/6yky_D.pdb	-4.02031	3.10458
3vvh	C		43	FALSE	3	FALSE	../../data/processed/pfam_structures/extracted_domains_filtered/PF00069/3vvh_C.pdb	2.12611	4.43216
7vdu	A		13	FALSE	1	TRUE	../../data/processed/pfam_structures/extracted_domains_filtered/PF00069/7vdu_A.pdb	-5.82093	11.0561
2gnl	A	352	96	FALSE	3	FALSE	../../data/processed/pfam_structures/extracted_domains_filtered/PF00069/2gnl_A.pdb	6.33634	-8.3931
4eyj	A		-1	FALSE	3	TRUE	../../data/processed/pfam_structures/extracted_domains_filtered/PF00069/4eyj_A.pdb	-2.26763	2.53975
3qx4	A		13	FALSE	1	FALSE	../../data/processed/pfam_structures/extracted_domains_filtered/PF00069/3qx4_A.pdb	-9.02542	9.55311
4y8d	B		97	FALSE	3	FALSE	../../data/processed/pfam_structures/extracted_domains_filtered/PF00069/4y8d_B.pdb	8.02497	2.59973
2j7t	A		86	TRUE	3	FALSE	../../data/processed/pfam_structures/extracted_domains_filtered/PF00069/2j7t_A.pdb	-1.02874	3.91428
5v62	A	351,353	77	FALSE	3	TRUE	../../data/processed/pfam_structures/extracted_domains_filtered/PF00069/5v62_A.pdb	-5.85156	-2.71845
5av3	A		23	FALSE	3	FALSE	../../data/processed/pfam_structures/extracted_domains_filtered/PF00069/5av3_A.pdb	3.20712	-1.88785
1vzo	A		-1	FALSE	3	FALSE	../../data/processed/pfam_structures/extracted_domains_filtered/PF00069/1vzo_A.pdb	2.40091	-0.795957
3zdi	A	353	5	FALSE	3	TRUE	../../data/processed/pfam_structures/extracted_domains_filtered/PF00069/3zdi_A.pdb	-5.0608	2.4237
4yzc	B	346,348,351	21	FALSE	3	FALSE	../../data/processed/pfam_structures/extracted_domains_filtered/PF00069/4yzc_B.pdb	9.08275	0.510963
2ow3	A	353	5	FALSE	3	FALSE	../../data/processed/pfam_structures/extracted_domains_filtered/PF00069/2ow3_A.pdb	-0.0326753	2.61679
6q3b	A		13	FALSE	1	FALSE	../../data/processed/pfam_structures/extracted_domains_filtered/PF00069/6q3b_A.pdb	-7.78776	7.5757
2cgw	A		6	FALSE	3	FALSE	../../data/processed/pfam_structures/extracted_domains_filtered/PF00069/2cgw_A.pdb	2.01709	3.30498
6qn4	A		29	FALSE	3	TRUE	../../data/processed/pfam_structures/extracted_domains_filtered/PF00069/6qn4_A.pdb	3.855	-3.33385
2a19	C		81	FALSE	-1	FALSE	../../data/processed/pfam_structures/extracted_domains_filtered/PF00069/2a19_C.pdb	9.15843	7.85346
6qxk	B		0	TRUE	3	FALSE	../../data/processed/pfam_structures/extracted_domains_filtered/PF00069/6qxk_B.pdb	0.873494	-1.99304
2qg5	D	424	59	FALSE	3	FALSE	../../data/processed/pfam_structures/extracted_domains_filtered/PF00069/2qg5_D.pdb	5.59911	1.47466
6csw	A		2	FALSE	3	FALSE	../../data/processed/pfam_structures/extracted_domains_filtered/PF00069/6csw_A.pdb	0.336318	-2.49807
4o6l	B		3	FALSE	3	FALSE	../../data/processed/pfam_structures/extracted_domains_filtered/PF00069/4o6l_B.pdb	6.24803	0.97742
5vd4	A		16	FALSE	3	FALSE	../../data/processed/pfam_structures/extracted_domains_filtered/PF00069/5vd4_A.pdb	5.71774	-1.70387
3fi4	A		99	FALSE	3	FALSE	../../data/processed/pfam_structures/extracted_domains_filtered/PF00069/3fi4_A.pdb	-5.17151	0.62911
3o2m	A		22	FALSE	3	FALSE	../../data/processed/pfam_structures/extracted_domains_filtered/PF00069/3o2m_A.pdb	-1.7058	-4.28032
6eij	C	353	111	FALSE	3	FALSE	../../data/processed/pfam_structures/extracted_domains_filtered/PF00069/6eij_C.pdb	-9.79155	-7.5361
2jc6	A		60	FALSE	3	FALSE	../../data/processed/pfam_structures/extracted_domains_filtered/PF00069/2jc6_A.pdb	8.6841	5.1639
7ctx	B		97	FALSE	3	TRUE	../../data/processed/pfam_structures/extracted_domains_filtered/PF00069/7ctx_B.pdb	-5.09528	-0.14336
7cil	A	358	3	FALSE	3	FALSE	../../data/processed/pfam_structures/extracted_domains_filtered/PF00069/7cil_A.pdb	6.45455	1.46172
5n4r	A		0	TRUE	3	FALSE	../../data/processed/pfam_structures/extracted_domains_filtered/PF00069/5n4r_A.pdb	1.11964	-2.28262
4czu	D		-1	FALSE	3	FALSE	../../data/processed/pfam_structures/extracted_domains_filtered/PF00069/4czu_D.pdb	0.577169	0.932471
2vo7	A	352	96	FALSE	3	FALSE	../../data/processed/pfam_structures/extracted_domains_filtered/PF00069/2vo7_A.pdb	7.71869	-6.44918
6qat	B		47	TRUE	3	FALSE	../../data/processed/pfam_structures/extracted_domains_filtered/PF00069/6qat_B.pdb	7.58012	2.73501
4ftu	A		6	TRUE	3	FALSE	../../data/processed/pfam_structures/extracted_domains_filtered/PF00069/4ftu_A.pdb	3.2231	4.01023
2bzh	B		0	FALSE	3	TRUE	../../data/processed/pfam_structures/extracted_domains_filtered/PF00069/2bzh_B.pdb	2.82136	-1.09282
2x6d	A		49	FALSE	3	FALSE	../../data/processed/pfam_structures/extracted_domains_filtered/PF00069/2x6d_A.pdb	7.11655	0.356986
5lcq	A	352	83	TRUE	3	FALSE	../../data/processed/pfam_structures/extracted_domains_filtered/PF00069/5lcq_A.pdb	8.42702	-7.36701
5mah	A		32	FALSE	3	FALSE	../../data/processed/pfam_structures/extracted_domains_filtered/PF00069/5mah_A.pdb	5.02544	0.467409
5uox	A		33	FALSE	3	FALSE	../../data/processed/pfam_structures/extracted_domains_filtered/PF00069/5uox_A.pdb	-2.45918	2.33337
1q8w	A	215,352	-1	FALSE	3	FALSE	../../data/processed/pfam_structures/extracted_domains_filtered/PF00069/1q8w_A.pdb	8.14814	-6.65134
5w91	A		58	FALSE	3	FALSE	../../data/processed/pfam_structures/extracted_domains_filtered/PF00069/5w91_A.pdb	3.50693	1.82273
5r8u	A		66	TRUE	3	FALSE	../../data/processed/pfam_structures/extracted_domains_filtered/PF00069/5r8u_A.pdb	-9.48878	2.81231
3vbx	A		0	FALSE	3	FALSE	../../data/processed/pfam_structures/extracted_domains_filtered/PF00069/3vbx_A.pdb	1.20728	-3.28936
6buu	B	352	52	FALSE	3	FALSE	../../data/processed/pfam_structures/extracted_domains_filtered/PF00069/6buu_B.pdb	7.55435	-5.32835
3mvh	A	352	52	FALSE	3	FALSE	../../data/processed/pfam_structures/extracted_domains_filtered/PF00069/3mvh_A.pdb	6.07133	-3.94118
7b3m	B		43	FALSE	3	FALSE	../../data/processed/pfam_structures/extracted_domains_filtered/PF00069/7b3m_B.pdb	3.94998	4.3053
3juh	A		116	FALSE	3	FALSE	../../data/processed/pfam_structures/extracted_domains_filtered/PF00069/3juh_A.pdb	-7.26321	-2.44018
6dd4	D		17	FALSE	3	FALSE	../../data/processed/pfam_structures/extracted_domains_filtered/PF00069/6dd4_D.pdb	-0.394915	-2.89696
4hyi	A		6	FALSE	3	FALSE	../../data/processed/pfam_structures/extracted_domains_filtered/PF00069/4hyi_A.pdb	2.61968	3.57332
4tw9	B		35	FALSE	3	FALSE	../../data/processed/pfam_structures/extracted_domains_filtered/PF00069/4tw9_B.pdb	4.90984	-1.3305
5omh	A		-1	FALSE	3	TRUE	../../data/processed/pfam_structures/extracted_domains_filtered/PF00069/5omh_A.pdb	-1.06344	3.57587
7l24	C		12	FALSE	3	FALSE	../../data/processed/pfam_structures/extracted_domains_filtered/PF00069/7l24_C.pdb	1.74003	5.12741
5bx6	A	352	96	TRUE	3	FALSE	../../data/processed/pfam_structures/extracted_domains_filtered/PF00069/5bx6_A.pdb	9.65613	-9.61961
4eop	C	351	81	FALSE	3	FALSE	../../data/processed/pfam_structures/extracted_domains_filtered/PF00069/4eop_C.pdb	-5.79413	2.3306
2b53	A		13	FALSE	1	FALSE	../../data/processed/pfam_structures/extracted_domains_filtered/PF00069/2b53_A.pdb	-7.56511	6.88969
5oat	D	61	38	FALSE	3	FALSE	../../data/processed/pfam_structures/extracted_domains_filtered/PF00069/5oat_D.pdb	-0.197612	-1.66285
1q8y	A		42	FALSE	2	TRUE	../../data/processed/pfam_structures/extracted_domains_filtered/PF00069/1q8y_A.pdb	12.279	9.44735
4hgs	A		14	TRUE	3	FALSE	../../data/processed/pfam_structures/extracted_domains_filtered/PF00069/4hgs_A.pdb	3.07684	-1.01684
4czt	A		-1	FALSE	3	FALSE	../../data/processed/pfam_structures/extracted_domains_filtered/PF00069/4czt_A.pdb	1.68856	0.578255
6yid	D		47	FALSE	3	FALSE	../../data/processed/pfam_structures/extracted_domains_filtered/PF00069/6yid_D.pdb	6.3	3.59348
2bfx	B	352	15	FALSE	3	FALSE	../../data/processed/pfam_structures/extracted_domains_filtered/PF00069/2bfx_B.pdb	8.03039	0.473349
2r3i	A		13	FALSE	1	FALSE	../../data/processed/pfam_structures/extracted_domains_filtered/PF00069/2r3i_A.pdb	-8.15886	9.9702
6rcg	A		35	FALSE	3	FALSE	../../data/processed/pfam_structures/extracted_domains_filtered/PF00069/6rcg_A.pdb	4.07321	-6.5865
6vxu	B		17	FALSE	3	FALSE	../../data/processed/pfam_structures/extracted_domains_filtered/PF00069/6vxu_B.pdb	0.91588	-4.14956
3pg3	A		103	FALSE	3	FALSE	../../data/processed/pfam_structures/extracted_domains_filtered/PF00069/3pg3_A.pdb	-4.10147	4.52032
4xp2	A		77	FALSE	3	FALSE	../../data/processed/pfam_structures/extracted_domains_filtered/PF00069/4xp2_A.pdb	-5.45119	-4.46746
6z4x	E		-1	FALSE	3	FALSE	../../data/processed/pfam_structures/extracted_domains_filtered/PF00069/6z4x_E.pdb	0.203223	-1.51618
3ig7	A		13	FALSE	1	FALSE	../../data/processed/pfam_structures/extracted_domains_filtered/PF00069/3ig7_A.pdb	-8.01901	9.1522
1nvs	A		6	TRUE	3	FALSE	../../data/processed/pfam_structures/extracted_domains_filtered/PF00069/1nvs_A.pdb	0.979741	3.18346
5owr	A		86	TRUE	3	FALSE	../../data/processed/pfam_structures/extracted_domains_filtered/PF00069/5owr_A.pdb	1.13027	4.29057
5yvb	A		11	FALSE	3	FALSE	../../data/processed/pfam_structures/extracted_domains_filtered/PF00069/5yvb_A.pdb	6.25365	-0.666648
3oy1	A		22	FALSE	3	FALSE	../../data/processed/pfam_structures/extracted_domains_filtered/PF00069/3oy1_A.pdb	-3.69768	-0.506093
5vt1	A		11	FALSE	3	FALSE	../../data/processed/pfam_structures/extracted_domains_filtered/PF00069/5vt1_A.pdb	9.45488	-6.50909
4agu	B		108	FALSE	3	FALSE	../../data/processed/pfam_structures/extracted_domains_filtered/PF00069/4agu_B.pdb	-6.81612	0.329425
3dog	A	351	82	FALSE	3	FALSE	../../data/processed/pfam_structures/extracted_domains_filtered/PF00069/3dog_A.pdb	-7.64914	3.52179
7a4o	A	353	-1	FALSE	3	FALSE	../../data/processed/pfam_structures/extracted_domains_filtered/PF00069/7a4o_A.pdb	-10.9998	-11.4617
4idt	B		9	TRUE	3	TRUE	../../data/processed/pfam_structures/extracted_domains_filtered/PF00069/4idt_B.pdb	3.80656	-0.692335
3gb2	A	353	5	FALSE	3	TRUE	../../data/processed/pfam_structures/extracted_domains_filtered/PF00069/3gb2_A.pdb	-2.42857	1.19526
4idv	A		9	FALSE	3	FALSE	../../data/processed/pfam_structures/extracted_domains_filtered/PF00069/4idv_A.pdb	4.07074	0.669801
6npn	C		2	FALSE	3	TRUE	../../data/processed/pfam_structures/extracted_domains_filtered/PF00069/6npn_C.pdb	-1.90183	-4.60841
2wmq	A		6	FALSE	3	FALSE	../../data/processed/pfam_structures/extracted_domains_filtered/PF00069/2wmq_A.pdb	1.73953	1.40796
5n9s	A	358	3	FALSE	3	TRUE	../../data/processed/pfam_structures/extracted_domains_filtered/PF00069/5n9s_A.pdb	6.1624	3.87634
5vd3	A		4	FALSE	3	FALSE	../../data/processed/pfam_structures/extracted_domains_filtered/PF00069/5vd3_A.pdb	-1.22122	1.27336
4g6l	A		41	TRUE	3	FALSE	../../data/processed/pfam_structures/extracted_domains_filtered/PF00069/4g6l_A.pdb	-5.97714	5.26829
4fkp	A		13	FALSE	1	FALSE	../../data/processed/pfam_structures/extracted_domains_filtered/PF00069/4fkp_A.pdb	-6.31507	12.2863
1xh6	A	352	96	FALSE	3	FALSE	../../data/processed/pfam_structures/extracted_domains_filtered/PF00069/1xh6_A.pdb	8.26117	-8.28253
2bmc	D		49	FALSE	3	FALSE	../../data/processed/pfam_structures/extracted_domains_filtered/PF00069/2bmc_D.pdb	2.55417	3.42064
7opo	I		37	TRUE	3	FALSE	../../data/processed/pfam_structures/extracted_domains_filtered/PF00069/7opo_I.pdb	7.6862	1.36905
6hk4	A	353	5	FALSE	3	TRUE	../../data/processed/pfam_structures/extracted_domains_filtered/PF00069/6hk4_A.pdb	-4.69066	0.1243
5cvh	B		109	FALSE	3	FALSE	../../data/processed/pfam_structures/extracted_domains_filtered/PF00069/5cvh_B.pdb	-7.53247	-4.15918
1i09	A		5	FALSE	3	FALSE	../../data/processed/pfam_structures/extracted_domains_filtered/PF00069/1i09_A.pdb	0.926634	2.85122
6i2b	A	215,352	-1	FALSE	3	FALSE	../../data/processed/pfam_structures/extracted_domains_filtered/PF00069/6i2b_A.pdb	10.9526	-6.15216
4af3	A		49	FALSE	3	FALSE	../../data/processed/pfam_structures/extracted_domains_filtered/PF00069/4af3_A.pdb	6.86858	2.69196
1b39	A		13	FALSE	1	FALSE	../../data/processed/pfam_structures/extracted_domains_filtered/PF00069/1b39_A.pdb	-5.66483	10.2466
3r22	A		49	FALSE	3	FALSE	../../data/processed/pfam_structures/extracted_domains_filtered/PF00069/3r22_A.pdb	4.95806	3.21803
4o0t	A		28	FALSE	3	TRUE	../../data/processed/pfam_structures/extracted_domains_filtered/PF00069/4o0t_A.pdb	2.40544	0.310658
2vz6	A		67	FALSE	3	FALSE	../../data/processed/pfam_structures/extracted_domains_filtered/PF00069/2vz6_A.pdb	6.11285	-1.96154
4ix4	B		-1	FALSE	-1	FALSE	../../data/processed/pfam_structures/extracted_domains_filtered/PF00069/4ix4_B.pdb	13.8682	7.2351
3kcf	A		57	FALSE	3	FALSE	../../data/processed/pfam_structures/extracted_domains_filtered/PF00069/3kcf_A.pdb	0.23216	-5.20044
6gu2	A		-1	FALSE	3	FALSE	../../data/processed/pfam_structures/extracted_domains_filtered/PF00069/6gu2_A.pdb	-0.54385	-0.365554
2x81	A		49	FALSE	3	FALSE	../../data/processed/pfam_structures/extracted_domains_filtered/PF00069/2x81_A.pdb	4.88792	4.15475
5jzn	A		-1	FALSE	3	TRUE	../../data/processed/pfam_structures/extracted_domains_filtered/PF00069/5jzn_A.pdb	6.55655	1.22369
5i5z	A		41	FALSE	3	FALSE	../../data/processed/pfam_structures/extracted_domains_filtered/PF00069/5i5z_A.pdb	-3.66932	2.66437
7dsy	a		1	FALSE	0	TRUE	../../data/processed/pfam_structures/extracted_domains_filtered/PF00069/7dsy_a.pdb	15.188	9.26611
4n6z	A	566	0	FALSE	3	FALSE	../../data/processed/pfam_structures/extracted_domains_filtered/PF00069/4n6z_A.pdb	3.74438	-2.07649
5cu4	A		-1	FALSE	3	FALSE	../../data/processed/pfam_structures/extracted_domains_filtered/PF00069/5cu4_A.pdb	-8.00007	-4.94577
5dos	A		49	FALSE	3	FALSE	../../data/processed/pfam_structures/extracted_domains_filtered/PF00069/5dos_A.pdb	2.90122	0.176829
6eru	A	215,352	71	FALSE	3	FALSE	../../data/processed/pfam_structures/extracted_domains_filtered/PF00069/6eru_A.pdb	9.32439	-7.05867
3hko	A		6	FALSE	-1	FALSE	../../data/processed/pfam_structures/extracted_domains_filtered/PF00069/3hko_A.pdb	12.175	7.40736
6u5l	A		92	FALSE	3	FALSE	../../data/processed/pfam_structures/extracted_domains_filtered/PF00069/6u5l_A.pdb	-0.582327	-1.6631
2obj	A	566	0	FALSE	3	FALSE	../../data/processed/pfam_structures/extracted_domains_filtered/PF00069/2obj_A.pdb	3.15938	-0.804516
6vzh	D		17	TRUE	3	FALSE	../../data/processed/pfam_structures/extracted_domains_filtered/PF00069/6vzh_D.pdb	-2.20306	-2.90356
6ft7	B		104	FALSE	3	FALSE	../../data/processed/pfam_structures/extracted_domains_filtered/PF00069/6ft7_B.pdb	-9.94932	-10.0308
2pzy	C		44	FALSE	3	FALSE	../../data/processed/pfam_structures/extracted_domains_filtered/PF00069/2pzy_C.pdb	5.94381	3.448
5d1j	A		13	FALSE	1	FALSE	../../data/processed/pfam_structures/extracted_domains_filtered/PF00069/5d1j_A.pdb	-3.35415	11.2815
5z1e	A		40	FALSE	3	FALSE	../../data/processed/pfam_structures/extracted_domains_filtered/PF00069/5z1e_A.pdb	3.60582	-0.0950126
4qye	A		6	FALSE	3	FALSE	../../data/processed/pfam_structures/extracted_domains_filtered/PF00069/4qye_A.pdb	1.02527	2.70406
2i0e	B	352	25	FALSE	3	FALSE	../../data/processed/pfam_structures/extracted_domains_filtered/PF00069/2i0e_B.pdb	9.62285	-1.27423
2uzl	C	351	81	FALSE	3	FALSE	../../data/processed/pfam_structures/extracted_domains_filtered/PF00069/2uzl_C.pdb	-8.45093	3.72828
2jav	A		18	FALSE	3	FALSE	../../data/processed/pfam_structures/extracted_domains_filtered/PF00069/2jav_A.pdb	6.53136	3.82908
4z7g	B		21	FALSE	3	FALSE	../../data/processed/pfam_structures/extracted_domains_filtered/PF00069/4z7g_B.pdb	4.56601	0.686366
7fhs	D	353	111	FALSE	-1	FALSE	../../data/processed/pfam_structures/extracted_domains_filtered/PF00069/7fhs_D.pdb	-8.15595	-11.348
7vdr	A		62	FALSE	3	FALSE	../../data/processed/pfam_structures/extracted_domains_filtered/PF00069/7vdr_A.pdb	-4.77075	-0.103672
4bdg	A		10	FALSE	3	FALSE	../../data/processed/pfam_structures/extracted_domains_filtered/PF00069/4bdg_A.pdb	2.98855	5.10196
3dtc	A		-1	FALSE	3	FALSE	../../data/processed/pfam_structures/extracted_domains_filtered/PF00069/3dtc_A.pdb	7.97795	2.06956
6cqh	D		17	FALSE	-1	FALSE	../../data/processed/pfam_structures/extracted_domains_filtered/PF00069/6cqh_D.pdb	-0.827623	-7.76379
7t4m	F		38	FALSE	3	TRUE	../../data/processed/pfam_structures/extracted_domains_filtered/PF00069/7t4m_F.pdb	3.55384	-0.0563142
6cd6	B		11	FALSE	3	TRUE	../../data/processed/pfam_structures/extracted_domains_filtered/PF00069/6cd6_B.pdb	5.06189	-1.3692
6bfn	B		82	FALSE	3	FALSE	../../data/processed/pfam_structures/extracted_domains_filtered/PF00069/6bfn_B.pdb	1.0498	4.02923
3war	A		-1	FALSE	3	FALSE	../../data/processed/pfam_structures/extracted_domains_filtered/PF00069/3war_A.pdb	-8.37953	-2.97231
5cek	A		106	FALSE	3	FALSE	../../data/processed/pfam_structures/extracted_domains_filtered/PF00069/5cek_A.pdb	8.04265	3.89662
5o90	A		70	FALSE	3	TRUE	../../data/processed/pfam_structures/extracted_domains_filtered/PF00069/5o90_A.pdb	0.501979	-0.10746
2vtm	A		13	FALSE	1	FALSE	../../data/processed/pfam_structures/extracted_domains_filtered/PF00069/2vtm_A.pdb	-9.11486	10.548
4o0r	B		27	FALSE	3	FALSE	../../data/processed/pfam_structures/extracted_domains_filtered/PF00069/4o0r_B.pdb	4.52963	4.04194
1zxe	A		98	TRUE	3	FALSE	../../data/processed/pfam_structures/extracted_domains_filtered/PF00069/1zxe_A.pdb	9.99486	4.8441
3zo3	A	215,352	96	FALSE	3	FALSE	../../data/processed/pfam_structures/extracted_domains_filtered/PF00069/3zo3_A.pdb	6.51104	-7.45454
3ptg	A		22	FALSE	3	FALSE	../../data/processed/pfam_structures/extracted_domains_filtered/PF00069/3ptg_A.pdb	-0.655157	3.0962
1w98	A	351	81	FALSE	3	FALSE	../../data/processed/pfam_structures/extracted_domains_filtered/PF00069/1w98_A.pdb	-7.89364	3.11201
3efw	A		49	FALSE	3	FALSE	../../data/processed/pfam_structures/extracted_domains_filtered/PF00069/3efw_A.pdb	4.88515	3.83738
6uwy	C	353	110	FALSE	3	FALSE	../../data/processed/pfam_structures/extracted_domains_filtered/PF00069/6uwy_C.pdb	-12.7824	-10.9013
4fsw	A		6	FALSE	3	FALSE	../../data/processed/pfam_structures/extracted_domains_filtered/PF00069/4fsw_A.pdb	1.35876	4.31364
3blq	A	351	73	FALSE	3	FALSE	../../data/processed/pfam_structures/extracted_domains_filtered/PF00069/3blq_A.pdb	-1.55837	2.41515
3zsh	A		103	FALSE	3	FALSE	../../data/processed/pfam_structures/extracted_domains_filtered/PF00069/3zsh_A.pdb	-5.30565	5.16609
3twj	B		54	FALSE	3	TRUE	../../data/processed/pfam_structures/extracted_domains_filtered/PF00069/3twj_B.pdb	1.12831	1.41265
6i2p	B	351,353	61	FALSE	3	TRUE	../../data/processed/pfam_structures/extracted_domains_filtered/PF00069/6i2p_B.pdb	2.32231	-1.23194
3tn8	A	351	73	FALSE	3	FALSE	../../data/processed/pfam_structures/extracted_domains_filtered/PF00069/3tn8_A.pdb	-2.49321	1.14254
6rij	A	351	81	TRUE	-1	FALSE	../../data/processed/pfam_structures/extracted_domains_filtered/PF00069/6rij_A.pdb	-10.0306	5.77115
5di1	B		39	TRUE	3	FALSE	../../data/processed/pfam_structures/extracted_domains_filtered/PF00069/5di1_B.pdb	-2.45359	3.5005
5ops	A		6	FALSE	3	FALSE	../../data/processed/pfam_structures/extracted_domains_filtered/PF00069/5ops_A.pdb	2.80972	2.61814
4wg4	A		58	FALSE	3	FALSE	../../data/processed/pfam_structures/extracted_domains_filtered/PF00069/4wg4_A.pdb	5.49791	4.06707
5dt0	A		49	FALSE	3	TRUE	../../data/processed/pfam_structures/extracted_domains_filtered/PF00069/5dt0_A.pdb	5.07459	-1.33169
2vth	A		13	FALSE	1	TRUE	../../data/processed/pfam_structures/extracted_domains_filtered/PF00069/2vth_A.pdb	-5.85958	10.0669
3enm	C		-1	FALSE	3	FALSE	../../data/processed/pfam_structures/extracted_domains_filtered/PF00069/3enm_C.pdb	3.93334	2.47387
2p55	A		43	FALSE	3	FALSE	../../data/processed/pfam_structures/extracted_domains_filtered/PF00069/2p55_A.pdb	2.06842	3.05992
5otg	A	215,352	71	FALSE	3	FALSE	../../data/processed/pfam_structures/extracted_domains_filtered/PF00069/5otg_A.pdb	7.68993	-7.33689
5auv	A		23	FALSE	3	FALSE	../../data/processed/pfam_structures/extracted_domains_filtered/PF00069/5auv_A.pdb	4.20768	-2.074
2c5o	A		79	FALSE	3	FALSE	../../data/processed/pfam_structures/extracted_domains_filtered/PF00069/2c5o_A.pdb	-7.45013	5.6388
6g9a	A		77	FALSE	3	TRUE	../../data/processed/pfam_structures/extracted_domains_filtered/PF00069/6g9a_A.pdb	-6.22892	-3.28804
4wg5	A		58	FALSE	3	FALSE	../../data/processed/pfam_structures/extracted_domains_filtered/PF00069/4wg5_A.pdb	4.28831	4.96649
5hd7	A		77	FALSE	3	FALSE	../../data/processed/pfam_structures/extracted_domains_filtered/PF00069/5hd7_A.pdb	-4.94306	-4.75771
3qd3	A	352	8	FALSE	3	FALSE	../../data/processed/pfam_structures/extracted_domains_filtered/PF00069/3qd3_A.pdb	7.43187	-0.66727
6soi	A		65	FALSE	3	FALSE	../../data/processed/pfam_structures/extracted_domains_filtered/PF00069/6soi_A.pdb	-6.78613	2.57438
4fkj	A		13	FALSE	1	FALSE	../../data/processed/pfam_structures/extracted_domains_filtered/PF00069/4fkj_A.pdb	-6.77277	12.6115
3wf8	A	352	36	FALSE	3	FALSE	../../data/processed/pfam_structures/extracted_domains_filtered/PF00069/3wf8_A.pdb	3.93967	-3.6357
2c47	C		14	TRUE	3	FALSE	../../data/processed/pfam_structures/extracted_domains_filtered/PF00069/2c47_C.pdb	5.93099	1.34929
3f5g	A		23	TRUE	3	FALSE	../../data/processed/pfam_structures/extracted_domains_filtered/PF00069/3f5g_A.pdb	4.22089	-2.60771
7clh	A	358	3	FALSE	3	FALSE	../../data/processed/pfam_structures/extracted_domains_filtered/PF00069/7clh_A.pdb	3.73503	0.245982
7jxy	B		19	TRUE	3	FALSE	../../data/processed/pfam_structures/extracted_domains_filtered/PF00069/7jxy_B.pdb	-0.00369074	-2.91368
6wpp	B		9	FALSE	3	FALSE	../../data/processed/pfam_structures/extracted_domains_filtered/PF00069/6wpp_B.pdb	4.26329	0.685509
6qaw	A		77	FALSE	3	FALSE	../../data/processed/pfam_structures/extracted_domains_filtered/PF00069/6qaw_A.pdb	-5.97873	-6.29738
6gu4	A		-1	FALSE	3	FALSE	../../data/processed/pfam_structures/extracted_domains_filtered/PF00069/6gu4_A.pdb	-2.61739	-0.168479
4iza	C		77	FALSE	3	FALSE	../../data/processed/pfam_structures/extracted_domains_filtered/PF00069/4iza_C.pdb	-6.66372	-0.0832914
7jnt	B		54	TRUE	3	FALSE	../../data/processed/pfam_structures/extracted_domains_filtered/PF00069/7jnt_B.pdb	1.98746	-0.0426741
7cbx	A		40	FALSE	3	FALSE	../../data/processed/pfam_structures/extracted_domains_filtered/PF00069/7cbx_A.pdb	2.3613	2.27422
6tn9	A		3	FALSE	3	FALSE	../../data/processed/pfam_structures/extracted_domains_filtered/PF00069/6tn9_A.pdb	7.17691	3.73804
6hmc	A		112	FALSE	3	FALSE	../../data/processed/pfam_structures/extracted_domains_filtered/PF00069/6hmc_A.pdb	-8.23835	-5.1039
6bp0	D		17	TRUE	3	FALSE	../../data/processed/pfam_structures/extracted_domains_filtered/PF00069/6bp0_D.pdb	-1.76656	-7.06791
4eok	C	351	81	FALSE	3	FALSE	../../data/processed/pfam_structures/extracted_domains_filtered/PF00069/4eok_C.pdb	-4.70332	2.81821
5nqc	A		116	TRUE	3	FALSE	../../data/processed/pfam_structures/extracted_domains_filtered/PF00069/5nqc_A.pdb	-8.76589	-4.31599
6eif	B	353	111	FALSE	3	FALSE	../../data/processed/pfam_structures/extracted_domains_filtered/PF00069/6eif_B.pdb	-8.07783	-8.242
5w4w	A		35	FALSE	3	FALSE	../../data/processed/pfam_structures/extracted_domains_filtered/PF00069/5w4w_A.pdb	3.88497	-3.00928
1pxp	A		13	FALSE	1	FALSE	../../data/processed/pfam_structures/extracted_domains_filtered/PF00069/1pxp_A.pdb	-8.49564	7.31656
2fso	X		103	FALSE	3	FALSE	../../data/processed/pfam_structures/extracted_domains_filtered/PF00069/2fso_X.pdb	1.25734	7.01337
2b9j	A		-1	FALSE	3	FALSE	../../data/processed/pfam_structures/extracted_domains_filtered/PF00069/2b9j_A.pdb	-4.31188	2.46074
5uuu	A		51	TRUE	3	TRUE	../../data/processed/pfam_structures/extracted_domains_filtered/PF00069/5uuu_A.pdb	3.75199	-3.48592
5drd	A		49	FALSE	3	FALSE	../../data/processed/pfam_structures/extracted_domains_filtered/PF00069/5drd_A.pdb	5.21886	-0.934586
4qyh	A		6	FALSE	3	TRUE	../../data/processed/pfam_structures/extracted_domains_filtered/PF00069/4qyh_A.pdb	1.35151	2.93809
6ots	A		77	FALSE	3	FALSE	../../data/processed/pfam_structures/extracted_domains_filtered/PF00069/6ots_A.pdb	0.485928	0.460157
6qu2	B	353	110	FALSE	3	TRUE	../../data/processed/pfam_structures/extracted_domains_filtered/PF00069/6qu2_B.pdb	-11.4984	-8.95524
5b0x	A		119	TRUE	3	FALSE	../../data/processed/pfam_structures/extracted_domains_filtered/PF00069/5b0x_A.pdb	-6.24332	-0.995346
1vyz	A		13	TRUE	-1	FALSE	../../data/processed/pfam_structures/extracted_domains_filtered/PF00069/1vyz_A.pdb	-5.32369	13.5974
7nxj	A	351	74	TRUE	3	FALSE	../../data/processed/pfam_structures/extracted_domains_filtered/PF00069/7nxj_A.pdb	-5.25862	-0.138647
5k4i	A		72	TRUE	3	TRUE	../../data/processed/pfam_structures/extracted_domains_filtered/PF00069/5k4i_A.pdb	-2.26623	-2.5522
3ctq	A		103	FALSE	3	FALSE	../../data/processed/pfam_structures/extracted_domains_filtered/PF00069/3ctq_A.pdb	-4.24972	2.84994
3huc	A		103	FALSE	3	FALSE	../../data/processed/pfam_structures/extracted_domains_filtered/PF00069/3huc_A.pdb	-3.55141	4.21123
3fly	A		99	FALSE	3	FALSE	../../data/processed/pfam_structures/extracted_domains_filtered/PF00069/3fly_A.pdb	-6.03778	-1.29532
5nzz	F	351,353	-1	FALSE	3	FALSE	../../data/processed/pfam_structures/extracted_domains_filtered/PF00069/5nzz_F.pdb	-3.21369	0.362986
6oph	A	351,353	77	FALSE	3	FALSE	../../data/processed/pfam_structures/extracted_domains_filtered/PF00069/6oph_A.pdb	-7.58541	-1.69415
3hmp	A		3	FALSE	3	FALSE	../../data/processed/pfam_structures/extracted_domains_filtered/PF00069/3hmp_A.pdb	4.70447	2.27986
6btw	B		17	FALSE	3	TRUE	../../data/processed/pfam_structures/extracted_domains_filtered/PF00069/6btw_B.pdb	-0.0555591	-2.4751
7kx6	B		-1	FALSE	3	FALSE	../../data/processed/pfam_structures/extracted_domains_filtered/PF00069/7kx6_B.pdb	7.86336	0.457041
4dc2	A		25	FALSE	3	FALSE	../../data/processed/pfam_structures/extracted_domains_filtered/PF00069/4dc2_A.pdb	6.85421	-2.83112
5maf	A		32	TRUE	3	FALSE	../../data/processed/pfam_structures/extracted_domains_filtered/PF00069/5maf_A.pdb	7.5265	0.981524
5mo8	B		109	FALSE	3	FALSE	../../data/processed/pfam_structures/extracted_domains_filtered/PF00069/5mo8_B.pdb	-6.75306	-3.53803
5ih4	A		35	FALSE	3	FALSE	../../data/processed/pfam_structures/extracted_domains_filtered/PF00069/5ih4_A.pdb	6.62477	-5.99564
6yqk	A	215,352	20	FALSE	3	TRUE	../../data/processed/pfam_structures/extracted_domains_filtered/PF00069/6yqk_A.pdb	8.58763	-5.84404
4p90	A		27	FALSE	3	FALSE	../../data/processed/pfam_structures/extracted_domains_filtered/PF00069/4p90_A.pdb	2.0218	6.18486
5unp	A		105	FALSE	3	TRUE	../../data/processed/pfam_structures/extracted_domains_filtered/PF00069/5unp_A.pdb	-7.98133	-8.81589
6l14	A	566	0	FALSE	3	FALSE	../../data/processed/pfam_structures/extracted_domains_filtered/PF00069/6l14_A.pdb	1.63109	-0.100827
5vhb	A	215,352	96	FALSE	3	FALSE	../../data/processed/pfam_structures/extracted_domains_filtered/PF00069/5vhb_A.pdb	8.85205	-8.0056
3nuy	A	352	8	FALSE	3	TRUE	../../data/processed/pfam_structures/extracted_domains_filtered/PF00069/3nuy_A.pdb	8.17515	0.651907
7t4m	G		-1	FALSE	3	FALSE	../../data/processed/pfam_structures/extracted_domains_filtered/PF00069/7t4m_G.pdb	4.02401	-1.82491
7opg	C		101	FALSE	3	FALSE	../../data/processed/pfam_structures/extracted_domains_filtered/PF00069/7opg_C.pdb	-5.40571	-6.62848
2bkz	A		80	FALSE	3	FALSE	../../data/processed/pfam_structures/extracted_domains_filtered/PF00069/2bkz_A.pdb	-6.71923	2.2813
6vre	A		33	FALSE	3	FALSE	../../data/processed/pfam_structures/extracted_domains_filtered/PF00069/6vre_A.pdb	-2.83288	1.32168
6csw	B		17	FALSE	3	FALSE	../../data/processed/pfam_structures/extracted_domains_filtered/PF00069/6csw_B.pdb	0.553522	-2.22089
3gi3	A		103	FALSE	3	FALSE	../../data/processed/pfam_structures/extracted_domains_filtered/PF00069/3gi3_A.pdb	-2.79574	3.06005
3qqg	A		13	TRUE	1	FALSE	../../data/processed/pfam_structures/extracted_domains_filtered/PF00069/3qqg_A.pdb	-8.02922	8.94256
3qtz	A		13	FALSE	1	FALSE	../../data/processed/pfam_structures/extracted_domains_filtered/PF00069/3qtz_A.pdb	-7.0218	10.0856
5ezv	A	352	94	FALSE	3	FALSE	../../data/processed/pfam_structures/extracted_domains_filtered/PF00069/5ezv_A.pdb	2.23904	-1.09803
6yu1	c		104	TRUE	-1	FALSE	../../data/processed/pfam_structures/extracted_domains_filtered/PF00069/6yu1_c.pdb	-13.1149	-5.14129
1zy4	A		98	FALSE	3	FALSE	../../data/processed/pfam_structures/extracted_domains_filtered/PF00069/1zy4_A.pdb	9.56214	6.04365
6cmj	A	351,453	11	FALSE	3	FALSE	../../data/processed/pfam_structures/extracted_domains_filtered/PF00069/6cmj_A.pdb	3.02402	-3.43909
3gc7	A		-1	FALSE	3	FALSE	../../data/processed/pfam_structures/extracted_domains_filtered/PF00069/3gc7_A.pdb	-7.16063	0.810377
5czo	B		35	TRUE	3	FALSE	../../data/processed/pfam_structures/extracted_domains_filtered/PF00069/5czo_B.pdb	8.363	0.617446
3udb	F		46	FALSE	3	FALSE	../../data/processed/pfam_structures/extracted_domains_filtered/PF00069/3udb_F.pdb	1.39475	0.81753
2f2u	B		54	FALSE	3	FALSE	../../data/processed/pfam_structures/extracted_domains_filtered/PF00069/2f2u_B.pdb	-1.20504	-1.56921
2gtm	A		102	FALSE	3	FALSE	../../data/processed/pfam_structures/extracted_domains_filtered/PF00069/2gtm_A.pdb	-1.08651	3.21934
6una	B		-1	FALSE	3	FALSE	../../data/processed/pfam_structures/extracted_domains_filtered/PF00069/6una_B.pdb	-4.67994	2.60786
5ehl	A		3	FALSE	3	FALSE	../../data/processed/pfam_structures/extracted_domains_filtered/PF00069/5ehl_A.pdb	4.58528	1.69261
5o1v	B	354	100	FALSE	3	TRUE	../../data/processed/pfam_structures/extracted_domains_filtered/PF00069/5o1v_B.pdb	1.47537	3.01141
4tn6	A		35	FALSE	3	FALSE	../../data/processed/pfam_structures/extracted_domains_filtered/PF00069/4tn6_A.pdb	4.03805	-6.14477
3tv7	C		54	FALSE	3	TRUE	../../data/processed/pfam_structures/extracted_domains_filtered/PF00069/3tv7_C.pdb	0.349917	-0.150078
2wqe	A		49	FALSE	3	FALSE	../../data/processed/pfam_structures/extracted_domains_filtered/PF00069/2wqe_A.pdb	6.55913	3.22225
4im2	A		109	FALSE	3	FALSE	../../data/processed/pfam_structures/extracted_domains_filtered/PF00069/4im2_A.pdb	4.16566	1.95557
7nh4	A		31	TRUE	3	FALSE	../../data/processed/pfam_structures/extracted_domains_filtered/PF00069/7nh4_A.pdb	10.4115	-0.648741
5n4v	A		0	FALSE	3	FALSE	../../data/processed/pfam_structures/extracted_domains_filtered/PF00069/5n4v_A.pdb	2.17614	-2.36996
7a55	A	353	-1	FALSE	3	FALSE	../../data/processed/pfam_structures/extracted_domains_filtered/PF00069/7a55_A.pdb	-9.82119	-9.3169
2x8i	A		6	FALSE	3	FALSE	../../data/processed/pfam_structures/extracted_domains_filtered/PF00069/2x8i_A.pdb	1.01014	3.50501
3l8x	A		99	FALSE	3	FALSE	../../data/processed/pfam_structures/extracted_domains_filtered/PF00069/3l8x_A.pdb	-3.85024	2.42217
4fg9	B		60	FALSE	3	FALSE	../../data/processed/pfam_structures/extracted_domains_filtered/PF00069/4fg9_B.pdb	6.51402	6.43124
3pvu	A		51	TRUE	3	FALSE	../../data/processed/pfam_structures/extracted_domains_filtered/PF00069/3pvu_A.pdb	6.2781	-2.9162
6qa1	A		77	FALSE	3	FALSE	../../data/processed/pfam_structures/extracted_domains_filtered/PF00069/6qa1_A.pdb	-5.92096	-5.07772
1oky	A	352	8	FALSE	3	TRUE	../../data/processed/pfam_structures/extracted_domains_filtered/PF00069/1oky_A.pdb	6.33069	1.19461
2uzb	A	351	81	FALSE	3	FALSE	../../data/processed/pfam_structures/extracted_domains_filtered/PF00069/2uzb_A.pdb	-8.00208	-0.59894
4eh9	A		103	FALSE	3	FALSE	../../data/processed/pfam_structures/extracted_domains_filtered/PF00069/4eh9_A.pdb	-3.52595	3.89973
3a60	B		36	FALSE	3	FALSE	../../data/processed/pfam_structures/extracted_domains_filtered/PF00069/3a60_B.pdb	9.97011	2.26764
3h10	A		49	FALSE	3	FALSE	../../data/processed/pfam_structures/extracted_domains_filtered/PF00069/3h10_A.pdb	3.78015	-1.24145
7r9t	A		12	FALSE	3	FALSE	../../data/processed/pfam_structures/extracted_domains_filtered/PF00069/7r9t_A.pdb	-1.88635	6.99855
6sp9	A		70	FALSE	3	FALSE	../../data/processed/pfam_structures/extracted_domains_filtered/PF00069/6sp9_A.pdb	-2.97434	-0.916545
3rps	A		-1	FALSE	3	FALSE	../../data/processed/pfam_structures/extracted_domains_filtered/PF00069/3rps_A.pdb	-7.63076	-1.00842
5oo1	A		13	FALSE	3	FALSE	../../data/processed/pfam_structures/extracted_domains_filtered/PF00069/5oo1_A.pdb	-4.46459	5.02122
1nxk	C		44	FALSE	3	FALSE	../../data/processed/pfam_structures/extracted_domains_filtered/PF00069/1nxk_C.pdb	8.10556	0.501342
3hrf	A	352	7	TRUE	3	FALSE	../../data/processed/pfam_structures/extracted_domains_filtered/PF00069/3hrf_A.pdb	8.6566	-2.54876
6m13	a		1	TRUE	0	FALSE	../../data/processed/pfam_structures/extracted_domains_filtered/PF00069/6m13_a.pdb	15.3738	9.02286
6x5g	A		67	FALSE	3	FALSE	../../data/processed/pfam_structures/extracted_domains_filtered/PF00069/6x5g_A.pdb	2.72623	-0.265143
8d6c	A		4	FALSE	3	FALSE	../../data/processed/pfam_structures/extracted_domains_filtered/PF00069/8d6c_A.pdb	-0.143793	1.33521
6y82	A		70	TRUE	3	FALSE	../../data/processed/pfam_structures/extracted_domains_filtered/PF00069/6y82_A.pdb	-4.64	-1.71168
6qft	A		40	FALSE	3	FALSE	../../data/processed/pfam_structures/extracted_domains_filtered/PF00069/6qft_A.pdb	5.53676	1.86222
7bk1	A		6	FALSE	3	TRUE	../../data/processed/pfam_structures/extracted_domains_filtered/PF00069/7bk1_A.pdb	1.21961	3.57681
5orz	A	352	49	FALSE	3	FALSE	../../data/processed/pfam_structures/extracted_domains_filtered/PF00069/5orz_A.pdb	4.1725	-0.481928
6q4k	A		13	FALSE	1	FALSE	../../data/processed/pfam_structures/extracted_domains_filtered/PF00069/6q4k_A.pdb	-7.89909	11.5877
6fn5	A		77	FALSE	3	FALSE	../../data/processed/pfam_structures/extracted_domains_filtered/PF00069/6fn5_A.pdb	-3.90029	-1.27416
6qy7	B		117	FALSE	3	FALSE	../../data/processed/pfam_structures/extracted_domains_filtered/PF00069/6qy7_B.pdb	-6.32805	-3.96729
1ol1	C		79	TRUE	3	FALSE	../../data/processed/pfam_structures/extracted_domains_filtered/PF00069/1ol1_C.pdb	-6.41639	2.92655
6qy8	C		-1	FALSE	3	TRUE	../../data/processed/pfam_structures/extracted_domains_filtered/PF00069/6qy8_C.pdb	-6.19973	-4.63766
4xp0	A		77	FALSE	3	FALSE	../../data/processed/pfam_structures/extracted_domains_filtered/PF00069/4xp0_A.pdb	-6.2021	-2.22344
4e8a	A		-1	FALSE	3	FALSE	../../data/processed/pfam_structures/extracted_domains_filtered/PF00069/4e8a_A.pdb	-2.06018	4.76411
3w2c	E		13	FALSE	-1	FALSE	../../data/processed/pfam_structures/extracted_domains_filtered/PF00069/3w2c_E.pdb	12.4039	8.38407
5m09	A		-1	FALSE	3	FALSE	../../data/processed/pfam_structures/extracted_domains_filtered/PF00069/5m09_A.pdb	6.16308	5.72222
7b56	B		67	FALSE	3	FALSE	../../data/processed/pfam_structures/extracted_domains_filtered/PF00069/7b56_B.pdb	6.40312	-2.19263
3vbv	A		0	FALSE	3	FALSE	../../data/processed/pfam_structures/extracted_domains_filtered/PF00069/3vbv_A.pdb	2.12051	-3.85992
4bid	A		33	FALSE	3	FALSE	../../data/processed/pfam_structures/extracted_domains_filtered/PF00069/4bid_A.pdb	-2.05662	2.9656
4ftk	A		6	FALSE	3	FALSE	../../data/processed/pfam_structures/extracted_domains_filtered/PF00069/4ftk_A.pdb	2.60221	4.05758
7jov	G		54	FALSE	3	FALSE	../../data/processed/pfam_structures/extracted_domains_filtered/PF00069/7jov_G.pdb	-2.13194	-0.040377
4hys	A		22	FALSE	3	FALSE	../../data/processed/pfam_structures/extracted_domains_filtered/PF00069/4hys_A.pdb	-0.927202	3.33843
5eym	B		43	TRUE	3	FALSE	../../data/processed/pfam_structures/extracted_domains_filtered/PF00069/5eym_B.pdb	2.75803	5.54937
6oyw	B		33	FALSE	3	FALSE	../../data/processed/pfam_structures/extracted_domains_filtered/PF00069/6oyw_B.pdb	0.830775	3.08717
4qyg	A		6	TRUE	3	FALSE	../../data/processed/pfam_structures/extracted_domains_filtered/PF00069/4qyg_A.pdb	1.01067	2.04536
4gcj	A		13	FALSE	3	FALSE	../../data/processed/pfam_structures/extracted_domains_filtered/PF00069/4gcj_A.pdb	-6.08244	4.89249
7a49	B		117	FALSE	3	FALSE	../../data/processed/pfam_structures/extracted_domains_filtered/PF00069/7a49_B.pdb	-8.48062	-3.67607
6guc	C	351	-1	FALSE	3	FALSE	../../data/processed/pfam_structures/extracted_domains_filtered/PF00069/6guc_C.pdb	-4.36117	0.34615
3g51	A		37	FALSE	3	FALSE	../../data/processed/pfam_structures/extracted_domains_filtered/PF00069/3g51_A.pdb	8.99507	1.23548
4yuq	A		58	FALSE	3	FALSE	../../data/processed/pfam_structures/extracted_domains_filtered/PF00069/4yuq_A.pdb	6.85195	2.33398
1unh	A		62	FALSE	3	FALSE	../../data/processed/pfam_structures/extracted_domains_filtered/PF00069/1unh_A.pdb	-3.42049	-0.270849
3ggf	A		13	FALSE	3	FALSE	../../data/processed/pfam_structures/extracted_domains_filtered/PF00069/3ggf_A.pdb	2.29721	5.76274
7r9p	B		12	FALSE	3	FALSE	../../data/processed/pfam_structures/extracted_domains_filtered/PF00069/7r9p_B.pdb	0.972959	5.27251
6ruu	B		-1	FALSE	3	TRUE	../../data/processed/pfam_structures/extracted_domains_filtered/PF00069/6ruu_B.pdb	-0.0342602	1.72516
6b2q	B	432	91	FALSE	3	FALSE	../../data/processed/pfam_structures/extracted_domains_filtered/PF00069/6b2q_B.pdb	0.278552	-1.26983
2qur	A	352	96	FALSE	3	FALSE	../../data/processed/pfam_structures/extracted_domains_filtered/PF00069/2qur_A.pdb	7.52785	-6.71367
3lfs	A		13	FALSE	1	FALSE	../../data/processed/pfam_structures/extracted_domains_filtered/PF00069/3lfs_A.pdb	-5.20192	7.51861
5oth	B		109	FALSE	3	FALSE	../../data/processed/pfam_structures/extracted_domains_filtered/PF00069/5oth_B.pdb	-6.62263	-3.74918
2f9g	A		-1	FALSE	3	FALSE	../../data/processed/pfam_structures/extracted_domains_filtered/PF00069/2f9g_A.pdb	-3.23004	1.09658
6c9f	A	352	94	FALSE	3	FALSE	../../data/processed/pfam_structures/extracted_domains_filtered/PF00069/6c9f_A.pdb	5.24079	0.678213
3k2l	A	10,352,353,447,484	106	FALSE	3	FALSE	../../data/processed/pfam_structures/extracted_domains_filtered/PF00069/3k2l_A.pdb	-11.1609	-4.99068
5ap0	A	358	3	FALSE	3	FALSE	../../data/processed/pfam_structures/extracted_domains_filtered/PF00069/5ap0_A.pdb	5.11349	0.697594
4oti	A		25	FALSE	3	FALSE	../../data/processed/pfam_structures/extracted_domains_filtered/PF00069/4oti_A.pdb	7.76372	-3.86617
3e8c	B	352	84	TRUE	3	FALSE	../../data/processed/pfam_structures/extracted_domains_filtered/PF00069/3e8c_B.pdb	9.57602	-6.68445
5os7	B		109	FALSE	3	FALSE	../../data/processed/pfam_structures/extracted_domains_filtered/PF00069/5os7_B.pdb	-6.34545	-3.55126
1oi9	C	351	81	FALSE	3	FALSE	../../data/processed/pfam_structures/extracted_domains_filtered/PF00069/1oi9_C.pdb	-3.91379	3.95083
3zhp	D		63	FALSE	3	FALSE	../../data/processed/pfam_structures/extracted_domains_filtered/PF00069/3zhp_D.pdb	3.73304	0.821923
4q5j	A	346,349,351,379	69	FALSE	3	FALSE	../../data/processed/pfam_structures/extracted_domains_filtered/PF00069/4q5j_A.pdb	-2.62092	-0.365151
5oat	C	61	38	FALSE	3	FALSE	../../data/processed/pfam_structures/extracted_domains_filtered/PF00069/5oat_C.pdb	2.17224	-0.557877
2w1e	A		49	FALSE	3	FALSE	../../data/processed/pfam_structures/extracted_domains_filtered/PF00069/2w1e_A.pdb	7.18497	0.0323795
6ib2	A		40	TRUE	3	FALSE	../../data/processed/pfam_structures/extracted_domains_filtered/PF00069/6ib2_A.pdb	4.34044	4.90147
3com	B	312,352	85	TRUE	3	FALSE	../../data/processed/pfam_structures/extracted_domains_filtered/PF00069/3com_B.pdb	-0.658622	0.604596
3h0z	C		49	FALSE	3	FALSE	../../data/processed/pfam_structures/extracted_domains_filtered/PF00069/3h0z_C.pdb	3.65269	3.35462
4hok	I		35	FALSE	3	FALSE	../../data/processed/pfam_structures/extracted_domains_filtered/PF00069/4hok_I.pdb	6.29589	-2.15329
2wzj	E		92	TRUE	3	FALSE	../../data/processed/pfam_structures/extracted_domains_filtered/PF00069/2wzj_E.pdb	2.51856	2.08103
4j71	A	353	5	FALSE	3	FALSE	../../data/processed/pfam_structures/extracted_domains_filtered/PF00069/4j71_A.pdb	-4.17966	2.85648
1oit	A		13	TRUE	1	FALSE	../../data/processed/pfam_structures/extracted_domains_filtered/PF00069/1oit_A.pdb	-6.18778	9.9223
4ach	A		5	FALSE	3	FALSE	../../data/processed/pfam_structures/extracted_domains_filtered/PF00069/4ach_A.pdb	-6.25196	2.04715
6paw	E		30	FALSE	3	FALSE	../../data/processed/pfam_structures/extracted_domains_filtered/PF00069/6paw_E.pdb	6.44244	0.255505
5oty	A		120	TRUE	3	FALSE	../../data/processed/pfam_structures/extracted_domains_filtered/PF00069/5oty_A.pdb	-7.41524	-5.36115
7bk2	A		6	FALSE	3	FALSE	../../data/processed/pfam_structures/extracted_domains_filtered/PF00069/7bk2_A.pdb	1.77528	2.20183
5jq5	A		13	FALSE	1	FALSE	../../data/processed/pfam_structures/extracted_domains_filtered/PF00069/5jq5_A.pdb	-8.62208	11.1957
6t8x	C		44	FALSE	3	FALSE	../../data/processed/pfam_structures/extracted_domains_filtered/PF00069/6t8x_C.pdb	3.71386	1.47081
2w0j	A		10	FALSE	3	FALSE	../../data/processed/pfam_structures/extracted_domains_filtered/PF00069/2w0j_A.pdb	4.48771	5.20945
3owp	A	352	96	FALSE	3	FALSE	../../data/processed/pfam_structures/extracted_domains_filtered/PF00069/3owp_A.pdb	9.64796	-6.99346
6kmh	B		60	FALSE	3	FALSE	../../data/processed/pfam_structures/extracted_domains_filtered/PF00069/6kmh_B.pdb	2.67827	-0.200923
3r2b	G		45	FALSE	3	FALSE	../../data/processed/pfam_structures/extracted_domains_filtered/PF00069/3r2b_G.pdb	9.33718	1.82417
5uox	B		33	FALSE	3	TRUE	../../data/processed/pfam_structures/extracted_domains_filtered/PF00069/5uox_B.pdb	-1.24698	3.97973
4qta	A		77	FALSE	3	FALSE	../../data/processed/pfam_structures/extracted_domains_filtered/PF00069/4qta_A.pdb	-2.76137	-0.12278
4tnb	A		75	FALSE	3	FALSE	../../data/processed/pfam_structures/extracted_domains_filtered/PF00069/4tnb_A.pdb	4.86025	-2.84904
2cci	A	351	82	FALSE	3	FALSE	../../data/processed/pfam_structures/extracted_domains_filtered/PF00069/2cci_A.pdb	-5.2367	-0.433149
3agl	A	352	87	TRUE	3	FALSE	../../data/processed/pfam_structures/extracted_domains_filtered/PF00069/3agl_A.pdb	7.31991	-5.19667
5ukk	A		51	FALSE	3	FALSE	../../data/processed/pfam_structures/extracted_domains_filtered/PF00069/5ukk_A.pdb	3.34865	-4.34697
5n68	A		103	FALSE	3	FALSE	../../data/processed/pfam_structures/extracted_domains_filtered/PF00069/5n68_A.pdb	-0.6835	3.11154
3wil	A		121	FALSE	3	FALSE	../../data/processed/pfam_structures/extracted_domains_filtered/PF00069/3wil_A.pdb	-7.61716	-3.27328
6qau	B		47	TRUE	3	FALSE	../../data/processed/pfam_structures/extracted_domains_filtered/PF00069/6qau_B.pdb	5.92085	1.85327
5a3x	D	353	111	FALSE	3	FALSE	../../data/processed/pfam_structures/extracted_domains_filtered/PF00069/5a3x_D.pdb	-6.2528	-6.17091
6w3c	D	346,348,351	21	FALSE	3	FALSE	../../data/processed/pfam_structures/extracted_domains_filtered/PF00069/6w3c_D.pdb	2.14527	0.0190795
6i5l	A		101	FALSE	3	FALSE	../../data/processed/pfam_structures/extracted_domains_filtered/PF00069/6i5l_A.pdb	-6.37954	-6.97752
6rq4	A		77	FALSE	3	FALSE	../../data/processed/pfam_structures/extracted_domains_filtered/PF00069/6rq4_A.pdb	-6.90812	-2.50988
7m0l	A		12	TRUE	3	FALSE	../../data/processed/pfam_structures/extracted_domains_filtered/PF00069/7m0l_A.pdb	-0.746923	2.93762
4rgj	A		58	FALSE	3	FALSE	../../data/processed/pfam_structures/extracted_domains_filtered/PF00069/4rgj_A.pdb	4.20479	5.83391
7opo	K		37	FALSE	3	FALSE	../../data/processed/pfam_structures/extracted_domains_filtered/PF00069/7opo_K.pdb	9.15141	-2.09371
7a55	B	353	-1	FALSE	3	FALSE	../../data/processed/pfam_structures/extracted_domains_filtered/PF00069/7a55_B.pdb	-9.90545	-8.9658
2w4j	A		23	TRUE	3	TRUE	../../data/processed/pfam_structures/extracted_domains_filtered/PF00069/2w4j_A.pdb	2.32447	-2.13057
2x8e	A		6	FALSE	3	FALSE	../../data/processed/pfam_structures/extracted_domains_filtered/PF00069/2x8e_A.pdb	3.1166	-0.878374
3oc1	A		103	FALSE	3	FALSE	../../data/processed/pfam_structures/extracted_domains_filtered/PF00069/3oc1_A.pdb	-3.1673	4.27447
1fin	C		80	FALSE	3	FALSE	../../data/processed/pfam_structures/extracted_domains_filtered/PF00069/1fin_C.pdb	-4.7762	3.43484
5vcy	A		4	TRUE	3	FALSE	../../data/processed/pfam_structures/extracted_domains_filtered/PF00069/5vcy_A.pdb	-0.477854	0.580303
4nct	D	353	111	FALSE	3	FALSE	../../data/processed/pfam_structures/extracted_domains_filtered/PF00069/4nct_D.pdb	-8.71114	-10.0064
5h8b	B		117	FALSE	3	FALSE	../../data/processed/pfam_structures/extracted_domains_filtered/PF00069/5h8b_B.pdb	-8.37769	-1.94523
5os8	A		120	FALSE	3	FALSE	../../data/processed/pfam_structures/extracted_domains_filtered/PF00069/5os8_A.pdb	-6.41671	-7.84605
3h30	B		116	FALSE	3	FALSE	../../data/processed/pfam_structures/extracted_domains_filtered/PF00069/3h30_B.pdb	-7.51728	-4.14222
3bhy	A		23	FALSE	3	FALSE	../../data/processed/pfam_structures/extracted_domains_filtered/PF00069/3bhy_A.pdb	4.20569	-1.04553
4l6q	B		54	FALSE	3	FALSE	../../data/processed/pfam_structures/extracted_domains_filtered/PF00069/4l6q_B.pdb	0.157779	-1.16152
3flz	A		99	FALSE	3	FALSE	../../data/processed/pfam_structures/extracted_domains_filtered/PF00069/3flz_A.pdb	-6.96083	0.485212
6brc	B		11	FALSE	3	FALSE	../../data/processed/pfam_structures/extracted_domains_filtered/PF00069/6brc_B.pdb	6.79175	-1.93409
4i3z	C	351	81	FALSE	3	FALSE	../../data/processed/pfam_structures/extracted_domains_filtered/PF00069/4i3z_C.pdb	-9.53989	1.53009
6d3k	B		-1	FALSE	3	FALSE	../../data/processed/pfam_structures/extracted_domains_filtered/PF00069/6d3k_B.pdb	3.25768	3.00297
5vdk	A		16	FALSE	3	FALSE	../../data/processed/pfam_structures/extracted_domains_filtered/PF00069/5vdk_A.pdb	1.13677	-1.98995
6cqf	A		12	FALSE	3	FALSE	../../data/processed/pfam_structures/extracted_domains_filtered/PF00069/6cqf_A.pdb	0.279071	2.52606
1fmo	E	352	96	FALSE	3	FALSE	../../data/processed/pfam_structures/extracted_domains_filtered/PF00069/1fmo_E.pdb	7.32619	-7.13657
4kik	B	309,352	-1	FALSE	3	FALSE	../../data/processed/pfam_structures/extracted_domains_filtered/PF00069/4kik_B.pdb	-0.850005	-0.900926
4ez7	A		13	FALSE	3	FALSE	../../data/processed/pfam_structures/extracted_domains_filtered/PF00069/4ez7_A.pdb	-5.84308	2.80156
3zut	B		46	FALSE	3	FALSE	../../data/processed/pfam_structures/extracted_domains_filtered/PF00069/3zut_B.pdb	3.47683	1.47811
5r8w	A		66	FALSE	3	FALSE	../../data/processed/pfam_structures/extracted_domains_filtered/PF00069/5r8w_A.pdb	-7.90873	4.56705
3orm	A		61	FALSE	3	TRUE	../../data/processed/pfam_structures/extracted_domains_filtered/PF00069/3orm_A.pdb	2.75883	1.14853
7bdo	A		103	FALSE	3	FALSE	../../data/processed/pfam_structures/extracted_domains_filtered/PF00069/7bdo_A.pdb	-2.78647	4.63595
2whb	C		79	FALSE	3	FALSE	../../data/processed/pfam_structures/extracted_domains_filtered/PF00069/2whb_C.pdb	-7.77092	5.22408
4qo9	B	352	63	FALSE	3	FALSE	../../data/processed/pfam_structures/extracted_domains_filtered/PF00069/4qo9_B.pdb	4.10867	0.838712
4yu2	C	353	110	FALSE	3	FALSE	../../data/processed/pfam_structures/extracted_domains_filtered/PF00069/4yu2_C.pdb	-12.1532	-10.3957
3p1a	A		4	FALSE	3	TRUE	../../data/processed/pfam_structures/extracted_domains_filtered/PF00069/3p1a_A.pdb	1.16797	2.80433
6e9l	A	352	87	FALSE	3	FALSE	../../data/processed/pfam_structures/extracted_domains_filtered/PF00069/6e9l_A.pdb	7.31543	-5.12349
3dt1	A		99	FALSE	3	FALSE	../../data/processed/pfam_structures/extracted_domains_filtered/PF00069/3dt1_A.pdb	-7.13763	0.231485
7fht	B	353	-1	FALSE	3	TRUE	../../data/processed/pfam_structures/extracted_domains_filtered/PF00069/7fht_B.pdb	-11.0793	-10.1154
4kbk	A		35	FALSE	3	FALSE	../../data/processed/pfam_structures/extracted_domains_filtered/PF00069/4kbk_A.pdb	4.00152	-3.55761
5n3k	A	215,352	87	FALSE	3	FALSE	../../data/processed/pfam_structures/extracted_domains_filtered/PF00069/5n3k_A.pdb	9.58557	-5.93641
5eym	A		43	FALSE	3	TRUE	../../data/processed/pfam_structures/extracted_domains_filtered/PF00069/5eym_A.pdb	4.25454	5.02658
3fme	A		-1	FALSE	3	FALSE	../../data/processed/pfam_structures/extracted_domains_filtered/PF00069/3fme_A.pdb	7.78756	3.93251
6in4	A		23	FALSE	3	FALSE	../../data/processed/pfam_structures/extracted_domains_filtered/PF00069/6in4_A.pdb	5.19452	-1.99731
3dnd	A	352	96	FALSE	3	FALSE	../../data/processed/pfam_structures/extracted_domains_filtered/PF00069/3dnd_A.pdb	8.66707	-7.06053
2duv	A		13	FALSE	1	FALSE	../../data/processed/pfam_structures/extracted_domains_filtered/PF00069/2duv_A.pdb	-5.82067	9.42405
7ovl	A		40	FALSE	3	FALSE	../../data/processed/pfam_structures/extracted_domains_filtered/PF00069/7ovl_A.pdb	2.69595	1.30551
1g3n	A		90	FALSE	3	FALSE	../../data/processed/pfam_structures/extracted_domains_filtered/PF00069/1g3n_A.pdb	-2.18127	0.0730334
2xkd	A		18	FALSE	3	FALSE	../../data/processed/pfam_structures/extracted_domains_filtered/PF00069/2xkd_A.pdb	6.07641	5.44331
4tn6	B		35	FALSE	3	FALSE	../../data/processed/pfam_structures/extracted_domains_filtered/PF00069/4tn6_B.pdb	2.64043	-4.73975
4fkq	A		13	TRUE	1	TRUE	../../data/processed/pfam_structures/extracted_domains_filtered/PF00069/4fkq_A.pdb	-6.747	9.741
1vyw	C		80	TRUE	3	FALSE	../../data/processed/pfam_structures/extracted_domains_filtered/PF00069/1vyw_C.pdb	-4.79726	2.26696
2f7e	E		87	FALSE	3	FALSE	../../data/processed/pfam_structures/extracted_domains_filtered/PF00069/2f7e_E.pdb	9.19424	-7.48085
3r2b	E		45	TRUE	3	FALSE	../../data/processed/pfam_structures/extracted_domains_filtered/PF00069/3r2b_E.pdb	8.22878	0.739371
4mq2	A	353	110	FALSE	-1	FALSE	../../data/processed/pfam_structures/extracted_domains_filtered/PF00069/4mq2_A.pdb	-9.99522	-12.3742
3op5	B		2	FALSE	3	FALSE	../../data/processed/pfam_structures/extracted_domains_filtered/PF00069/3op5_B.pdb	-2.18808	-2.38487
7ksj	A		22	FALSE	3	FALSE	../../data/processed/pfam_structures/extracted_domains_filtered/PF00069/7ksj_A.pdb	-4.18982	-1.75336
6rch	A		35	FALSE	3	FALSE	../../data/processed/pfam_structures/extracted_domains_filtered/PF00069/6rch_A.pdb	5.55669	-4.87584
3lij	A		58	FALSE	3	FALSE	../../data/processed/pfam_structures/extracted_domains_filtered/PF00069/3lij_A.pdb	3.34867	3.28114
4rvk	A		6	TRUE	3	FALSE	../../data/processed/pfam_structures/extracted_domains_filtered/PF00069/4rvk_A.pdb	1.39687	3.25838
6g33	A	357,358	101	FALSE	3	FALSE	../../data/processed/pfam_structures/extracted_domains_filtered/PF00069/6g33_A.pdb	-7.41936	-9.06379
7chn	A	345,346,347,358	3	FALSE	3	FALSE	../../data/processed/pfam_structures/extracted_domains_filtered/PF00069/7chn_A.pdb	7.41087	1.86865
4yga	G		58	FALSE	3	FALSE	../../data/processed/pfam_structures/extracted_domains_filtered/PF00069/4yga_G.pdb	3.65423	4.57401
3d7z	A		99	FALSE	3	FALSE	../../data/processed/pfam_structures/extracted_domains_filtered/PF00069/3d7z_A.pdb	-8.63845	2.03199
4uzh	A		49	TRUE	3	TRUE	../../data/processed/pfam_structures/extracted_domains_filtered/PF00069/4uzh_A.pdb	5.27502	-1.40168
5vlo	A		67	FALSE	3	FALSE	../../data/processed/pfam_structures/extracted_domains_filtered/PF00069/5vlo_A.pdb	6.90054	-1.91561
4a7c	A	566	0	FALSE	3	FALSE	../../data/processed/pfam_structures/extracted_domains_filtered/PF00069/4a7c_A.pdb	1.94428	-2.18532
7jxx	A		19	FALSE	3	FALSE	../../data/processed/pfam_structures/extracted_domains_filtered/PF00069/7jxx_A.pdb	0.975985	-0.89806
3d5w	A	352	50	FALSE	3	FALSE	../../data/processed/pfam_structures/extracted_domains_filtered/PF00069/3d5w_A.pdb	3.77644	0.318383
6hmr	B		35	TRUE	3	FALSE	../../data/processed/pfam_structures/extracted_domains_filtered/PF00069/6hmr_B.pdb	6.03798	-3.42185
5b2l	A		40	FALSE	3	FALSE	../../data/processed/pfam_structures/extracted_domains_filtered/PF00069/5b2l_A.pdb	0.10151	0.323031
7p7g	B	425	35	FALSE	3	FALSE	../../data/processed/pfam_structures/extracted_domains_filtered/PF00069/7p7g_B.pdb	4.56185	-6.58233
2x1n	C		79	TRUE	3	FALSE	../../data/processed/pfam_structures/extracted_domains_filtered/PF00069/2x1n_C.pdb	-6.27482	4.71776
5lxd	A	353	106	FALSE	3	FALSE	../../data/processed/pfam_structures/extracted_domains_filtered/PF00069/5lxd_A.pdb	-10.5105	-7.63998
5mqv	B		35	FALSE	3	FALSE	../../data/processed/pfam_structures/extracted_domains_filtered/PF00069/5mqv_B.pdb	6.75672	-6.20496
6ckx	C	351	74	FALSE	3	FALSE	../../data/processed/pfam_structures/extracted_domains_filtered/PF00069/6ckx_C.pdb	-4.18334	0.904285
1jvp	P		13	FALSE	-1	FALSE	../../data/processed/pfam_structures/extracted_domains_filtered/PF00069/1jvp_P.pdb	-0.493519	10.6363
4fv8	A		72	TRUE	3	TRUE	../../data/processed/pfam_structures/extracted_domains_filtered/PF00069/4fv8_A.pdb	-4.54084	0.383557
7axw	A	352	71	FALSE	3	FALSE	../../data/processed/pfam_structures/extracted_domains_filtered/PF00069/7axw_A.pdb	9.0648	-6.40959
3nnx	A	353	99	FALSE	3	FALSE	../../data/processed/pfam_structures/extracted_domains_filtered/PF00069/3nnx_A.pdb	-1.19488	3.20275
3tnw	A	351	82	TRUE	3	FALSE	../../data/processed/pfam_structures/extracted_domains_filtered/PF00069/3tnw_A.pdb	-5.21084	2.44897
5wax	A		46	FALSE	3	FALSE	../../data/processed/pfam_structures/extracted_domains_filtered/PF00069/5wax_A.pdb	1.03426	-1.47646
5lpv	A	346,349,351	69	TRUE	3	FALSE	../../data/processed/pfam_structures/extracted_domains_filtered/PF00069/5lpv_A.pdb	0.705062	-2.21704
6g9j	A		77	FALSE	3	FALSE	../../data/processed/pfam_structures/extracted_domains_filtered/PF00069/6g9j_A.pdb	-6.46605	-3.51357
7dg4	A	353,484	106	FALSE	-1	FALSE	../../data/processed/pfam_structures/extracted_domains_filtered/PF00069/7dg4_A.pdb	-12.202	-2.74739
1oiu	C	351	78	FALSE	3	FALSE	../../data/processed/pfam_structures/extracted_domains_filtered/PF00069/1oiu_C.pdb	0.613128	2.03466
5k4j	A		13	FALSE	1	FALSE	../../data/processed/pfam_structures/extracted_domains_filtered/PF00069/5k4j_A.pdb	-5.13383	9.48332
1wcc	A		13	TRUE	1	FALSE	../../data/processed/pfam_structures/extracted_domains_filtered/PF00069/1wcc_A.pdb	-5.07457	10.0117
7up8	B		55	TRUE	3	FALSE	../../data/processed/pfam_structures/extracted_domains_filtered/PF00069/7up8_B.pdb	8.1185	4.71326
3pxq	A		13	FALSE	1	FALSE	../../data/processed/pfam_structures/extracted_domains_filtered/PF00069/3pxq_A.pdb	-6.48756	7.1006
4s33	A		77	FALSE	3	FALSE	../../data/processed/pfam_structures/extracted_domains_filtered/PF00069/4s33_A.pdb	-4.93663	-3.73611
2gtn	A		102	FALSE	3	FALSE	../../data/processed/pfam_structures/extracted_domains_filtered/PF00069/2gtn_A.pdb	-2.83961	1.37499
6yti	A		101	FALSE	3	FALSE	../../data/processed/pfam_structures/extracted_domains_filtered/PF00069/6yti_A.pdb	-8.97923	-5.37802
5hnb	A		41	FALSE	3	FALSE	../../data/processed/pfam_structures/extracted_domains_filtered/PF00069/5hnb_A.pdb	-4.95737	1.49685
4crs	A	215,352	25	FALSE	3	FALSE	../../data/processed/pfam_structures/extracted_domains_filtered/PF00069/4crs_A.pdb	7.24607	-5.70694
4kkh	A		22	TRUE	3	FALSE	../../data/processed/pfam_structures/extracted_domains_filtered/PF00069/4kkh_A.pdb	-1.99453	-2.68488
3w1f	A		3	FALSE	3	FALSE	../../data/processed/pfam_structures/extracted_domains_filtered/PF00069/3w1f_A.pdb	5.90477	2.12371
5efq	A	351	74	FALSE	3	FALSE	../../data/processed/pfam_structures/extracted_domains_filtered/PF00069/5efq_A.pdb	-5.43554	1.80964
3oz6	B		-1	FALSE	3	FALSE	../../data/processed/pfam_structures/extracted_domains_filtered/PF00069/3oz6_B.pdb	-6.41405	-0.0241796
6d3k	C		-1	FALSE	3	TRUE	../../data/processed/pfam_structures/extracted_domains_filtered/PF00069/6d3k_C.pdb	3.20179	2.32933
7fhs	B	353	111	FALSE	3	FALSE	../../data/processed/pfam_structures/extracted_domains_filtered/PF00069/7fhs_B.pdb	-11.6902	-9.99853
1kob	A		-1	FALSE	3	FALSE	../../data/processed/pfam_structures/extracted_domains_filtered/PF00069/1kob_A.pdb	5.45632	-0.931978
2vtl	A		13	FALSE	1	FALSE	../../data/processed/pfam_structures/extracted_domains_filtered/PF00069/2vtl_A.pdb	-8.6911	10.7408
6pk6	A	353	107	FALSE	3	FALSE	../../data/processed/pfam_structures/extracted_domains_filtered/PF00069/6pk6_A.pdb	-6.33349	-3.36287
6i5h	A		101	FALSE	3	FALSE	../../data/processed/pfam_structures/extracted_domains_filtered/PF00069/6i5h_A.pdb	-6.79637	-8.40216
7ctv	B		97	FALSE	3	FALSE	../../data/processed/pfam_structures/extracted_domains_filtered/PF00069/7ctv_B.pdb	-4.11665	2.04498
3hyh	B		111	FALSE	3	FALSE	../../data/processed/pfam_structures/extracted_domains_filtered/PF00069/3hyh_B.pdb	5.87349	4.45388
6csw	D		17	FALSE	3	FALSE	../../data/processed/pfam_structures/extracted_domains_filtered/PF00069/6csw_D.pdb	-0.123656	-3.14699
1ke7	A		13	TRUE	1	FALSE	../../data/processed/pfam_structures/extracted_domains_filtered/PF00069/1ke7_A.pdb	-4.93039	9.69881
4lg4	C		85	TRUE	3	FALSE	../../data/processed/pfam_structures/extracted_domains_filtered/PF00069/4lg4_C.pdb	-2.03125	1.13881
3uo4	A		49	TRUE	3	FALSE	../../data/processed/pfam_structures/extracted_domains_filtered/PF00069/3uo4_A.pdb	3.67532	-0.0977965
4f7l	A		41	FALSE	3	FALSE	../../data/processed/pfam_structures/extracted_domains_filtered/PF00069/4f7l_A.pdb	-6.1908	4.50567
4aot	A		86	FALSE	3	FALSE	../../data/processed/pfam_structures/extracted_domains_filtered/PF00069/4aot_A.pdb	1.60488	2.27675
7ovm	A		40	FALSE	3	FALSE	../../data/processed/pfam_structures/extracted_domains_filtered/PF00069/7ovm_A.pdb	0.995039	1.76016
2hak	C		92	FALSE	3	TRUE	../../data/processed/pfam_structures/extracted_domains_filtered/PF00069/2hak_C.pdb	4.71866	2.81262
4yom	B		106	FALSE	3	FALSE	../../data/processed/pfam_structures/extracted_domains_filtered/PF00069/4yom_B.pdb	1.79671	1.68763
5r9h	A		65	FALSE	3	FALSE	../../data/processed/pfam_structures/extracted_domains_filtered/PF00069/5r9h_A.pdb	-7.02407	3.36369
4u44	B		39	FALSE	3	FALSE	../../data/processed/pfam_structures/extracted_domains_filtered/PF00069/4u44_B.pdb	-2.45824	1.44109
3nie	B		111	FALSE	3	FALSE	../../data/processed/pfam_structures/extracted_domains_filtered/PF00069/3nie_B.pdb	-4.14462	-5.48409
2hog	A		6	FALSE	3	FALSE	../../data/processed/pfam_structures/extracted_domains_filtered/PF00069/2hog_A.pdb	2.59175	3.62492
5kpl	B	353	5	TRUE	3	FALSE	../../data/processed/pfam_structures/extracted_domains_filtered/PF00069/5kpl_B.pdb	-0.994506	1.68171
3ns9	A		13	FALSE	1	FALSE	../../data/processed/pfam_structures/extracted_domains_filtered/PF00069/3ns9_A.pdb	-6.05614	11.8577
6eir	C	353	111	TRUE	3	FALSE	../../data/processed/pfam_structures/extracted_domains_filtered/PF00069/6eir_C.pdb	-8.22929	-9.40669
2fum	C		61	FALSE	3	FALSE	../../data/processed/pfam_structures/extracted_domains_filtered/PF00069/2fum_C.pdb	2.13272	0.962524
4qpa	A	218	76	TRUE	3	FALSE	../../data/processed/pfam_structures/extracted_domains_filtered/PF00069/4qpa_A.pdb	-0.78257	-2.22259
6g9n	A		77	FALSE	3	FALSE	../../data/processed/pfam_structures/extracted_domains_filtered/PF00069/6g9n_A.pdb	-4.97359	-3.91646
2bpm	C		80	FALSE	3	FALSE	../../data/processed/pfam_structures/extracted_domains_filtered/PF00069/2bpm_C.pdb	-6.25794	3.89716
4nm3	A		5	FALSE	3	FALSE	../../data/processed/pfam_structures/extracted_domains_filtered/PF00069/4nm3_A.pdb	-1.79382	-0.443298
5cwz	B		64	FALSE	3	TRUE	../../data/processed/pfam_structures/extracted_domains_filtered/PF00069/5cwz_B.pdb	-0.941405	3.64816
3ori	D		61	FALSE	3	FALSE	../../data/processed/pfam_structures/extracted_domains_filtered/PF00069/3ori_D.pdb	1.31048	-2.14385
4alv	A		0	FALSE	3	FALSE	../../data/processed/pfam_structures/extracted_domains_filtered/PF00069/4alv_A.pdb	2.85413	-1.04015
4ij9	A	352	96	TRUE	3	FALSE	../../data/processed/pfam_structures/extracted_domains_filtered/PF00069/4ij9_A.pdb	5.80331	-6.2542
2x7f	C		64	FALSE	3	FALSE	../../data/processed/pfam_structures/extracted_domains_filtered/PF00069/2x7f_C.pdb	0.829097	0.990147
3anq	C	353	111	FALSE	3	FALSE	../../data/processed/pfam_structures/extracted_domains_filtered/PF00069/3anq_C.pdb	-10.3368	-11.6303
3zh8	A	352	25	FALSE	3	FALSE	../../data/processed/pfam_structures/extracted_domains_filtered/PF00069/3zh8_A.pdb	6.84391	-0.737348
1fvv	A		80	FALSE	3	TRUE	../../data/processed/pfam_structures/extracted_domains_filtered/PF00069/1fvv_A.pdb	-6.69065	1.40739
4aot	B		86	FALSE	3	FALSE	../../data/processed/pfam_structures/extracted_domains_filtered/PF00069/4aot_B.pdb	0.272494	1.61623
4zjj	A		-1	FALSE	3	TRUE	../../data/processed/pfam_structures/extracted_domains_filtered/PF00069/4zjj_A.pdb	2.07646	2.2433
4bib	A		33	FALSE	3	TRUE	../../data/processed/pfam_structures/extracted_domains_filtered/PF00069/4bib_A.pdb	1.18602	3.51152
6snx	A	215,352	87	TRUE	3	FALSE	../../data/processed/pfam_structures/extracted_domains_filtered/PF00069/6snx_A.pdb	7.64121	-6.07739
7p7f	C	425	34	TRUE	3	TRUE	../../data/processed/pfam_structures/extracted_domains_filtered/PF00069/7p7f_C.pdb	3.84096	-4.59237
3qtx	A		13	FALSE	1	FALSE	../../data/processed/pfam_structures/extracted_domains_filtered/PF00069/3qtx_A.pdb	-8.72067	9.45378
2oxy	B		113	FALSE	3	FALSE	../../data/processed/pfam_structures/extracted_domains_filtered/PF00069/2oxy_B.pdb	-5.36682	-3.16982
1xh8	A	352	96	FALSE	3	FALSE	../../data/processed/pfam_structures/extracted_domains_filtered/PF00069/1xh8_A.pdb	7.48009	-10.0795
2fum	D		61	FALSE	3	TRUE	../../data/processed/pfam_structures/extracted_domains_filtered/PF00069/2fum_D.pdb	2.24101	2.05282
7ajs	B	353	-1	FALSE	3	FALSE	../../data/processed/pfam_structures/extracted_domains_filtered/PF00069/7ajs_B.pdb	-11.8243	-8.72144
4fsr	A		6	FALSE	3	FALSE	../../data/processed/pfam_structures/extracted_domains_filtered/PF00069/4fsr_A.pdb	0.550854	4.6988
4zy6	A		28	TRUE	3	FALSE	../../data/processed/pfam_structures/extracted_domains_filtered/PF00069/4zy6_A.pdb	0.95297	5.14895
5oat	E	61	38	FALSE	3	TRUE	../../data/processed/pfam_structures/extracted_domains_filtered/PF00069/5oat_E.pdb	1.68109	0.143088
7nxj	C	351	74	TRUE	3	FALSE	../../data/processed/pfam_structures/extracted_domains_filtered/PF00069/7nxj_C.pdb	-7.58313	-0.203492
2h34	B		-1	FALSE	3	FALSE	../../data/processed/pfam_structures/extracted_domains_filtered/PF00069/2h34_B.pdb	3.41858	2.603
4dh7	A	215,352	-1	FALSE	3	FALSE	../../data/processed/pfam_structures/extracted_domains_filtered/PF00069/4dh7_A.pdb	8.59724	-10.694
7u33	A		5	TRUE	3	FALSE	../../data/processed/pfam_structures/extracted_domains_filtered/PF00069/7u33_A.pdb	-4.5904	4.54529
4c2w	A	352	15	FALSE	3	FALSE	../../data/processed/pfam_structures/extracted_domains_filtered/PF00069/4c2w_A.pdb	6.38955	-0.690901
5tex	A		0	FALSE	3	FALSE	../../data/processed/pfam_structures/extracted_domains_filtered/PF00069/5tex_A.pdb	1.32991	-0.625981
4bi1	A		3	TRUE	3	FALSE	../../data/processed/pfam_structures/extracted_domains_filtered/PF00069/4bi1_A.pdb	1.96769	4.3948
6g33	B		101	FALSE	3	FALSE	../../data/processed/pfam_structures/extracted_domains_filtered/PF00069/6g33_B.pdb	-7.53914	-8.33909
1j3h	B	352	-1	FALSE	3	FALSE	../../data/processed/pfam_structures/extracted_domains_filtered/PF00069/1j3h_B.pdb	9.72897	-6.03142
4nct	C	291,353	111	FALSE	3	FALSE	../../data/processed/pfam_structures/extracted_domains_filtered/PF00069/4nct_C.pdb	-10.1355	-11.2135
7ccw	A		23	TRUE	3	FALSE	../../data/processed/pfam_structures/extracted_domains_filtered/PF00069/7ccw_A.pdb	3.38136	0.303004
3axw	A		-1	FALSE	3	FALSE	../../data/processed/pfam_structures/extracted_domains_filtered/PF00069/3axw_A.pdb	-5.73962	-2.92344
6hhg	A		31	FALSE	3	FALSE	../../data/processed/pfam_structures/extracted_domains_filtered/PF00069/6hhg_A.pdb	10.1519	-0.706164
1pxk	A		13	FALSE	1	FALSE	../../data/processed/pfam_structures/extracted_domains_filtered/PF00069/1pxk_A.pdb	-6.19813	8.05158
2bmc	A		49	FALSE	3	FALSE	../../data/processed/pfam_structures/extracted_domains_filtered/PF00069/2bmc_A.pdb	3.57117	3.26998
2r9s	A		22	TRUE	3	FALSE	../../data/processed/pfam_structures/extracted_domains_filtered/PF00069/2r9s_A.pdb	-1.59677	-0.891811
5d7a	A		64	FALSE	3	FALSE	../../data/processed/pfam_structures/extracted_domains_filtered/PF00069/5d7a_A.pdb	-0.0595361	2.81535
3kxn	A		113	FALSE	3	FALSE	../../data/processed/pfam_structures/extracted_domains_filtered/PF00069/3kxn_A.pdb	-3.81196	-1.73358
5ct0	B		109	FALSE	3	FALSE	../../data/processed/pfam_structures/extracted_domains_filtered/PF00069/5ct0_B.pdb	-5.68508	-3.78273
4dit	A	359	5	FALSE	3	FALSE	../../data/processed/pfam_structures/extracted_domains_filtered/PF00069/4dit_A.pdb	0.147376	6.15354
4y8d	A		97	TRUE	3	FALSE	../../data/processed/pfam_structures/extracted_domains_filtered/PF00069/4y8d_A.pdb	7.97436	3.46275
6gmd	A		109	TRUE	3	TRUE	../../data/processed/pfam_structures/extracted_domains_filtered/PF00069/6gmd_A.pdb	-6.43222	-4.20414
5x18	A		35	FALSE	3	FALSE	../../data/processed/pfam_structures/extracted_domains_filtered/PF00069/5x18_A.pdb	4.22422	-2.40427
4wbo	B		75	FALSE	3	TRUE	../../data/processed/pfam_structures/extracted_domains_filtered/PF00069/4wbo_B.pdb	4.13674	-4.57255
3v6r	B		22	FALSE	3	FALSE	../../data/processed/pfam_structures/extracted_domains_filtered/PF00069/3v6r_B.pdb	-0.750594	1.54414
4o22	A	215,352	96	FALSE	3	FALSE	../../data/processed/pfam_structures/extracted_domains_filtered/PF00069/4o22_A.pdb	9.97114	-9.17109
4fii	A	352	24	FALSE	3	FALSE	../../data/processed/pfam_structures/extracted_domains_filtered/PF00069/4fii_A.pdb	-1.64426	0.173127
6bql	A		11	FALSE	3	FALSE	../../data/processed/pfam_structures/extracted_domains_filtered/PF00069/6bql_A.pdb	8.79043	-3.32421
2j90	B	58,589	29	TRUE	3	FALSE	../../data/processed/pfam_structures/extracted_domains_filtered/PF00069/2j90_B.pdb	5.13686	4.38615
5oum	B		109	FALSE	3	FALSE	../../data/processed/pfam_structures/extracted_domains_filtered/PF00069/5oum_B.pdb	-8.46116	-1.79149
4fmq	A		76	FALSE	3	FALSE	../../data/processed/pfam_structures/extracted_domains_filtered/PF00069/4fmq_A.pdb	-4.22075	-3.63857
6flv	A		77	FALSE	3	FALSE	../../data/processed/pfam_structures/extracted_domains_filtered/PF00069/6flv_A.pdb	-5.31777	-1.29
5lxc	B	353	106	FALSE	3	FALSE	../../data/processed/pfam_structures/extracted_domains_filtered/PF00069/5lxc_B.pdb	-10.6555	-6.99493
2y9q	A		-1	FALSE	3	FALSE	../../data/processed/pfam_structures/extracted_domains_filtered/PF00069/2y9q_A.pdb	-5.72348	-2.36312
4enx	A		0	FALSE	3	FALSE	../../data/processed/pfam_structures/extracted_domains_filtered/PF00069/4enx_A.pdb	2.64942	-0.324916
1oir	A		13	FALSE	1	FALSE	../../data/processed/pfam_structures/extracted_domains_filtered/PF00069/1oir_A.pdb	-5.3289	11.4072
6eiv	B	353	111	TRUE	3	FALSE	../../data/processed/pfam_structures/extracted_domains_filtered/PF00069/6eiv_B.pdb	-9.44609	-7.27608
4hgl	A		14	FALSE	3	FALSE	../../data/processed/pfam_structures/extracted_domains_filtered/PF00069/4hgl_A.pdb	4.25842	0.92528
4kbk	B		34	TRUE	3	FALSE	../../data/processed/pfam_structures/extracted_domains_filtered/PF00069/4kbk_B.pdb	4.72494	-5.75697
7qhl	C	351	81	FALSE	3	FALSE	../../data/processed/pfam_structures/extracted_domains_filtered/PF00069/7qhl_C.pdb	-8.37276	5.85035
2chl	A		14	FALSE	3	FALSE	../../data/processed/pfam_structures/extracted_domains_filtered/PF00069/2chl_A.pdb	3.62759	-0.893033
5yf9	X		-1	FALSE	3	FALSE	../../data/processed/pfam_structures/extracted_domains_filtered/PF00069/5yf9_X.pdb	-4.40188	-3.77182
5unp	B		105	TRUE	3	TRUE	../../data/processed/pfam_structures/extracted_domains_filtered/PF00069/5unp_B.pdb	-7.83441	-8.9914
4kin	B		-1	FALSE	3	FALSE	../../data/processed/pfam_structures/extracted_domains_filtered/PF00069/4kin_B.pdb	-7.35479	3.13519
4u40	B		39	FALSE	3	FALSE	../../data/processed/pfam_structures/extracted_domains_filtered/PF00069/4u40_B.pdb	-1.5293	-0.741865
5r9l	A		65	FALSE	3	FALSE	../../data/processed/pfam_structures/extracted_domains_filtered/PF00069/5r9l_A.pdb	-5.06718	4.21804
3p0m	A	352	96	FALSE	3	FALSE	../../data/processed/pfam_structures/extracted_domains_filtered/PF00069/3p0m_A.pdb	9.75747	-6.3982
6hxf	D	312,352	86	FALSE	3	FALSE	../../data/processed/pfam_structures/extracted_domains_filtered/PF00069/6hxf_D.pdb	-1.20382	0.9867
3orx	H	352	8	FALSE	3	FALSE	../../data/processed/pfam_structures/extracted_domains_filtered/PF00069/3orx_H.pdb	8.24372	0.945535
5uor	A		33	FALSE	3	FALSE	../../data/processed/pfam_structures/extracted_domains_filtered/PF00069/5uor_A.pdb	3.70244	1.91383
4nif	D		89	FALSE	3	FALSE	../../data/processed/pfam_structures/extracted_domains_filtered/PF00069/4nif_D.pdb	2.15331	-0.368132
6i5k	A		101	FALSE	3	FALSE	../../data/processed/pfam_structures/extracted_domains_filtered/PF00069/6i5k_A.pdb	-6.21022	-6.61538
6yg1	B		40	FALSE	3	FALSE	../../data/processed/pfam_structures/extracted_domains_filtered/PF00069/6yg1_B.pdb	-1.34326	1.06095
4nst	A	351	74	FALSE	3	FALSE	../../data/processed/pfam_structures/extracted_domains_filtered/PF00069/4nst_A.pdb	-5.81853	4.75941
6r3s	A		41	FALSE	3	TRUE	../../data/processed/pfam_structures/extracted_domains_filtered/PF00069/6r3s_A.pdb	-5.12084	3.43078
2a2a	B		30	FALSE	3	FALSE	../../data/processed/pfam_structures/extracted_domains_filtered/PF00069/2a2a_B.pdb	4.25536	-1.18743
6eif	C	353	111	TRUE	-1	FALSE	../../data/processed/pfam_structures/extracted_domains_filtered/PF00069/6eif_C.pdb	-3.72454	-7.39562
7l26	C		12	FALSE	3	TRUE	../../data/processed/pfam_structures/extracted_domains_filtered/PF00069/7l26_C.pdb	-1.57748	6.1149
3a2c	A		44	TRUE	3	FALSE	../../data/processed/pfam_structures/extracted_domains_filtered/PF00069/3a2c_A.pdb	9.60556	3.10083
3fi3	A		22	FALSE	3	FALSE	../../data/processed/pfam_structures/extracted_domains_filtered/PF00069/3fi3_A.pdb	-0.287284	-0.913211
4a9t	A		10	FALSE	3	FALSE	../../data/processed/pfam_structures/extracted_domains_filtered/PF00069/4a9t_A.pdb	3.63142	3.57593
5r9q	A		66	FALSE	3	FALSE	../../data/processed/pfam_structures/extracted_domains_filtered/PF00069/5r9q_A.pdb	-7.15	4.7155
2z7r	A		-1	FALSE	3	FALSE	../../data/processed/pfam_structures/extracted_domains_filtered/PF00069/2z7r_A.pdb	10.3668	-0.15799
5m4u	A		-1	FALSE	3	FALSE	../../data/processed/pfam_structures/extracted_domains_filtered/PF00069/5m4u_A.pdb	-8.68254	-3.38981
5ors	A	352	49	TRUE	3	TRUE	../../data/processed/pfam_structures/extracted_domains_filtered/PF00069/5ors_A.pdb	1.47906	-0.76042
3rkb	A		13	FALSE	1	FALSE	../../data/processed/pfam_structures/extracted_domains_filtered/PF00069/3rkb_A.pdb	-7.33636	9.03444
2vwi	C		-1	FALSE	3	FALSE	../../data/processed/pfam_structures/extracted_domains_filtered/PF00069/2vwi_C.pdb	-0.609353	-1.79136
6myn	A		9	FALSE	3	FALSE	../../data/processed/pfam_structures/extracted_domains_filtered/PF00069/6myn_A.pdb	2.51768	1.01667
3tv7	D		54	FALSE	3	TRUE	../../data/processed/pfam_structures/extracted_domains_filtered/PF00069/3tv7_D.pdb	-0.859905	1.27705
5ew9	A	351,352	49	FALSE	3	FALSE	../../data/processed/pfam_structures/extracted_domains_filtered/PF00069/5ew9_A.pdb	0.860869	-2.10741
3e3p	B		5	FALSE	3	FALSE	../../data/processed/pfam_structures/extracted_domains_filtered/PF00069/3e3p_B.pdb	-3.09193	-1.21944
3gu6	A		23	FALSE	3	FALSE	../../data/processed/pfam_structures/extracted_domains_filtered/PF00069/3gu6_A.pdb	2.2784	-1.59711
5n4y	A		0	FALSE	3	FALSE	../../data/processed/pfam_structures/extracted_domains_filtered/PF00069/5n4y_A.pdb	1.92181	-2.8739
3mgy	A		103	FALSE	3	FALSE	../../data/processed/pfam_structures/extracted_domains_filtered/PF00069/3mgy_A.pdb	-3.35697	5.50552
6sq1	A	215,352	87	FALSE	3	TRUE	../../data/processed/pfam_structures/extracted_domains_filtered/PF00069/6sq1_A.pdb	7.49973	-5.79136
5r91	A		65	FALSE	3	FALSE	../../data/processed/pfam_structures/extracted_domains_filtered/PF00069/5r91_A.pdb	-8.17053	3.25471
2jld	B		5	FALSE	3	TRUE	../../data/processed/pfam_structures/extracted_domains_filtered/PF00069/2jld_B.pdb	-4.80008	2.05947
3gu4	A		23	TRUE	3	FALSE	../../data/processed/pfam_structures/extracted_domains_filtered/PF00069/3gu4_A.pdb	1.78829	-3.26977
5cyi	C	351	82	FALSE	3	FALSE	../../data/processed/pfam_structures/extracted_domains_filtered/PF00069/5cyi_C.pdb	-3.66548	2.95023
7bu4	A		119	TRUE	3	FALSE	../../data/processed/pfam_structures/extracted_domains_filtered/PF00069/7bu4_A.pdb	-6.12623	-2.7059
7ejv	B	353	106	FALSE	3	FALSE	../../data/processed/pfam_structures/extracted_domains_filtered/PF00069/7ejv_B.pdb	-10.3192	-6.78039
6cqe	B		12	FALSE	3	TRUE	../../data/processed/pfam_structures/extracted_domains_filtered/PF00069/6cqe_B.pdb	1.16279	3.41415
6yg1	A		40	FALSE	3	FALSE	../../data/processed/pfam_structures/extracted_domains_filtered/PF00069/6yg1_A.pdb	-0.280187	2.08938
5xzw	B		113	FALSE	3	FALSE	../../data/processed/pfam_structures/extracted_domains_filtered/PF00069/5xzw_B.pdb	3.62705	6.31926
6z2v	A		104	FALSE	3	FALSE	../../data/processed/pfam_structures/extracted_domains_filtered/PF00069/6z2v_A.pdb	-9.62954	-3.96568
5owq	A		86	FALSE	3	FALSE	../../data/processed/pfam_structures/extracted_domains_filtered/PF00069/5owq_A.pdb	6.30089	7.1649
2btr	A		13	FALSE	1	FALSE	../../data/processed/pfam_structures/extracted_domains_filtered/PF00069/2btr_A.pdb	-7.02389	10.0076
3at4	A		-1	FALSE	3	FALSE	../../data/processed/pfam_structures/extracted_domains_filtered/PF00069/3at4_A.pdb	-5.77321	-2.75246
1ol7	A	351,352	49	FALSE	3	FALSE	../../data/processed/pfam_structures/extracted_domains_filtered/PF00069/1ol7_A.pdb	4.8296	-3.35122
5hkm	A	352	8	TRUE	3	FALSE	../../data/processed/pfam_structures/extracted_domains_filtered/PF00069/5hkm_A.pdb	7.62853	1.24668
3qkk	A	352	52	FALSE	3	FALSE	../../data/processed/pfam_structures/extracted_domains_filtered/PF00069/3qkk_A.pdb	5.48354	-3.91966
6eis	B	353	111	FALSE	3	FALSE	../../data/processed/pfam_structures/extracted_domains_filtered/PF00069/6eis_B.pdb	-8.2707	-9.13775
4fx3	A		81	FALSE	3	FALSE	../../data/processed/pfam_structures/extracted_domains_filtered/PF00069/4fx3_A.pdb	-8.27166	4.69306
5l8j	A		49	FALSE	3	FALSE	../../data/processed/pfam_structures/extracted_domains_filtered/PF00069/5l8j_A.pdb	4.26096	0.781677
5o8v	A		103	FALSE	3	FALSE	../../data/processed/pfam_structures/extracted_domains_filtered/PF00069/5o8v_A.pdb	-1.35375	5.3481
5hvy	A		41	FALSE	3	FALSE	../../data/processed/pfam_structures/extracted_domains_filtered/PF00069/5hvy_A.pdb	-4.22175	3.42273
7rxo	A		13	FALSE	1	FALSE	../../data/processed/pfam_structures/extracted_domains_filtered/PF00069/7rxo_A.pdb	-4.36371	9.02975
3l1s	A		5	FALSE	3	FALSE	../../data/processed/pfam_structures/extracted_domains_filtered/PF00069/3l1s_A.pdb	-1.72809	4.07422
7ncf	A	353,495	107	FALSE	3	FALSE	../../data/processed/pfam_structures/extracted_domains_filtered/PF00069/7ncf_A.pdb	-6.72036	-2.54133
6pjj	C	353	107	FALSE	3	FALSE	../../data/processed/pfam_structures/extracted_domains_filtered/PF00069/6pjj_C.pdb	-9.49016	-3.78918
1yxv	A		0	FALSE	3	FALSE	../../data/processed/pfam_structures/extracted_domains_filtered/PF00069/1yxv_A.pdb	3.52032	-1.14894
6ypn	B		-1	FALSE	3	FALSE	../../data/processed/pfam_structures/extracted_domains_filtered/PF00069/6ypn_B.pdb	-10.6842	-4.23427
3dv3	A		43	FALSE	3	FALSE	../../data/processed/pfam_structures/extracted_domains_filtered/PF00069/3dv3_A.pdb	1.62821	3.2339
1e1v	A		13	FALSE	1	FALSE	../../data/processed/pfam_structures/extracted_domains_filtered/PF00069/1e1v_A.pdb	-9.28642	9.91132
1o6k	A	352	26	FALSE	3	TRUE	../../data/processed/pfam_structures/extracted_domains_filtered/PF00069/1o6k_A.pdb	7.67189	-5.60792
6g4y	A		9	FALSE	3	FALSE	../../data/processed/pfam_structures/extracted_domains_filtered/PF00069/6g4y_A.pdb	2.53067	-0.168875
4hok	M		35	FALSE	3	FALSE	../../data/processed/pfam_structures/extracted_domains_filtered/PF00069/4hok_M.pdb	6.5511	-6.14146
3mfu	A		60	FALSE	3	FALSE	../../data/processed/pfam_structures/extracted_domains_filtered/PF00069/3mfu_A.pdb	0.683399	-1.33002
3bhv	C	351	78	FALSE	3	TRUE	../../data/processed/pfam_structures/extracted_domains_filtered/PF00069/3bhv_C.pdb	-0.850296	1.22808
4fij	A	352	24	FALSE	3	FALSE	../../data/processed/pfam_structures/extracted_domains_filtered/PF00069/4fij_A.pdb	-2.83223	1.56617
5clp	A		109	FALSE	3	FALSE	../../data/processed/pfam_structures/extracted_domains_filtered/PF00069/5clp_A.pdb	-4.09171	-2.64999
2b1p	A		22	FALSE	3	FALSE	../../data/processed/pfam_structures/extracted_domains_filtered/PF00069/2b1p_A.pdb	-3.60497	-0.773368
1wvy	A		30	TRUE	3	FALSE	../../data/processed/pfam_structures/extracted_domains_filtered/PF00069/1wvy_A.pdb	1.76016	1.78344
6egw	A	215,352	71	FALSE	3	FALSE	../../data/processed/pfam_structures/extracted_domains_filtered/PF00069/6egw_A.pdb	9.808	-5.64923
4nif	A		89	FALSE	3	FALSE	../../data/processed/pfam_structures/extracted_domains_filtered/PF00069/4nif_A.pdb	1.17742	0.315367
6y8h	A		70	FALSE	3	FALSE	../../data/processed/pfam_structures/extracted_domains_filtered/PF00069/6y8h_A.pdb	-4.8891	-2.12228
5ke0	A		77	FALSE	3	TRUE	../../data/processed/pfam_structures/extracted_domains_filtered/PF00069/5ke0_A.pdb	-6.63064	-4.12714
2io6	A		16	FALSE	3	FALSE	../../data/processed/pfam_structures/extracted_domains_filtered/PF00069/2io6_A.pdb	2.9414	-0.565741
4x7q	A		0	FALSE	3	FALSE	../../data/processed/pfam_structures/extracted_domains_filtered/PF00069/4x7q_A.pdb	6.4356	0.519716
5m55	A		18	FALSE	-1	FALSE	../../data/processed/pfam_structures/extracted_domains_filtered/PF00069/5m55_A.pdb	6.76428	8.19509
1v0o	B		13	FALSE	3	TRUE	../../data/processed/pfam_structures/extracted_domains_filtered/PF00069/1v0o_B.pdb	-1.57356	4.04373
4jjr	B		35	FALSE	3	FALSE	../../data/processed/pfam_structures/extracted_domains_filtered/PF00069/4jjr_B.pdb	4.5597	-4.83295
7oaj	A		60	FALSE	3	FALSE	../../data/processed/pfam_structures/extracted_domains_filtered/PF00069/7oaj_A.pdb	1.8169	-2.49516
2c5v	C		79	FALSE	3	FALSE	../../data/processed/pfam_structures/extracted_domains_filtered/PF00069/2c5v_C.pdb	-7.08908	3.92945
3w8l	A		-1	FALSE	3	FALSE	../../data/processed/pfam_structures/extracted_domains_filtered/PF00069/3w8l_A.pdb	-4.04688	-3.7175
2c5x	C		79	FALSE	3	FALSE	../../data/processed/pfam_structures/extracted_domains_filtered/PF00069/2c5x_C.pdb	-4.55177	4.25455
5uoj	A		99	FALSE	3	FALSE	../../data/processed/pfam_structures/extracted_domains_filtered/PF00069/5uoj_A.pdb	-6.05399	3.57946
1tki	A		-1	FALSE	3	FALSE	../../data/processed/pfam_structures/extracted_domains_filtered/PF00069/1tki_A.pdb	5.69688	-0.94871
4w7p	A		54	FALSE	3	FALSE	../../data/processed/pfam_structures/extracted_domains_filtered/PF00069/4w7p_A.pdb	2.37367	1.16355
3lfb	A		103	FALSE	3	FALSE	../../data/processed/pfam_structures/extracted_domains_filtered/PF00069/3lfb_A.pdb	-3.4703	4.97403
5oto	B		109	FALSE	3	FALSE	../../data/processed/pfam_structures/extracted_domains_filtered/PF00069/5oto_B.pdb	-4.30542	-5.0313
5g6v	A		108	TRUE	3	FALSE	../../data/processed/pfam_structures/extracted_domains_filtered/PF00069/5g6v_A.pdb	-2.87935	0.176903
4x2j	A		56	FALSE	3	FALSE	../../data/processed/pfam_structures/extracted_domains_filtered/PF00069/4x2j_A.pdb	-3.36554	-2.25968
3py3	A	351,353	99	FALSE	3	TRUE	../../data/processed/pfam_structures/extracted_domains_filtered/PF00069/3py3_A.pdb	-5.25854	1.30665
6cnx	B		17	FALSE	3	FALSE	../../data/processed/pfam_structures/extracted_domains_filtered/PF00069/6cnx_B.pdb	1.38938	-3.87443
5r9g	A		66	FALSE	3	FALSE	../../data/processed/pfam_structures/extracted_domains_filtered/PF00069/5r9g_A.pdb	-9.62717	3.78362
7ccv	A		23	FALSE	3	FALSE	../../data/processed/pfam_structures/extracted_domains_filtered/PF00069/7ccv_A.pdb	5.26018	-1.19949
2hak	G		92	FALSE	3	FALSE	../../data/processed/pfam_structures/extracted_domains_filtered/PF00069/2hak_G.pdb	6.10946	4.04234
6c2r	A		49	FALSE	3	FALSE	../../data/processed/pfam_structures/extracted_domains_filtered/PF00069/6c2r_A.pdb	5.6687	2.33197
7jnt	E		54	FALSE	3	FALSE	../../data/processed/pfam_structures/extracted_domains_filtered/PF00069/7jnt_E.pdb	2.18762	1.06381
6ziw	I		100	FALSE	3	FALSE	../../data/processed/pfam_structures/extracted_domains_filtered/PF00069/6ziw_I.pdb	-2.29678	2.78695
5mo7	B		109	FALSE	3	FALSE	../../data/processed/pfam_structures/extracted_domains_filtered/PF00069/5mo7_B.pdb	-5.84237	-4.57929
4mne	A		43	FALSE	3	FALSE	../../data/processed/pfam_structures/extracted_domains_filtered/PF00069/4mne_A.pdb	2.13984	1.58459
6ygn	A		-1	FALSE	3	FALSE	../../data/processed/pfam_structures/extracted_domains_filtered/PF00069/6ygn_A.pdb	5.01728	0.997607
5upk	B	352	24	FALSE	3	FALSE	../../data/processed/pfam_structures/extracted_domains_filtered/PF00069/5upk_B.pdb	-0.114487	2.39709
6o6q	B		120	TRUE	3	FALSE	../../data/processed/pfam_structures/extracted_domains_filtered/PF00069/6o6q_B.pdb	-7.03712	-3.39646
7axv	A	352	20	FALSE	3	FALSE	../../data/processed/pfam_structures/extracted_domains_filtered/PF00069/7axv_A.pdb	6.27792	-5.82749
6mm5	E	352	96	TRUE	3	FALSE	../../data/processed/pfam_structures/extracted_domains_filtered/PF00069/6mm5_E.pdb	9.01286	-8.19677
4czt	C		-1	FALSE	3	FALSE	../../data/processed/pfam_structures/extracted_domains_filtered/PF00069/4czt_C.pdb	1.57593	-1.59971
7w5o	A	218	76	FALSE	3	FALSE	../../data/processed/pfam_structures/extracted_domains_filtered/PF00069/7w5o_A.pdb	-7.05847	-3.88181
3bhh	A		67	FALSE	3	FALSE	../../data/processed/pfam_structures/extracted_domains_filtered/PF00069/3bhh_A.pdb	7.67629	-1.20936
4ekl	A	352	52	FALSE	3	FALSE	../../data/processed/pfam_structures/extracted_domains_filtered/PF00069/4ekl_A.pdb	8.78782	-3.28523
7a49	A		117	TRUE	3	FALSE	../../data/processed/pfam_structures/extracted_domains_filtered/PF00069/7a49_A.pdb	-8.00531	-4.86963
6cpw	A		-1	FALSE	3	FALSE	../../data/processed/pfam_structures/extracted_domains_filtered/PF00069/6cpw_A.pdb	-4.88959	-3.08144
6ru7	A		35	FALSE	3	FALSE	../../data/processed/pfam_structures/extracted_domains_filtered/PF00069/6ru7_A.pdb	2.82711	-3.31056
6te2	A		112	TRUE	3	FALSE	../../data/processed/pfam_structures/extracted_domains_filtered/PF00069/6te2_A.pdb	-7.79469	-4.20997
2qvs	E	352	96	FALSE	3	TRUE	../../data/processed/pfam_structures/extracted_domains_filtered/PF00069/2qvs_E.pdb	7.56929	-5.80625
4jnw	B		-1	FALSE	3	FALSE	../../data/processed/pfam_structures/extracted_domains_filtered/PF00069/4jnw_B.pdb	6.77882	-0.601293
4h3b	C		22	TRUE	3	FALSE	../../data/processed/pfam_structures/extracted_domains_filtered/PF00069/4h3b_C.pdb	-7.04834	-4.02827
6p5s	A	353,495	106	FALSE	3	FALSE	../../data/processed/pfam_structures/extracted_domains_filtered/PF00069/6p5s_A.pdb	-5.24757	-0.675722
1ckj	A		35	FALSE	3	FALSE	../../data/processed/pfam_structures/extracted_domains_filtered/PF00069/1ckj_A.pdb	3.24401	-3.08185
1h1p	A	351	81	FALSE	3	FALSE	../../data/processed/pfam_structures/extracted_domains_filtered/PF00069/1h1p_A.pdb	-7.37964	2.65062
6ehu	A		118	TRUE	3	FALSE	../../data/processed/pfam_structures/extracted_domains_filtered/PF00069/6ehu_A.pdb	-6.14786	-2.6272
3ot8	A		6	FALSE	3	FALSE	../../data/processed/pfam_structures/extracted_domains_filtered/PF00069/3ot8_A.pdb	2.6947	4.86355
5j1w	C		101	FALSE	-1	FALSE	../../data/processed/pfam_structures/extracted_domains_filtered/PF00069/5j1w_C.pdb	-1.8936	-8.89379
2w1g	A		49	FALSE	3	FALSE	../../data/processed/pfam_structures/extracted_domains_filtered/PF00069/2w1g_A.pdb	6.29944	-1.08703
4z7g	A		21	FALSE	3	FALSE	../../data/processed/pfam_structures/extracted_domains_filtered/PF00069/4z7g_A.pdb	4.6834	0.0856762
4ztr	A		49	FALSE	3	FALSE	../../data/processed/pfam_structures/extracted_domains_filtered/PF00069/4ztr_A.pdb	6.01364	1.49729
3f9n	A		6	FALSE	3	TRUE	../../data/processed/pfam_structures/extracted_domains_filtered/PF00069/3f9n_A.pdb	3.66075	2.14863
3dfa	A		106	FALSE	3	FALSE	../../data/processed/pfam_structures/extracted_domains_filtered/PF00069/3dfa_A.pdb	-1.13504	1.15228
2vo0	A	352	96	TRUE	3	FALSE	../../data/processed/pfam_structures/extracted_domains_filtered/PF00069/2vo0_A.pdb	7.39382	-6.96265
2fa2	A		-1	FALSE	3	FALSE	../../data/processed/pfam_structures/extracted_domains_filtered/PF00069/2fa2_A.pdb	-5.27364	1.00356
6xx9	A		113	FALSE	3	FALSE	../../data/processed/pfam_structures/extracted_domains_filtered/PF00069/6xx9_A.pdb	-6.6783	-2.78381
7o9y	A		101	FALSE	3	FALSE	../../data/processed/pfam_structures/extracted_domains_filtered/PF00069/7o9y_A.pdb	-6.57375	-9.61144
4kba	A		-1	FALSE	3	FALSE	../../data/processed/pfam_structures/extracted_domains_filtered/PF00069/4kba_A.pdb	4.14504	-2.45308
3op5	A		2	FALSE	3	FALSE	../../data/processed/pfam_structures/extracted_domains_filtered/PF00069/3op5_A.pdb	-1.64558	-2.15251
2wo6	A	353	111	FALSE	3	FALSE	../../data/processed/pfam_structures/extracted_domains_filtered/PF00069/2wo6_A.pdb	-10.2549	-8.79818
6ng0	B		12	FALSE	3	FALSE	../../data/processed/pfam_structures/extracted_domains_filtered/PF00069/6ng0_B.pdb	-0.912047	5.19109
6m12	a		1	TRUE	0	FALSE	../../data/processed/pfam_structures/extracted_domains_filtered/PF00069/6m12_a.pdb	15.3189	10.9637
1gih	A		13	FALSE	1	FALSE	../../data/processed/pfam_structures/extracted_domains_filtered/PF00069/1gih_A.pdb	-5.30765	9.85211
6q4f	A		13	FALSE	1	FALSE	../../data/processed/pfam_structures/extracted_domains_filtered/PF00069/6q4f_A.pdb	-7.72471	11.0119
4xrl	A		77	FALSE	3	FALSE	../../data/processed/pfam_structures/extracted_domains_filtered/PF00069/4xrl_A.pdb	-4.96145	-3.71291
5vio	A		33	FALSE	3	FALSE	../../data/processed/pfam_structures/extracted_domains_filtered/PF00069/5vio_A.pdb	-3.83175	1.82045
7ra5	A		13	TRUE	1	FALSE	../../data/processed/pfam_structures/extracted_domains_filtered/PF00069/7ra5_A.pdb	-5.73216	10.0118
4qpm	B	359	-1	FALSE	3	FALSE	../../data/processed/pfam_structures/extracted_domains_filtered/PF00069/4qpm_B.pdb	8.30196	2.76146
4ae9	A	215,352	-1	FALSE	3	FALSE	../../data/processed/pfam_structures/extracted_domains_filtered/PF00069/4ae9_A.pdb	8.67377	-6.35194
6qg7	A		40	FALSE	3	FALSE	../../data/processed/pfam_structures/extracted_domains_filtered/PF00069/6qg7_A.pdb	-0.606506	3.22178
6qas	A	167,352	59	FALSE	3	FALSE	../../data/processed/pfam_structures/extracted_domains_filtered/PF00069/6qas_A.pdb	2.03806	-0.665497
3uol	B		48	FALSE	3	TRUE	../../data/processed/pfam_structures/extracted_domains_filtered/PF00069/3uol_B.pdb	2.65516	1.01476
6gue	A	351	82	FALSE	3	TRUE	../../data/processed/pfam_structures/extracted_domains_filtered/PF00069/6gue_A.pdb	-4.41351	3.91708
6g4y	B		9	FALSE	3	FALSE	../../data/processed/pfam_structures/extracted_domains_filtered/PF00069/6g4y_B.pdb	3.79532	-1.64897
3s4q	A		-1	FALSE	3	FALSE	../../data/processed/pfam_structures/extracted_domains_filtered/PF00069/3s4q_A.pdb	-2.41403	5.49842
3pwd	A		113	FALSE	3	FALSE	../../data/processed/pfam_structures/extracted_domains_filtered/PF00069/3pwd_A.pdb	-3.27323	0.865473
1b6c	D		-1	FALSE	3	FALSE	../../data/processed/pfam_structures/extracted_domains_filtered/PF00069/1b6c_D.pdb	-0.830956	-1.3147
4o21	A	215,352	-1	FALSE	3	FALSE	../../data/processed/pfam_structures/extracted_domains_filtered/PF00069/4o21_A.pdb	10.2483	-10.229
3ckx	A	352	63	FALSE	3	FALSE	../../data/processed/pfam_structures/extracted_domains_filtered/PF00069/3ckx_A.pdb	2.24343	2.00251
5vja	B		30	FALSE	3	FALSE	../../data/processed/pfam_structures/extracted_domains_filtered/PF00069/5vja_B.pdb	7.01809	-0.116343
5buj	A		72	FALSE	3	FALSE	../../data/processed/pfam_structures/extracted_domains_filtered/PF00069/5buj_A.pdb	-4.13685	-2.07841
4kin	D		99	FALSE	3	FALSE	../../data/processed/pfam_structures/extracted_domains_filtered/PF00069/4kin_D.pdb	-4.23224	3.62274
4fr4	B		13	FALSE	3	FALSE	../../data/processed/pfam_structures/extracted_domains_filtered/PF00069/4fr4_B.pdb	5.81582	-3.03985
3ulz	A	1,31,346,349,351,358	-1	FALSE	3	FALSE	../../data/processed/pfam_structures/extracted_domains_filtered/PF00069/3ulz_A.pdb	3.98617	3.13599
8d6f	A		4	TRUE	3	FALSE	../../data/processed/pfam_structures/extracted_domains_filtered/PF00069/8d6f_A.pdb	0.151268	2.60143
1zoe	A		113	FALSE	3	FALSE	../../data/processed/pfam_structures/extracted_domains_filtered/PF00069/1zoe_A.pdb	-4.82081	-3.13553
7p7g	A	425	35	FALSE	3	FALSE	../../data/processed/pfam_structures/extracted_domains_filtered/PF00069/7p7g_A.pdb	4.72751	-7.64027
5mo5	B		109	FALSE	3	FALSE	../../data/processed/pfam_structures/extracted_domains_filtered/PF00069/5mo5_B.pdb	-5.46269	-3.94063
1gz8	A		13	FALSE	1	FALSE	../../data/processed/pfam_structures/extracted_domains_filtered/PF00069/1gz8_A.pdb	-6.87224	10.9243
2wzj	B		92	TRUE	3	FALSE	../../data/processed/pfam_structures/extracted_domains_filtered/PF00069/2wzj_B.pdb	1.1617	1.66951
6zwp	A		103	FALSE	3	FALSE	../../data/processed/pfam_structures/extracted_domains_filtered/PF00069/6zwp_A.pdb	-1.14715	1.60173
2hy0	A		6	TRUE	3	FALSE	../../data/processed/pfam_structures/extracted_domains_filtered/PF00069/2hy0_A.pdb	2.25608	1.1868
3mvj	A	352	96	FALSE	3	FALSE	../../data/processed/pfam_structures/extracted_domains_filtered/PF00069/3mvj_A.pdb	7.00742	-7.64218
5jms	A		58	FALSE	3	FALSE	../../data/processed/pfam_structures/extracted_domains_filtered/PF00069/5jms_A.pdb	4.14749	0.860399
6ccy	A	352	52	FALSE	3	FALSE	../../data/processed/pfam_structures/extracted_domains_filtered/PF00069/6ccy_A.pdb	7.39128	-2.99188
7jov	F		54	FALSE	3	FALSE	../../data/processed/pfam_structures/extracted_domains_filtered/PF00069/7jov_F.pdb	-0.250972	-0.112793
3qal	E	352	96	FALSE	3	TRUE	../../data/processed/pfam_structures/extracted_domains_filtered/PF00069/3qal_E.pdb	8.55474	-7.20525
2vx3	D	353	110	FALSE	3	FALSE	../../data/processed/pfam_structures/extracted_domains_filtered/PF00069/2vx3_D.pdb	-10.3107	-9.20412
3sv0	A		35	FALSE	3	FALSE	../../data/processed/pfam_structures/extracted_domains_filtered/PF00069/3sv0_A.pdb	6.26989	-2.82749
2xk9	A		10	FALSE	3	FALSE	../../data/processed/pfam_structures/extracted_domains_filtered/PF00069/2xk9_A.pdb	2.79198	4.53885
1w84	A		-1	FALSE	3	FALSE	../../data/processed/pfam_structures/extracted_domains_filtered/PF00069/1w84_A.pdb	-9.90364	2.7752
6dc0	A		-1	FALSE	3	FALSE	../../data/processed/pfam_structures/extracted_domains_filtered/PF00069/6dc0_A.pdb	5.79844	1.72631
5kzi	A		0	FALSE	3	FALSE	../../data/processed/pfam_structures/extracted_domains_filtered/PF00069/5kzi_A.pdb	1.88882	-0.74086
2uvx	A	352	96	TRUE	3	FALSE	../../data/processed/pfam_structures/extracted_domains_filtered/PF00069/2uvx_A.pdb	6.24903	-9.8417
4x3f	B	8,432	91	FALSE	3	FALSE	../../data/processed/pfam_structures/extracted_domains_filtered/PF00069/4x3f_B.pdb	-0.688148	0.463768
4ylj	B	353	110	FALSE	3	FALSE	../../data/processed/pfam_structures/extracted_domains_filtered/PF00069/4ylj_B.pdb	-11.8087	-9.08864
5ots	A		118	FALSE	3	FALSE	../../data/processed/pfam_structures/extracted_domains_filtered/PF00069/5ots_A.pdb	-5.44757	-8.6339
4nw6	A		-1	FALSE	3	FALSE	../../data/processed/pfam_structures/extracted_domains_filtered/PF00069/4nw6_A.pdb	4.06423	-7.3358
5n1d	A	352	71	FALSE	3	FALSE	../../data/processed/pfam_structures/extracted_domains_filtered/PF00069/5n1d_A.pdb	8.68655	-8.7138
6fyp	A		104	FALSE	3	FALSE	../../data/processed/pfam_structures/extracted_domains_filtered/PF00069/6fyp_A.pdb	-7.93789	-8.64833
2fum	B		61	FALSE	3	FALSE	../../data/processed/pfam_structures/extracted_domains_filtered/PF00069/2fum_B.pdb	3.44364	-0.0596756
1m2p	A		113	FALSE	3	FALSE	../../data/processed/pfam_structures/extracted_domains_filtered/PF00069/1m2p_A.pdb	-8.0891	-3.10013
5l2w	A	351	81	FALSE	3	FALSE	../../data/processed/pfam_structures/extracted_domains_filtered/PF00069/5l2w_A.pdb	-7.8194	4.0791
4dhf	B		49	TRUE	3	FALSE	../../data/processed/pfam_structures/extracted_domains_filtered/PF00069/4dhf_B.pdb	3.84363	-2.65949
3qc9	A		75	FALSE	3	FALSE	../../data/processed/pfam_structures/extracted_domains_filtered/PF00069/3qc9_A.pdb	4.24736	-5.29013
2ydj	A		6	FALSE	3	FALSE	../../data/processed/pfam_structures/extracted_domains_filtered/PF00069/2ydj_A.pdb	2.28479	2.47752
4zji	A		-1	FALSE	3	TRUE	../../data/processed/pfam_structures/extracted_domains_filtered/PF00069/4zji_A.pdb	1.8262	2.21443
2vo3	A	215,352	96	TRUE	3	FALSE	../../data/processed/pfam_structures/extracted_domains_filtered/PF00069/2vo3_A.pdb	7.12187	-7.38846
5ol3	A	215,352	71	FALSE	3	FALSE	../../data/processed/pfam_structures/extracted_domains_filtered/PF00069/5ol3_A.pdb	9.37684	-5.96274
3qcq	A	352	8	FALSE	3	FALSE	../../data/processed/pfam_structures/extracted_domains_filtered/PF00069/3qcq_A.pdb	8.11076	0.0954737
6ylk	A		13	FALSE	1	FALSE	../../data/processed/pfam_structures/extracted_domains_filtered/PF00069/6ylk_A.pdb	-5.90042	7.92381
2a0c	X		13	FALSE	1	FALSE	../../data/processed/pfam_structures/extracted_domains_filtered/PF00069/2a0c_X.pdb	-7.99548	11.0394
6yky	A		-1	FALSE	3	FALSE	../../data/processed/pfam_structures/extracted_domains_filtered/PF00069/6yky_A.pdb	-3.8231	3.73763
5a4e	A	353	111	FALSE	3	FALSE	../../data/processed/pfam_structures/extracted_domains_filtered/PF00069/5a4e_A.pdb	-10.7169	-8.88371
3zuu	A		46	TRUE	3	FALSE	../../data/processed/pfam_structures/extracted_domains_filtered/PF00069/3zuu_A.pdb	1.23916	0.762446
5owh	A		116	FALSE	3	FALSE	../../data/processed/pfam_structures/extracted_domains_filtered/PF00069/5owh_A.pdb	-5.21704	-2.88539
4n6y	A	566	0	FALSE	3	FALSE	../../data/processed/pfam_structures/extracted_domains_filtered/PF00069/4n6y_A.pdb	1.78907	-1.01881
7p7h	A		35	FALSE	3	FALSE	../../data/processed/pfam_structures/extracted_domains_filtered/PF00069/7p7h_A.pdb	3.00763	-4.69986
1zzl	A		99	FALSE	3	FALSE	../../data/processed/pfam_structures/extracted_domains_filtered/PF00069/1zzl_A.pdb	-9.18738	-0.593013
6ac9	B		2	TRUE	3	FALSE	../../data/processed/pfam_structures/extracted_domains_filtered/PF00069/6ac9_B.pdb	-2.93637	-2.43049
2ycs	A		10	FALSE	3	FALSE	../../data/processed/pfam_structures/extracted_domains_filtered/PF00069/2ycs_A.pdb	4.52143	5.83398
6r8j	A		101	TRUE	3	FALSE	../../data/processed/pfam_structures/extracted_domains_filtered/PF00069/6r8j_A.pdb	-7.88579	-10.4005
4kbc	A		35	FALSE	3	FALSE	../../data/processed/pfam_structures/extracted_domains_filtered/PF00069/4kbc_A.pdb	3.75198	-4.94408
5cu3	A		109	FALSE	3	FALSE	../../data/processed/pfam_structures/extracted_domains_filtered/PF00069/5cu3_A.pdb	-5.57008	-4.26875
4krc	A		81	FALSE	3	FALSE	../../data/processed/pfam_structures/extracted_domains_filtered/PF00069/4krc_A.pdb	-2.25502	-2.06037
3gxl	A		56	FALSE	3	FALSE	../../data/processed/pfam_structures/extracted_domains_filtered/PF00069/3gxl_A.pdb	-2.81452	-1.60067
5ndt	A		0	FALSE	3	FALSE	../../data/processed/pfam_structures/extracted_domains_filtered/PF00069/5ndt_A.pdb	2.55764	-2.46296
2vgo	A	352	15	FALSE	3	TRUE	../../data/processed/pfam_structures/extracted_domains_filtered/PF00069/2vgo_A.pdb	5.12111	-1.18394
4eor	C	351	78	FALSE	3	FALSE	../../data/processed/pfam_structures/extracted_domains_filtered/PF00069/4eor_C.pdb	0.0088935	2.28018
5oto	A		109	FALSE	3	FALSE	../../data/processed/pfam_structures/extracted_domains_filtered/PF00069/5oto_A.pdb	-3.9848	-4.62949
6zr5	B		22	FALSE	3	FALSE	../../data/processed/pfam_structures/extracted_domains_filtered/PF00069/6zr5_B.pdb	-2.48751	-0.306798
3hv6	A		-1	FALSE	3	FALSE	../../data/processed/pfam_structures/extracted_domains_filtered/PF00069/3hv6_A.pdb	-3.49062	5.45348
6cnh	A		107	FALSE	3	FALSE	../../data/processed/pfam_structures/extracted_domains_filtered/PF00069/6cnh_A.pdb	-5.6815	-0.337007
6hv0	A		21	TRUE	3	FALSE	../../data/processed/pfam_structures/extracted_domains_filtered/PF00069/6hv0_A.pdb	7.28963	1.58499
2vx3	A	353	110	FALSE	3	FALSE	../../data/processed/pfam_structures/extracted_domains_filtered/PF00069/2vx3_A.pdb	-11.5449	-8.15756
6tlv	A		117	FALSE	3	FALSE	../../data/processed/pfam_structures/extracted_domains_filtered/PF00069/6tlv_A.pdb	-7.61246	-5.0252
3dls	C		-1	FALSE	3	FALSE	../../data/processed/pfam_structures/extracted_domains_filtered/PF00069/3dls_C.pdb	4.66712	0.445937
5fqd	F		35	FALSE	3	FALSE	../../data/processed/pfam_structures/extracted_domains_filtered/PF00069/5fqd_F.pdb	5.63145	-2.10103
2xnp	A		18	FALSE	3	TRUE	../../data/processed/pfam_structures/extracted_domains_filtered/PF00069/2xnp_A.pdb	4.7282	3.08151
4o0u	A		49	FALSE	3	FALSE	../../data/processed/pfam_structures/extracted_domains_filtered/PF00069/4o0u_A.pdb	2.78059	1.48096
7apj	A		52	TRUE	3	FALSE	../../data/processed/pfam_structures/extracted_domains_filtered/PF00069/7apj_A.pdb	11.2884	2.62226
3kcf	B		57	FALSE	3	FALSE	../../data/processed/pfam_structures/extracted_domains_filtered/PF00069/3kcf_B.pdb	-2.13072	-1.70773
2xng	A		49	FALSE	3	FALSE	../../data/processed/pfam_structures/extracted_domains_filtered/PF00069/2xng_A.pdb	3.89169	-0.893783
6ae3	D	353	5	FALSE	3	FALSE	../../data/processed/pfam_structures/extracted_domains_filtered/PF00069/6ae3_D.pdb	-0.336128	-0.0727396
5ra4	A		66	FALSE	3	FALSE	../../data/processed/pfam_structures/extracted_domains_filtered/PF00069/5ra4_A.pdb	-7.56898	5.07466
2erz	E	352	96	FALSE	3	FALSE	../../data/processed/pfam_structures/extracted_domains_filtered/PF00069/2erz_E.pdb	10.7158	-9.59318
6tnb	A	358	3	FALSE	3	FALSE	../../data/processed/pfam_structures/extracted_domains_filtered/PF00069/6tnb_A.pdb	4.16188	5.30326
6gro	A		14	FALSE	3	FALSE	../../data/processed/pfam_structures/extracted_domains_filtered/PF00069/6gro_A.pdb	4.99555	-1.78756
5ce3	B		-1	FALSE	3	TRUE	../../data/processed/pfam_structures/extracted_domains_filtered/PF00069/5ce3_B.pdb	6.33101	0.456756
4dfx	E	215,352	96	FALSE	3	FALSE	../../data/processed/pfam_structures/extracted_domains_filtered/PF00069/4dfx_E.pdb	6.89693	-8.7787
4bcp	C	351	78	FALSE	3	FALSE	../../data/processed/pfam_structures/extracted_domains_filtered/PF00069/4bcp_C.pdb	-1.2277	2.74546
5clp	B		109	FALSE	3	FALSE	../../data/processed/pfam_structures/extracted_domains_filtered/PF00069/5clp_B.pdb	-5.24984	-3.88063
4u40	A		64	TRUE	3	FALSE	../../data/processed/pfam_structures/extracted_domains_filtered/PF00069/4u40_A.pdb	-3.23897	-0.0971056
2wev	C		79	FALSE	3	FALSE	../../data/processed/pfam_structures/extracted_domains_filtered/PF00069/2wev_C.pdb	-7.68656	4.18177
3cqe	A		16	FALSE	3	FALSE	../../data/processed/pfam_structures/extracted_domains_filtered/PF00069/3cqe_A.pdb	4.44535	-0.925122
3eqg	A		43	FALSE	3	FALSE	../../data/processed/pfam_structures/extracted_domains_filtered/PF00069/3eqg_A.pdb	3.65438	3.02365
1fvv	C		80	FALSE	3	FALSE	../../data/processed/pfam_structures/extracted_domains_filtered/PF00069/1fvv_C.pdb	-5.51552	1.51829
3w2c	C		13	FALSE	-1	FALSE	../../data/processed/pfam_structures/extracted_domains_filtered/PF00069/3w2c_C.pdb	12.6423	9.56352
4qmo	A	352	63	FALSE	3	FALSE	../../data/processed/pfam_structures/extracted_domains_filtered/PF00069/4qmo_A.pdb	1.56347	2.2134
7o7k	B	353	111	FALSE	3	TRUE	../../data/processed/pfam_structures/extracted_domains_filtered/PF00069/7o7k_B.pdb	-11.2689	-10.0083
6f1w	B		35	FALSE	3	FALSE	../../data/processed/pfam_structures/extracted_domains_filtered/PF00069/6f1w_B.pdb	6.97301	-4.47654
1lp4	A		113	FALSE	3	FALSE	../../data/processed/pfam_structures/extracted_domains_filtered/PF00069/1lp4_A.pdb	-6.73105	-5.3472
3kc3	I		44	FALSE	3	FALSE	../../data/processed/pfam_structures/extracted_domains_filtered/PF00069/3kc3_I.pdb	7.98073	0.412839
7aqb	A		-1	FALSE	3	FALSE	../../data/processed/pfam_structures/extracted_domains_filtered/PF00069/7aqb_A.pdb	-5.43339	0.964189
3zrk	B	353	5	FALSE	3	FALSE	../../data/processed/pfam_structures/extracted_domains_filtered/PF00069/3zrk_B.pdb	-5.76004	-1.19408
6npz	B	352	52	TRUE	3	FALSE	../../data/processed/pfam_structures/extracted_domains_filtered/PF00069/6npz_B.pdb	6.67429	-7.30361
3com	A	312,352	85	FALSE	3	FALSE	../../data/processed/pfam_structures/extracted_domains_filtered/PF00069/3com_A.pdb	0.536265	2.94363
1eh4	B		35	FALSE	3	FALSE	../../data/processed/pfam_structures/extracted_domains_filtered/PF00069/1eh4_B.pdb	5.61951	-2.25671
3mbl	A		43	FALSE	3	TRUE	../../data/processed/pfam_structures/extracted_domains_filtered/PF00069/3mbl_A.pdb	2.86517	2.72738
2c4g	C		80	FALSE	3	FALSE	../../data/processed/pfam_structures/extracted_domains_filtered/PF00069/2c4g_C.pdb	-5.60841	-0.0292903
6inl	A		13	FALSE	1	FALSE	../../data/processed/pfam_structures/extracted_domains_filtered/PF00069/6inl_A.pdb	-6.22925	10.7008
2uw9	A	352	26	FALSE	3	FALSE	../../data/processed/pfam_structures/extracted_domains_filtered/PF00069/2uw9_A.pdb	7.32784	-2.94337
5op7	A		6	FALSE	3	FALSE	../../data/processed/pfam_structures/extracted_domains_filtered/PF00069/5op7_A.pdb	4.2163	3.10276
3q9x	B		117	FALSE	3	TRUE	../../data/processed/pfam_structures/extracted_domains_filtered/PF00069/3q9x_B.pdb	-6.97737	-2.98978
7nrb	A		45	FALSE	3	FALSE	../../data/processed/pfam_structures/extracted_domains_filtered/PF00069/7nrb_A.pdb	9.9877	4.98856
5csh	B		109	FALSE	3	FALSE	../../data/processed/pfam_structures/extracted_domains_filtered/PF00069/5csh_B.pdb	-5.20897	-5.21615
7t4n	B		38	FALSE	3	FALSE	../../data/processed/pfam_structures/extracted_domains_filtered/PF00069/7t4n_B.pdb	3.53657	0.335947
6qfr	A		40	FALSE	3	FALSE	../../data/processed/pfam_structures/extracted_domains_filtered/PF00069/6qfr_A.pdb	4.33209	1.43891
3d14	A		49	FALSE	3	FALSE	../../data/processed/pfam_structures/extracted_domains_filtered/PF00069/3d14_A.pdb	4.38892	1.17552
4o0s	A		49	TRUE	3	FALSE	../../data/processed/pfam_structures/extracted_domains_filtered/PF00069/4o0s_A.pdb	3.8591	-0.753755
2hak	A		92	FALSE	3	FALSE	../../data/processed/pfam_structures/extracted_domains_filtered/PF00069/2hak_A.pdb	3.77886	4.11867
3a7g	B	352	63	FALSE	3	TRUE	../../data/processed/pfam_structures/extracted_domains_filtered/PF00069/3a7g_B.pdb	2.65396	3.53668
6yid	C		47	FALSE	3	FALSE	../../data/processed/pfam_structures/extracted_domains_filtered/PF00069/6yid_C.pdb	7.07439	2.46165
6i2h	A	215,352	83	TRUE	3	FALSE	../../data/processed/pfam_structures/extracted_domains_filtered/PF00069/6i2h_A.pdb	9.57378	-8.74013
5vil	D		33	FALSE	3	FALSE	../../data/processed/pfam_structures/extracted_domains_filtered/PF00069/5vil_D.pdb	-5.28552	3.62827
3cek	A		3	FALSE	3	TRUE	../../data/processed/pfam_structures/extracted_domains_filtered/PF00069/3cek_A.pdb	5.79664	1.05099
5o21	B	312	100	FALSE	3	FALSE	../../data/processed/pfam_structures/extracted_domains_filtered/PF00069/5o21_B.pdb	-6.71132	2.97251
3p5k	A		103	FALSE	3	FALSE	../../data/processed/pfam_structures/extracted_domains_filtered/PF00069/3p5k_A.pdb	-5.87686	3.90158
3fz1	A		13	FALSE	1	FALSE	../../data/processed/pfam_structures/extracted_domains_filtered/PF00069/3fz1_A.pdb	-6.21439	10.0003
5mmr	A		109	FALSE	3	FALSE	../../data/processed/pfam_structures/extracted_domains_filtered/PF00069/5mmr_A.pdb	-7.35857	-3.06137
7ejv	A	353	106	TRUE	3	FALSE	../../data/processed/pfam_structures/extracted_domains_filtered/PF00069/7ejv_A.pdb	-10.5467	-7.59265
5ani	A		13	FALSE	1	FALSE	../../data/processed/pfam_structures/extracted_domains_filtered/PF00069/5ani_A.pdb	-4.97822	11.4966
6hk3	A	353	5	FALSE	3	FALSE	../../data/processed/pfam_structures/extracted_domains_filtered/PF00069/6hk3_A.pdb	-5.71203	0.918792
5vcz	A		4	FALSE	3	FALSE	../../data/processed/pfam_structures/extracted_domains_filtered/PF00069/5vcz_A.pdb	-0.0136492	0.879835
4nw5	A		-1	FALSE	3	FALSE	../../data/processed/pfam_structures/extracted_domains_filtered/PF00069/4nw5_A.pdb	5.28412	-7.27808
5lqf	D		-1	FALSE	3	FALSE	../../data/processed/pfam_structures/extracted_domains_filtered/PF00069/5lqf_D.pdb	0.386038	1.00001
7bk3	A		6	FALSE	3	FALSE	../../data/processed/pfam_structures/extracted_domains_filtered/PF00069/7bk3_A.pdb	2.06166	1.18944
5tx3	B		32	FALSE	3	FALSE	../../data/processed/pfam_structures/extracted_domains_filtered/PF00069/5tx3_B.pdb	8.84206	2.86444
2x4f	A		-1	FALSE	3	FALSE	../../data/processed/pfam_structures/extracted_domains_filtered/PF00069/2x4f_A.pdb	2.22959	-1.15043
4mk0	A		51	FALSE	3	FALSE	../../data/processed/pfam_structures/extracted_domains_filtered/PF00069/4mk0_A.pdb	3.90653	-5.12569
6fck	A		6	FALSE	3	FALSE	../../data/processed/pfam_structures/extracted_domains_filtered/PF00069/6fck_A.pdb	-0.410383	2.59133
6l22	A		119	FALSE	3	FALSE	../../data/processed/pfam_structures/extracted_domains_filtered/PF00069/6l22_A.pdb	-6.68596	-4.20732
3dae	A		92	FALSE	3	FALSE	../../data/processed/pfam_structures/extracted_domains_filtered/PF00069/3dae_A.pdb	7.35105	4.04601
3bqr	A		-1	FALSE	3	FALSE	../../data/processed/pfam_structures/extracted_domains_filtered/PF00069/3bqr_A.pdb	3.59352	2.4475
2zaz	A		99	FALSE	3	FALSE	../../data/processed/pfam_structures/extracted_domains_filtered/PF00069/2zaz_A.pdb	-8.20871	2.67029
5w7t	A	352	100	FALSE	3	FALSE	../../data/processed/pfam_structures/extracted_domains_filtered/PF00069/5w7t_A.pdb	-2.64531	1.52998
4cfn	A	351	82	FALSE	3	FALSE	../../data/processed/pfam_structures/extracted_domains_filtered/PF00069/4cfn_A.pdb	-4.93281	3.72215
2c4g	A		80	FALSE	3	FALSE	../../data/processed/pfam_structures/extracted_domains_filtered/PF00069/2c4g_A.pdb	-5.9521	-0.105195
2hy8	1		28	TRUE	3	FALSE	../../data/processed/pfam_structures/extracted_domains_filtered/PF00069/2hy8_1.pdb	0.736165	3.03262
6spm	A	215,352	87	TRUE	3	FALSE	../../data/processed/pfam_structures/extracted_domains_filtered/PF00069/6spm_A.pdb	8.04268	-5.98299
7q8y	A		19	FALSE	3	FALSE	../../data/processed/pfam_structures/extracted_domains_filtered/PF00069/7q8y_A.pdb	2.22654	-2.91735
5av1	A		23	FALSE	3	FALSE	../../data/processed/pfam_structures/extracted_domains_filtered/PF00069/5av1_A.pdb	3.04394	0.0133772
7a4w	A	353	-1	FALSE	3	FALSE	../../data/processed/pfam_structures/extracted_domains_filtered/PF00069/7a4w_A.pdb	-10.6486	-9.18965
3bhv	A	351	82	FALSE	3	FALSE	../../data/processed/pfam_structures/extracted_domains_filtered/PF00069/3bhv_A.pdb	-4.90731	4.55619
3alo	A		43	FALSE	3	FALSE	../../data/processed/pfam_structures/extracted_domains_filtered/PF00069/3alo_A.pdb	2.97374	1.04513
5kge	A		0	FALSE	3	FALSE	../../data/processed/pfam_structures/extracted_domains_filtered/PF00069/5kge_A.pdb	2.07469	-0.511298
3uys	D		35	FALSE	3	FALSE	../../data/processed/pfam_structures/extracted_domains_filtered/PF00069/3uys_D.pdb	4.03365	-0.609725
6gu7	G		13	FALSE	3	FALSE	../../data/processed/pfam_structures/extracted_domains_filtered/PF00069/6gu7_G.pdb	-0.30818	2.07178
2acx	A		75	FALSE	3	FALSE	../../data/processed/pfam_structures/extracted_domains_filtered/PF00069/2acx_A.pdb	4.18625	-2.21585
2xch	A	352	8	FALSE	3	FALSE	../../data/processed/pfam_structures/extracted_domains_filtered/PF00069/2xch_A.pdb	8.3034	-0.212293
3a60	A		-1	FALSE	3	FALSE	../../data/processed/pfam_structures/extracted_domains_filtered/PF00069/3a60_A.pdb	6.69594	2.24438
6nfz	A	312,352	12	FALSE	3	FALSE	../../data/processed/pfam_structures/extracted_domains_filtered/PF00069/6nfz_A.pdb	-0.184415	3.7504
3l9l	B	352	83	FALSE	3	FALSE	../../data/processed/pfam_structures/extracted_domains_filtered/PF00069/3l9l_B.pdb	9.89552	-7.79324
3qqk	A		13	FALSE	1	FALSE	../../data/processed/pfam_structures/extracted_domains_filtered/PF00069/3qqk_A.pdb	-7.09601	10.7124
3h30	A		-1	FALSE	3	FALSE	../../data/processed/pfam_structures/extracted_domains_filtered/PF00069/3h30_A.pdb	-8.50236	-2.73088
5m4i	A		116	TRUE	3	FALSE	../../data/processed/pfam_structures/extracted_domains_filtered/PF00069/5m4i_A.pdb	-6.85027	-4.75655
2yit	A		10	FALSE	3	FALSE	../../data/processed/pfam_structures/extracted_domains_filtered/PF00069/2yit_A.pdb	2.69086	7.04798
4iai	A	215,352	96	FALSE	3	FALSE	../../data/processed/pfam_structures/extracted_domains_filtered/PF00069/4iai_A.pdb	9.51195	-11.0538
6ac9	D		17	FALSE	3	FALSE	../../data/processed/pfam_structures/extracted_domains_filtered/PF00069/6ac9_D.pdb	-1.91316	-3.39834
3ubd	A		37	FALSE	3	FALSE	../../data/processed/pfam_structures/extracted_domains_filtered/PF00069/3ubd_A.pdb	7.6996	0.221384
1di9	A		-1	FALSE	3	FALSE	../../data/processed/pfam_structures/extracted_domains_filtered/PF00069/1di9_A.pdb	-8.31237	0.795798
5a4q	A	353	111	FALSE	3	FALSE	../../data/processed/pfam_structures/extracted_domains_filtered/PF00069/5a4q_A.pdb	-12.3488	-9.48081
2xuu	A		30	FALSE	3	FALSE	../../data/processed/pfam_structures/extracted_domains_filtered/PF00069/2xuu_A.pdb	3.05251	-1.62385
6q2a	B		88	TRUE	3	FALSE	../../data/processed/pfam_structures/extracted_domains_filtered/PF00069/6q2a_B.pdb	-8.78675	-6.18199
4g3c	B		9	FALSE	3	FALSE	../../data/processed/pfam_structures/extracted_domains_filtered/PF00069/4g3c_B.pdb	4.89287	0.372181
6yz4	A		40	FALSE	3	TRUE	../../data/processed/pfam_structures/extracted_domains_filtered/PF00069/6yz4_A.pdb	0.601911	-0.024192
6qy7	A		117	FALSE	3	TRUE	../../data/processed/pfam_structures/extracted_domains_filtered/PF00069/6qy7_A.pdb	-6.23265	-3.37972
4rlo	B		36	FALSE	3	FALSE	../../data/processed/pfam_structures/extracted_domains_filtered/PF00069/4rlo_B.pdb	10.0368	1.96442
5ouc	A	215,352	71	FALSE	3	FALSE	../../data/processed/pfam_structures/extracted_domains_filtered/PF00069/5ouc_A.pdb	9.41034	-6.13342
5n3m	A	215,352	87	FALSE	3	FALSE	../../data/processed/pfam_structures/extracted_domains_filtered/PF00069/5n3m_A.pdb	8.61356	-5.52841
1pxn	A		13	FALSE	3	FALSE	../../data/processed/pfam_structures/extracted_domains_filtered/PF00069/1pxn_A.pdb	-6.4605	5.49532
6pdi	A		0	FALSE	3	FALSE	../../data/processed/pfam_structures/extracted_domains_filtered/PF00069/6pdi_A.pdb	1.34693	-1.77958
4zp5	A		64	FALSE	3	FALSE	../../data/processed/pfam_structures/extracted_domains_filtered/PF00069/4zp5_A.pdb	0.801452	3.78629
5ax9	C		64	FALSE	3	FALSE	../../data/processed/pfam_structures/extracted_domains_filtered/PF00069/5ax9_C.pdb	-3.36894	-1.67776
3wi6	E		44	FALSE	3	FALSE	../../data/processed/pfam_structures/extracted_domains_filtered/PF00069/3wi6_E.pdb	8.11825	0.783869
1p2a	A		13	TRUE	1	TRUE	../../data/processed/pfam_structures/extracted_domains_filtered/PF00069/1p2a_A.pdb	-5.87615	9.97843
5vcw	A		4	TRUE	3	FALSE	../../data/processed/pfam_structures/extracted_domains_filtered/PF00069/5vcw_A.pdb	-0.713418	0.606968
1eh4	A		35	FALSE	3	FALSE	../../data/processed/pfam_structures/extracted_domains_filtered/PF00069/1eh4_A.pdb	7.2183	-3.63809
2xj2	A	566	0	FALSE	3	FALSE	../../data/processed/pfam_structures/extracted_domains_filtered/PF00069/2xj2_A.pdb	3.37575	-2.1877
4cfm	A	351	82	FALSE	3	FALSE	../../data/processed/pfam_structures/extracted_domains_filtered/PF00069/4cfm_A.pdb	-5.99535	4.69308
3r2b	D		45	FALSE	3	TRUE	../../data/processed/pfam_structures/extracted_domains_filtered/PF00069/3r2b_D.pdb	7.98247	1.73421
3ggf	B		13	FALSE	-1	FALSE	../../data/processed/pfam_structures/extracted_domains_filtered/PF00069/3ggf_B.pdb	3.44318	7.40446
5n3j	A	215,352	87	FALSE	3	FALSE	../../data/processed/pfam_structures/extracted_domains_filtered/PF00069/5n3j_A.pdb	7.77619	-7.00307
1zys	A		6	FALSE	3	FALSE	../../data/processed/pfam_structures/extracted_domains_filtered/PF00069/1zys_A.pdb	1.47674	1.27419
2fa2	B		-1	FALSE	3	FALSE	../../data/processed/pfam_structures/extracted_domains_filtered/PF00069/2fa2_B.pdb	-3.56234	2.01163
5byz	A		93	FALSE	-1	FALSE	../../data/processed/pfam_structures/extracted_domains_filtered/PF00069/5byz_A.pdb	-9.89591	-1.22968
3o50	A		49	FALSE	3	FALSE	../../data/processed/pfam_structures/extracted_domains_filtered/PF00069/3o50_A.pdb	3.40672	0.190064
2gnh	A	352	96	FALSE	3	FALSE	../../data/processed/pfam_structures/extracted_domains_filtered/PF00069/2gnh_A.pdb	7.94722	-5.76228
4o38	B		97	TRUE	3	FALSE	../../data/processed/pfam_structures/extracted_domains_filtered/PF00069/4o38_B.pdb	8.13917	2.48521
1yhw	A		28	FALSE	3	FALSE	../../data/processed/pfam_structures/extracted_domains_filtered/PF00069/1yhw_A.pdb	2.50338	2.47329
5h8e	B		117	FALSE	3	FALSE	../../data/processed/pfam_structures/extracted_domains_filtered/PF00069/5h8e_B.pdb	-8.9629	-3.15507
7aj7	A	353	114	FALSE	3	FALSE	../../data/processed/pfam_structures/extracted_domains_filtered/PF00069/7aj7_A.pdb	-12.2727	-9.8887
3bhh	C		67	FALSE	3	TRUE	../../data/processed/pfam_structures/extracted_domains_filtered/PF00069/3bhh_C.pdb	6.18937	0.376206
6hkn	A		93	FALSE	3	FALSE	../../data/processed/pfam_structures/extracted_domains_filtered/PF00069/6hkn_A.pdb	-8.37699	2.1135
2c6d	A		49	FALSE	3	FALSE	../../data/processed/pfam_structures/extracted_domains_filtered/PF00069/2c6d_A.pdb	5.87064	3.42948
6xbz	J	310	81	FALSE	3	FALSE	../../data/processed/pfam_structures/extracted_domains_filtered/PF00069/6xbz_J.pdb	-2.91484	3.50832
4fg8	B		60	FALSE	3	FALSE	../../data/processed/pfam_structures/extracted_domains_filtered/PF00069/4fg8_B.pdb	4.55278	4.2184
4bdd	A		10	TRUE	3	FALSE	../../data/processed/pfam_structures/extracted_domains_filtered/PF00069/4bdd_A.pdb	3.58695	6.10553
7ack	C	351	81	FALSE	3	FALSE	../../data/processed/pfam_structures/extracted_domains_filtered/PF00069/7ack_C.pdb	-9.2292	3.99074
5dwr	A	566	0	FALSE	3	FALSE	../../data/processed/pfam_structures/extracted_domains_filtered/PF00069/5dwr_A.pdb	2.66771	-1.23733
5izj	B	352	87	FALSE	3	FALSE	../../data/processed/pfam_structures/extracted_domains_filtered/PF00069/5izj_B.pdb	7.30085	-5.67438
4fv2	A		77	FALSE	3	TRUE	../../data/processed/pfam_structures/extracted_domains_filtered/PF00069/4fv2_A.pdb	-5.81822	-4.34678
4l45	A		36	TRUE	3	TRUE	../../data/processed/pfam_structures/extracted_domains_filtered/PF00069/4l45_A.pdb	6.13441	-3.6195
2br1	A		6	FALSE	3	FALSE	../../data/processed/pfam_structures/extracted_domains_filtered/PF00069/2br1_A.pdb	-0.109766	2.9756
5n4u	A		0	FALSE	3	TRUE	../../data/processed/pfam_structures/extracted_domains_filtered/PF00069/5n4u_A.pdb	2.74666	-2.32033
5op5	A		6	TRUE	3	FALSE	../../data/processed/pfam_structures/extracted_domains_filtered/PF00069/5op5_A.pdb	1.7798	2.86704
4j53	A		50	FALSE	3	FALSE	../../data/processed/pfam_structures/extracted_domains_filtered/PF00069/4j53_A.pdb	4.74862	-0.950475
3fv8	A		22	FALSE	3	FALSE	../../data/processed/pfam_structures/extracted_domains_filtered/PF00069/3fv8_A.pdb	0.917888	-0.721182
5jq8	A		13	FALSE	1	FALSE	../../data/processed/pfam_structures/extracted_domains_filtered/PF00069/5jq8_A.pdb	-6.27955	9.52445
1u5q	A	352	-1	FALSE	3	FALSE	../../data/processed/pfam_structures/extracted_domains_filtered/PF00069/1u5q_A.pdb	-0.944786	-0.470426
3iw5	A		103	FALSE	3	FALSE	../../data/processed/pfam_structures/extracted_domains_filtered/PF00069/3iw5_A.pdb	-2.18225	4.19875
3vui	A		22	FALSE	3	FALSE	../../data/processed/pfam_structures/extracted_domains_filtered/PF00069/3vui_A.pdb	-3.68374	-3.61726
7lvi	B		91	FALSE	3	FALSE	../../data/processed/pfam_structures/extracted_domains_filtered/PF00069/7lvi_B.pdb	-2.42322	-1.50431
3ofm	A		112	FALSE	3	FALSE	../../data/processed/pfam_structures/extracted_domains_filtered/PF00069/3ofm_A.pdb	-7.44943	-3.34586
2v5q	A		50	FALSE	3	FALSE	../../data/processed/pfam_structures/extracted_domains_filtered/PF00069/2v5q_A.pdb	4.47769	1.31535
7ajm	B	353	114	FALSE	3	FALSE	../../data/processed/pfam_structures/extracted_domains_filtered/PF00069/7ajm_B.pdb	-10.9092	-8.3276
7xsv	A	566	0	FALSE	3	TRUE	../../data/processed/pfam_structures/extracted_domains_filtered/PF00069/7xsv_A.pdb	3.08135	0.191685
3rwp	A	352	8	FALSE	3	FALSE	../../data/processed/pfam_structures/extracted_domains_filtered/PF00069/3rwp_A.pdb	8.4664	0.729169
2jii	B		17	FALSE	3	FALSE	../../data/processed/pfam_structures/extracted_domains_filtered/PF00069/2jii_B.pdb	4.29286	-1.03398
5zn1	A		121	FALSE	3	FALSE	../../data/processed/pfam_structures/extracted_domains_filtered/PF00069/5zn1_A.pdb	-5.63089	-6.00008
3say	A	353	5	FALSE	3	FALSE	../../data/processed/pfam_structures/extracted_domains_filtered/PF00069/3say_A.pdb	-4.7434	0.679997
4qmu	A	352	63	TRUE	3	FALSE	../../data/processed/pfam_structures/extracted_domains_filtered/PF00069/4qmu_A.pdb	0.15052	2.14443
5tx3	A		32	FALSE	3	FALSE	../../data/processed/pfam_structures/extracted_domains_filtered/PF00069/5tx3_A.pdb	8.21105	2.22283
5kbq	B		27	TRUE	3	FALSE	../../data/processed/pfam_structures/extracted_domains_filtered/PF00069/5kbq_B.pdb	2.5381	5.31355
7oy6	C	353	111	FALSE	3	FALSE	../../data/processed/pfam_structures/extracted_domains_filtered/PF00069/7oy6_C.pdb	-9.65195	-9.93388
6bdl	A	352	-1	FALSE	3	FALSE	../../data/processed/pfam_structures/extracted_domains_filtered/PF00069/6bdl_A.pdb	4.54213	-3.03282
3ork	A		61	FALSE	3	TRUE	../../data/processed/pfam_structures/extracted_domains_filtered/PF00069/3ork_A.pdb	1.98451	0.932464
6g9m	A		77	TRUE	3	TRUE	../../data/processed/pfam_structures/extracted_domains_filtered/PF00069/6g9m_A.pdb	-6.28732	-3.31243
3p4k	A		-1	FALSE	3	FALSE	../../data/processed/pfam_structures/extracted_domains_filtered/PF00069/3p4k_A.pdb	-5.09614	4.21074
4qp7	B		77	FALSE	3	FALSE	../../data/processed/pfam_structures/extracted_domains_filtered/PF00069/4qp7_B.pdb	-3.1402	-2.90892
5ap5	A		3	FALSE	3	FALSE	../../data/processed/pfam_structures/extracted_domains_filtered/PF00069/5ap5_A.pdb	5.42699	1.91622
2r0u	A		6	FALSE	3	FALSE	../../data/processed/pfam_structures/extracted_domains_filtered/PF00069/2r0u_A.pdb	2.89256	3.6653
5hbh	A		41	FALSE	3	TRUE	../../data/processed/pfam_structures/extracted_domains_filtered/PF00069/5hbh_A.pdb	-7.54016	3.48647
5vil	C		33	FALSE	3	FALSE	../../data/processed/pfam_structures/extracted_domains_filtered/PF00069/5vil_C.pdb	-3.93584	1.86024
5di1	A		64	FALSE	3	FALSE	../../data/processed/pfam_structures/extracted_domains_filtered/PF00069/5di1_A.pdb	-0.188244	2.58947
4nts	B	352	96	FALSE	3	FALSE	../../data/processed/pfam_structures/extracted_domains_filtered/PF00069/4nts_B.pdb	8.85266	-9.15627
3c4e	C		0	FALSE	3	FALSE	../../data/processed/pfam_structures/extracted_domains_filtered/PF00069/3c4e_C.pdb	1.88802	0.375485
3e88	B	352	26	FALSE	3	FALSE	../../data/processed/pfam_structures/extracted_domains_filtered/PF00069/3e88_B.pdb	9.15758	-4.93648
6slg	A		77	FALSE	3	TRUE	../../data/processed/pfam_structures/extracted_domains_filtered/PF00069/6slg_A.pdb	-7.74985	-3.15668
2oxd	A		113	FALSE	3	FALSE	../../data/processed/pfam_structures/extracted_domains_filtered/PF00069/2oxd_A.pdb	-6.60315	-1.31015
3hub	A		103	FALSE	3	FALSE	../../data/processed/pfam_structures/extracted_domains_filtered/PF00069/3hub_A.pdb	-5.719	3.61335
3lau	A		49	FALSE	3	FALSE	../../data/processed/pfam_structures/extracted_domains_filtered/PF00069/3lau_A.pdb	7.3631	-0.232884
6hhj	A		31	FALSE	3	FALSE	../../data/processed/pfam_structures/extracted_domains_filtered/PF00069/6hhj_A.pdb	4.90598	-1.33808
7p7h	B		35	FALSE	3	FALSE	../../data/processed/pfam_structures/extracted_domains_filtered/PF00069/7p7h_B.pdb	4.19794	-0.559046
2xk6	A		18	TRUE	3	FALSE	../../data/processed/pfam_structures/extracted_domains_filtered/PF00069/2xk6_A.pdb	5.04793	5.0201
6yg6	B		40	FALSE	3	FALSE	../../data/processed/pfam_structures/extracted_domains_filtered/PF00069/6yg6_B.pdb	3.46684	2.63382
3psc	A		51	FALSE	3	FALSE	../../data/processed/pfam_structures/extracted_domains_filtered/PF00069/3psc_A.pdb	3.50294	-3.08869
7a51	A	353	114	TRUE	3	FALSE	../../data/processed/pfam_structures/extracted_domains_filtered/PF00069/7a51_A.pdb	-11.7847	-9.15789
4rj3	A		13	FALSE	1	FALSE	../../data/processed/pfam_structures/extracted_domains_filtered/PF00069/4rj3_A.pdb	-6.53268	11.7025
6xx7	A		113	FALSE	3	FALSE	../../data/processed/pfam_structures/extracted_domains_filtered/PF00069/6xx7_A.pdb	-6.6226	-3.64964
4yz9	C		21	FALSE	3	TRUE	../../data/processed/pfam_structures/extracted_domains_filtered/PF00069/4yz9_C.pdb	9.24021	-1.66727
3k3j	A		103	TRUE	3	FALSE	../../data/processed/pfam_structures/extracted_domains_filtered/PF00069/3k3j_A.pdb	-1.51957	5.86529
2bro	A		6	FALSE	3	FALSE	../../data/processed/pfam_structures/extracted_domains_filtered/PF00069/2bro_A.pdb	-0.333788	2.03058
2brg	A		6	FALSE	3	FALSE	../../data/processed/pfam_structures/extracted_domains_filtered/PF00069/2brg_A.pdb	2.8239	1.12153
4nu1	A		5	FALSE	3	FALSE	../../data/processed/pfam_structures/extracted_domains_filtered/PF00069/4nu1_A.pdb	-3.17616	0.982686
6ae3	A	353	5	FALSE	3	TRUE	../../data/processed/pfam_structures/extracted_domains_filtered/PF00069/6ae3_A.pdb	-5.13298	2.51402
5iso	A		94	TRUE	3	TRUE	../../data/processed/pfam_structures/extracted_domains_filtered/PF00069/5iso_A.pdb	5.88954	-3.63868
6eis	A	353	111	FALSE	3	FALSE	../../data/processed/pfam_structures/extracted_domains_filtered/PF00069/6eis_A.pdb	-10.9115	-9.90939
6v6a	A		-1	FALSE	3	TRUE	../../data/processed/pfam_structures/extracted_domains_filtered/PF00069/6v6a_A.pdb	-5.02768	2.39355
5r9u	A		66	FALSE	3	FALSE	../../data/processed/pfam_structures/extracted_domains_filtered/PF00069/5r9u_A.pdb	-9.30638	5.37354
3ion	A		8	FALSE	3	FALSE	../../data/processed/pfam_structures/extracted_domains_filtered/PF00069/3ion_A.pdb	7.35945	2.66901
6g4z	B		9	FALSE	3	FALSE	../../data/processed/pfam_structures/extracted_domains_filtered/PF00069/6g4z_B.pdb	3.11798	0.298106
3anq	D	353	111	FALSE	-1	FALSE	../../data/processed/pfam_structures/extracted_domains_filtered/PF00069/3anq_D.pdb	-13.778	-10.4648
6gub	C	351	81	FALSE	3	FALSE	../../data/processed/pfam_structures/extracted_domains_filtered/PF00069/6gub_C.pdb	-1.97049	-2.69485
6yg5	A		40	FALSE	3	FALSE	../../data/processed/pfam_structures/extracted_domains_filtered/PF00069/6yg5_A.pdb	5.59363	3.68878
5bvd	A		72	FALSE	3	FALSE	../../data/processed/pfam_structures/extracted_domains_filtered/PF00069/5bvd_A.pdb	-2.59833	0.727649
6ru8	B		35	FALSE	3	FALSE	../../data/processed/pfam_structures/extracted_domains_filtered/PF00069/6ru8_B.pdb	4.02034	-3.20219
5o5m	A	215,352	71	FALSE	3	FALSE	../../data/processed/pfam_structures/extracted_domains_filtered/PF00069/5o5m_A.pdb	8.57104	-6.08108
6cqd	B		12	FALSE	3	FALSE	../../data/processed/pfam_structures/extracted_domains_filtered/PF00069/6cqd_B.pdb	-0.140512	1.85976
3zya	A		-1	FALSE	3	FALSE	../../data/processed/pfam_structures/extracted_domains_filtered/PF00069/3zya_A.pdb	-7.22465	1.90353
4oav	B		63	FALSE	0	FALSE	../../data/processed/pfam_structures/extracted_domains_filtered/PF00069/4oav_B.pdb	16.1559	10.4775
4fa2	A		102	TRUE	3	FALSE	../../data/processed/pfam_structures/extracted_domains_filtered/PF00069/4fa2_A.pdb	-6.24925	0.808681
6wly	A	352	24	FALSE	3	FALSE	../../data/processed/pfam_structures/extracted_domains_filtered/PF00069/6wly_A.pdb	-0.716137	1.16945
4fsz	A		6	FALSE	3	FALSE	../../data/processed/pfam_structures/extracted_domains_filtered/PF00069/4fsz_A.pdb	0.207712	4.1305
6dmg	A		77	FALSE	3	FALSE	../../data/processed/pfam_structures/extracted_domains_filtered/PF00069/6dmg_A.pdb	-5.7523	-4.01882
6yky	B		-1	FALSE	3	FALSE	../../data/processed/pfam_structures/extracted_domains_filtered/PF00069/6yky_B.pdb	-4.01031	0.836485
2r0i	A		92	FALSE	3	FALSE	../../data/processed/pfam_structures/extracted_domains_filtered/PF00069/2r0i_A.pdb	5.16221	0.511119
5n4n	A		0	FALSE	3	FALSE	../../data/processed/pfam_structures/extracted_domains_filtered/PF00069/5n4n_A.pdb	2.81166	-1.47712
3ti1	A		13	FALSE	1	FALSE	../../data/processed/pfam_structures/extracted_domains_filtered/PF00069/3ti1_A.pdb	-8.36553	8.2385
6opg	A	351,353	77	FALSE	3	FALSE	../../data/processed/pfam_structures/extracted_domains_filtered/PF00069/6opg_A.pdb	-5.71791	-0.386183
3zu7	A		77	FALSE	3	TRUE	../../data/processed/pfam_structures/extracted_domains_filtered/PF00069/3zu7_A.pdb	-4.10475	-3.49589
6vxu	D		17	FALSE	3	FALSE	../../data/processed/pfam_structures/extracted_domains_filtered/PF00069/6vxu_D.pdb	-0.957224	-6.52223
1zws	E		33	FALSE	3	FALSE	../../data/processed/pfam_structures/extracted_domains_filtered/PF00069/1zws_E.pdb	5.72393	-1.47046
4eoq	A	351	82	TRUE	3	FALSE	../../data/processed/pfam_structures/extracted_domains_filtered/PF00069/4eoq_A.pdb	-5.53879	4.61094
5ezr	A		-1	FALSE	3	FALSE	../../data/processed/pfam_structures/extracted_domains_filtered/PF00069/5ezr_A.pdb	4.28452	-2.28722
1f5q	A		13	FALSE	1	FALSE	../../data/processed/pfam_structures/extracted_domains_filtered/PF00069/1f5q_A.pdb	-5.2758	6.95354
4o0x	A	352	24	FALSE	3	FALSE	../../data/processed/pfam_structures/extracted_domains_filtered/PF00069/4o0x_A.pdb	-0.748987	-0.996688
3lfc	A		103	FALSE	3	FALSE	../../data/processed/pfam_structures/extracted_domains_filtered/PF00069/3lfc_A.pdb	-1.6589	3.65056
5orr	A	352	49	FALSE	3	FALSE	../../data/processed/pfam_structures/extracted_domains_filtered/PF00069/5orr_A.pdb	2.97248	-1.2563
2r3m	A		13	FALSE	1	FALSE	../../data/processed/pfam_structures/extracted_domains_filtered/PF00069/2r3m_A.pdb	-6.69148	9.5962
3wi6	C		44	FALSE	3	FALSE	../../data/processed/pfam_structures/extracted_domains_filtered/PF00069/3wi6_C.pdb	8.59746	2.07088
4hnf	A		35	FALSE	3	FALSE	../../data/processed/pfam_structures/extracted_domains_filtered/PF00069/4hnf_A.pdb	4.64381	-1.02652
4jbo	A		49	TRUE	3	FALSE	../../data/processed/pfam_structures/extracted_domains_filtered/PF00069/4jbo_A.pdb	4.632	-1.47105
4nm0	A		5	FALSE	3	FALSE	../../data/processed/pfam_structures/extracted_domains_filtered/PF00069/4nm0_A.pdb	-3.56013	1.61021
5n51	A	566	0	FALSE	3	FALSE	../../data/processed/pfam_structures/extracted_domains_filtered/PF00069/5n51_A.pdb	0.513798	-1.39571
7e73	A		77	FALSE	3	FALSE	../../data/processed/pfam_structures/extracted_domains_filtered/PF00069/7e73_A.pdb	-5.5194	-1.87077
2ghl	A		-1	FALSE	3	FALSE	../../data/processed/pfam_structures/extracted_domains_filtered/PF00069/2ghl_A.pdb	-1.65353	4.2948
2vo6	A	215,352	96	FALSE	3	FALSE	../../data/processed/pfam_structures/extracted_domains_filtered/PF00069/2vo6_A.pdb	7.84086	-8.24584
6hx1	A		21	FALSE	3	FALSE	../../data/processed/pfam_structures/extracted_domains_filtered/PF00069/6hx1_A.pdb	5.18551	0.976343
5hlp	B	353,447	5	FALSE	3	FALSE	../../data/processed/pfam_structures/extracted_domains_filtered/PF00069/5hlp_B.pdb	-1.72031	0.679773
7oai	C		60	FALSE	3	FALSE	../../data/processed/pfam_structures/extracted_domains_filtered/PF00069/7oai_C.pdb	1.1096	-1.96344
2etr	B		54	FALSE	3	FALSE	../../data/processed/pfam_structures/extracted_domains_filtered/PF00069/2etr_B.pdb	-0.831962	1.58504
5mhi	A	352	20	FALSE	3	FALSE	../../data/processed/pfam_structures/extracted_domains_filtered/PF00069/5mhi_A.pdb	6.77507	-7.12862
4ra5	A		25	TRUE	3	FALSE	../../data/processed/pfam_structures/extracted_domains_filtered/PF00069/4ra5_A.pdb	6.7016	-3.18981
4u8z	A	352	63	FALSE	3	FALSE	../../data/processed/pfam_structures/extracted_domains_filtered/PF00069/4u8z_A.pdb	-0.138971	3.3499
1gy3	C	351	81	FALSE	3	FALSE	../../data/processed/pfam_structures/extracted_domains_filtered/PF00069/1gy3_C.pdb	-6.18211	3.61434
6yid	B		47	FALSE	3	FALSE	../../data/processed/pfam_structures/extracted_domains_filtered/PF00069/6yid_B.pdb	6.43067	2.47244
7t4m	B		38	FALSE	3	TRUE	../../data/processed/pfam_structures/extracted_domains_filtered/PF00069/7t4m_B.pdb	3.55384	-0.0563142
5twy	B		32	FALSE	3	FALSE	../../data/processed/pfam_structures/extracted_domains_filtered/PF00069/5twy_B.pdb	9.96508	5.66724
4eoi	A	351	82	FALSE	3	FALSE	../../data/processed/pfam_structures/extracted_domains_filtered/PF00069/4eoi_A.pdb	-5.60858	5.03447
1w8c	A		13	FALSE	1	FALSE	../../data/processed/pfam_structures/extracted_domains_filtered/PF00069/1w8c_A.pdb	-7.04517	11.2245
1yhs	A	567	0	FALSE	3	FALSE	../../data/processed/pfam_structures/extracted_domains_filtered/PF00069/1yhs_A.pdb	2.82164	-0.206852
3v01	A		43	TRUE	3	FALSE	../../data/processed/pfam_structures/extracted_domains_filtered/PF00069/3v01_A.pdb	1.64702	3.49825
4o38	A		97	TRUE	3	FALSE	../../data/processed/pfam_structures/extracted_domains_filtered/PF00069/4o38_A.pdb	7.14354	1.5661
2ycr	A		10	FALSE	3	FALSE	../../data/processed/pfam_structures/extracted_domains_filtered/PF00069/2ycr_A.pdb	3.52432	4.25978
2whb	A		79	FALSE	3	FALSE	../../data/processed/pfam_structures/extracted_domains_filtered/PF00069/2whb_A.pdb	-5.08246	4.85026
7aya	A		117	FALSE	3	FALSE	../../data/processed/pfam_structures/extracted_domains_filtered/PF00069/7aya_A.pdb	-8.56793	-1.87849
5ax9	B		64	FALSE	3	TRUE	../../data/processed/pfam_structures/extracted_domains_filtered/PF00069/5ax9_B.pdb	1.20047	3.67211
6y81	A		70	FALSE	3	FALSE	../../data/processed/pfam_structures/extracted_domains_filtered/PF00069/6y81_A.pdb	-3.23114	1.09966
3qcs	A	352	8	FALSE	3	FALSE	../../data/processed/pfam_structures/extracted_domains_filtered/PF00069/3qcs_A.pdb	8.2401	0.398914
4yr8	C		22	FALSE	3	FALSE	../../data/processed/pfam_structures/extracted_domains_filtered/PF00069/4yr8_C.pdb	-1.25178	0.192162
3l9m	A	352	83	TRUE	3	FALSE	../../data/processed/pfam_structures/extracted_domains_filtered/PF00069/3l9m_A.pdb	9.36979	-8.59437
5ot6	A		109	FALSE	3	TRUE	../../data/processed/pfam_structures/extracted_domains_filtered/PF00069/5ot6_A.pdb	-7.11229	-3.0253
4oh4	A	346,349,351,379	69	FALSE	3	TRUE	../../data/processed/pfam_structures/extracted_domains_filtered/PF00069/4oh4_A.pdb	-2.47484	0.315882
5ku8	B		117	FALSE	3	FALSE	../../data/processed/pfam_structures/extracted_domains_filtered/PF00069/5ku8_B.pdb	-8.13963	-1.89219
6unp	B		56	FALSE	3	FALSE	../../data/processed/pfam_structures/extracted_domains_filtered/PF00069/6unp_B.pdb	-2.16136	-7.04237
3qru	A		13	TRUE	1	FALSE	../../data/processed/pfam_structures/extracted_domains_filtered/PF00069/3qru_A.pdb	-8.64033	10.8232
3dak	A		-1	FALSE	3	FALSE	../../data/processed/pfam_structures/extracted_domains_filtered/PF00069/3dak_A.pdb	-2.48433	-2.5191
4fbx	A		116	FALSE	3	FALSE	../../data/processed/pfam_structures/extracted_domains_filtered/PF00069/4fbx_A.pdb	-5.59833	-3.61651
2vtp	A		13	FALSE	1	FALSE	../../data/processed/pfam_structures/extracted_domains_filtered/PF00069/2vtp_A.pdb	-5.33027	11.1253
1tvo	A		77	FALSE	3	FALSE	../../data/processed/pfam_structures/extracted_domains_filtered/PF00069/1tvo_A.pdb	-2.83209	-3.46797
1bi8	A		90	FALSE	3	TRUE	../../data/processed/pfam_structures/extracted_domains_filtered/PF00069/1bi8_A.pdb	1.69468	1.55412
6khd	B		101	FALSE	3	FALSE	../../data/processed/pfam_structures/extracted_domains_filtered/PF00069/6khd_B.pdb	-6.30589	-8.56728
4a9s	A		10	FALSE	3	FALSE	../../data/processed/pfam_structures/extracted_domains_filtered/PF00069/4a9s_A.pdb	4.21158	2.07283
5mty	A		103	FALSE	3	FALSE	../../data/processed/pfam_structures/extracted_domains_filtered/PF00069/5mty_A.pdb	-1.42082	3.5989
2x4f	B		-1	FALSE	3	FALSE	../../data/processed/pfam_structures/extracted_domains_filtered/PF00069/2x4f_B.pdb	3.09932	-1.93002
4nfm	A		19	FALSE	3	FALSE	../../data/processed/pfam_structures/extracted_domains_filtered/PF00069/4nfm_A.pdb	-1.24368	-4.17872
6hoq	A		121	TRUE	3	FALSE	../../data/processed/pfam_structures/extracted_domains_filtered/PF00069/6hoq_A.pdb	-6.90128	-4.0336
6pdp	A		0	FALSE	3	FALSE	../../data/processed/pfam_structures/extracted_domains_filtered/PF00069/6pdp_A.pdb	2.3991	-3.44539
3kxm	A		113	FALSE	3	TRUE	../../data/processed/pfam_structures/extracted_domains_filtered/PF00069/3kxm_A.pdb	-7.08242	-3.20219
4c35	A	215,352	96	FALSE	3	FALSE	../../data/processed/pfam_structures/extracted_domains_filtered/PF00069/4c35_A.pdb	9.11979	-9.69809
3raw	B		104	TRUE	3	FALSE	../../data/processed/pfam_structures/extracted_domains_filtered/PF00069/3raw_B.pdb	-9.53667	-9.9039
4rvt	B		39	FALSE	3	FALSE	../../data/processed/pfam_structures/extracted_domains_filtered/PF00069/4rvt_B.pdb	-0.70204	2.68679
7u2z	A		5	FALSE	3	TRUE	../../data/processed/pfam_structures/extracted_domains_filtered/PF00069/7u2z_A.pdb	-4.91318	3.53907
4hok	K		35	FALSE	3	FALSE	../../data/processed/pfam_structures/extracted_domains_filtered/PF00069/4hok_K.pdb	5.30667	-3.82493
6vrf	B		19	FALSE	3	FALSE	../../data/processed/pfam_structures/extracted_domains_filtered/PF00069/6vrf_B.pdb	2.91218	-1.065
5nho	A		77	FALSE	3	FALSE	../../data/processed/pfam_structures/extracted_domains_filtered/PF00069/5nho_A.pdb	-7.97702	-2.85093
1ukh	A		22	FALSE	3	FALSE	../../data/processed/pfam_structures/extracted_domains_filtered/PF00069/1ukh_A.pdb	-2.26064	-0.454859
3fsk	A		99	FALSE	3	FALSE	../../data/processed/pfam_structures/extracted_domains_filtered/PF00069/3fsk_A.pdb	-3.60736	2.15771
6g9h	A		77	FALSE	3	FALSE	../../data/processed/pfam_structures/extracted_domains_filtered/PF00069/6g9h_A.pdb	-5.68524	-4.00265
6cki	A		-1	FALSE	3	FALSE	../../data/processed/pfam_structures/extracted_domains_filtered/PF00069/6cki_A.pdb	4.70175	1.21602
7akm	B		6	FALSE	3	FALSE	../../data/processed/pfam_structures/extracted_domains_filtered/PF00069/7akm_B.pdb	-0.360479	1.7411
5dvr	A		58	FALSE	3	FALSE	../../data/processed/pfam_structures/extracted_domains_filtered/PF00069/5dvr_A.pdb	5.53623	5.32806
2iw6	C	351	81	FALSE	3	FALSE	../../data/processed/pfam_structures/extracted_domains_filtered/PF00069/2iw6_C.pdb	-4.37239	2.50448
5a4l	D	353	111	FALSE	3	TRUE	../../data/processed/pfam_structures/extracted_domains_filtered/PF00069/5a4l_D.pdb	-9.34155	-6.60169
6fj0	A		77	FALSE	3	TRUE	../../data/processed/pfam_structures/extracted_domains_filtered/PF00069/6fj0_A.pdb	-4.68818	-2.30011
3zs5	A		103	FALSE	3	FALSE	../../data/processed/pfam_structures/extracted_domains_filtered/PF00069/3zs5_A.pdb	-2.74374	4.56354
6oyw	A		33	FALSE	3	FALSE	../../data/processed/pfam_structures/extracted_domains_filtered/PF00069/6oyw_A.pdb	-1.78612	1.20611
4n4s	B		77	FALSE	3	FALSE	../../data/processed/pfam_structures/extracted_domains_filtered/PF00069/4n4s_B.pdb	-4.39795	-0.643221
1okw	C		79	FALSE	3	FALSE	../../data/processed/pfam_structures/extracted_domains_filtered/PF00069/1okw_C.pdb	-7.20262	4.21909
6ynb	A	215,352	20	FALSE	3	FALSE	../../data/processed/pfam_structures/extracted_domains_filtered/PF00069/6ynb_A.pdb	7.2624	-6.37503
3mi9	A	351	73	FALSE	3	FALSE	../../data/processed/pfam_structures/extracted_domains_filtered/PF00069/3mi9_A.pdb	-5.58429	0.531017
4fi1	A		109	FALSE	3	FALSE	../../data/processed/pfam_structures/extracted_domains_filtered/PF00069/4fi1_A.pdb	-1.8845	0.316098
4aa4	A		-1	FALSE	3	FALSE	../../data/processed/pfam_structures/extracted_domains_filtered/PF00069/4aa4_A.pdb	-5.70964	0.309477
1v0o	A		13	FALSE	3	FALSE	../../data/processed/pfam_structures/extracted_domains_filtered/PF00069/1v0o_A.pdb	0.123871	2.92037
4eom	A	351	82	FALSE	3	FALSE	../../data/processed/pfam_structures/extracted_domains_filtered/PF00069/4eom_A.pdb	-5.13005	1.79244
4u79	A		22	TRUE	3	FALSE	../../data/processed/pfam_structures/extracted_domains_filtered/PF00069/4u79_A.pdb	-3.23955	-1.40971
6sgi	A		18	FALSE	3	FALSE	../../data/processed/pfam_structures/extracted_domains_filtered/PF00069/6sgi_A.pdb	7.10104	3.67754
4d2t	C		32	TRUE	3	FALSE	../../data/processed/pfam_structures/extracted_domains_filtered/PF00069/4d2t_C.pdb	6.35376	0.521601
2wip	A		80	FALSE	3	FALSE	../../data/processed/pfam_structures/extracted_domains_filtered/PF00069/2wip_A.pdb	-7.05995	4.95004
1zws	F		33	FALSE	3	FALSE	../../data/processed/pfam_structures/extracted_domains_filtered/PF00069/1zws_F.pdb	3.91452	0.220878
4lfi	B		109	FALSE	3	FALSE	../../data/processed/pfam_structures/extracted_domains_filtered/PF00069/4lfi_B.pdb	-3.56443	1.49823
3k5u	A		49	FALSE	3	FALSE	../../data/processed/pfam_structures/extracted_domains_filtered/PF00069/3k5u_A.pdb	5.09339	-1.19018
5a54	A	353	111	FALSE	3	FALSE	../../data/processed/pfam_structures/extracted_domains_filtered/PF00069/5a54_A.pdb	-12.3807	-9.64987
5cu3	B		109	FALSE	3	FALSE	../../data/processed/pfam_structures/extracted_domains_filtered/PF00069/5cu3_B.pdb	-6.59556	-3.0311
7bjj	A		6	TRUE	3	FALSE	../../data/processed/pfam_structures/extracted_domains_filtered/PF00069/7bjj_A.pdb	2.94751	2.43416
2jdt	A	352	96	FALSE	3	FALSE	../../data/processed/pfam_structures/extracted_domains_filtered/PF00069/2jdt_A.pdb	9.28473	-7.84381
4xx9	A	352	7	FALSE	3	FALSE	../../data/processed/pfam_structures/extracted_domains_filtered/PF00069/4xx9_A.pdb	7.03904	-0.771405
5r9s	A		66	FALSE	3	FALSE	../../data/processed/pfam_structures/extracted_domains_filtered/PF00069/5r9s_A.pdb	-6.91072	4.97109
4gva	A		77	FALSE	3	TRUE	../../data/processed/pfam_structures/extracted_domains_filtered/PF00069/4gva_A.pdb	-6.90012	-4.42202
6ru8	A		35	FALSE	3	FALSE	../../data/processed/pfam_structures/extracted_domains_filtered/PF00069/6ru8_A.pdb	3.99249	-3.68001
3gcq	A		103	FALSE	3	FALSE	../../data/processed/pfam_structures/extracted_domains_filtered/PF00069/3gcq_A.pdb	-3.53041	4.45077
7up6	A		55	TRUE	3	FALSE	../../data/processed/pfam_structures/extracted_domains_filtered/PF00069/7up6_A.pdb	8.31971	6.11608
4xj0	A	218	76	FALSE	3	FALSE	../../data/processed/pfam_structures/extracted_domains_filtered/PF00069/4xj0_A.pdb	-6.21065	-1.08104
6gzm	B		35	FALSE	3	FALSE	../../data/processed/pfam_structures/extracted_domains_filtered/PF00069/6gzm_B.pdb	3.65888	-4.61409
6m95	A		103	FALSE	3	FALSE	../../data/processed/pfam_structures/extracted_domains_filtered/PF00069/6m95_A.pdb	-2.39295	2.33283
6yid	A		47	FALSE	3	FALSE	../../data/processed/pfam_structures/extracted_domains_filtered/PF00069/6yid_A.pdb	8.19252	0.866326
6ya8	A		-1	FALSE	-1	FALSE	../../data/processed/pfam_structures/extracted_domains_filtered/PF00069/6ya8_A.pdb	23.1319	10.7701
4a06	A	352	7	TRUE	3	FALSE	../../data/processed/pfam_structures/extracted_domains_filtered/PF00069/4a06_A.pdb	8.62122	-1.98509
3kc3	D		44	TRUE	3	FALSE	../../data/processed/pfam_structures/extracted_domains_filtered/PF00069/3kc3_D.pdb	9.50153	1.74513
4lop	D		-1	FALSE	3	FALSE	../../data/processed/pfam_structures/extracted_domains_filtered/PF00069/4lop_D.pdb	-7.74431	-0.113713
4e6c	A		102	FALSE	3	TRUE	../../data/processed/pfam_structures/extracted_domains_filtered/PF00069/4e6c_A.pdb	-2.4483	4.52272
2vtn	A		13	FALSE	-1	FALSE	../../data/processed/pfam_structures/extracted_domains_filtered/PF00069/2vtn_A.pdb	-3.05436	12.6401
4d2p	D		32	FALSE	3	FALSE	../../data/processed/pfam_structures/extracted_domains_filtered/PF00069/4d2p_D.pdb	4.81374	0.513767
5ukf	C		2	FALSE	3	FALSE	../../data/processed/pfam_structures/extracted_domains_filtered/PF00069/5ukf_C.pdb	-0.455276	-1.02917
6t8x	B		44	FALSE	3	FALSE	../../data/processed/pfam_structures/extracted_domains_filtered/PF00069/6t8x_B.pdb	4.43823	1.3397
4iz7	A		77	FALSE	3	FALSE	../../data/processed/pfam_structures/extracted_domains_filtered/PF00069/4iz7_A.pdb	-4.5089	-1.03486
6vzh	B		17	FALSE	3	FALSE	../../data/processed/pfam_structures/extracted_domains_filtered/PF00069/6vzh_B.pdb	3.17318	-1.70626
6eij	D	353	111	FALSE	3	FALSE	../../data/processed/pfam_structures/extracted_domains_filtered/PF00069/6eij_D.pdb	-9.98824	-7.92796
6e2o	B		33	FALSE	3	TRUE	../../data/processed/pfam_structures/extracted_domains_filtered/PF00069/6e2o_B.pdb	-0.766862	1.31782
4agu	C		108	FALSE	3	FALSE	../../data/processed/pfam_structures/extracted_domains_filtered/PF00069/4agu_C.pdb	-6.44353	0.249428
1kwp	A		110	FALSE	3	FALSE	../../data/processed/pfam_structures/extracted_domains_filtered/PF00069/1kwp_A.pdb	6.57432	0.677352
4i3z	A	351	81	FALSE	3	FALSE	../../data/processed/pfam_structures/extracted_domains_filtered/PF00069/4i3z_A.pdb	-9.15751	1.56886
7b8i	A		117	FALSE	3	FALSE	../../data/processed/pfam_structures/extracted_domains_filtered/PF00069/7b8i_A.pdb	-6.10663	-3.37657
4erk	A		77	FALSE	3	FALSE	../../data/processed/pfam_structures/extracted_domains_filtered/PF00069/4erk_A.pdb	-5.01644	-1.54055
4ib5	A		117	FALSE	3	FALSE	../../data/processed/pfam_structures/extracted_domains_filtered/PF00069/4ib5_A.pdb	-8.37699	-1.75205
6yg7	B		40	TRUE	3	FALSE	../../data/processed/pfam_structures/extracted_domains_filtered/PF00069/6yg7_B.pdb	3.00856	2.20506
4kb8	A		-1	FALSE	3	TRUE	../../data/processed/pfam_structures/extracted_domains_filtered/PF00069/4kb8_A.pdb	4.38834	-4.49544
4ynz	A		106	FALSE	3	FALSE	../../data/processed/pfam_structures/extracted_domains_filtered/PF00069/4ynz_A.pdb	4.83073	2.20429
7vdp	A		62	TRUE	3	FALSE	../../data/processed/pfam_structures/extracted_domains_filtered/PF00069/7vdp_A.pdb	-4.86398	-0.314243
6paw	F		30	FALSE	3	FALSE	../../data/processed/pfam_structures/extracted_domains_filtered/PF00069/6paw_F.pdb	6.01589	-0.155558
3uyt	A		35	TRUE	3	FALSE	../../data/processed/pfam_structures/extracted_domains_filtered/PF00069/3uyt_A.pdb	5.63945	-2.02563
5j95	B		39	TRUE	3	FALSE	../../data/processed/pfam_structures/extracted_domains_filtered/PF00069/5j95_B.pdb	-2.00579	1.76261
4prj	A		49	TRUE	3	FALSE	../../data/processed/pfam_structures/extracted_domains_filtered/PF00069/4prj_A.pdb	3.5496	1.33328
3eb0	A	353	5	FALSE	3	FALSE	../../data/processed/pfam_structures/extracted_domains_filtered/PF00069/3eb0_A.pdb	-3.91694	2.22182
3we8	A		0	FALSE	3	FALSE	../../data/processed/pfam_structures/extracted_domains_filtered/PF00069/3we8_A.pdb	3.48762	-0.476481
4wb6	B	352	-1	FALSE	3	FALSE	../../data/processed/pfam_structures/extracted_domains_filtered/PF00069/4wb6_B.pdb	8.69019	-7.99049
6c9d	A		92	FALSE	3	FALSE	../../data/processed/pfam_structures/extracted_domains_filtered/PF00069/6c9d_A.pdb	5.39741	-0.35779
4hok	A		35	FALSE	3	TRUE	../../data/processed/pfam_structures/extracted_domains_filtered/PF00069/4hok_A.pdb	6.18706	-2.42515
4bhz	A		3	FALSE	3	FALSE	../../data/processed/pfam_structures/extracted_domains_filtered/PF00069/4bhz_A.pdb	2.97962	4.69166
5uvf	D		17	FALSE	-1	FALSE	../../data/processed/pfam_structures/extracted_domains_filtered/PF00069/5uvf_D.pdb	0.515382	-6.59366
3uys	A		35	FALSE	3	FALSE	../../data/processed/pfam_structures/extracted_domains_filtered/PF00069/3uys_A.pdb	5.45984	-1.48283
5ork	B		109	FALSE	3	FALSE	../../data/processed/pfam_structures/extracted_domains_filtered/PF00069/5ork_B.pdb	-6.79709	-4.16757
3unk	A		13	FALSE	1	FALSE	../../data/processed/pfam_structures/extracted_domains_filtered/PF00069/3unk_A.pdb	-7.85536	6.87178
4hyh	A		6	FALSE	3	FALSE	../../data/processed/pfam_structures/extracted_domains_filtered/PF00069/4hyh_A.pdb	1.7508	2.82626
5wng	B		54	FALSE	3	FALSE	../../data/processed/pfam_structures/extracted_domains_filtered/PF00069/5wng_B.pdb	5.79492	-0.0205091
2wev	A		79	FALSE	3	FALSE	../../data/processed/pfam_structures/extracted_domains_filtered/PF00069/2wev_A.pdb	-6.46526	4.13973
6gih	A		-1	FALSE	3	FALSE	../../data/processed/pfam_structures/extracted_domains_filtered/PF00069/6gih_A.pdb	-5.26466	-3.95233
5o26	A	312,352	100	FALSE	3	FALSE	../../data/processed/pfam_structures/extracted_domains_filtered/PF00069/5o26_A.pdb	-1.29421	3.45285
2ou7	A		50	FALSE	3	FALSE	../../data/processed/pfam_structures/extracted_domains_filtered/PF00069/2ou7_A.pdb	6.30342	0.202198
1q5k	B		5	FALSE	3	FALSE	../../data/processed/pfam_structures/extracted_domains_filtered/PF00069/1q5k_B.pdb	-2.57054	0.699312
2wel	A		67	TRUE	3	FALSE	../../data/processed/pfam_structures/extracted_domains_filtered/PF00069/2wel_A.pdb	5.41563	-0.0457697
6i2u	A	351,352	49	FALSE	3	FALSE	../../data/processed/pfam_structures/extracted_domains_filtered/PF00069/6i2u_A.pdb	5.68032	-0.363845
5dyk	A		-1	FALSE	3	FALSE	../../data/processed/pfam_structures/extracted_domains_filtered/PF00069/5dyk_A.pdb	2.60331	-3.19546
6s9w	A		31	TRUE	3	FALSE	../../data/processed/pfam_structures/extracted_domains_filtered/PF00069/6s9w_A.pdb	5.91875	0.864438
3v6s	B		22	FALSE	3	FALSE	../../data/processed/pfam_structures/extracted_domains_filtered/PF00069/3v6s_B.pdb	-2.43864	0.694619
5hze	A		43	FALSE	3	FALSE	../../data/processed/pfam_structures/extracted_domains_filtered/PF00069/5hze_A.pdb	2.67897	4.89202
3a2c	G		44	FALSE	3	FALSE	../../data/processed/pfam_structures/extracted_domains_filtered/PF00069/3a2c_G.pdb	8.17261	1.43507
4aw1	A	352	7	FALSE	3	TRUE	../../data/processed/pfam_structures/extracted_domains_filtered/PF00069/4aw1_A.pdb	9.04045	-1.6429
4h3q	A		77	FALSE	3	FALSE	../../data/processed/pfam_structures/extracted_domains_filtered/PF00069/4h3q_A.pdb	-4.12921	-1.16346
6ayw	A		67	FALSE	3	FALSE	../../data/processed/pfam_structures/extracted_domains_filtered/PF00069/6ayw_A.pdb	8.6752	-0.163427
3jvs	A		6	FALSE	3	FALSE	../../data/processed/pfam_structures/extracted_domains_filtered/PF00069/3jvs_A.pdb	2.69434	4.86032
3e7o	A		22	FALSE	3	FALSE	../../data/processed/pfam_structures/extracted_domains_filtered/PF00069/3e7o_A.pdb	0.702704	-0.673886
5bx0	A		43	FALSE	3	FALSE	../../data/processed/pfam_structures/extracted_domains_filtered/PF00069/5bx0_A.pdb	1.03316	5.31
3gc8	B		99	FALSE	3	FALSE	../../data/processed/pfam_structures/extracted_domains_filtered/PF00069/3gc8_B.pdb	-3.9125	3.47986
7ujt	A		67	FALSE	3	FALSE	../../data/processed/pfam_structures/extracted_domains_filtered/PF00069/7ujt_A.pdb	0.94055	2.55457
5ane	A		13	FALSE	1	FALSE	../../data/processed/pfam_structures/extracted_domains_filtered/PF00069/5ane_A.pdb	-7.53975	10.8171
6dc0	B		-1	FALSE	3	TRUE	../../data/processed/pfam_structures/extracted_domains_filtered/PF00069/6dc0_B.pdb	5.96674	1.10086
2iwi	A		0	FALSE	3	FALSE	../../data/processed/pfam_structures/extracted_domains_filtered/PF00069/2iwi_A.pdb	4.06859	-0.131606
2xez	A		6	FALSE	3	FALSE	../../data/processed/pfam_structures/extracted_domains_filtered/PF00069/2xez_A.pdb	2.2989	4.25446
4obq	A		64	FALSE	3	FALSE	../../data/processed/pfam_structures/extracted_domains_filtered/PF00069/4obq_A.pdb	2.27767	4.85381
1how	A		42	TRUE	0	TRUE	../../data/processed/pfam_structures/extracted_domains_filtered/PF00069/1how_A.pdb	15.2164	9.31658
6c2y	A		51	FALSE	3	FALSE	../../data/processed/pfam_structures/extracted_domains_filtered/PF00069/6c2y_A.pdb	3.51401	-4.56834
4pl3	B		21	FALSE	3	FALSE	../../data/processed/pfam_structures/extracted_domains_filtered/PF00069/4pl3_B.pdb	5.61076	0.769805
1y8g	A		92	FALSE	3	FALSE	../../data/processed/pfam_structures/extracted_domains_filtered/PF00069/1y8g_A.pdb	6.04456	0.533774
4eny	A		0	FALSE	3	FALSE	../../data/processed/pfam_structures/extracted_domains_filtered/PF00069/4eny_A.pdb	2.48718	1.15788
5osu	A		-1	FALSE	3	FALSE	../../data/processed/pfam_structures/extracted_domains_filtered/PF00069/5osu_A.pdb	-8.41326	-6.83794
3o8u	A		103	FALSE	3	FALSE	../../data/processed/pfam_structures/extracted_domains_filtered/PF00069/3o8u_A.pdb	-5.04241	4.03612
2w5a	A		18	FALSE	3	FALSE	../../data/processed/pfam_structures/extracted_domains_filtered/PF00069/2w5a_A.pdb	3.92441	0.618671
4grb	A		-1	FALSE	3	FALSE	../../data/processed/pfam_structures/extracted_domains_filtered/PF00069/4grb_A.pdb	-8.22238	-3.4641
6eij	A	353	111	FALSE	3	TRUE	../../data/processed/pfam_structures/extracted_domains_filtered/PF00069/6eij_A.pdb	-10.8783	-8.65546
1q99	B		42	TRUE	-1	FALSE	../../data/processed/pfam_structures/extracted_domains_filtered/PF00069/1q99_B.pdb	10.146	9.6776
4dlj	A		103	FALSE	3	TRUE	../../data/processed/pfam_structures/extracted_domains_filtered/PF00069/4dlj_A.pdb	-2.62005	3.63545
7aya	B		117	FALSE	3	FALSE	../../data/processed/pfam_structures/extracted_domains_filtered/PF00069/7aya_B.pdb	-8.36092	-1.38725
3rk9	A		13	TRUE	1	FALSE	../../data/processed/pfam_structures/extracted_domains_filtered/PF00069/3rk9_A.pdb	-6.90114	10.3966
6t6a	D	353	110	TRUE	3	FALSE	../../data/processed/pfam_structures/extracted_domains_filtered/PF00069/6t6a_D.pdb	-11.9076	-7.29341
5kpm	A	353	5	FALSE	3	FALSE	../../data/processed/pfam_structures/extracted_domains_filtered/PF00069/5kpm_A.pdb	-2.39257	1.58149
6p3w	C		80	FALSE	3	TRUE	../../data/processed/pfam_structures/extracted_domains_filtered/PF00069/6p3w_C.pdb	-4.4444	4.20521
5wnf	B		54	FALSE	3	FALSE	../../data/processed/pfam_structures/extracted_domains_filtered/PF00069/5wnf_B.pdb	5.1732	3.91648
3dj7	A		49	FALSE	3	FALSE	../../data/processed/pfam_structures/extracted_domains_filtered/PF00069/3dj7_A.pdb	6.03201	0.0815928
5n65	A		103	TRUE	3	FALSE	../../data/processed/pfam_structures/extracted_domains_filtered/PF00069/5n65_A.pdb	-1.20569	3.73783
6eil	A	353	111	TRUE	3	FALSE	../../data/processed/pfam_structures/extracted_domains_filtered/PF00069/6eil_A.pdb	-12.4628	-9.65864
6q8k	A		101	FALSE	3	FALSE	../../data/processed/pfam_structures/extracted_domains_filtered/PF00069/6q8k_A.pdb	-8.40584	-8.59599
3h0y	A		49	TRUE	3	FALSE	../../data/processed/pfam_structures/extracted_domains_filtered/PF00069/3h0y_A.pdb	4.5693	0.725502
2r3g	A		13	FALSE	1	FALSE	../../data/processed/pfam_structures/extracted_domains_filtered/PF00069/2r3g_A.pdb	-7.07844	12.6184
5iso	C		94	TRUE	3	FALSE	../../data/processed/pfam_structures/extracted_domains_filtered/PF00069/5iso_C.pdb	4.33189	-0.433044
6gvx	B		32	FALSE	3	FALSE	../../data/processed/pfam_structures/extracted_domains_filtered/PF00069/6gvx_B.pdb	6.58934	1.39179
6yky	C		-1	FALSE	3	FALSE	../../data/processed/pfam_structures/extracted_domains_filtered/PF00069/6yky_C.pdb	-1.62723	3.80234
1q41	A		5	FALSE	3	FALSE	../../data/processed/pfam_structures/extracted_domains_filtered/PF00069/1q41_A.pdb	-1.95703	0.857552
4ztq	A		49	TRUE	3	FALSE	../../data/processed/pfam_structures/extracted_domains_filtered/PF00069/4ztq_A.pdb	4.15903	3.53576
7up7	B		55	FALSE	3	FALSE	../../data/processed/pfam_structures/extracted_domains_filtered/PF00069/7up7_B.pdb	7.18242	6.36867
3mvl	A		65	FALSE	3	FALSE	../../data/processed/pfam_structures/extracted_domains_filtered/PF00069/3mvl_A.pdb	-4.37929	2.67
7oak	A		60	FALSE	3	FALSE	../../data/processed/pfam_structures/extracted_domains_filtered/PF00069/7oak_A.pdb	-0.797745	0.175935
4yu2	B	353	110	FALSE	3	FALSE	../../data/processed/pfam_structures/extracted_domains_filtered/PF00069/4yu2_B.pdb	-11.5636	-10.4
6hdp	A	353,484	106	FALSE	3	FALSE	../../data/processed/pfam_structures/extracted_domains_filtered/PF00069/6hdp_A.pdb	-9.88026	-4.71331
6ft8	A		101	FALSE	3	FALSE	../../data/processed/pfam_structures/extracted_domains_filtered/PF00069/6ft8_A.pdb	-8.45427	-9.35097
1h1q	C	351	82	FALSE	3	TRUE	../../data/processed/pfam_structures/extracted_domains_filtered/PF00069/1h1q_C.pdb	-6.17132	2.60836
1cki	B		35	FALSE	3	FALSE	../../data/processed/pfam_structures/extracted_domains_filtered/PF00069/1cki_B.pdb	5.61024	-3.50859
5o2c	A		100	FALSE	3	FALSE	../../data/processed/pfam_structures/extracted_domains_filtered/PF00069/5o2c_A.pdb	-3.8378	3.01121
1v0p	B		13	FALSE	3	FALSE	../../data/processed/pfam_structures/extracted_domains_filtered/PF00069/1v0p_B.pdb	-2.56357	6.24798
4ic8	A		99	FALSE	3	FALSE	../../data/processed/pfam_structures/extracted_domains_filtered/PF00069/4ic8_A.pdb	0.0323004	5.09906
6gu7	E		13	FALSE	3	FALSE	../../data/processed/pfam_structures/extracted_domains_filtered/PF00069/6gu7_E.pdb	-0.0630225	3.5908
4fv0	A		77	FALSE	3	FALSE	../../data/processed/pfam_structures/extracted_domains_filtered/PF00069/4fv0_A.pdb	-7.41025	-2.42404
4kip	B		65	FALSE	3	FALSE	../../data/processed/pfam_structures/extracted_domains_filtered/PF00069/4kip_B.pdb	-3.81415	3.35451
6ema	A	215,352	71	FALSE	3	FALSE	../../data/processed/pfam_structures/extracted_domains_filtered/PF00069/6ema_A.pdb	7.24287	-8.37916
6w3a	B		21	FALSE	3	FALSE	../../data/processed/pfam_structures/extracted_domains_filtered/PF00069/6w3a_B.pdb	6.28746	-1.40338
4c37	A	215,352	96	FALSE	3	FALSE	../../data/processed/pfam_structures/extracted_domains_filtered/PF00069/4c37_A.pdb	8.87869	-7.62418
2uw8	A	215,352	96	FALSE	3	FALSE	../../data/processed/pfam_structures/extracted_domains_filtered/PF00069/2uw8_A.pdb	10.2915	-6.99368
3t3u	A		58	FALSE	3	FALSE	../../data/processed/pfam_structures/extracted_domains_filtered/PF00069/3t3u_A.pdb	5.08961	4.34946
4qyy	A		77	FALSE	3	FALSE	../../data/processed/pfam_structures/extracted_domains_filtered/PF00069/4qyy_A.pdb	-5.97836	-3.51073
5r9p	A		66	FALSE	3	FALSE	../../data/processed/pfam_structures/extracted_domains_filtered/PF00069/5r9p_A.pdb	-7.55746	4.65853
2j51	A		86	FALSE	3	TRUE	../../data/processed/pfam_structures/extracted_domains_filtered/PF00069/2j51_A.pdb	-0.658758	-0.525711
6qty	A		101	FALSE	-1	FALSE	../../data/processed/pfam_structures/extracted_domains_filtered/PF00069/6qty_A.pdb	-6.06769	-11.2414
3rk5	A		13	FALSE	1	FALSE	../../data/processed/pfam_structures/extracted_domains_filtered/PF00069/3rk5_A.pdb	-7.68943	9.79875
2r3h	A		13	TRUE	1	FALSE	../../data/processed/pfam_structures/extracted_domains_filtered/PF00069/2r3h_A.pdb	-8.32955	12.5776
7jov	E		54	FALSE	3	FALSE	../../data/processed/pfam_structures/extracted_domains_filtered/PF00069/7jov_E.pdb	-0.998733	0.313089
4loq	B		-1	FALSE	3	FALSE	../../data/processed/pfam_structures/extracted_domains_filtered/PF00069/4loq_B.pdb	-6.17399	0.388294
3o71	A		77	TRUE	3	FALSE	../../data/processed/pfam_structures/extracted_domains_filtered/PF00069/3o71_A.pdb	-4.64399	-1.16503
1stc	E	352	-1	FALSE	3	FALSE	../../data/processed/pfam_structures/extracted_domains_filtered/PF00069/1stc_E.pdb	8.20544	-2.77607
4zhx	C	352	94	FALSE	3	FALSE	../../data/processed/pfam_structures/extracted_domains_filtered/PF00069/4zhx_C.pdb	3.63098	-0.801911
2uue	C		79	FALSE	3	TRUE	../../data/processed/pfam_structures/extracted_domains_filtered/PF00069/2uue_C.pdb	-7.85075	3.42696
2bzj	A		0	FALSE	3	FALSE	../../data/processed/pfam_structures/extracted_domains_filtered/PF00069/2bzj_A.pdb	2.18224	-0.0653018
3gc9	B		99	FALSE	1	FALSE	../../data/processed/pfam_structures/extracted_domains_filtered/PF00069/3gc9_B.pdb	-5.33613	6.5901
3d15	A		49	FALSE	3	FALSE	../../data/processed/pfam_structures/extracted_domains_filtered/PF00069/3d15_A.pdb	3.98659	-0.190747
6qs5	A		113	TRUE	3	FALSE	../../data/processed/pfam_structures/extracted_domains_filtered/PF00069/6qs5_A.pdb	-8.75188	-2.67766
3kc3	K		44	FALSE	3	FALSE	../../data/processed/pfam_structures/extracted_domains_filtered/PF00069/3kc3_K.pdb	9.03277	4.39658
3t9i	A	566	0	FALSE	3	FALSE	../../data/processed/pfam_structures/extracted_domains_filtered/PF00069/3t9i_A.pdb	1.65483	-2.19782
3c0h	B		60	FALSE	3	FALSE	../../data/processed/pfam_structures/extracted_domains_filtered/PF00069/3c0h_B.pdb	1.37167	-0.587859
2a2a	A		30	FALSE	3	FALSE	../../data/processed/pfam_structures/extracted_domains_filtered/PF00069/2a2a_A.pdb	3.01595	-2.79347
1zxe	D		98	FALSE	3	FALSE	../../data/processed/pfam_structures/extracted_domains_filtered/PF00069/1zxe_D.pdb	10.081	6.97607
3wf5	A	352	36	FALSE	3	FALSE	../../data/processed/pfam_structures/extracted_domains_filtered/PF00069/3wf5_A.pdb	3.90316	-0.123989
5cyi	A	351	82	FALSE	3	FALSE	../../data/processed/pfam_structures/extracted_domains_filtered/PF00069/5cyi_A.pdb	-6.45537	2.11286
2c6i	A		13	FALSE	1	TRUE	../../data/processed/pfam_structures/extracted_domains_filtered/PF00069/2c6i_A.pdb	-7.93317	9.61138
4umu	A		32	FALSE	3	FALSE	../../data/processed/pfam_structures/extracted_domains_filtered/PF00069/4umu_A.pdb	7.54968	-1.74517
1yw2	A		70	FALSE	3	FALSE	../../data/processed/pfam_structures/extracted_domains_filtered/PF00069/1yw2_A.pdb	-1.95658	1.87061
4apc	A		-1	FALSE	3	FALSE	../../data/processed/pfam_structures/extracted_domains_filtered/PF00069/4apc_A.pdb	3.11029	1.26411
3fkn	A		99	FALSE	3	FALSE	../../data/processed/pfam_structures/extracted_domains_filtered/PF00069/3fkn_A.pdb	-6.25719	0.839038
3mh3	A		103	FALSE	3	FALSE	../../data/processed/pfam_structures/extracted_domains_filtered/PF00069/3mh3_A.pdb	-3.44974	4.58499
6brc	A		11	FALSE	3	TRUE	../../data/processed/pfam_structures/extracted_domains_filtered/PF00069/6brc_A.pdb	5.64836	-2.37102
2w99	B		90	FALSE	3	TRUE	../../data/processed/pfam_structures/extracted_domains_filtered/PF00069/2w99_B.pdb	1.24314	-2.30481
2qr7	A		89	TRUE	3	FALSE	../../data/processed/pfam_structures/extracted_domains_filtered/PF00069/2qr7_A.pdb	1.7044	3.16207
5lcj	A		77	FALSE	3	FALSE	../../data/processed/pfam_structures/extracted_domains_filtered/PF00069/5lcj_A.pdb	-7.33538	-2.33355
3p23	D		21	FALSE	3	FALSE	../../data/processed/pfam_structures/extracted_domains_filtered/PF00069/3p23_D.pdb	6.35998	-1.73148
4ian	B	353	107	FALSE	3	FALSE	../../data/processed/pfam_structures/extracted_domains_filtered/PF00069/4ian_B.pdb	-4.21399	-2.90267
1blx	A		90	TRUE	3	FALSE	../../data/processed/pfam_structures/extracted_domains_filtered/PF00069/1blx_A.pdb	0.442544	-0.549714
2v5q	B		50	FALSE	3	FALSE	../../data/processed/pfam_structures/extracted_domains_filtered/PF00069/2v5q_B.pdb	3.99013	1.68638
4xbr	A	352	24	FALSE	3	FALSE	../../data/processed/pfam_structures/extracted_domains_filtered/PF00069/4xbr_A.pdb	-1.39847	-0.0167003
6bg2	C	352	-1	FALSE	3	FALSE	../../data/processed/pfam_structures/extracted_domains_filtered/PF00069/6bg2_C.pdb	5.86103	-6.03194
2uzt	A		96	TRUE	3	FALSE	../../data/processed/pfam_structures/extracted_domains_filtered/PF00069/2uzt_A.pdb	8.74944	-7.39235
4rlp	A		36	FALSE	3	FALSE	../../data/processed/pfam_structures/extracted_domains_filtered/PF00069/4rlp_A.pdb	8.34301	3.26115
3t8o	A		75	FALSE	3	TRUE	../../data/processed/pfam_structures/extracted_domains_filtered/PF00069/3t8o_A.pdb	2.84859	-2.3262
1kv1	A		-1	FALSE	3	TRUE	../../data/processed/pfam_structures/extracted_domains_filtered/PF00069/1kv1_A.pdb	-1.62793	1.19391
1q3d	A		5	FALSE	3	TRUE	../../data/processed/pfam_structures/extracted_domains_filtered/PF00069/1q3d_A.pdb	-2.52435	1.10478
6khd	C		101	FALSE	-1	FALSE	../../data/processed/pfam_structures/extracted_domains_filtered/PF00069/6khd_C.pdb	-4.64291	-7.24811
6q4q	B		-1	FALSE	3	FALSE	../../data/processed/pfam_structures/extracted_domains_filtered/PF00069/6q4q_B.pdb	-5.76846	-4.17049
5dmz	B	359	-1	FALSE	3	FALSE	../../data/processed/pfam_structures/extracted_domains_filtered/PF00069/5dmz_B.pdb	9.71984	2.90997
6ypg	A		120	TRUE	3	FALSE	../../data/processed/pfam_structures/extracted_domains_filtered/PF00069/6ypg_A.pdb	-8.32541	-3.58187
2ycf	A		10	TRUE	3	FALSE	../../data/processed/pfam_structures/extracted_domains_filtered/PF00069/2ycf_A.pdb	1.88222	4.50865
2o0u	A		22	TRUE	3	FALSE	../../data/processed/pfam_structures/extracted_domains_filtered/PF00069/2o0u_A.pdb	-2.24409	-2.82223
6ae3	B	353	5	FALSE	3	FALSE	../../data/processed/pfam_structures/extracted_domains_filtered/PF00069/6ae3_B.pdb	-3.45733	2.46541
3e88	A	352	26	FALSE	3	FALSE	../../data/processed/pfam_structures/extracted_domains_filtered/PF00069/3e88_A.pdb	9.35941	-5.0536
6uwy	B	353	110	FALSE	-1	FALSE	../../data/processed/pfam_structures/extracted_domains_filtered/PF00069/6uwy_B.pdb	-12.1159	-12.909
2fvd	A		13	FALSE	1	FALSE	../../data/processed/pfam_structures/extracted_domains_filtered/PF00069/2fvd_A.pdb	-5.26619	10.4746
4u80	A		43	FALSE	3	TRUE	../../data/processed/pfam_structures/extracted_domains_filtered/PF00069/4u80_A.pdb	1.5111	1.31728
7t4m	E		-1	FALSE	3	FALSE	../../data/processed/pfam_structures/extracted_domains_filtered/PF00069/7t4m_E.pdb	3.98667	-1.74573
5tco	A		103	FALSE	3	FALSE	../../data/processed/pfam_structures/extracted_domains_filtered/PF00069/5tco_A.pdb	-0.789699	4.98482
6z52	A		104	FALSE	3	FALSE	../../data/processed/pfam_structures/extracted_domains_filtered/PF00069/6z52_A.pdb	-8.18334	-7.70879
5cx9	A		109	FALSE	3	FALSE	../../data/processed/pfam_structures/extracted_domains_filtered/PF00069/5cx9_A.pdb	-5.75671	-4.1716
5vd7	A		16	TRUE	3	FALSE	../../data/processed/pfam_structures/extracted_domains_filtered/PF00069/5vd7_A.pdb	2.78963	1.4503
4ejn	A		31	FALSE	3	FALSE	../../data/processed/pfam_structures/extracted_domains_filtered/PF00069/4ejn_A.pdb	9.54383	1.28966
2oza	B		99	FALSE	3	FALSE	../../data/processed/pfam_structures/extracted_domains_filtered/PF00069/2oza_B.pdb	-3.17554	4.20014
4agu	A		-1	FALSE	3	TRUE	../../data/processed/pfam_structures/extracted_domains_filtered/PF00069/4agu_A.pdb	-6.10496	-0.772745
4yno	A		-1	FALSE	3	FALSE	../../data/processed/pfam_structures/extracted_domains_filtered/PF00069/4yno_A.pdb	-0.596603	2.6675
4bic	A		33	FALSE	3	FALSE	../../data/processed/pfam_structures/extracted_domains_filtered/PF00069/4bic_A.pdb	-2.04805	3.35349
4qpa	B	218	76	FALSE	3	FALSE	../../data/processed/pfam_structures/extracted_domains_filtered/PF00069/4qpa_B.pdb	-5.48857	-3.69048
2vu3	A		13	FALSE	1	FALSE	../../data/processed/pfam_structures/extracted_domains_filtered/PF00069/2vu3_A.pdb	-5.98325	8.68724
4otd	A	352	25	FALSE	3	FALSE	../../data/processed/pfam_structures/extracted_domains_filtered/PF00069/4otd_A.pdb	5.73137	-7.70892
5cei	A		41	FALSE	3	FALSE	../../data/processed/pfam_structures/extracted_domains_filtered/PF00069/5cei_A.pdb	-7.0521	3.13616
7cmb	A	352	24	FALSE	3	FALSE	../../data/processed/pfam_structures/extracted_domains_filtered/PF00069/7cmb_A.pdb	1.45526	-0.811501
6zjf	A		-1	FALSE	3	TRUE	../../data/processed/pfam_structures/extracted_domains_filtered/PF00069/6zjf_A.pdb	0.989483	1.74433
3rgf	A		41	FALSE	3	FALSE	../../data/processed/pfam_structures/extracted_domains_filtered/PF00069/3rgf_A.pdb	-4.37695	5.10674
5u6i	A		77	FALSE	3	FALSE	../../data/processed/pfam_structures/extracted_domains_filtered/PF00069/5u6i_A.pdb	-5.35388	-5.28634
4eh7	A		103	FALSE	3	FALSE	../../data/processed/pfam_structures/extracted_domains_filtered/PF00069/4eh7_A.pdb	-3.74466	4.44746
3l9n	A	352	83	FALSE	3	FALSE	../../data/processed/pfam_structures/extracted_domains_filtered/PF00069/3l9n_A.pdb	8.08526	-7.0718
3mb6	A		121	FALSE	3	FALSE	../../data/processed/pfam_structures/extracted_domains_filtered/PF00069/3mb6_A.pdb	-8.54114	-5.39063
5moe	A		109	FALSE	3	FALSE	../../data/processed/pfam_structures/extracted_domains_filtered/PF00069/5moe_A.pdb	-7.10282	-4.79163
5kwh	A		117	FALSE	3	FALSE	../../data/processed/pfam_structures/extracted_domains_filtered/PF00069/5kwh_A.pdb	-9.01249	-2.09692
3e8c	D	352	84	FALSE	3	FALSE	../../data/processed/pfam_structures/extracted_domains_filtered/PF00069/3e8c_D.pdb	9.07259	-6.5916
5iey	A		13	FALSE	1	FALSE	../../data/processed/pfam_structures/extracted_domains_filtered/PF00069/5iey_A.pdb	-7.0837	7.92132
3ort	A		61	TRUE	3	FALSE	../../data/processed/pfam_structures/extracted_domains_filtered/PF00069/3ort_A.pdb	1.73951	0.496971
6e9w	A		54	FALSE	3	FALSE	../../data/processed/pfam_structures/extracted_domains_filtered/PF00069/6e9w_A.pdb	3.09347	-0.860803
6fi6	A		77	FALSE	3	FALSE	../../data/processed/pfam_structures/extracted_domains_filtered/PF00069/6fi6_A.pdb	-6.19505	-3.10563
3tnp	F	215,352	95	FALSE	3	FALSE	../../data/processed/pfam_structures/extracted_domains_filtered/PF00069/3tnp_F.pdb	6.70065	-6.83553
5hlp	A	353,447	5	TRUE	3	FALSE	../../data/processed/pfam_structures/extracted_domains_filtered/PF00069/5hlp_A.pdb	-1.09262	2.50884
5awm	A		22	TRUE	3	FALSE	../../data/processed/pfam_structures/extracted_domains_filtered/PF00069/5awm_A.pdb	-2.82602	-0.6772
3fko	A		99	FALSE	3	FALSE	../../data/processed/pfam_structures/extracted_domains_filtered/PF00069/3fko_A.pdb	-6.21936	1.03789
7b33	A		63	TRUE	3	FALSE	../../data/processed/pfam_structures/extracted_domains_filtered/PF00069/7b33_A.pdb	1.81458	2.49862
5wng	A		54	FALSE	3	TRUE	../../data/processed/pfam_structures/extracted_domains_filtered/PF00069/5wng_A.pdb	-0.701562	-0.439952
3qhr	A	351	81	TRUE	3	FALSE	../../data/processed/pfam_structures/extracted_domains_filtered/PF00069/3qhr_A.pdb	-7.26156	1.95647
3eqh	A		43	FALSE	3	FALSE	../../data/processed/pfam_structures/extracted_domains_filtered/PF00069/3eqh_A.pdb	3.01471	3.776
5ap4	A	358	3	FALSE	3	FALSE	../../data/processed/pfam_structures/extracted_domains_filtered/PF00069/5ap4_A.pdb	3.28695	3.28274
3mh2	A		103	TRUE	3	FALSE	../../data/processed/pfam_structures/extracted_domains_filtered/PF00069/3mh2_A.pdb	-1.54632	4.73651
4b99	A		93	FALSE	3	FALSE	../../data/processed/pfam_structures/extracted_domains_filtered/PF00069/4b99_A.pdb	-0.416553	3.33104
7juw	C		43	FALSE	3	TRUE	../../data/processed/pfam_structures/extracted_domains_filtered/PF00069/7juw_C.pdb	2.65187	2.83138
3orl	A		61	FALSE	3	FALSE	../../data/processed/pfam_structures/extracted_domains_filtered/PF00069/3orl_A.pdb	3.23393	0.796543
6eir	A	353	111	FALSE	-1	FALSE	../../data/processed/pfam_structures/extracted_domains_filtered/PF00069/6eir_A.pdb	-13.5557	-8.36201
3zxt	B		23	FALSE	3	FALSE	../../data/processed/pfam_structures/extracted_domains_filtered/PF00069/3zxt_B.pdb	8.63547	3.20864
5ano	A		13	FALSE	1	FALSE	../../data/processed/pfam_structures/extracted_domains_filtered/PF00069/5ano_A.pdb	-5.88098	11.2426
4u3y	A		64	FALSE	3	FALSE	../../data/processed/pfam_structures/extracted_domains_filtered/PF00069/4u3y_A.pdb	-3.62691	-0.842665
3r7i	A		13	FALSE	1	FALSE	../../data/processed/pfam_structures/extracted_domains_filtered/PF00069/3r7i_A.pdb	-6.58242	9.94121
2yiw	A		103	FALSE	3	FALSE	../../data/processed/pfam_structures/extracted_domains_filtered/PF00069/2yiw_A.pdb	-3.73566	5.20982
4g3f	A		9	TRUE	3	FALSE	../../data/processed/pfam_structures/extracted_domains_filtered/PF00069/4g3f_A.pdb	3.50264	0.0122698
4rbl	A	566	0	FALSE	3	FALSE	../../data/processed/pfam_structures/extracted_domains_filtered/PF00069/4rbl_A.pdb	2.81704	0.764728
6ges	B		77	FALSE	3	FALSE	../../data/processed/pfam_structures/extracted_domains_filtered/PF00069/6ges_B.pdb	-7.08157	-1.34061
1zxe	E		98	TRUE	-1	FALSE	../../data/processed/pfam_structures/extracted_domains_filtered/PF00069/1zxe_E.pdb	11.3646	6.48209
2wfy	A		79	FALSE	3	FALSE	../../data/processed/pfam_structures/extracted_domains_filtered/PF00069/2wfy_A.pdb	-6.13592	4.24664
3ddq	C	351	78	FALSE	3	FALSE	../../data/processed/pfam_structures/extracted_domains_filtered/PF00069/3ddq_C.pdb	0.93104	0.340264
6tlo	A		117	FALSE	3	FALSE	../../data/processed/pfam_structures/extracted_domains_filtered/PF00069/6tlo_A.pdb	-7.89877	-5.34824
5n39	A	215,352	20	TRUE	3	FALSE	../../data/processed/pfam_structures/extracted_domains_filtered/PF00069/5n39_A.pdb	6.64371	-5.46558
2etk	B		54	FALSE	3	TRUE	../../data/processed/pfam_structures/extracted_domains_filtered/PF00069/2etk_B.pdb	0.397778	-0.00968803
2c6t	C	351	81	FALSE	3	FALSE	../../data/processed/pfam_structures/extracted_domains_filtered/PF00069/2c6t_C.pdb	-7.11613	4.55851
3hmo	A		3	FALSE	3	TRUE	../../data/processed/pfam_structures/extracted_domains_filtered/PF00069/3hmo_A.pdb	5.57713	1.92244
3nie	A		111	FALSE	3	FALSE	../../data/processed/pfam_structures/extracted_domains_filtered/PF00069/3nie_A.pdb	-6.67511	-3.39603
4x0m	A		56	FALSE	3	FALSE	../../data/processed/pfam_structures/extracted_domains_filtered/PF00069/4x0m_A.pdb	-1.49275	-5.37672
5lar	A		103	FALSE	3	FALSE	../../data/processed/pfam_structures/extracted_domains_filtered/PF00069/5lar_A.pdb	-1.48558	1.09634
4btm	B		19	TRUE	3	FALSE	../../data/processed/pfam_structures/extracted_domains_filtered/PF00069/4btm_B.pdb	0.00550911	-4.61998
1o9u	A	353	5	FALSE	3	TRUE	../../data/processed/pfam_structures/extracted_domains_filtered/PF00069/1o9u_A.pdb	-3.4509	-0.761701
3rai	A		13	FALSE	1	FALSE	../../data/processed/pfam_structures/extracted_domains_filtered/PF00069/3rai_A.pdb	-9.1604	10.3856
7jnt	H		54	TRUE	3	FALSE	../../data/processed/pfam_structures/extracted_domains_filtered/PF00069/7jnt_H.pdb	1.93331	0.664854
3ztx	A	352	15	TRUE	3	FALSE	../../data/processed/pfam_structures/extracted_domains_filtered/PF00069/3ztx_A.pdb	5.87942	-0.683216
7oai	D		60	FALSE	3	FALSE	../../data/processed/pfam_structures/extracted_domains_filtered/PF00069/7oai_D.pdb	1.42232	-1.09041
5kpm	B	353	5	FALSE	3	FALSE	../../data/processed/pfam_structures/extracted_domains_filtered/PF00069/5kpm_B.pdb	0.0644544	0.461532
5mo7	A		109	FALSE	3	FALSE	../../data/processed/pfam_structures/extracted_domains_filtered/PF00069/5mo7_A.pdb	-6.19533	-4.60096
5l2t	A		90	TRUE	3	FALSE	../../data/processed/pfam_structures/extracted_domains_filtered/PF00069/5l2t_A.pdb	-0.600236	3.64028
7s1n	A		22	FALSE	3	FALSE	../../data/processed/pfam_structures/extracted_domains_filtered/PF00069/7s1n_A.pdb	-3.35354	-2.87351
4iaa	A	566	0	FALSE	3	FALSE	../../data/processed/pfam_structures/extracted_domains_filtered/PF00069/4iaa_A.pdb	2.72573	-0.142339
2oi4	X		0	TRUE	3	FALSE	../../data/processed/pfam_structures/extracted_domains_filtered/PF00069/2oi4_X.pdb	2.98492	-1.24051
2v22	A		79	FALSE	3	FALSE	../../data/processed/pfam_structures/extracted_domains_filtered/PF00069/2v22_A.pdb	-7.09119	3.57443
7suh	A		6	FALSE	3	FALSE	../../data/processed/pfam_structures/extracted_domains_filtered/PF00069/7suh_A.pdb	1.75145	3.27615
3r9d	A		13	FALSE	1	TRUE	../../data/processed/pfam_structures/extracted_domains_filtered/PF00069/3r9d_A.pdb	-6.51708	9.71865
1fvt	A		13	FALSE	1	FALSE	../../data/processed/pfam_structures/extracted_domains_filtered/PF00069/1fvt_A.pdb	-5.05318	10.1023
3cy2	A		0	FALSE	3	FALSE	../../data/processed/pfam_structures/extracted_domains_filtered/PF00069/3cy2_A.pdb	0.391119	-3.23619
2xck	A	352	8	FALSE	3	FALSE	../../data/processed/pfam_structures/extracted_domains_filtered/PF00069/2xck_A.pdb	6.61255	0.342641
6zqs	A	351,353	99	FALSE	-1	FALSE	../../data/processed/pfam_structures/extracted_domains_filtered/PF00069/6zqs_A.pdb	-10.2073	-1.41096
2wzj	F		92	FALSE	3	FALSE	../../data/processed/pfam_structures/extracted_domains_filtered/PF00069/2wzj_F.pdb	2.03114	2.98268
3txo	A		25	FALSE	3	FALSE	../../data/processed/pfam_structures/extracted_domains_filtered/PF00069/3txo_A.pdb	7.65954	-2.62129
6z44	A	215,352	87	TRUE	3	FALSE	../../data/processed/pfam_structures/extracted_domains_filtered/PF00069/6z44_A.pdb	8.63973	-6.04332
2xix	A	566,585	0	FALSE	3	FALSE	../../data/processed/pfam_structures/extracted_domains_filtered/PF00069/2xix_A.pdb	3.5145	-1.51126
3pup	A		5	FALSE	3	TRUE	../../data/processed/pfam_structures/extracted_domains_filtered/PF00069/3pup_A.pdb	-3.65436	2.55329
5wp1	A		77	FALSE	3	FALSE	../../data/processed/pfam_structures/extracted_domains_filtered/PF00069/5wp1_A.pdb	-5.88217	-3.75229
5kgd	A		0	FALSE	3	FALSE	../../data/processed/pfam_structures/extracted_domains_filtered/PF00069/5kgd_A.pdb	2.62577	-0.927322
5n5m	A	566	0	FALSE	3	FALSE	../../data/processed/pfam_structures/extracted_domains_filtered/PF00069/5n5m_A.pdb	2.21151	-3.53303
6xx8	A		113	FALSE	3	FALSE	../../data/processed/pfam_structures/extracted_domains_filtered/PF00069/6xx8_A.pdb	-6.89959	-3.0979
5oq7	A		6	FALSE	3	FALSE	../../data/processed/pfam_structures/extracted_domains_filtered/PF00069/5oq7_A.pdb	2.44775	1.57812
5n67	A		-1	FALSE	3	FALSE	../../data/processed/pfam_structures/extracted_domains_filtered/PF00069/5n67_A.pdb	-1.15436	4.82753
5a54	B	353	111	TRUE	3	FALSE	../../data/processed/pfam_structures/extracted_domains_filtered/PF00069/5a54_B.pdb	-11.5568	-7.17162
4byj	A		49	TRUE	3	FALSE	../../data/processed/pfam_structures/extracted_domains_filtered/PF00069/4byj_A.pdb	6.47439	0.762895
6npn	A		2	TRUE	3	FALSE	../../data/processed/pfam_structures/extracted_domains_filtered/PF00069/6npn_A.pdb	0.275861	-4.55399
6nbs	A		77	TRUE	3	FALSE	../../data/processed/pfam_structures/extracted_domains_filtered/PF00069/6nbs_A.pdb	-6.3232	-2.33327
4eh4	A		103	FALSE	3	FALSE	../../data/processed/pfam_structures/extracted_domains_filtered/PF00069/4eh4_A.pdb	-3.51219	2.78122
4idv	D		9	FALSE	3	FALSE	../../data/processed/pfam_structures/extracted_domains_filtered/PF00069/4idv_D.pdb	2.77408	-1.95896
1xqz	A		0	FALSE	3	TRUE	../../data/processed/pfam_structures/extracted_domains_filtered/PF00069/1xqz_A.pdb	1.67619	-0.722768
5ajq	B		86	TRUE	3	FALSE	../../data/processed/pfam_structures/extracted_domains_filtered/PF00069/5ajq_B.pdb	2.16124	3.54974
5kpk	A	353	5	FALSE	3	FALSE	../../data/processed/pfam_structures/extracted_domains_filtered/PF00069/5kpk_A.pdb	-1.43906	-1.19621
4zy5	B		27	FALSE	3	FALSE	../../data/processed/pfam_structures/extracted_domains_filtered/PF00069/4zy5_B.pdb	3.90543	2.54111
6t6a	A	353	110	FALSE	3	FALSE	../../data/processed/pfam_structures/extracted_domains_filtered/PF00069/6t6a_A.pdb	-12.0496	-6.77021
6q7s	A		77	FALSE	3	FALSE	../../data/processed/pfam_structures/extracted_domains_filtered/PF00069/6q7s_A.pdb	-5.93861	-5.20051
3d2i	A		49	FALSE	3	FALSE	../../data/processed/pfam_structures/extracted_domains_filtered/PF00069/3d2i_A.pdb	4.90205	-1.98493
3zdu	A		-1	FALSE	3	FALSE	../../data/processed/pfam_structures/extracted_domains_filtered/PF00069/3zdu_A.pdb	-1.84214	-5.94541
3upx	A		58	FALSE	3	TRUE	../../data/processed/pfam_structures/extracted_domains_filtered/PF00069/3upx_A.pdb	3.42864	2.24058
6cqh	C		2	FALSE	3	FALSE	../../data/processed/pfam_structures/extracted_domains_filtered/PF00069/6cqh_C.pdb	-0.0533604	-4.34346
7l26	A		12	FALSE	3	FALSE	../../data/processed/pfam_structures/extracted_domains_filtered/PF00069/7l26_A.pdb	-0.925615	7.26129
7bjd	A		6	FALSE	3	FALSE	../../data/processed/pfam_structures/extracted_domains_filtered/PF00069/7bjd_A.pdb	1.39804	5.77368
4zeg	A		3	FALSE	3	TRUE	../../data/processed/pfam_structures/extracted_domains_filtered/PF00069/4zeg_A.pdb	3.50634	3.19754
2p33	A		22	FALSE	3	FALSE	../../data/processed/pfam_structures/extracted_domains_filtered/PF00069/2p33_A.pdb	-0.944598	-1.67835
1zy5	B		98	FALSE	3	FALSE	../../data/processed/pfam_structures/extracted_domains_filtered/PF00069/1zy5_B.pdb	10.5278	5.68898
5v60	A	351,353	77	FALSE	3	FALSE	../../data/processed/pfam_structures/extracted_domains_filtered/PF00069/5v60_A.pdb	-7.0701	-0.123096
1q3w	B		5	FALSE	3	FALSE	../../data/processed/pfam_structures/extracted_domains_filtered/PF00069/1q3w_B.pdb	-4.81012	2.71185
5mqv	E		35	FALSE	3	FALSE	../../data/processed/pfam_structures/extracted_domains_filtered/PF00069/5mqv_E.pdb	5.90768	-6.33808
6eh2	A	215,352	71	FALSE	3	FALSE	../../data/processed/pfam_structures/extracted_domains_filtered/PF00069/6eh2_A.pdb	7.57674	-6.87508
4zlo	A	352	27	FALSE	3	FALSE	../../data/processed/pfam_structures/extracted_domains_filtered/PF00069/4zlo_A.pdb	1.93821	5.8196
6vzh	C		2	FALSE	3	FALSE	../../data/processed/pfam_structures/extracted_domains_filtered/PF00069/6vzh_C.pdb	-1.73192	-3.25306
2i40	C		80	FALSE	3	FALSE	../../data/processed/pfam_structures/extracted_domains_filtered/PF00069/2i40_C.pdb	-6.01645	2.03942
4zy4	A		28	FALSE	3	FALSE	../../data/processed/pfam_structures/extracted_domains_filtered/PF00069/4zy4_A.pdb	5.28265	4.79557
3gc9	A		99	FALSE	3	FALSE	../../data/processed/pfam_structures/extracted_domains_filtered/PF00069/3gc9_A.pdb	-4.28217	6.15477
7pwd	A		51	TRUE	3	FALSE	../../data/processed/pfam_structures/extracted_domains_filtered/PF00069/7pwd_A.pdb	3.20511	-2.03571
2pk9	A		-1	FALSE	3	FALSE	../../data/processed/pfam_structures/extracted_domains_filtered/PF00069/2pk9_A.pdb	2.43296	-0.118143
3npc	B		22	FALSE	3	FALSE	../../data/processed/pfam_structures/extracted_domains_filtered/PF00069/3npc_B.pdb	-4.58855	-2.225
1h4l	A		62	TRUE	3	FALSE	../../data/processed/pfam_structures/extracted_domains_filtered/PF00069/1h4l_A.pdb	-3.57635	-0.271176
2wzj	C		92	FALSE	3	FALSE	../../data/processed/pfam_structures/extracted_domains_filtered/PF00069/2wzj_C.pdb	1.26032	3.14897
5we8	A		100	FALSE	3	TRUE	../../data/processed/pfam_structures/extracted_domains_filtered/PF00069/5we8_A.pdb	2.88776	4.35869
6hk3	B	353	5	TRUE	3	FALSE	../../data/processed/pfam_structures/extracted_domains_filtered/PF00069/6hk3_B.pdb	-4.75758	0.480654
3h9o	A	352	8	FALSE	3	FALSE	../../data/processed/pfam_structures/extracted_domains_filtered/PF00069/3h9o_A.pdb	7.84353	2.4996
3g9l	X		22	FALSE	3	FALSE	../../data/processed/pfam_structures/extracted_domains_filtered/PF00069/3g9l_X.pdb	-0.685599	-0.805819
3daj	A		49	FALSE	3	TRUE	../../data/processed/pfam_structures/extracted_domains_filtered/PF00069/3daj_A.pdb	6.52991	1.16766
6uwy	D	353	110	FALSE	3	FALSE	../../data/processed/pfam_structures/extracted_domains_filtered/PF00069/6uwy_D.pdb	-11.2584	-12.0831
3tl8	D	57,346,349,351	69	FALSE	3	FALSE	../../data/processed/pfam_structures/extracted_domains_filtered/PF00069/3tl8_D.pdb	1.35439	-2.56181
5cu0	A		109	FALSE	3	FALSE	../../data/processed/pfam_structures/extracted_domains_filtered/PF00069/5cu0_A.pdb	-4.32947	-4.49862
6u6a	A		-1	FALSE	3	FALSE	../../data/processed/pfam_structures/extracted_domains_filtered/PF00069/6u6a_A.pdb	3.56394	-2.41287
1ol5	A	351,352	49	FALSE	3	FALSE	../../data/processed/pfam_structures/extracted_domains_filtered/PF00069/1ol5_A.pdb	4.48618	-3.75827
6pxn	B		35	FALSE	3	FALSE	../../data/processed/pfam_structures/extracted_domains_filtered/PF00069/6pxn_B.pdb	4.64528	-5.1184
7q8y	B		19	FALSE	3	FALSE	../../data/processed/pfam_structures/extracted_domains_filtered/PF00069/7q8y_B.pdb	1.16419	0.972738
4eym	A		-1	FALSE	3	TRUE	../../data/processed/pfam_structures/extracted_domains_filtered/PF00069/4eym_A.pdb	-1.32238	2.276
7ovj	A		40	TRUE	3	FALSE	../../data/processed/pfam_structures/extracted_domains_filtered/PF00069/7ovj_A.pdb	1.63574	3.42782
5uvc	A		51	FALSE	3	FALSE	../../data/processed/pfam_structures/extracted_domains_filtered/PF00069/5uvc_A.pdb	2.88291	-2.6279
5yt3	C		43	FALSE	3	FALSE	../../data/processed/pfam_structures/extracted_domains_filtered/PF00069/5yt3_C.pdb	7.69945	5.4862
5r8x	A		66	FALSE	3	FALSE	../../data/processed/pfam_structures/extracted_domains_filtered/PF00069/5r8x_A.pdb	-6.45716	3.1128
1yxu	C		0	FALSE	3	FALSE	../../data/processed/pfam_structures/extracted_domains_filtered/PF00069/1yxu_C.pdb	3.11393	0.178697
2a19	B	351	-1	FALSE	3	FALSE	../../data/processed/pfam_structures/extracted_domains_filtered/PF00069/2a19_B.pdb	2.12176	1.88538
2jii	A		17	FALSE	3	FALSE	../../data/processed/pfam_structures/extracted_domains_filtered/PF00069/2jii_A.pdb	4.54425	-0.885751
3c0g	B		60	FALSE	3	FALSE	../../data/processed/pfam_structures/extracted_domains_filtered/PF00069/3c0g_B.pdb	1.79557	1.44575
5y90	A		40	FALSE	3	FALSE	../../data/processed/pfam_structures/extracted_domains_filtered/PF00069/5y90_A.pdb	2.5791	0.551485
4mao	A		89	FALSE	3	FALSE	../../data/processed/pfam_structures/extracted_domains_filtered/PF00069/4mao_A.pdb	-1.30134	4.34521
1ias	A		57	FALSE	3	FALSE	../../data/processed/pfam_structures/extracted_domains_filtered/PF00069/1ias_A.pdb	-2.94442	-3.36497
1r0e	B		5	FALSE	3	FALSE	../../data/processed/pfam_structures/extracted_domains_filtered/PF00069/1r0e_B.pdb	-2.08583	1.19165
4fto	A		6	FALSE	3	FALSE	../../data/processed/pfam_structures/extracted_domains_filtered/PF00069/4fto_A.pdb	1.50579	4.228
2qg5	A	424	59	TRUE	3	TRUE	../../data/processed/pfam_structures/extracted_domains_filtered/PF00069/2qg5_A.pdb	6.5065	-0.621725
6urc	A		21	FALSE	3	FALSE	../../data/processed/pfam_structures/extracted_domains_filtered/PF00069/6urc_A.pdb	3.94429	-2.00894
6c0t	A	352	-1	FALSE	3	FALSE	../../data/processed/pfam_structures/extracted_domains_filtered/PF00069/6c0t_A.pdb	4.74237	-3.17653
5okt	A	425	34	FALSE	3	FALSE	../../data/processed/pfam_structures/extracted_domains_filtered/PF00069/5okt_A.pdb	3.63403	-4.65741
5owq	B		86	FALSE	3	FALSE	../../data/processed/pfam_structures/extracted_domains_filtered/PF00069/5owq_B.pdb	5.68145	6.98831
1ol2	A		80	FALSE	3	FALSE	../../data/processed/pfam_structures/extracted_domains_filtered/PF00069/1ol2_A.pdb	-9.13907	4.26757
6q38	A		118	TRUE	3	TRUE	../../data/processed/pfam_structures/extracted_domains_filtered/PF00069/6q38_A.pdb	-6.46742	-4.0347
5orv	A	352	49	FALSE	3	FALSE	../../data/processed/pfam_structures/extracted_domains_filtered/PF00069/5orv_A.pdb	2.88742	-2.7327
5oat	F	61	38	FALSE	3	TRUE	../../data/processed/pfam_structures/extracted_domains_filtered/PF00069/5oat_F.pdb	3.00373	0.0297529
6dd4	A		2	FALSE	3	FALSE	../../data/processed/pfam_structures/extracted_domains_filtered/PF00069/6dd4_A.pdb	-1.45639	-2.60334
1kv2	A		103	FALSE	3	FALSE	../../data/processed/pfam_structures/extracted_domains_filtered/PF00069/1kv2_A.pdb	1.71787	4.99524
6bdl	B	352	-1	FALSE	3	FALSE	../../data/processed/pfam_structures/extracted_domains_filtered/PF00069/6bdl_B.pdb	6.43495	-1.86291
3ddp	A	351	82	FALSE	3	TRUE	../../data/processed/pfam_structures/extracted_domains_filtered/PF00069/3ddp_A.pdb	-6.56623	1.50312
5ngu	A		77	FALSE	3	FALSE	../../data/processed/pfam_structures/extracted_domains_filtered/PF00069/5ngu_A.pdb	-5.24692	-1.42784
5oat	A	61	38	TRUE	3	FALSE	../../data/processed/pfam_structures/extracted_domains_filtered/PF00069/5oat_A.pdb	1.93346	-0.656129
8d6e	A		4	FALSE	3	TRUE	../../data/processed/pfam_structures/extracted_domains_filtered/PF00069/8d6e_A.pdb	-0.683589	1.41793
3wf7	A	352	36	FALSE	3	FALSE	../../data/processed/pfam_structures/extracted_domains_filtered/PF00069/3wf7_A.pdb	2.63764	-2.73524
1ckp	A		13	FALSE	1	FALSE	../../data/processed/pfam_structures/extracted_domains_filtered/PF00069/1ckp_A.pdb	-6.93983	11.547
6cnx	D		17	FALSE	3	FALSE	../../data/processed/pfam_structures/extracted_domains_filtered/PF00069/6cnx_D.pdb	-0.1072	-5.90486
5ih9	A		32	FALSE	3	FALSE	../../data/processed/pfam_structures/extracted_domains_filtered/PF00069/5ih9_A.pdb	7.98748	2.00844
1h1s	C	351	82	FALSE	3	FALSE	../../data/processed/pfam_structures/extracted_domains_filtered/PF00069/1h1s_C.pdb	-6.334	4.47144
3r8p	A		13	FALSE	-1	FALSE	../../data/processed/pfam_structures/extracted_domains_filtered/PF00069/3r8p_A.pdb	-10.2752	12.3042
1okv	A		80	FALSE	3	FALSE	../../data/processed/pfam_structures/extracted_domains_filtered/PF00069/1okv_A.pdb	-7.29386	1.97599
4qp3	B	218	76	TRUE	3	FALSE	../../data/processed/pfam_structures/extracted_domains_filtered/PF00069/4qp3_B.pdb	-2.82244	-1.56532
4s31	A		77	FALSE	3	FALSE	../../data/processed/pfam_structures/extracted_domains_filtered/PF00069/4s31_A.pdb	-5.66086	-6.1307
5owl	A		117	FALSE	3	FALSE	../../data/processed/pfam_structures/extracted_domains_filtered/PF00069/5owl_A.pdb	-8.32035	-3.9319
1nxk	A		44	FALSE	3	FALSE	../../data/processed/pfam_structures/extracted_domains_filtered/PF00069/1nxk_A.pdb	10.8539	1.88211
2x4z	A	352	24	FALSE	3	FALSE	../../data/processed/pfam_structures/extracted_domains_filtered/PF00069/2x4z_A.pdb	0.0181029	1.52224
4d2p	A		32	FALSE	3	FALSE	../../data/processed/pfam_structures/extracted_domains_filtered/PF00069/4d2p_A.pdb	5.40412	3.13246
5wg4	A		51	FALSE	3	FALSE	../../data/processed/pfam_structures/extracted_domains_filtered/PF00069/5wg4_A.pdb	3.16398	-5.31303
3qyz	A		-1	FALSE	3	FALSE	../../data/processed/pfam_structures/extracted_domains_filtered/PF00069/3qyz_A.pdb	-5.24809	-1.86952
7cml	A		22	FALSE	3	TRUE	../../data/processed/pfam_structures/extracted_domains_filtered/PF00069/7cml_A.pdb	0.834016	2.18851
4nfn	A		19	FALSE	3	FALSE	../../data/processed/pfam_structures/extracted_domains_filtered/PF00069/4nfn_A.pdb	-2.26829	-5.084
4lg4	A		85	FALSE	3	FALSE	../../data/processed/pfam_structures/extracted_domains_filtered/PF00069/4lg4_A.pdb	-2.80161	2.98449
4zy4	B		27	FALSE	3	FALSE	../../data/processed/pfam_structures/extracted_domains_filtered/PF00069/4zy4_B.pdb	3.67607	1.99466
6kzi	A	566	0	FALSE	3	FALSE	../../data/processed/pfam_structures/extracted_domains_filtered/PF00069/6kzi_A.pdb	3.1545	0.480065
3ama	A	352	96	TRUE	3	FALSE	../../data/processed/pfam_structures/extracted_domains_filtered/PF00069/3ama_A.pdb	8.10824	-8.60062
7mu7	B		33	TRUE	3	FALSE	../../data/processed/pfam_structures/extracted_domains_filtered/PF00069/7mu7_B.pdb	-1.9669	4.84721
6yph	B		109	FALSE	3	FALSE	../../data/processed/pfam_structures/extracted_domains_filtered/PF00069/6yph_B.pdb	-6.94343	-3.05587
1jks	A		23	FALSE	3	FALSE	../../data/processed/pfam_structures/extracted_domains_filtered/PF00069/1jks_A.pdb	2.98006	-0.193916
5otz	A		120	FALSE	3	FALSE	../../data/processed/pfam_structures/extracted_domains_filtered/PF00069/5otz_A.pdb	-7.85448	-5.4292
1h00	A		13	FALSE	1	TRUE	../../data/processed/pfam_structures/extracted_domains_filtered/PF00069/1h00_A.pdb	-6.02135	10.9959
6l16	A	566	0	FALSE	3	FALSE	../../data/processed/pfam_structures/extracted_domains_filtered/PF00069/6l16_A.pdb	1.28067	-0.887619
3ori	C		61	TRUE	3	FALSE	../../data/processed/pfam_structures/extracted_domains_filtered/PF00069/3ori_C.pdb	2.13933	-1.99572
4xh0	A		35	FALSE	3	FALSE	../../data/processed/pfam_structures/extracted_domains_filtered/PF00069/4xh0_A.pdb	5.25534	-0.723128
7l25	A		12	FALSE	3	FALSE	../../data/processed/pfam_structures/extracted_domains_filtered/PF00069/7l25_A.pdb	-2.83563	2.97829
4e5a	X		99	FALSE	3	FALSE	../../data/processed/pfam_structures/extracted_domains_filtered/PF00069/4e5a_X.pdb	-1.78347	1.42374
7fhs	A	353	111	FALSE	3	FALSE	../../data/processed/pfam_structures/extracted_domains_filtered/PF00069/7fhs_A.pdb	-11.0006	-10.1282
4q5j	B	346,349,351,379	69	FALSE	3	FALSE	../../data/processed/pfam_structures/extracted_domains_filtered/PF00069/4q5j_B.pdb	0.409509	3.22883
5wg3	A		51	TRUE	3	FALSE	../../data/processed/pfam_structures/extracted_domains_filtered/PF00069/5wg3_A.pdb	4.64162	-4.43205
4rll	A		121	FALSE	3	TRUE	../../data/processed/pfam_structures/extracted_domains_filtered/PF00069/4rll_A.pdb	-6.72666	-4.5884
7at9	A		112	TRUE	3	FALSE	../../data/processed/pfam_structures/extracted_domains_filtered/PF00069/7at9_A.pdb	-5.01379	-5.34263
4ib3	A	215,352	96	FALSE	-1	FALSE	../../data/processed/pfam_structures/extracted_domains_filtered/PF00069/4ib3_A.pdb	9.13944	-11.9622
4u6r	A		21	FALSE	3	FALSE	../../data/processed/pfam_structures/extracted_domains_filtered/PF00069/4u6r_A.pdb	5.54937	0.445025
5n1o	A	215,352	20	TRUE	3	FALSE	../../data/processed/pfam_structures/extracted_domains_filtered/PF00069/5n1o_A.pdb	7.80751	-6.02006
7a22	A		112	TRUE	3	FALSE	../../data/processed/pfam_structures/extracted_domains_filtered/PF00069/7a22_A.pdb	-6.48431	-4.27635
7psu	B		-1	FALSE	3	FALSE	../../data/processed/pfam_structures/extracted_domains_filtered/PF00069/7psu_B.pdb	-5.94171	-4.05554
2jld	A		5	FALSE	3	FALSE	../../data/processed/pfam_structures/extracted_domains_filtered/PF00069/2jld_A.pdb	-3.62995	2.51277
3os3	A		43	FALSE	3	FALSE	../../data/processed/pfam_structures/extracted_domains_filtered/PF00069/3os3_A.pdb	5.12274	0.999838
6fi3	A		77	FALSE	3	FALSE	../../data/processed/pfam_structures/extracted_domains_filtered/PF00069/6fi3_A.pdb	-4.82702	-2.41421
4i6f	A		93	FALSE	3	FALSE	../../data/processed/pfam_structures/extracted_domains_filtered/PF00069/4i6f_A.pdb	3.36189	2.04354
3cok	A		22	FALSE	3	FALSE	../../data/processed/pfam_structures/extracted_domains_filtered/PF00069/3cok_A.pdb	7.8928	5.19381
3dls	F		-1	FALSE	3	FALSE	../../data/processed/pfam_structures/extracted_domains_filtered/PF00069/3dls_F.pdb	3.8288	-0.98651
6sk9	A		18	FALSE	3	FALSE	../../data/processed/pfam_structures/extracted_domains_filtered/PF00069/6sk9_A.pdb	7.67991	6.28735
3sxf	A		58	FALSE	3	TRUE	../../data/processed/pfam_structures/extracted_domains_filtered/PF00069/3sxf_A.pdb	3.29523	4.38542
4czu	A		-1	FALSE	3	FALSE	../../data/processed/pfam_structures/extracted_domains_filtered/PF00069/4czu_A.pdb	-0.182106	0.245538
3e8c	E	352	84	TRUE	3	FALSE	../../data/processed/pfam_structures/extracted_domains_filtered/PF00069/3e8c_E.pdb	8.94426	-6.75428
6y0b	A	352	71	FALSE	3	FALSE	../../data/processed/pfam_structures/extracted_domains_filtered/PF00069/6y0b_A.pdb	9.00716	-6.72782
3r04	A		0	FALSE	3	FALSE	../../data/processed/pfam_structures/extracted_domains_filtered/PF00069/3r04_A.pdb	1.76128	-1.72597
7a5n	A	353	-1	FALSE	3	FALSE	../../data/processed/pfam_structures/extracted_domains_filtered/PF00069/7a5n_A.pdb	-12.9625	-9.80364
3orx	G	352	8	FALSE	3	FALSE	../../data/processed/pfam_structures/extracted_domains_filtered/PF00069/3orx_G.pdb	8.9996	-0.142303
3a7g	A	352	63	FALSE	3	FALSE	../../data/processed/pfam_structures/extracted_domains_filtered/PF00069/3a7g_A.pdb	-0.0317938	3.63117
5d7a	C		64	FALSE	3	FALSE	../../data/processed/pfam_structures/extracted_domains_filtered/PF00069/5d7a_C.pdb	0.012833	3.41984
2wzj	A		92	FALSE	3	FALSE	../../data/processed/pfam_structures/extracted_domains_filtered/PF00069/2wzj_A.pdb	2.21149	4.15405
4r3c	A		102	TRUE	3	FALSE	../../data/processed/pfam_structures/extracted_domains_filtered/PF00069/4r3c_A.pdb	-4.36298	3.94317
4mta	A		0	FALSE	3	FALSE	../../data/processed/pfam_structures/extracted_domains_filtered/PF00069/4mta_A.pdb	1.96168	-1.52203
7ajs	A	353	115	FALSE	3	FALSE	../../data/processed/pfam_structures/extracted_domains_filtered/PF00069/7ajs_A.pdb	-12.25	-11.4171
4fkg	A		13	TRUE	1	FALSE	../../data/processed/pfam_structures/extracted_domains_filtered/PF00069/4fkg_A.pdb	-7.44202	11.2764
6sou	A		66	FALSE	3	FALSE	../../data/processed/pfam_structures/extracted_domains_filtered/PF00069/6sou_A.pdb	-6.02052	4.6463
4au8	A		-1	FALSE	3	FALSE	../../data/processed/pfam_structures/extracted_domains_filtered/PF00069/4au8_A.pdb	-2.79912	4.90671
3a2c	L		44	TRUE	3	FALSE	../../data/processed/pfam_structures/extracted_domains_filtered/PF00069/3a2c_L.pdb	7.88087	3.83083
7t4m	D		38	FALSE	3	TRUE	../../data/processed/pfam_structures/extracted_domains_filtered/PF00069/7t4m_D.pdb	3.55384	-0.0563142
4d2v	A		32	FALSE	3	TRUE	../../data/processed/pfam_structures/extracted_domains_filtered/PF00069/4d2v_A.pdb	5.98923	4.52334
5o11	A	567	0	FALSE	3	FALSE	../../data/processed/pfam_structures/extracted_domains_filtered/PF00069/5o11_A.pdb	2.25115	0.373438
2r3k	A		13	FALSE	1	TRUE	../../data/processed/pfam_structures/extracted_domains_filtered/PF00069/2r3k_A.pdb	-6.50432	9.9132
4ux9	D		22	FALSE	3	FALSE	../../data/processed/pfam_structures/extracted_domains_filtered/PF00069/4ux9_D.pdb	-1.52814	-2.6831
5r8y	A		66	FALSE	3	FALSE	../../data/processed/pfam_structures/extracted_domains_filtered/PF00069/5r8y_A.pdb	-9.14136	3.71177
5dr2	A		49	FALSE	3	FALSE	../../data/processed/pfam_structures/extracted_domains_filtered/PF00069/5dr2_A.pdb	4.73054	-1.67362
7aja	A	353	114	TRUE	3	FALSE	../../data/processed/pfam_structures/extracted_domains_filtered/PF00069/7aja_A.pdb	-11.3794	-8.70114
7ccu	A		23	TRUE	3	FALSE	../../data/processed/pfam_structures/extracted_domains_filtered/PF00069/7ccu_A.pdb	3.1936	-1.66895
6f14	A	352	96	TRUE	3	FALSE	../../data/processed/pfam_structures/extracted_domains_filtered/PF00069/6f14_A.pdb	8.62965	-7.27333
3p78	A		103	TRUE	3	FALSE	../../data/processed/pfam_structures/extracted_domains_filtered/PF00069/3p78_A.pdb	-5.45536	5.06049
3fls	A		99	FALSE	3	FALSE	../../data/processed/pfam_structures/extracted_domains_filtered/PF00069/3fls_A.pdb	-3.4468	3.71728
6oyt	C		33	TRUE	3	FALSE	../../data/processed/pfam_structures/extracted_domains_filtered/PF00069/6oyt_C.pdb	4.66431	3.85968
4acg	B		5	FALSE	3	FALSE	../../data/processed/pfam_structures/extracted_domains_filtered/PF00069/4acg_B.pdb	-5.4383	5.11682
6ohd	A		-1	FALSE	3	FALSE	../../data/processed/pfam_structures/extracted_domains_filtered/PF00069/6ohd_A.pdb	-1.04949	4.89139
3rin	A		99	FALSE	3	FALSE	../../data/processed/pfam_structures/extracted_domains_filtered/PF00069/3rin_A.pdb	-7.15367	-1.17923
4d2t	B		32	FALSE	3	FALSE	../../data/processed/pfam_structures/extracted_domains_filtered/PF00069/4d2t_B.pdb	2.68704	1.38084
2gcd	B	352	-1	FALSE	3	FALSE	../../data/processed/pfam_structures/extracted_domains_filtered/PF00069/2gcd_B.pdb	-3.80763	-0.583875
6lnm	C		60	FALSE	3	FALSE	../../data/processed/pfam_structures/extracted_domains_filtered/PF00069/6lnm_C.pdb	0.824814	0.768516
4q9z	A		25	FALSE	3	FALSE	../../data/processed/pfam_structures/extracted_domains_filtered/PF00069/4q9z_A.pdb	6.71276	-2.08321
4kba	D		34	TRUE	3	FALSE	../../data/processed/pfam_structures/extracted_domains_filtered/PF00069/4kba_D.pdb	5.19545	-1.7158
3h0z	B		49	FALSE	3	FALSE	../../data/processed/pfam_structures/extracted_domains_filtered/PF00069/3h0z_B.pdb	3.97786	2.79272
4bl1	A		32	FALSE	3	FALSE	../../data/processed/pfam_structures/extracted_domains_filtered/PF00069/4bl1_A.pdb	7.42105	1.90134
1e9h	C	351	81	FALSE	3	FALSE	../../data/processed/pfam_structures/extracted_domains_filtered/PF00069/1e9h_C.pdb	-6.38095	2.53251
2wei	A		58	FALSE	3	FALSE	../../data/processed/pfam_structures/extracted_domains_filtered/PF00069/2wei_A.pdb	0.987407	1.17119
4ftn	A		6	FALSE	3	FALSE	../../data/processed/pfam_structures/extracted_domains_filtered/PF00069/4ftn_A.pdb	3.28855	5.31047
6g77	B		37	TRUE	3	FALSE	../../data/processed/pfam_structures/extracted_domains_filtered/PF00069/6g77_B.pdb	8.48361	-0.272296
6vzk	A		-1	FALSE	3	FALSE	../../data/processed/pfam_structures/extracted_domains_filtered/PF00069/6vzk_A.pdb	3.97205	-0.674329
2vwi	B		-1	FALSE	3	FALSE	../../data/processed/pfam_structures/extracted_domains_filtered/PF00069/2vwi_B.pdb	-0.449668	-0.588947
2bfx	A	352	15	TRUE	3	FALSE	../../data/processed/pfam_structures/extracted_domains_filtered/PF00069/2bfx_A.pdb	5.77577	0.271452
5v5y	A		16	TRUE	3	TRUE	../../data/processed/pfam_structures/extracted_domains_filtered/PF00069/5v5y_A.pdb	1.3758	-1.89976
5a3x	C	353	111	FALSE	3	FALSE	../../data/processed/pfam_structures/extracted_domains_filtered/PF00069/5a3x_C.pdb	-9.25207	-8.23423
6q2a	L		88	FALSE	3	FALSE	../../data/processed/pfam_structures/extracted_domains_filtered/PF00069/6q2a_L.pdb	-7.15414	-4.69651
6bu6	B		17	FALSE	3	FALSE	../../data/processed/pfam_structures/extracted_domains_filtered/PF00069/6bu6_B.pdb	2.36105	-4.86712
2gnf	A	352	96	FALSE	3	FALSE	../../data/processed/pfam_structures/extracted_domains_filtered/PF00069/2gnf_A.pdb	8.40811	-8.87359
1w0x	C		13	TRUE	1	FALSE	../../data/processed/pfam_structures/extracted_domains_filtered/PF00069/1w0x_C.pdb	-6.01841	9.30618
1r39	A		99	FALSE	3	FALSE	../../data/processed/pfam_structures/extracted_domains_filtered/PF00069/1r39_A.pdb	-6.63559	5.52056
5hgi	A		21	FALSE	3	FALSE	../../data/processed/pfam_structures/extracted_domains_filtered/PF00069/5hgi_A.pdb	4.02785	-0.669414
6q2a	G		88	TRUE	3	FALSE	../../data/processed/pfam_structures/extracted_domains_filtered/PF00069/6q2a_G.pdb	-7.50557	-6.30981
6i5i	A		101	FALSE	3	FALSE	../../data/processed/pfam_structures/extracted_domains_filtered/PF00069/6i5i_A.pdb	-8.34719	-7.39789
2wou	A		56	FALSE	3	FALSE	../../data/processed/pfam_structures/extracted_domains_filtered/PF00069/2wou_A.pdb	-1.77082	-1.84139
5h9b	A		67	FALSE	3	FALSE	../../data/processed/pfam_structures/extracted_domains_filtered/PF00069/5h9b_A.pdb	3.21935	1.7901
5m0u	A	352	83	FALSE	3	FALSE	../../data/processed/pfam_structures/extracted_domains_filtered/PF00069/5m0u_A.pdb	9.10576	-7.10246
6y2u	A	352	-1	FALSE	3	FALSE	../../data/processed/pfam_structures/extracted_domains_filtered/PF00069/6y2u_A.pdb	10.4506	-8.20772
2wxv	C		80	FALSE	3	FALSE	../../data/processed/pfam_structures/extracted_domains_filtered/PF00069/2wxv_C.pdb	-8.07365	3.58397
5eyk	B	352	15	FALSE	3	FALSE	../../data/processed/pfam_structures/extracted_domains_filtered/PF00069/5eyk_B.pdb	4.52625	0.657477
5ra0	A		66	FALSE	3	FALSE	../../data/processed/pfam_structures/extracted_domains_filtered/PF00069/5ra0_A.pdb	-6.49099	2.54865
3ha6	A	351,352	49	FALSE	3	TRUE	../../data/processed/pfam_structures/extracted_domains_filtered/PF00069/3ha6_A.pdb	3.6544	-0.861676
3pxz	A		13	FALSE	1	FALSE	../../data/processed/pfam_structures/extracted_domains_filtered/PF00069/3pxz_A.pdb	-7.85746	6.79871
4lop	B		-1	FALSE	3	FALSE	../../data/processed/pfam_structures/extracted_domains_filtered/PF00069/4lop_B.pdb	-5.99718	1.75975
2jdo	A	352	26	TRUE	-1	FALSE	../../data/processed/pfam_structures/extracted_domains_filtered/PF00069/2jdo_A.pdb	10.0471	-3.37827
3gc0	A		13	FALSE	1	FALSE	../../data/processed/pfam_structures/extracted_domains_filtered/PF00069/3gc0_A.pdb	-5.2331	6.24998
5dls	A		6	FALSE	3	FALSE	../../data/processed/pfam_structures/extracted_domains_filtered/PF00069/5dls_A.pdb	2.00612	2.16697
2izr	A		14	FALSE	3	FALSE	../../data/processed/pfam_structures/extracted_domains_filtered/PF00069/2izr_A.pdb	5.5189	-0.278394
4ib5	B		121	FALSE	3	FALSE	../../data/processed/pfam_structures/extracted_domains_filtered/PF00069/4ib5_B.pdb	-7.78778	-4.01355
7a4o	B	353	-1	FALSE	3	FALSE	../../data/processed/pfam_structures/extracted_domains_filtered/PF00069/7a4o_B.pdb	-9.52604	-9.00848
3cqw	A	352	52	FALSE	3	FALSE	../../data/processed/pfam_structures/extracted_domains_filtered/PF00069/3cqw_A.pdb	7.70192	-3.77405
1xjd	A	352	25	FALSE	3	FALSE	../../data/processed/pfam_structures/extracted_domains_filtered/PF00069/1xjd_A.pdb	6.95122	-1.77758
5n7p	A	352	20	FALSE	3	FALSE	../../data/processed/pfam_structures/extracted_domains_filtered/PF00069/5n7p_A.pdb	7.18576	-6.66759
6jgm	A		13	FALSE	1	TRUE	../../data/processed/pfam_structures/extracted_domains_filtered/PF00069/6jgm_A.pdb	-5.92072	7.427
3v5w	A		51	FALSE	3	FALSE	../../data/processed/pfam_structures/extracted_domains_filtered/PF00069/3v5w_A.pdb	2.99596	-3.3333
3kn5	A		55	TRUE	-1	FALSE	../../data/processed/pfam_structures/extracted_domains_filtered/PF00069/3kn5_A.pdb	11.8321	3.5837
3nsz	A		-1	FALSE	3	TRUE	../../data/processed/pfam_structures/extracted_domains_filtered/PF00069/3nsz_A.pdb	-6.25663	-3.3061
5ckw	A		-1	FALSE	-1	FALSE	../../data/processed/pfam_structures/extracted_domains_filtered/PF00069/5ckw_A.pdb	12.972	4.31356
2a2a	C		30	TRUE	3	FALSE	../../data/processed/pfam_structures/extracted_domains_filtered/PF00069/2a2a_C.pdb	3.64868	-1.70463
3r2b	I		45	TRUE	3	FALSE	../../data/processed/pfam_structures/extracted_domains_filtered/PF00069/3r2b_I.pdb	7.9158	2.49818
5j0a	A		-1	FALSE	3	TRUE	../../data/processed/pfam_structures/extracted_domains_filtered/PF00069/5j0a_A.pdb	-3.2975	3.89369
5dbx	A		-1	FALSE	3	FALSE	../../data/processed/pfam_structures/extracted_domains_filtered/PF00069/5dbx_A.pdb	3.12315	1.48293
1h24	C	351	81	TRUE	3	FALSE	../../data/processed/pfam_structures/extracted_domains_filtered/PF00069/1h24_C.pdb	-4.78033	-0.279451
6mm6	C	352	-1	FALSE	3	FALSE	../../data/processed/pfam_structures/extracted_domains_filtered/PF00069/6mm6_C.pdb	6.98039	-8.81108
7ako	A		6	FALSE	3	FALSE	../../data/processed/pfam_structures/extracted_domains_filtered/PF00069/7ako_A.pdb	1.35083	2.78602
5oor	A		6	FALSE	3	FALSE	../../data/processed/pfam_structures/extracted_domains_filtered/PF00069/5oor_A.pdb	3.62185	2.90054
2a4l	A		13	FALSE	1	FALSE	../../data/processed/pfam_structures/extracted_domains_filtered/PF00069/2a4l_A.pdb	-5.63597	11.28
4dfz	E	215,352	96	FALSE	3	FALSE	../../data/processed/pfam_structures/extracted_domains_filtered/PF00069/4dfz_E.pdb	7.10516	-8.74767
3u4u	A		-1	FALSE	3	FALSE	../../data/processed/pfam_structures/extracted_domains_filtered/PF00069/3u4u_A.pdb	-7.41399	-3.53445
5n3i	A	215,352	87	FALSE	3	FALSE	../../data/processed/pfam_structures/extracted_domains_filtered/PF00069/5n3i_A.pdb	7.66635	-7.32329
6eis	D	353	111	FALSE	3	TRUE	../../data/processed/pfam_structures/extracted_domains_filtered/PF00069/6eis_D.pdb	-10.8861	-8.52067
5bue	A		72	FALSE	3	FALSE	../../data/processed/pfam_structures/extracted_domains_filtered/PF00069/5bue_A.pdb	-2.52919	-0.77821
6qyx	A		103	FALSE	3	FALSE	../../data/processed/pfam_structures/extracted_domains_filtered/PF00069/6qyx_A.pdb	-5.62832	3.75645
1x8b	A		16	FALSE	3	FALSE	../../data/processed/pfam_structures/extracted_domains_filtered/PF00069/1x8b_A.pdb	3.80731	-1.81235
2z7q	A		36	FALSE	3	FALSE	../../data/processed/pfam_structures/extracted_domains_filtered/PF00069/2z7q_A.pdb	11.0004	1.94527
4dhf	A		49	FALSE	3	FALSE	../../data/processed/pfam_structures/extracted_domains_filtered/PF00069/4dhf_A.pdb	3.65252	0.364862
2wmv	A		6	FALSE	3	TRUE	../../data/processed/pfam_structures/extracted_domains_filtered/PF00069/2wmv_A.pdb	1.94428	2.04094
6s11	B	353	110	FALSE	-1	FALSE	../../data/processed/pfam_structures/extracted_domains_filtered/PF00069/6s11_B.pdb	-7.66035	-11.4248
6raa	A		101	FALSE	3	FALSE	../../data/processed/pfam_structures/extracted_domains_filtered/PF00069/6raa_A.pdb	-6.88979	-5.60477
3c4x	B		75	FALSE	3	FALSE	../../data/processed/pfam_structures/extracted_domains_filtered/PF00069/3c4x_B.pdb	2.44154	-4.54125
6g33	C		101	FALSE	3	FALSE	../../data/processed/pfam_structures/extracted_domains_filtered/PF00069/6g33_C.pdb	-7.28833	-8.43172
6w3k	A		21	FALSE	3	FALSE	../../data/processed/pfam_structures/extracted_domains_filtered/PF00069/6w3k_A.pdb	3.1378	-2.25869
6mm8	C	352	-1	FALSE	3	FALSE	../../data/processed/pfam_structures/extracted_domains_filtered/PF00069/6mm8_C.pdb	9.34011	-6.55286
3cy3	A	566	0	FALSE	3	FALSE	../../data/processed/pfam_structures/extracted_domains_filtered/PF00069/3cy3_A.pdb	3.18081	-2.93749
7a52	A	353	115	TRUE	3	FALSE	../../data/processed/pfam_structures/extracted_domains_filtered/PF00069/7a52_A.pdb	-13.2262	-10.2886
7b36	A		63	FALSE	3	FALSE	../../data/processed/pfam_structures/extracted_domains_filtered/PF00069/7b36_A.pdb	2.98466	4.05105
6tnc	A	358	3	FALSE	3	FALSE	../../data/processed/pfam_structures/extracted_domains_filtered/PF00069/6tnc_A.pdb	5.05493	1.17493
3ds6	C		99	FALSE	3	FALSE	../../data/processed/pfam_structures/extracted_domains_filtered/PF00069/3ds6_C.pdb	-3.16144	2.38107
7b7r	A		43	FALSE	3	TRUE	../../data/processed/pfam_structures/extracted_domains_filtered/PF00069/7b7r_A.pdb	4.06424	5.12107
6y89	A	352	-1	FALSE	3	FALSE	../../data/processed/pfam_structures/extracted_domains_filtered/PF00069/6y89_A.pdb	10.0411	-5.98873
2cgx	A		6	FALSE	3	TRUE	../../data/processed/pfam_structures/extracted_domains_filtered/PF00069/2cgx_A.pdb	1.1807	3.61013
4jjr	A		35	FALSE	3	FALSE	../../data/processed/pfam_structures/extracted_domains_filtered/PF00069/4jjr_A.pdb	4.20086	0.219022
4l3j	A		36	TRUE	3	FALSE	../../data/processed/pfam_structures/extracted_domains_filtered/PF00069/4l3j_A.pdb	2.74188	-2.7176
5o8u	A		103	FALSE	3	FALSE	../../data/processed/pfam_structures/extracted_domains_filtered/PF00069/5o8u_A.pdb	-1.04537	3.22902
4jx3	A		0	FALSE	3	FALSE	../../data/processed/pfam_structures/extracted_domains_filtered/PF00069/4jx3_A.pdb	2.40209	-1.50035
2qr8	A		89	TRUE	3	FALSE	../../data/processed/pfam_structures/extracted_domains_filtered/PF00069/2qr8_A.pdb	-0.0988068	6.09106
5lxd	B	353	106	FALSE	3	FALSE	../../data/processed/pfam_structures/extracted_domains_filtered/PF00069/5lxd_B.pdb	-9.88864	-7.13401
6z55	B		104	TRUE	-1	FALSE	../../data/processed/pfam_structures/extracted_domains_filtered/PF00069/6z55_B.pdb	-11.6391	-4.325
5vua	B		0	FALSE	3	FALSE	../../data/processed/pfam_structures/extracted_domains_filtered/PF00069/5vua_B.pdb	2.16762	-1.9974
2wu6	A		104	FALSE	3	FALSE	../../data/processed/pfam_structures/extracted_domains_filtered/PF00069/2wu6_A.pdb	-9.93027	-7.815
2wxv	A		80	FALSE	3	FALSE	../../data/processed/pfam_structures/extracted_domains_filtered/PF00069/2wxv_A.pdb	-7.65107	3.56835
3ow4	A	352	52	FALSE	3	TRUE	../../data/processed/pfam_structures/extracted_domains_filtered/PF00069/3ow4_A.pdb	8.77471	-5.67536
1oiy	A	351	82	TRUE	3	FALSE	../../data/processed/pfam_structures/extracted_domains_filtered/PF00069/1oiy_A.pdb	-4.41885	4.30283
4ix4	A		-1	FALSE	-1	FALSE	../../data/processed/pfam_structures/extracted_domains_filtered/PF00069/4ix4_A.pdb	15.3193	4.93688
4u81	A		43	FALSE	3	TRUE	../../data/processed/pfam_structures/extracted_domains_filtered/PF00069/4u81_A.pdb	1.00479	2.37074
7dts	a		1	FALSE	0	FALSE	../../data/processed/pfam_structures/extracted_domains_filtered/PF00069/7dts_a.pdb	14.6527	9.65841
4b6l	A		93	FALSE	3	FALSE	../../data/processed/pfam_structures/extracted_domains_filtered/PF00069/4b6l_A.pdb	1.82929	4.31929
7p1l	A		92	FALSE	3	FALSE	../../data/processed/pfam_structures/extracted_domains_filtered/PF00069/7p1l_A.pdb	2.99861	4.42324
2pzi	A		109	FALSE	3	FALSE	../../data/processed/pfam_structures/extracted_domains_filtered/PF00069/2pzi_A.pdb	6.22802	-2.90751
5a4q	D	353	111	FALSE	3	FALSE	../../data/processed/pfam_structures/extracted_domains_filtered/PF00069/5a4q_D.pdb	-10.6692	-8.35414
2wqo	A		18	FALSE	3	FALSE	../../data/processed/pfam_structures/extracted_domains_filtered/PF00069/2wqo_A.pdb	4.97449	6.16925
1ydt	E	352	96	FALSE	3	FALSE	../../data/processed/pfam_structures/extracted_domains_filtered/PF00069/1ydt_E.pdb	8.26804	-7.32645
4g3d	E		9	FALSE	3	FALSE	../../data/processed/pfam_structures/extracted_domains_filtered/PF00069/4g3d_E.pdb	7.31199	3.41021
2cke	A		30	FALSE	3	FALSE	../../data/processed/pfam_structures/extracted_domains_filtered/PF00069/2cke_A.pdb	3.53545	-1.43443
5oni	B		117	FALSE	3	FALSE	../../data/processed/pfam_structures/extracted_domains_filtered/PF00069/5oni_B.pdb	-8.11871	-3.80578
3qa0	B		117	TRUE	3	TRUE	../../data/processed/pfam_structures/extracted_domains_filtered/PF00069/3qa0_B.pdb	-7.64523	-4.05936
3r01	A		0	FALSE	3	FALSE	../../data/processed/pfam_structures/extracted_domains_filtered/PF00069/3r01_A.pdb	1.96746	-0.313706
2f2c	B		-1	FALSE	3	FALSE	../../data/processed/pfam_structures/extracted_domains_filtered/PF00069/2f2c_B.pdb	-2.42545	-0.780962
2cjm	C	11,351	81	FALSE	3	FALSE	../../data/processed/pfam_structures/extracted_domains_filtered/PF00069/2cjm_C.pdb	-7.19171	1.14337
5r98	A		66	FALSE	3	FALSE	../../data/processed/pfam_structures/extracted_domains_filtered/PF00069/5r98_A.pdb	-6.74285	3.88559
4u41	B		39	TRUE	3	FALSE	../../data/processed/pfam_structures/extracted_domains_filtered/PF00069/4u41_B.pdb	-2.1905	1.85074
2bkz	C		80	FALSE	3	FALSE	../../data/processed/pfam_structures/extracted_domains_filtered/PF00069/2bkz_C.pdb	-5.97739	2.02516
7dhk	A	353,484	106	FALSE	3	FALSE	../../data/processed/pfam_structures/extracted_domains_filtered/PF00069/7dhk_A.pdb	-10.8582	-3.73605
1gzk	A		20	FALSE	3	FALSE	../../data/processed/pfam_structures/extracted_domains_filtered/PF00069/1gzk_A.pdb	6.37302	-1.22966
3r8v	A		13	FALSE	1	FALSE	../../data/processed/pfam_structures/extracted_domains_filtered/PF00069/3r8v_A.pdb	-7.09536	8.13668
4hok	Q		35	TRUE	3	FALSE	../../data/processed/pfam_structures/extracted_domains_filtered/PF00069/4hok_Q.pdb	7.23083	-2.541
6qhr	A		40	FALSE	3	FALSE	../../data/processed/pfam_structures/extracted_domains_filtered/PF00069/6qhr_A.pdb	1.8161	-0.731527
2j90	A	58,589	29	TRUE	3	FALSE	../../data/processed/pfam_structures/extracted_domains_filtered/PF00069/2j90_A.pdb	5.67271	2.46612
3dgk	A		23	FALSE	3	FALSE	../../data/processed/pfam_structures/extracted_domains_filtered/PF00069/3dgk_A.pdb	1.32415	-2.82098
2vts	A		13	FALSE	1	FALSE	../../data/processed/pfam_structures/extracted_domains_filtered/PF00069/2vts_A.pdb	-4.81845	9.62834
6m13	b		1	FALSE	0	FALSE	../../data/processed/pfam_structures/extracted_domains_filtered/PF00069/6m13_b.pdb	15.82	10.9518
6tpa	A		41	TRUE	3	FALSE	../../data/processed/pfam_structures/extracted_domains_filtered/PF00069/6tpa_A.pdb	-4.59395	2.69995
4wnp	B	352	59	TRUE	3	FALSE	../../data/processed/pfam_structures/extracted_domains_filtered/PF00069/4wnp_B.pdb	2.68025	-3.46612
6spl	A		70	TRUE	3	FALSE	../../data/processed/pfam_structures/extracted_domains_filtered/PF00069/6spl_A.pdb	-4.11415	-1.54879
6qau	C		47	TRUE	3	FALSE	../../data/processed/pfam_structures/extracted_domains_filtered/PF00069/6qau_C.pdb	8.62504	3.77043
3fmn	A		99	FALSE	3	FALSE	../../data/processed/pfam_structures/extracted_domains_filtered/PF00069/3fmn_A.pdb	-5.19524	0.844661
6urc	B		21	TRUE	3	FALSE	../../data/processed/pfam_structures/extracted_domains_filtered/PF00069/6urc_B.pdb	4.10957	-2.2974
1j91	A		113	FALSE	3	FALSE	../../data/processed/pfam_structures/extracted_domains_filtered/PF00069/1j91_A.pdb	-7.10602	-1.21756
7jov	C		54	TRUE	3	FALSE	../../data/processed/pfam_structures/extracted_domains_filtered/PF00069/7jov_C.pdb	-0.043004	-0.505534
2rg6	A		-1	FALSE	3	TRUE	../../data/processed/pfam_structures/extracted_domains_filtered/PF00069/2rg6_A.pdb	-5.0181	2.35986
4k1b	A		0	FALSE	3	FALSE	../../data/processed/pfam_structures/extracted_domains_filtered/PF00069/4k1b_A.pdb	2.54496	-0.270332
1gol	A		77	TRUE	3	FALSE	../../data/processed/pfam_structures/extracted_domains_filtered/PF00069/1gol_A.pdb	-3.18284	-0.194474
5d9k	A		36	FALSE	3	FALSE	../../data/processed/pfam_structures/extracted_domains_filtered/PF00069/5d9k_A.pdb	7.2756	0.298015
3iw7	A		103	FALSE	3	FALSE	../../data/processed/pfam_structures/extracted_domains_filtered/PF00069/3iw7_A.pdb	-3.18736	3.7883
2xs0	A		22	FALSE	3	TRUE	../../data/processed/pfam_structures/extracted_domains_filtered/PF00069/2xs0_A.pdb	-1.08671	-1.57935
1fot	A	352	87	FALSE	3	FALSE	../../data/processed/pfam_structures/extracted_domains_filtered/PF00069/1fot_A.pdb	8.44346	-3.93652
6eiv	A	353	111	TRUE	3	FALSE	../../data/processed/pfam_structures/extracted_domains_filtered/PF00069/6eiv_A.pdb	-10.8904	-9.28671
7kac	B		12	FALSE	3	FALSE	../../data/processed/pfam_structures/extracted_domains_filtered/PF00069/7kac_B.pdb	-0.0177046	3.48128
6q2a	I		88	FALSE	3	TRUE	../../data/processed/pfam_structures/extracted_domains_filtered/PF00069/6q2a_I.pdb	-6.91308	-4.5701
6y8c	A	352	96	FALSE	3	FALSE	../../data/processed/pfam_structures/extracted_domains_filtered/PF00069/6y8c_A.pdb	8.26966	-7.67001
4j8m	A		49	FALSE	3	FALSE	../../data/processed/pfam_structures/extracted_domains_filtered/PF00069/4j8m_A.pdb	4.28289	-0.459868
4pl3	A		21	FALSE	3	TRUE	../../data/processed/pfam_structures/extracted_domains_filtered/PF00069/4pl3_A.pdb	7.88948	-0.0545613
5lxm	A	352	49	FALSE	3	FALSE	../../data/processed/pfam_structures/extracted_domains_filtered/PF00069/5lxm_A.pdb	4.10727	-2.13824
4dh5	A	215,352	96	FALSE	3	FALSE	../../data/processed/pfam_structures/extracted_domains_filtered/PF00069/4dh5_A.pdb	6.86669	-9.34502
5n3a	A	215,352	20	TRUE	3	TRUE	../../data/processed/pfam_structures/extracted_domains_filtered/PF00069/5n3a_A.pdb	6.70069	-6.95455
4n70	A	566	0	TRUE	3	FALSE	../../data/processed/pfam_structures/extracted_domains_filtered/PF00069/4n70_A.pdb	3.73002	-1.11577
2xk7	A		18	TRUE	3	FALSE	../../data/processed/pfam_structures/extracted_domains_filtered/PF00069/2xk7_A.pdb	5.95316	5.9187
2w4k	A		30	FALSE	3	TRUE	../../data/processed/pfam_structures/extracted_domains_filtered/PF00069/2w4k_A.pdb	3.91626	-3.51584
2qnj	B		92	FALSE	3	FALSE	../../data/processed/pfam_structures/extracted_domains_filtered/PF00069/2qnj_B.pdb	3.01216	3.7491
6b8j	A	353	5	FALSE	3	FALSE	../../data/processed/pfam_structures/extracted_domains_filtered/PF00069/6b8j_A.pdb	-1.88828	0.0382863
4ump	A		32	FALSE	3	FALSE	../../data/processed/pfam_structures/extracted_domains_filtered/PF00069/4ump_A.pdb	5.73695	3.62666
5twy	A		32	FALSE	3	FALSE	../../data/processed/pfam_structures/extracted_domains_filtered/PF00069/5twy_A.pdb	7.22089	4.1574
4lg4	E		85	TRUE	3	FALSE	../../data/processed/pfam_structures/extracted_domains_filtered/PF00069/4lg4_E.pdb	-1.22388	3.30125
1kwp	B		109	FALSE	3	FALSE	../../data/processed/pfam_structures/extracted_domains_filtered/PF00069/1kwp_B.pdb	4.07399	3.85344
7a1z	A		112	FALSE	3	FALSE	../../data/processed/pfam_structures/extracted_domains_filtered/PF00069/7a1z_A.pdb	-6.24497	-4.2848
5uu1	A		2	FALSE	3	FALSE	../../data/processed/pfam_structures/extracted_domains_filtered/PF00069/5uu1_A.pdb	-6.28981	-4.76329
3we4	A	352	36	TRUE	3	FALSE	../../data/processed/pfam_structures/extracted_domains_filtered/PF00069/3we4_A.pdb	3.05909	-2.50855
4ub7	A		116	FALSE	3	FALSE	../../data/processed/pfam_structures/extracted_domains_filtered/PF00069/4ub7_A.pdb	-4.57592	-2.30004
6pdn	A	566	0	FALSE	3	FALSE	../../data/processed/pfam_structures/extracted_domains_filtered/PF00069/6pdn_A.pdb	0.865333	-1.6053
3at3	A		-1	FALSE	3	FALSE	../../data/processed/pfam_structures/extracted_domains_filtered/PF00069/3at3_A.pdb	-7.89633	-2.97426
4iza	A	351,353	77	FALSE	3	TRUE	../../data/processed/pfam_structures/extracted_domains_filtered/PF00069/4iza_A.pdb	-4.84428	-2.03915
7vdq	A		62	TRUE	3	FALSE	../../data/processed/pfam_structures/extracted_domains_filtered/PF00069/7vdq_A.pdb	-6.00746	0.00947923
4whz	A		22	TRUE	3	FALSE	../../data/processed/pfam_structures/extracted_domains_filtered/PF00069/4whz_A.pdb	-2.24235	-1.48998
3sd0	A		5	FALSE	3	FALSE	../../data/processed/pfam_structures/extracted_domains_filtered/PF00069/3sd0_A.pdb	-5.77834	0.533566
7m0k	C		12	FALSE	3	FALSE	../../data/processed/pfam_structures/extracted_domains_filtered/PF00069/7m0k_C.pdb	-0.686794	1.75738
5ntj	A	215,352	71	FALSE	3	FALSE	../../data/processed/pfam_structures/extracted_domains_filtered/PF00069/5ntj_A.pdb	10.5176	-5.79416
3oht	B		99	FALSE	3	FALSE	../../data/processed/pfam_structures/extracted_domains_filtered/PF00069/3oht_B.pdb	1.64864	3.12619
4c4j	A	358	3	TRUE	3	FALSE	../../data/processed/pfam_structures/extracted_domains_filtered/PF00069/4c4j_A.pdb	2.52844	1.02213
3zm4	A		43	FALSE	3	FALSE	../../data/processed/pfam_structures/extracted_domains_filtered/PF00069/3zm4_A.pdb	3.88255	2.00042
3zuu	B		46	FALSE	3	TRUE	../../data/processed/pfam_structures/extracted_domains_filtered/PF00069/3zuu_B.pdb	1.59367	0.144545
4i5m	A		93	FALSE	3	FALSE	../../data/processed/pfam_structures/extracted_domains_filtered/PF00069/4i5m_A.pdb	2.23881	4.10734
6g97	A		77	FALSE	3	FALSE	../../data/processed/pfam_structures/extracted_domains_filtered/PF00069/6g97_A.pdb	-7.01587	-3.33224
2hw6	B		89	FALSE	-1	FALSE	../../data/processed/pfam_structures/extracted_domains_filtered/PF00069/2hw6_B.pdb	21.5114	10.2876
6l23	A		119	FALSE	3	FALSE	../../data/processed/pfam_structures/extracted_domains_filtered/PF00069/6l23_A.pdb	-6.52834	-4.17865
1g3n	E		90	FALSE	3	FALSE	../../data/processed/pfam_structures/extracted_domains_filtered/PF00069/1g3n_E.pdb	-3.43531	0.44823
5mmr	B		109	FALSE	3	FALSE	../../data/processed/pfam_structures/extracted_domains_filtered/PF00069/5mmr_B.pdb	-5.80661	-3.28653
6y9s	A	353	5	FALSE	3	FALSE	../../data/processed/pfam_structures/extracted_domains_filtered/PF00069/6y9s_A.pdb	-5.20995	2.63204
5oat	B	61	38	TRUE	3	FALSE	../../data/processed/pfam_structures/extracted_domains_filtered/PF00069/5oat_B.pdb	0.984649	-1.45458
6vpg	A	351,352	49	FALSE	3	FALSE	../../data/processed/pfam_structures/extracted_domains_filtered/PF00069/6vpg_A.pdb	2.32318	-1.02115
5vja	A		30	FALSE	3	FALSE	../../data/processed/pfam_structures/extracted_domains_filtered/PF00069/5vja_A.pdb	6.77948	0.32305
6e99	A	352	96	FALSE	3	FALSE	../../data/processed/pfam_structures/extracted_domains_filtered/PF00069/6e99_A.pdb	6.39661	-3.49359
6gdm	A		77	FALSE	3	FALSE	../../data/processed/pfam_structures/extracted_domains_filtered/PF00069/6gdm_A.pdb	-5.40485	-4.40885
6r6x	A		101	FALSE	3	FALSE	../../data/processed/pfam_structures/extracted_domains_filtered/PF00069/6r6x_A.pdb	-6.69468	-10.7711
4a9r	A		10	FALSE	3	TRUE	../../data/processed/pfam_structures/extracted_domains_filtered/PF00069/4a9r_A.pdb	1.84784	4.88364
6r4a	A	352	49	FALSE	3	FALSE	../../data/processed/pfam_structures/extracted_domains_filtered/PF00069/6r4a_A.pdb	2.98744	-2.20018
6z1c	A		113	FALSE	3	TRUE	../../data/processed/pfam_structures/extracted_domains_filtered/PF00069/6z1c_A.pdb	-7.49315	-3.9153
1q41	B		5	FALSE	3	FALSE	../../data/processed/pfam_structures/extracted_domains_filtered/PF00069/1q41_B.pdb	-3.82831	-0.997695
4qp4	B		77	FALSE	3	FALSE	../../data/processed/pfam_structures/extracted_domains_filtered/PF00069/4qp4_B.pdb	-4.85821	-1.51455
4qo9	A	352	63	FALSE	3	FALSE	../../data/processed/pfam_structures/extracted_domains_filtered/PF00069/4qo9_A.pdb	0.806163	0.512595
2vv9	A		13	FALSE	1	FALSE	../../data/processed/pfam_structures/extracted_domains_filtered/PF00069/2vv9_A.pdb	-4.27166	10.9194
4afj	A	353	5	FALSE	3	FALSE	../../data/processed/pfam_structures/extracted_domains_filtered/PF00069/4afj_A.pdb	-5.01466	2.55455
3o0g	A		62	TRUE	3	FALSE	../../data/processed/pfam_structures/extracted_domains_filtered/PF00069/3o0g_A.pdb	-4.03986	0.191339
4fko	A		13	FALSE	1	FALSE	../../data/processed/pfam_structures/extracted_domains_filtered/PF00069/4fko_A.pdb	-6.58633	7.42341
7oaj	D		60	FALSE	3	FALSE	../../data/processed/pfam_structures/extracted_domains_filtered/PF00069/7oaj_D.pdb	1.24255	-1.91818
3anr	B	353	111	FALSE	3	FALSE	../../data/processed/pfam_structures/extracted_domains_filtered/PF00069/3anr_B.pdb	-9.02214	-9.73503
5op2	A		6	FALSE	3	FALSE	../../data/processed/pfam_structures/extracted_domains_filtered/PF00069/5op2_A.pdb	1.27545	3.5489
1zws	C		33	FALSE	3	FALSE	../../data/processed/pfam_structures/extracted_domains_filtered/PF00069/1zws_C.pdb	3.07002	-2.8151
3uoh	B		48	FALSE	3	FALSE	../../data/processed/pfam_structures/extracted_domains_filtered/PF00069/3uoh_B.pdb	3.79789	1.16266
4bcm	A	351	82	FALSE	3	FALSE	../../data/processed/pfam_structures/extracted_domains_filtered/PF00069/4bcm_A.pdb	-5.20755	2.40683
5es1	A		92	TRUE	3	FALSE	../../data/processed/pfam_structures/extracted_domains_filtered/PF00069/5es1_A.pdb	4.83079	2.69586
1j91	B		113	FALSE	3	FALSE	../../data/processed/pfam_structures/extracted_domains_filtered/PF00069/1j91_B.pdb	-6.58247	-1.96553
6ru8	D		35	FALSE	3	FALSE	../../data/processed/pfam_structures/extracted_domains_filtered/PF00069/6ru8_D.pdb	3.88091	-2.96213
1u5r	A	352	-1	FALSE	3	TRUE	../../data/processed/pfam_structures/extracted_domains_filtered/PF00069/1u5r_A.pdb	-1.32742	2.53769
7ayh	A		49	FALSE	3	FALSE	../../data/processed/pfam_structures/extracted_domains_filtered/PF00069/7ayh_A.pdb	4.25287	2.45379
6cpg	D		49	FALSE	3	FALSE	../../data/processed/pfam_structures/extracted_domains_filtered/PF00069/6cpg_D.pdb	4.2141	-1.0019
5w4w	D		-1	FALSE	3	FALSE	../../data/processed/pfam_structures/extracted_domains_filtered/PF00069/5w4w_D.pdb	3.68947	-3.56044
3p7a	A		103	FALSE	3	FALSE	../../data/processed/pfam_structures/extracted_domains_filtered/PF00069/3p7a_A.pdb	-3.96004	4.73888
5iha	A		32	FALSE	3	FALSE	../../data/processed/pfam_structures/extracted_domains_filtered/PF00069/5iha_A.pdb	6.8311	2.70583
3uiu	A		81	FALSE	3	FALSE	../../data/processed/pfam_structures/extracted_domains_filtered/PF00069/3uiu_A.pdb	3.28402	4.31107
4nts	A	352	71	FALSE	3	FALSE	../../data/processed/pfam_structures/extracted_domains_filtered/PF00069/4nts_A.pdb	9.54653	-8.05078
2uvz	A	215,352	96	FALSE	3	FALSE	../../data/processed/pfam_structures/extracted_domains_filtered/PF00069/2uvz_A.pdb	6.44063	-6.70118
4g3g	A		9	FALSE	3	FALSE	../../data/processed/pfam_structures/extracted_domains_filtered/PF00069/4g3g_A.pdb	3.82561	-0.468886
4eom	C	351	78	FALSE	3	FALSE	../../data/processed/pfam_structures/extracted_domains_filtered/PF00069/4eom_C.pdb	-2.7382	1.22183
1uki	A		22	FALSE	3	FALSE	../../data/processed/pfam_structures/extracted_domains_filtered/PF00069/1uki_A.pdb	-1.98949	0.376727
2wo6	B	353	111	FALSE	3	FALSE	../../data/processed/pfam_structures/extracted_domains_filtered/PF00069/2wo6_B.pdb	-11.8922	-10.6197
2ds1	A		13	FALSE	1	FALSE	../../data/processed/pfam_structures/extracted_domains_filtered/PF00069/2ds1_A.pdb	-8.23624	9.58745
5m71	A	352	71	FALSE	3	FALSE	../../data/processed/pfam_structures/extracted_domains_filtered/PF00069/5m71_A.pdb	9.08093	-8.10014
6s1i	B	353	110	FALSE	3	FALSE	../../data/processed/pfam_structures/extracted_domains_filtered/PF00069/6s1i_B.pdb	-13.1653	-11.0797
6gue	C	351	78	FALSE	3	TRUE	../../data/processed/pfam_structures/extracted_domains_filtered/PF00069/6gue_C.pdb	-2.26827	3.4459
6xka	A		49	FALSE	3	FALSE	../../data/processed/pfam_structures/extracted_domains_filtered/PF00069/6xka_A.pdb	7.82778	1.28133
7u36	A		5	TRUE	3	FALSE	../../data/processed/pfam_structures/extracted_domains_filtered/PF00069/7u36_A.pdb	-4.4465	1.25765
4crl	A		41	FALSE	3	FALSE	../../data/processed/pfam_structures/extracted_domains_filtered/PF00069/4crl_A.pdb	-6.11674	1.61712
5vio	D		33	FALSE	3	FALSE	../../data/processed/pfam_structures/extracted_domains_filtered/PF00069/5vio_D.pdb	-2.45599	2.35367
3v8s	B		54	TRUE	3	FALSE	../../data/processed/pfam_structures/extracted_domains_filtered/PF00069/3v8s_B.pdb	3.55799	-1.53448
4zxt	A		77	FALSE	3	FALSE	../../data/processed/pfam_structures/extracted_domains_filtered/PF00069/4zxt_A.pdb	-7.22044	-5.10623
5dia	A		0	FALSE	3	FALSE	../../data/processed/pfam_structures/extracted_domains_filtered/PF00069/5dia_A.pdb	1.33824	-1.30278
6ypp	A	352	-1	FALSE	3	FALSE	../../data/processed/pfam_structures/extracted_domains_filtered/PF00069/6ypp_A.pdb	8.41783	-4.50466
4wih	A	352	20	FALSE	3	TRUE	../../data/processed/pfam_structures/extracted_domains_filtered/PF00069/4wih_A.pdb	8.61819	-7.14305
5r9n	A		65	FALSE	3	FALSE	../../data/processed/pfam_structures/extracted_domains_filtered/PF00069/5r9n_A.pdb	-5.41714	4.52526
4qmz	A	352	63	FALSE	3	FALSE	../../data/processed/pfam_structures/extracted_domains_filtered/PF00069/4qmz_A.pdb	-0.636844	0.889404
2pe2	A	352	8	FALSE	3	FALSE	../../data/processed/pfam_structures/extracted_domains_filtered/PF00069/2pe2_A.pdb	8.273	-2.61343
1r78	A		13	FALSE	1	FALSE	../../data/processed/pfam_structures/extracted_domains_filtered/PF00069/1r78_A.pdb	-7.06831	10.2375
6f7b	A	359	-1	FALSE	-1	FALSE	../../data/processed/pfam_structures/extracted_domains_filtered/PF00069/6f7b_A.pdb	13.0256	1.30341
6fyl	A		105	FALSE	3	TRUE	../../data/processed/pfam_structures/extracted_domains_filtered/PF00069/6fyl_A.pdb	-7.76887	-9.19407
6sgk	A		18	FALSE	3	FALSE	../../data/processed/pfam_structures/extracted_domains_filtered/PF00069/6sgk_A.pdb	7.22641	4.17612
6s1b	A	353	115	FALSE	3	FALSE	../../data/processed/pfam_structures/extracted_domains_filtered/PF00069/6s1b_A.pdb	-11.0838	-7.67871
1zyj	A		103	FALSE	3	FALSE	../../data/processed/pfam_structures/extracted_domains_filtered/PF00069/1zyj_A.pdb	-4.1075	3.99133
3w8l	B		117	FALSE	3	FALSE	../../data/processed/pfam_structures/extracted_domains_filtered/PF00069/3w8l_B.pdb	-4.68786	-4.16019
5dh3	A	312,352	85	FALSE	3	FALSE	../../data/processed/pfam_structures/extracted_domains_filtered/PF00069/5dh3_A.pdb	1.00709	-1.6548
4kin	A		-1	FALSE	3	FALSE	../../data/processed/pfam_structures/extracted_domains_filtered/PF00069/4kin_A.pdb	-4.51357	4.41095
3bht	A	351	82	FALSE	3	FALSE	../../data/processed/pfam_structures/extracted_domains_filtered/PF00069/3bht_A.pdb	-5.78905	3.88609
4hok	E		35	FALSE	3	TRUE	../../data/processed/pfam_structures/extracted_domains_filtered/PF00069/4hok_E.pdb	6.04969	-2.7108
3gcv	A		102	FALSE	3	FALSE	../../data/processed/pfam_structures/extracted_domains_filtered/PF00069/3gcv_A.pdb	-4.14699	3.60758
4b7t	A		5	FALSE	3	FALSE	../../data/processed/pfam_structures/extracted_domains_filtered/PF00069/4b7t_A.pdb	-4.97452	1.39469
4obp	A		64	TRUE	3	FALSE	../../data/processed/pfam_structures/extracted_domains_filtered/PF00069/4obp_A.pdb	-0.534703	2.47149
4g1w	A		22	FALSE	3	TRUE	../../data/processed/pfam_structures/extracted_domains_filtered/PF00069/4g1w_A.pdb	-2.60248	1.34896
6fle	A		77	FALSE	3	FALSE	../../data/processed/pfam_structures/extracted_domains_filtered/PF00069/6fle_A.pdb	-6.00191	-3.25109
2x7f	E		64	FALSE	3	FALSE	../../data/processed/pfam_structures/extracted_domains_filtered/PF00069/2x7f_E.pdb	7.15255	2.99885
3zxt	A		23	FALSE	3	FALSE	../../data/processed/pfam_structures/extracted_domains_filtered/PF00069/3zxt_A.pdb	6.66976	1.26358
6q2a	H		88	FALSE	3	FALSE	../../data/processed/pfam_structures/extracted_domains_filtered/PF00069/6q2a_H.pdb	-6.99327	-6.72658
3a2c	E		44	FALSE	-1	FALSE	../../data/processed/pfam_structures/extracted_domains_filtered/PF00069/3a2c_E.pdb	11.2601	2.09156
4y5h	A		22	FALSE	3	FALSE	../../data/processed/pfam_structures/extracted_domains_filtered/PF00069/4y5h_A.pdb	-1.71157	-2.12056
2wtk	E		-1	FALSE	3	FALSE	../../data/processed/pfam_structures/extracted_domains_filtered/PF00069/2wtk_E.pdb	1.02815	-1.22306
3dak	B		-1	FALSE	3	FALSE	../../data/processed/pfam_structures/extracted_domains_filtered/PF00069/3dak_B.pdb	-3.2784	-2.21267
3kc3	A		44	FALSE	3	FALSE	../../data/processed/pfam_structures/extracted_domains_filtered/PF00069/3kc3_A.pdb	9.52568	2.06101
5ap7	A		3	FALSE	3	FALSE	../../data/processed/pfam_structures/extracted_domains_filtered/PF00069/5ap7_A.pdb	3.58324	2.63673
1ctp	E	352	71	FALSE	3	FALSE	../../data/processed/pfam_structures/extracted_domains_filtered/PF00069/1ctp_E.pdb	8.45381	-6.88632
5tur	A		0	FALSE	3	FALSE	../../data/processed/pfam_structures/extracted_domains_filtered/PF00069/5tur_A.pdb	1.07403	-0.156942
3mv5	A	352	52	FALSE	3	FALSE	../../data/processed/pfam_structures/extracted_domains_filtered/PF00069/3mv5_A.pdb	6.17515	-3.39884
5oo3	A		13	FALSE	1	FALSE	../../data/processed/pfam_structures/extracted_domains_filtered/PF00069/5oo3_A.pdb	-8.16516	8.68282
4wno	A	352	59	FALSE	3	FALSE	../../data/processed/pfam_structures/extracted_domains_filtered/PF00069/4wno_A.pdb	2.75894	-0.427731
4l42	A		36	TRUE	3	FALSE	../../data/processed/pfam_structures/extracted_domains_filtered/PF00069/4l42_A.pdb	3.30305	-0.960371
3e8e	I	352	84	FALSE	3	FALSE	../../data/processed/pfam_structures/extracted_domains_filtered/PF00069/3e8e_I.pdb	9.31182	-8.15088
5o21	A	312	100	FALSE	3	FALSE	../../data/processed/pfam_structures/extracted_domains_filtered/PF00069/5o21_A.pdb	-7.01206	1.59457
5otd	B		109	FALSE	3	FALSE	../../data/processed/pfam_structures/extracted_domains_filtered/PF00069/5otd_B.pdb	-3.56969	-4.58583
7u2z	B		5	FALSE	3	FALSE	../../data/processed/pfam_structures/extracted_domains_filtered/PF00069/7u2z_B.pdb	-3.1202	2.2448
5kwh	B		117	FALSE	3	FALSE	../../data/processed/pfam_structures/extracted_domains_filtered/PF00069/5kwh_B.pdb	-8.85397	-0.485592
6fha	A		30	FALSE	3	FALSE	../../data/processed/pfam_structures/extracted_domains_filtered/PF00069/6fha_A.pdb	5.32776	-1.46492
3que	A		99	FALSE	3	FALSE	../../data/processed/pfam_structures/extracted_domains_filtered/PF00069/3que_A.pdb	-1.15904	1.77307
4c57	A		97	FALSE	3	FALSE	../../data/processed/pfam_structures/extracted_domains_filtered/PF00069/4c57_A.pdb	-2.86742	-2.74095
1bmk	A		99	TRUE	3	FALSE	../../data/processed/pfam_structures/extracted_domains_filtered/PF00069/1bmk_A.pdb	-3.53733	1.72928
3sa0	A		77	FALSE	3	FALSE	../../data/processed/pfam_structures/extracted_domains_filtered/PF00069/3sa0_A.pdb	-7.31282	-4.62824
7u33	B		5	FALSE	3	TRUE	../../data/processed/pfam_structures/extracted_domains_filtered/PF00069/7u33_B.pdb	-4.73272	2.17624
7o7k	A	353	111	FALSE	3	FALSE	../../data/processed/pfam_structures/extracted_domains_filtered/PF00069/7o7k_A.pdb	-11.2818	-9.84178
4as0	A		0	FALSE	3	FALSE	../../data/processed/pfam_structures/extracted_domains_filtered/PF00069/4as0_A.pdb	3.07116	1.75436
7n93	A		36	FALSE	3	FALSE	../../data/processed/pfam_structures/extracted_domains_filtered/PF00069/7n93_A.pdb	8.96162	-2.84699
3uvp	A		-1	FALSE	3	FALSE	../../data/processed/pfam_structures/extracted_domains_filtered/PF00069/3uvp_A.pdb	-3.62476	2.1223
6pxn	A		35	FALSE	3	FALSE	../../data/processed/pfam_structures/extracted_domains_filtered/PF00069/6pxn_A.pdb	4.36531	-4.75965
7nqw	A		77	FALSE	3	TRUE	../../data/processed/pfam_structures/extracted_domains_filtered/PF00069/7nqw_A.pdb	-5.68089	-4.43269
6btw	C		2	TRUE	3	FALSE	../../data/processed/pfam_structures/extracted_domains_filtered/PF00069/6btw_C.pdb	-1.45058	-4.76687
4o0w	A		49	FALSE	3	FALSE	../../data/processed/pfam_structures/extracted_domains_filtered/PF00069/4o0w_A.pdb	4.60862	-0.17187
4qp1	A	218	76	TRUE	3	FALSE	../../data/processed/pfam_structures/extracted_domains_filtered/PF00069/4qp1_A.pdb	-6.70845	-2.74921
4eoj	C	351	78	TRUE	3	TRUE	../../data/processed/pfam_structures/extracted_domains_filtered/PF00069/4eoj_C.pdb	-3.63612	1.20437
6yg6	A		40	FALSE	3	FALSE	../../data/processed/pfam_structures/extracted_domains_filtered/PF00069/6yg6_A.pdb	3.34428	0.693157
5w80	A		58	TRUE	3	FALSE	../../data/processed/pfam_structures/extracted_domains_filtered/PF00069/5w80_A.pdb	4.7696	2.36595
1h28	C	351	81	FALSE	3	FALSE	../../data/processed/pfam_structures/extracted_domains_filtered/PF00069/1h28_C.pdb	-2.51237	2.07353
3qd0	A		8	FALSE	3	FALSE	../../data/processed/pfam_structures/extracted_domains_filtered/PF00069/3qd0_A.pdb	7.45995	1.31033
4ra5	B		25	FALSE	3	TRUE	../../data/processed/pfam_structures/extracted_domains_filtered/PF00069/4ra5_B.pdb	7.26665	-1.9768
5oni	A		117	FALSE	3	FALSE	../../data/processed/pfam_structures/extracted_domains_filtered/PF00069/5oni_A.pdb	-7.55384	-4.73457
3gu8	A		23	TRUE	3	FALSE	../../data/processed/pfam_structures/extracted_domains_filtered/PF00069/3gu8_A.pdb	2.53708	-3.4689
6z19	B		109	FALSE	3	FALSE	../../data/processed/pfam_structures/extracted_domains_filtered/PF00069/6z19_B.pdb	-8.92421	-2.82284
6ayw	B		67	TRUE	3	FALSE	../../data/processed/pfam_structures/extracted_domains_filtered/PF00069/6ayw_B.pdb	5.17042	-0.356294
2q0n	A	352	24	FALSE	3	FALSE	../../data/processed/pfam_structures/extracted_domains_filtered/PF00069/2q0n_A.pdb	-1.41545	0.517725
4ft7	A		6	TRUE	3	FALSE	../../data/processed/pfam_structures/extracted_domains_filtered/PF00069/4ft7_A.pdb	1.71837	3.92781
4mne	H		43	TRUE	3	FALSE	../../data/processed/pfam_structures/extracted_domains_filtered/PF00069/4mne_H.pdb	4.30428	3.99099
2rg5	A		99	FALSE	3	FALSE	../../data/processed/pfam_structures/extracted_domains_filtered/PF00069/2rg5_A.pdb	-3.86391	3.64996
6qho	A		40	FALSE	3	FALSE	../../data/processed/pfam_structures/extracted_domains_filtered/PF00069/6qho_A.pdb	4.8867	1.0519
4rlk	A		113	FALSE	3	FALSE	../../data/processed/pfam_structures/extracted_domains_filtered/PF00069/4rlk_A.pdb	-6.34838	-3.13748
2jam	B		58	FALSE	3	FALSE	../../data/processed/pfam_structures/extracted_domains_filtered/PF00069/2jam_B.pdb	4.15336	5.91631
6u69	A		-1	FALSE	3	FALSE	../../data/processed/pfam_structures/extracted_domains_filtered/PF00069/6u69_A.pdb	4.74775	-0.0439555
3v8s	C		54	FALSE	3	FALSE	../../data/processed/pfam_structures/extracted_domains_filtered/PF00069/3v8s_C.pdb	0.742468	-1.52759
5uor	B		33	FALSE	3	FALSE	../../data/processed/pfam_structures/extracted_domains_filtered/PF00069/5uor_B.pdb	-1.0686	1.98133
7oal	C		60	FALSE	3	FALSE	../../data/processed/pfam_structures/extracted_domains_filtered/PF00069/7oal_C.pdb	-0.160959	0.126564
4pwn	A		100	FALSE	3	FALSE	../../data/processed/pfam_structures/extracted_domains_filtered/PF00069/4pwn_A.pdb	0.348796	4.53647
5qtz	A		56	FALSE	3	FALSE	../../data/processed/pfam_structures/extracted_domains_filtered/PF00069/5qtz_A.pdb	-4.7221	-4.992
3jy0	A		0	FALSE	3	FALSE	../../data/processed/pfam_structures/extracted_domains_filtered/PF00069/3jy0_A.pdb	2.77151	0.355631
5ct0	A		109	FALSE	3	FALSE	../../data/processed/pfam_structures/extracted_domains_filtered/PF00069/5ct0_A.pdb	-3.82558	-5.73259
4xoy	A		77	FALSE	3	FALSE	../../data/processed/pfam_structures/extracted_domains_filtered/PF00069/4xoy_A.pdb	-4.54654	-0.130563
3ql8	A		13	FALSE	1	FALSE	../../data/processed/pfam_structures/extracted_domains_filtered/PF00069/3ql8_A.pdb	-7.30351	9.54814
5n52	A		0	TRUE	3	FALSE	../../data/processed/pfam_structures/extracted_domains_filtered/PF00069/5n52_A.pdb	3.76128	-2.28693
5auy	A		23	FALSE	3	TRUE	../../data/processed/pfam_structures/extracted_domains_filtered/PF00069/5auy_A.pdb	2.74433	-2.34369
6dtl	B		-1	FALSE	3	FALSE	../../data/processed/pfam_structures/extracted_domains_filtered/PF00069/6dtl_B.pdb	-0.864823	2.72779
2hak	H		111	FALSE	3	FALSE	../../data/processed/pfam_structures/extracted_domains_filtered/PF00069/2hak_H.pdb	8.99876	2.85336
5n36	A	215,352	20	FALSE	3	FALSE	../../data/processed/pfam_structures/extracted_domains_filtered/PF00069/5n36_A.pdb	5.35905	-6.10363
6cqe	A		12	FALSE	3	FALSE	../../data/processed/pfam_structures/extracted_domains_filtered/PF00069/6cqe_A.pdb	0.753582	2.95153
3d5x	A		50	FALSE	3	TRUE	../../data/processed/pfam_structures/extracted_domains_filtered/PF00069/3d5x_A.pdb	4.55473	0.646498
3rpr	A		13	FALSE	1	FALSE	../../data/processed/pfam_structures/extracted_domains_filtered/PF00069/3rpr_A.pdb	-6.88472	10.7446
6yg7	A		40	FALSE	3	FALSE	../../data/processed/pfam_structures/extracted_domains_filtered/PF00069/6yg7_A.pdb	3.74839	5.31573
1dm2	A		13	FALSE	1	FALSE	../../data/processed/pfam_structures/extracted_domains_filtered/PF00069/1dm2_A.pdb	-6.55959	9.94569
6g78	A		37	TRUE	3	FALSE	../../data/processed/pfam_structures/extracted_domains_filtered/PF00069/6g78_A.pdb	8.98821	0.527
7b5q	J		81	FALSE	3	TRUE	../../data/processed/pfam_structures/extracted_domains_filtered/PF00069/7b5q_J.pdb	-2.25725	3.67266
3q04	A		-1	FALSE	3	FALSE	../../data/processed/pfam_structures/extracted_domains_filtered/PF00069/3q04_A.pdb	-8.14843	-5.15999
5l8k	A	352	49	FALSE	3	FALSE	../../data/processed/pfam_structures/extracted_domains_filtered/PF00069/5l8k_A.pdb	4.30605	-0.0667062
4o1p	C		1	FALSE	0	FALSE	../../data/processed/pfam_structures/extracted_domains_filtered/PF00069/4o1p_C.pdb	15.7117	10.8424
5m56	B		-1	FALSE	3	FALSE	../../data/processed/pfam_structures/extracted_domains_filtered/PF00069/5m56_B.pdb	-9.58585	-3.38322
7mp9	A	59	38	TRUE	3	FALSE	../../data/processed/pfam_structures/extracted_domains_filtered/PF00069/7mp9_A.pdb	2.81149	-5.09144
3dj6	A		49	FALSE	3	FALSE	../../data/processed/pfam_structures/extracted_domains_filtered/PF00069/3dj6_A.pdb	6.2767	1.63746
6s1j	A	353	111	FALSE	3	FALSE	../../data/processed/pfam_structures/extracted_domains_filtered/PF00069/6s1j_A.pdb	-9.01607	-8.69557
7rj7	B		91	FALSE	3	FALSE	../../data/processed/pfam_structures/extracted_domains_filtered/PF00069/7rj7_B.pdb	-1.75383	-5.4882
4u41	A		64	TRUE	3	FALSE	../../data/processed/pfam_structures/extracted_domains_filtered/PF00069/4u41_A.pdb	0.602843	4.97802
1pyx	A		5	FALSE	3	TRUE	../../data/processed/pfam_structures/extracted_domains_filtered/PF00069/1pyx_A.pdb	-0.193824	1.63722
4eh6	A		103	FALSE	3	TRUE	../../data/processed/pfam_structures/extracted_domains_filtered/PF00069/4eh6_A.pdb	-2.69741	2.74844
1smh	A	352	96	FALSE	3	FALSE	../../data/processed/pfam_structures/extracted_domains_filtered/PF00069/1smh_A.pdb	7.12496	-6.17587
3c4e	D		0	FALSE	3	FALSE	../../data/processed/pfam_structures/extracted_domains_filtered/PF00069/3c4e_D.pdb	3.41159	-1.12085
4fgb	A		64	FALSE	3	FALSE	../../data/processed/pfam_structures/extracted_domains_filtered/PF00069/4fgb_A.pdb	4.13838	1.36381
5okt	D		35	TRUE	3	FALSE	../../data/processed/pfam_structures/extracted_domains_filtered/PF00069/5okt_D.pdb	4.04346	-1.05351
6w3b	A		21	FALSE	3	FALSE	../../data/processed/pfam_structures/extracted_domains_filtered/PF00069/6w3b_A.pdb	3.34672	-3.60182
4ysj	A		58	FALSE	3	FALSE	../../data/processed/pfam_structures/extracted_domains_filtered/PF00069/4ysj_A.pdb	6.57112	2.4352
2gph	A		77	FALSE	3	FALSE	../../data/processed/pfam_structures/extracted_domains_filtered/PF00069/2gph_A.pdb	-7.56186	0.132409
6y80	A		70	FALSE	3	FALSE	../../data/processed/pfam_structures/extracted_domains_filtered/PF00069/6y80_A.pdb	-5.28364	-1.87953
1w7h	A		-1	FALSE	3	FALSE	../../data/processed/pfam_structures/extracted_domains_filtered/PF00069/1w7h_A.pdb	-6.19542	2.07403
5oq8	A		6	FALSE	3	TRUE	../../data/processed/pfam_structures/extracted_domains_filtered/PF00069/5oq8_A.pdb	1.32667	2.79842
1s9j	A		43	FALSE	3	FALSE	../../data/processed/pfam_structures/extracted_domains_filtered/PF00069/1s9j_A.pdb	0.372691	2.05498
3tnp	C	215,352	95	FALSE	3	TRUE	../../data/processed/pfam_structures/extracted_domains_filtered/PF00069/3tnp_C.pdb	6.83442	-6.87069
7b35	B		63	FALSE	3	FALSE	../../data/processed/pfam_structures/extracted_domains_filtered/PF00069/7b35_B.pdb	3.95883	2.27551
5i3r	A		91	FALSE	3	FALSE	../../data/processed/pfam_structures/extracted_domains_filtered/PF00069/5i3r_A.pdb	-3.73586	-5.9283
4bf2	A		33	FALSE	3	FALSE	../../data/processed/pfam_structures/extracted_domains_filtered/PF00069/4bf2_A.pdb	0.0640492	4.70673
5otp	B		109	FALSE	3	FALSE	../../data/processed/pfam_structures/extracted_domains_filtered/PF00069/5otp_B.pdb	-3.85218	-2.08148
2b54	A		13	FALSE	3	FALSE	../../data/processed/pfam_structures/extracted_domains_filtered/PF00069/2b54_A.pdb	-6.94842	5.55296
3qyw	A		77	FALSE	3	FALSE	../../data/processed/pfam_structures/extracted_domains_filtered/PF00069/3qyw_A.pdb	-6.84154	1.28795
4jaj	A		49	FALSE	3	FALSE	../../data/processed/pfam_structures/extracted_domains_filtered/PF00069/4jaj_A.pdb	5.15277	-0.958236
3hv5	B		103	FALSE	3	FALSE	../../data/processed/pfam_structures/extracted_domains_filtered/PF00069/3hv5_B.pdb	-3.57014	4.55208
5yt3	A		43	TRUE	3	FALSE	../../data/processed/pfam_structures/extracted_domains_filtered/PF00069/5yt3_A.pdb	6.03354	3.67357
4kiq	C		99	FALSE	3	FALSE	../../data/processed/pfam_structures/extracted_domains_filtered/PF00069/4kiq_C.pdb	-7.76983	2.89552
6qa4	A		77	FALSE	3	FALSE	../../data/processed/pfam_structures/extracted_domains_filtered/PF00069/6qa4_A.pdb	-5.75194	-0.844675
3mh1	A		103	FALSE	3	FALSE	../../data/processed/pfam_structures/extracted_domains_filtered/PF00069/3mh1_A.pdb	-4.47814	1.95955
6hxf	C	312,352,371	86	FALSE	3	FALSE	../../data/processed/pfam_structures/extracted_domains_filtered/PF00069/6hxf_C.pdb	-2.4524	-0.514838
1lpu	A		113	TRUE	3	FALSE	../../data/processed/pfam_structures/extracted_domains_filtered/PF00069/1lpu_A.pdb	-6.79476	-1.93314
3bhh	D		67	FALSE	3	FALSE	../../data/processed/pfam_structures/extracted_domains_filtered/PF00069/3bhh_D.pdb	6.21274	0.2314
5etf	A		-1	FALSE	3	FALSE	../../data/processed/pfam_structures/extracted_domains_filtered/PF00069/5etf_A.pdb	-5.18267	3.59993
3vby	A		0	FALSE	3	FALSE	../../data/processed/pfam_structures/extracted_domains_filtered/PF00069/3vby_A.pdb	3.22745	0.550653
3iw4	C		25	FALSE	3	FALSE	../../data/processed/pfam_structures/extracted_domains_filtered/PF00069/3iw4_C.pdb	8.45753	-2.95082
4c38	A	215,352	96	FALSE	3	FALSE	../../data/processed/pfam_structures/extracted_domains_filtered/PF00069/4c38_A.pdb	9.65	-6.93452
5t31	A	353	5	FALSE	3	FALSE	../../data/processed/pfam_structures/extracted_domains_filtered/PF00069/5t31_A.pdb	-1.39968	1.75843
3fln	C		99	FALSE	3	FALSE	../../data/processed/pfam_structures/extracted_domains_filtered/PF00069/3fln_C.pdb	-4.14301	-0.263991
8d6e	B		4	FALSE	3	FALSE	../../data/processed/pfam_structures/extracted_domains_filtered/PF00069/8d6e_B.pdb	0.869319	-0.112972
4kbk	C		34	TRUE	3	FALSE	../../data/processed/pfam_structures/extracted_domains_filtered/PF00069/4kbk_C.pdb	5.59807	-4.39451
2v7o	A		67	FALSE	3	FALSE	../../data/processed/pfam_structures/extracted_domains_filtered/PF00069/2v7o_A.pdb	5.56783	1.38047
6btw	D		17	TRUE	3	FALSE	../../data/processed/pfam_structures/extracted_domains_filtered/PF00069/6btw_D.pdb	-1.5661	-4.80778
6q4q	A		118	FALSE	3	FALSE	../../data/processed/pfam_structures/extracted_domains_filtered/PF00069/6q4q_A.pdb	-6.54166	-4.92122
3roy	A		13	FALSE	1	FALSE	../../data/processed/pfam_structures/extracted_domains_filtered/PF00069/3roy_A.pdb	-8.47969	9.36128
5anj	A		13	FALSE	1	FALSE	../../data/processed/pfam_structures/extracted_domains_filtered/PF00069/5anj_A.pdb	-8.10291	10.9573
2cch	C	351	81	TRUE	3	FALSE	../../data/processed/pfam_structures/extracted_domains_filtered/PF00069/2cch_C.pdb	-6.94115	4.3918
5mzl	A		0	FALSE	3	FALSE	../../data/processed/pfam_structures/extracted_domains_filtered/PF00069/5mzl_A.pdb	1.45226	-2.67529
5m56	A		-1	FALSE	3	FALSE	../../data/processed/pfam_structures/extracted_domains_filtered/PF00069/5m56_A.pdb	-7.84817	-5.46129
5orh	B		109	FALSE	3	FALSE	../../data/processed/pfam_structures/extracted_domains_filtered/PF00069/5orh_B.pdb	-7.56473	-4.23624
3hrb	A		99	FALSE	3	FALSE	../../data/processed/pfam_structures/extracted_domains_filtered/PF00069/3hrb_A.pdb	-6.65196	2.63406
6ru8	C		35	FALSE	3	FALSE	../../data/processed/pfam_structures/extracted_domains_filtered/PF00069/6ru8_C.pdb	4.53659	-3.38697
5r8z	A		66	FALSE	3	FALSE	../../data/processed/pfam_structures/extracted_domains_filtered/PF00069/5r8z_A.pdb	-9.15254	3.32594
7bjr	A		6	FALSE	3	FALSE	../../data/processed/pfam_structures/extracted_domains_filtered/PF00069/7bjr_A.pdb	2.88047	2.79933
6npn	D		17	TRUE	3	FALSE	../../data/processed/pfam_structures/extracted_domains_filtered/PF00069/6npn_D.pdb	-0.384045	-5.62998
7uis	A		68	TRUE	3	FALSE	../../data/processed/pfam_structures/extracted_domains_filtered/PF00069/7uis_A.pdb	2.46267	1.34086
3pa5	A		6	FALSE	3	FALSE	../../data/processed/pfam_structures/extracted_domains_filtered/PF00069/3pa5_A.pdb	2.20588	3.0302
3anr	C	353	111	FALSE	3	FALSE	../../data/processed/pfam_structures/extracted_domains_filtered/PF00069/3anr_C.pdb	-7.28818	-9.88873
3kc3	J		44	FALSE	3	FALSE	../../data/processed/pfam_structures/extracted_domains_filtered/PF00069/3kc3_J.pdb	8.55872	3.73876
3fi2	A		22	FALSE	3	FALSE	../../data/processed/pfam_structures/extracted_domains_filtered/PF00069/3fi2_A.pdb	-1.48364	1.304
3orz	C	352	8	FALSE	3	FALSE	../../data/processed/pfam_structures/extracted_domains_filtered/PF00069/3orz_C.pdb	10.2444	0.947702
5o26	B	312,352	100	TRUE	3	FALSE	../../data/processed/pfam_structures/extracted_domains_filtered/PF00069/5o26_B.pdb	-0.149229	1.33427
7oox	A		0	FALSE	3	FALSE	../../data/processed/pfam_structures/extracted_domains_filtered/PF00069/7oox_A.pdb	4.13774	0.00340905
2bzi	B	566	0	TRUE	3	FALSE	../../data/processed/pfam_structures/extracted_domains_filtered/PF00069/2bzi_B.pdb	2.70613	-1.43136
4eoo	A	351	82	FALSE	3	TRUE	../../data/processed/pfam_structures/extracted_domains_filtered/PF00069/4eoo_A.pdb	-4.21833	3.85573
3uo5	A		49	TRUE	3	FALSE	../../data/processed/pfam_structures/extracted_domains_filtered/PF00069/3uo5_A.pdb	4.00375	0.0610689
3bv2	A		-1	FALSE	3	FALSE	../../data/processed/pfam_structures/extracted_domains_filtered/PF00069/3bv2_A.pdb	-3.51336	1.08526
2wmr	A		6	FALSE	3	FALSE	../../data/processed/pfam_structures/extracted_domains_filtered/PF00069/2wmr_A.pdb	4.01973	1.8702
6t6a	C	353	110	FALSE	3	FALSE	../../data/processed/pfam_structures/extracted_domains_filtered/PF00069/6t6a_C.pdb	-11.0228	-8.33729
5he2	A		51	FALSE	3	TRUE	../../data/processed/pfam_structures/extracted_domains_filtered/PF00069/5he2_A.pdb	3.93404	-3.42435
7akm	A		6	FALSE	3	FALSE	../../data/processed/pfam_structures/extracted_domains_filtered/PF00069/7akm_A.pdb	1.22804	-0.517181
4g31	A		111	FALSE	3	FALSE	../../data/processed/pfam_structures/extracted_domains_filtered/PF00069/4g31_A.pdb	6.2149	5.57356
4iac	A	215,352	96	TRUE	3	FALSE	../../data/processed/pfam_structures/extracted_domains_filtered/PF00069/4iac_A.pdb	8.77291	-8.50519
3nga	B		117	FALSE	3	FALSE	../../data/processed/pfam_structures/extracted_domains_filtered/PF00069/3nga_B.pdb	-7.68583	-3.20431
6vxu	A		2	FALSE	3	FALSE	../../data/processed/pfam_structures/extracted_domains_filtered/PF00069/6vxu_A.pdb	-0.738453	-2.62804
4k0y	A		0	FALSE	3	FALSE	../../data/processed/pfam_structures/extracted_domains_filtered/PF00069/4k0y_A.pdb	2.45006	-1.40898
3o7l	B	352	83	FALSE	3	FALSE	../../data/processed/pfam_structures/extracted_domains_filtered/PF00069/3o7l_B.pdb	8.43342	-6.01484
7be4	A		103	FALSE	3	FALSE	../../data/processed/pfam_structures/extracted_domains_filtered/PF00069/7be4_A.pdb	-2.39249	2.95678
5vcw	B		4	FALSE	3	FALSE	../../data/processed/pfam_structures/extracted_domains_filtered/PF00069/5vcw_B.pdb	0.223099	3.16897
6tei	A		117	FALSE	3	FALSE	../../data/processed/pfam_structures/extracted_domains_filtered/PF00069/6tei_A.pdb	-7.74628	-3.40504
5ve6	A		97	FALSE	-1	FALSE	../../data/processed/pfam_structures/extracted_domains_filtered/PF00069/5ve6_A.pdb	14.5005	4.48286
4b8m	A	352	15	FALSE	3	FALSE	../../data/processed/pfam_structures/extracted_domains_filtered/PF00069/4b8m_A.pdb	5.90105	-0.767103
4zth	A		102	FALSE	3	FALSE	../../data/processed/pfam_structures/extracted_domains_filtered/PF00069/4zth_A.pdb	-5.87334	3.67927
6k3l	B		109	FALSE	3	FALSE	../../data/processed/pfam_structures/extracted_domains_filtered/PF00069/6k3l_B.pdb	-5.08541	-2.69246
3kb7	A		50	TRUE	3	FALSE	../../data/processed/pfam_structures/extracted_domains_filtered/PF00069/3kb7_A.pdb	4.60186	0.872448
5wnf	D		54	FALSE	3	FALSE	../../data/processed/pfam_structures/extracted_domains_filtered/PF00069/5wnf_D.pdb	-1.69703	0.156517
3f3z	A	424	58	FALSE	3	FALSE	../../data/processed/pfam_structures/extracted_domains_filtered/PF00069/3f3z_A.pdb	3.63192	3.19708
5bve	A		72	TRUE	3	FALSE	../../data/processed/pfam_structures/extracted_domains_filtered/PF00069/5bve_A.pdb	-2.39446	0.658702
4c2v	B	352	15	FALSE	3	FALSE	../../data/processed/pfam_structures/extracted_domains_filtered/PF00069/4c2v_B.pdb	5.91905	-0.335878
4c33	A	215,352	96	FALSE	3	TRUE	../../data/processed/pfam_structures/extracted_domains_filtered/PF00069/4c33_A.pdb	7.55903	-5.61597
7q4a	A	353	106	FALSE	3	FALSE	../../data/processed/pfam_structures/extracted_domains_filtered/PF00069/7q4a_A.pdb	-7.87348	-1.03778
7m2f	A		13	FALSE	1	FALSE	../../data/processed/pfam_structures/extracted_domains_filtered/PF00069/7m2f_A.pdb	-4.70742	11.8823
7b7s	A	351	81	FALSE	3	FALSE	../../data/processed/pfam_structures/extracted_domains_filtered/PF00069/7b7s_A.pdb	-8.88677	3.51287
1h07	A		13	FALSE	1	FALSE	../../data/processed/pfam_structures/extracted_domains_filtered/PF00069/1h07_A.pdb	-7.39073	10.8532
1gng	A	353	5	FALSE	3	FALSE	../../data/processed/pfam_structures/extracted_domains_filtered/PF00069/1gng_A.pdb	-3.33955	2.17772
2exm	A		13	FALSE	1	FALSE	../../data/processed/pfam_structures/extracted_domains_filtered/PF00069/2exm_A.pdb	-7.17865	6.98389
4ih8	A		58	FALSE	3	FALSE	../../data/processed/pfam_structures/extracted_domains_filtered/PF00069/4ih8_A.pdb	5.48651	3.19669
4qyf	A		6	FALSE	3	FALSE	../../data/processed/pfam_structures/extracted_domains_filtered/PF00069/4qyf_A.pdb	1.42442	3.70038
3qql	A		13	FALSE	1	FALSE	../../data/processed/pfam_structures/extracted_domains_filtered/PF00069/3qql_A.pdb	-8.27308	11.689
2ywp	A		6	FALSE	3	FALSE	../../data/processed/pfam_structures/extracted_domains_filtered/PF00069/2ywp_A.pdb	0.806329	1.04854
7q8z	A		19	FALSE	3	FALSE	../../data/processed/pfam_structures/extracted_domains_filtered/PF00069/7q8z_A.pdb	2.13677	-0.889036
3p7c	A		103	FALSE	3	FALSE	../../data/processed/pfam_structures/extracted_domains_filtered/PF00069/3p7c_A.pdb	-5.20455	4.16201
2vx3	B	353	110	FALSE	3	FALSE	../../data/processed/pfam_structures/extracted_domains_filtered/PF00069/2vx3_B.pdb	-8.8591	-8.49388
6cd6	D		11	FALSE	3	TRUE	../../data/processed/pfam_structures/extracted_domains_filtered/PF00069/6cd6_D.pdb	4.2684	-1.83597
3q4t	B		-1	FALSE	3	FALSE	../../data/processed/pfam_structures/extracted_domains_filtered/PF00069/3q4t_B.pdb	-3.84157	-4.40626
[truncated: 3,422 more rows]

## Sheet: PF00300
PDB ID	Chain ID	Phosphosites	UMAP cluster	UMAP is exemplar	PCA cluster	PCA is exemplar	File path	component_1	component_2
6cni	B		6	FALSE	1	FALSE	../../data/processed/pfam_structures/extracted_domains_filtered/PF00300/6cni_B.pdb	3.00633	-0.869841
6cnl	F		6	FALSE	1	FALSE	../../data/processed/pfam_structures/extracted_domains_filtered/PF00300/6cnl_F.pdb	5.18892	-1.42959
1bq4	C		5	FALSE	3	FALSE	../../data/processed/pfam_structures/extracted_domains_filtered/PF00300/1bq4_C.pdb	-11.3328	-1.62093
3oi7	A		10	FALSE	1	FALSE	../../data/processed/pfam_structures/extracted_domains_filtered/PF00300/3oi7_A.pdb	10.8435	-4.94531
5gg7	B		2	TRUE	4	FALSE	../../data/processed/pfam_structures/extracted_domains_filtered/PF00300/5gg7_B.pdb	-7.10243	2.75814
3gp5	B		3	FALSE	3	FALSE	../../data/processed/pfam_structures/extracted_domains_filtered/PF00300/3gp5_B.pdb	-10.9923	-2.09838
6cnl	L		6	FALSE	1	FALSE	../../data/processed/pfam_structures/extracted_domains_filtered/PF00300/6cnl_L.pdb	7.40468	-1.04109
5xd5	B		2	FALSE	4	FALSE	../../data/processed/pfam_structures/extracted_domains_filtered/PF00300/5xd5_B.pdb	-7.42479	3.07977
2h4z	A		4	FALSE	3	FALSE	../../data/processed/pfam_structures/extracted_domains_filtered/PF00300/2h4z_A.pdb	-10.5139	-2.26328
2p9z	A		0	FALSE	0	FALSE	../../data/processed/pfam_structures/extracted_domains_filtered/PF00300/2p9z_A.pdb	4.68217	14.8432
3f2i	C		13	FALSE	-1	FALSE	../../data/processed/pfam_structures/extracted_domains_filtered/PF00300/3f2i_C.pdb	-10.0131	2.13155
3lg2	C		10	FALSE	1	FALSE	../../data/processed/pfam_structures/extracted_domains_filtered/PF00300/3lg2_C.pdb	9.95041	-4.61475
3mbk	A		9	FALSE	1	TRUE	../../data/processed/pfam_structures/extracted_domains_filtered/PF00300/3mbk_A.pdb	6.27342	-4.1182
6h26	A		12	TRUE	3	FALSE	../../data/processed/pfam_structures/extracted_domains_filtered/PF00300/6h26_A.pdb	-11.3943	-2.87216
5xd1	A		2	FALSE	4	FALSE	../../data/processed/pfam_structures/extracted_domains_filtered/PF00300/5xd1_A.pdb	-7.73184	3.55751
6isn	C		12	TRUE	3	FALSE	../../data/processed/pfam_structures/extracted_domains_filtered/PF00300/6isn_C.pdb	-12.0288	-2.8453
2owd	A		0	FALSE	0	FALSE	../../data/processed/pfam_structures/extracted_domains_filtered/PF00300/2owd_A.pdb	5.02431	14.8658
1rii	A		7	FALSE	2	FALSE	../../data/processed/pfam_structures/extracted_domains_filtered/PF00300/1rii_A.pdb	-0.642331	0.380809
2h4z	B		4	FALSE	3	FALSE	../../data/processed/pfam_structures/extracted_domains_filtered/PF00300/2h4z_B.pdb	-10.919	-2.10447
1ujb	A		-1	FALSE	-1	FALSE	../../data/processed/pfam_structures/extracted_domains_filtered/PF00300/1ujb_A.pdb	-8.21824	1.53305
1yjx	L		11	FALSE	3	FALSE	../../data/processed/pfam_structures/extracted_domains_filtered/PF00300/1yjx_L.pdb	-12.1329	-2.37459
2rfl	B		13	FALSE	5	TRUE	../../data/processed/pfam_structures/extracted_domains_filtered/PF00300/2rfl_B.pdb	-8.96609	1.50428
6cnl	E		6	TRUE	1	FALSE	../../data/processed/pfam_structures/extracted_domains_filtered/PF00300/6cnl_E.pdb	4.96877	-1.85832
6cnl	H		6	TRUE	1	FALSE	../../data/processed/pfam_structures/extracted_domains_filtered/PF00300/6cnl_H.pdb	6.72979	-1.64223
2p77	A		0	FALSE	0	TRUE	../../data/processed/pfam_structures/extracted_domains_filtered/PF00300/2p77_A.pdb	5.48315	15.1112
1qhf	B		5	FALSE	3	FALSE	../../data/processed/pfam_structures/extracted_domains_filtered/PF00300/1qhf_B.pdb	-12.1835	-1.40838
5um0	D		-1	FALSE	1	FALSE	../../data/processed/pfam_structures/extracted_domains_filtered/PF00300/5um0_D.pdb	12.6464	-7.60917
3f2i	F		13	TRUE	5	TRUE	../../data/processed/pfam_structures/extracted_domains_filtered/PF00300/3f2i_F.pdb	-8.80687	1.91878
5vve	A		12	FALSE	3	FALSE	../../data/processed/pfam_structures/extracted_domains_filtered/PF00300/5vve_A.pdb	-9.85056	-1.73639
2p9f	B		1	FALSE	0	FALSE	../../data/processed/pfam_structures/extracted_domains_filtered/PF00300/2p9f_B.pdb	6.23899	13.9748
4pza	A		16	FALSE	1	FALSE	../../data/processed/pfam_structures/extracted_domains_filtered/PF00300/4pza_A.pdb	12.8185	-5.92609
5gg5	A		2	FALSE	4	FALSE	../../data/processed/pfam_structures/extracted_domains_filtered/PF00300/5gg5_A.pdb	-7.30668	3.87886
5xd5	A		2	FALSE	4	FALSE	../../data/processed/pfam_structures/extracted_domains_filtered/PF00300/5xd5_A.pdb	-7.55329	3.80442
1bq4	D		5	FALSE	3	FALSE	../../data/processed/pfam_structures/extracted_domains_filtered/PF00300/1bq4_D.pdb	-11.1766	-0.906932
3d6a	C		14	FALSE	1	FALSE	../../data/processed/pfam_structures/extracted_domains_filtered/PF00300/3d6a_C.pdb	5.03234	-3.70318
1yjx	G		11	TRUE	3	FALSE	../../data/processed/pfam_structures/extracted_domains_filtered/PF00300/1yjx_G.pdb	-11.506	-2.56345
3gw8	B		3	TRUE	3	FALSE	../../data/processed/pfam_structures/extracted_domains_filtered/PF00300/3gw8_B.pdb	-11.6024	-1.12181
3c7t	A		9	FALSE	1	FALSE	../../data/processed/pfam_structures/extracted_domains_filtered/PF00300/3c7t_A.pdb	2.77153	-4.61403
3oi7	D		10	FALSE	1	FALSE	../../data/processed/pfam_structures/extracted_domains_filtered/PF00300/3oi7_D.pdb	11.24	-4.91824
6isn	B		12	FALSE	3	TRUE	../../data/processed/pfam_structures/extracted_domains_filtered/PF00300/6isn_B.pdb	-11.746	-2.2815
5zs8	C		12	FALSE	3	TRUE	../../data/processed/pfam_structures/extracted_domains_filtered/PF00300/5zs8_C.pdb	-11.7168	-2.05631
6m69	A		2	FALSE	4	FALSE	../../data/processed/pfam_structures/extracted_domains_filtered/PF00300/6m69_A.pdb	-8.11777	3.26502
4pz9	B		16	FALSE	1	FALSE	../../data/processed/pfam_structures/extracted_domains_filtered/PF00300/4pz9_B.pdb	13.4734	-4.55247
2a6p	B		-1	FALSE	1	FALSE	../../data/processed/pfam_structures/extracted_domains_filtered/PF00300/2a6p_B.pdb	8.31686	0.944438
3d4i	D		14	FALSE	1	FALSE	../../data/processed/pfam_structures/extracted_domains_filtered/PF00300/3d4i_D.pdb	8.42712	-5.00078
7n3s	B		4	TRUE	3	FALSE	../../data/processed/pfam_structures/extracted_domains_filtered/PF00300/7n3s_B.pdb	-10.3141	-1.68422
1v37	B		1	FALSE	0	FALSE	../../data/processed/pfam_structures/extracted_domains_filtered/PF00300/1v37_B.pdb	5.75652	15.0102
3oi7	B		10	FALSE	1	FALSE	../../data/processed/pfam_structures/extracted_domains_filtered/PF00300/3oi7_B.pdb	10.8319	-4.65688
2ekz	A		0	FALSE	0	TRUE	../../data/processed/pfam_structures/extracted_domains_filtered/PF00300/2ekz_A.pdb	5.49344	14.7323
2rfl	F		16	FALSE	4	FALSE	../../data/processed/pfam_structures/extracted_domains_filtered/PF00300/2rfl_F.pdb	-8.62652	1.8435
2yn0	A		9	FALSE	1	TRUE	../../data/processed/pfam_structures/extracted_domains_filtered/PF00300/2yn0_A.pdb	7.01671	-1.27676
6s2q	A		16	TRUE	1	FALSE	../../data/processed/pfam_structures/extracted_domains_filtered/PF00300/6s2q_A.pdb	14.3844	-3.84763
1fbt	B		8	FALSE	1	FALSE	../../data/processed/pfam_structures/extracted_domains_filtered/PF00300/1fbt_B.pdb	10.6433	-2.71972
3lg2	A		10	TRUE	1	FALSE	../../data/processed/pfam_structures/extracted_domains_filtered/PF00300/3lg2_A.pdb	9.02389	-5.05809
1yfk	A		12	FALSE	3	FALSE	../../data/processed/pfam_structures/extracted_domains_filtered/PF00300/1yfk_A.pdb	-11.7693	-1.82285
6cnl	A		6	FALSE	1	TRUE	../../data/processed/pfam_structures/extracted_domains_filtered/PF00300/6cnl_A.pdb	5.96655	-1.60604
6cnl	B		6	TRUE	1	TRUE	../../data/processed/pfam_structures/extracted_domains_filtered/PF00300/6cnl_B.pdb	6.00029	-0.773094
3kkk	A		7	TRUE	2	FALSE	../../data/processed/pfam_structures/extracted_domains_filtered/PF00300/3kkk_A.pdb	-2.00721	2.06993
1tip	B	5	8	FALSE	1	FALSE	../../data/processed/pfam_structures/extracted_domains_filtered/PF00300/1tip_B.pdb	9.45388	-1.25548
5zkk	B		-1	FALSE	1	FALSE	../../data/processed/pfam_structures/extracted_domains_filtered/PF00300/5zkk_B.pdb	9.46699	2.94307
1bq4	A		5	FALSE	3	FALSE	../../data/processed/pfam_structures/extracted_domains_filtered/PF00300/1bq4_A.pdb	-11.4604	-1.4072
2ekb	B		1	TRUE	0	FALSE	../../data/processed/pfam_structures/extracted_domains_filtered/PF00300/2ekb_B.pdb	6.23477	14.6885
5y35	C		12	FALSE	3	FALSE	../../data/processed/pfam_structures/extracted_domains_filtered/PF00300/5y35_C.pdb	-11.494	-2.6403
5zrm	B		12	FALSE	3	FALSE	../../data/processed/pfam_structures/extracted_domains_filtered/PF00300/5zrm_B.pdb	-12.3359	-1.55204
5pgm	D		5	FALSE	3	FALSE	../../data/processed/pfam_structures/extracted_domains_filtered/PF00300/5pgm_D.pdb	-11.2368	-1.90299
1yjx	C		11	FALSE	3	FALSE	../../data/processed/pfam_structures/extracted_domains_filtered/PF00300/1yjx_C.pdb	-11.825	-2.3504
5y35	B		12	TRUE	3	FALSE	../../data/processed/pfam_structures/extracted_domains_filtered/PF00300/5y35_B.pdb	-11.4862	-2.34547
1bq3	D		5	FALSE	3	FALSE	../../data/processed/pfam_structures/extracted_domains_filtered/PF00300/1bq3_D.pdb	-11.1332	-0.633654
4pza	B		16	FALSE	1	FALSE	../../data/processed/pfam_structures/extracted_domains_filtered/PF00300/4pza_B.pdb	14.0892	-7.40989
1yjx	B		11	TRUE	3	FALSE	../../data/processed/pfam_structures/extracted_domains_filtered/PF00300/1yjx_B.pdb	-11.2671	-2.24768
2h4x	A		4	FALSE	3	FALSE	../../data/processed/pfam_structures/extracted_domains_filtered/PF00300/2h4x_A.pdb	-10.9191	-1.79087
6cnl	I		6	TRUE	1	FALSE	../../data/processed/pfam_structures/extracted_domains_filtered/PF00300/6cnl_I.pdb	5.49064	-1.88593
2enw	B		1	FALSE	0	FALSE	../../data/processed/pfam_structures/extracted_domains_filtered/PF00300/2enw_B.pdb	4.47191	14.3699
6e4b	C		15	TRUE	1	FALSE	../../data/processed/pfam_structures/extracted_domains_filtered/PF00300/6e4b_C.pdb	9.48572	-0.807093
4odi	D		7	TRUE	2	FALSE	../../data/processed/pfam_structures/extracted_domains_filtered/PF00300/4odi_D.pdb	-2.31692	1.92578
3d4i	C		14	FALSE	1	FALSE	../../data/processed/pfam_structures/extracted_domains_filtered/PF00300/3d4i_C.pdb	5.9399	-5.42552
2p79	B		1	FALSE	0	TRUE	../../data/processed/pfam_structures/extracted_domains_filtered/PF00300/2p79_B.pdb	5.6882	14.1004
6ibz	A		8	TRUE	1	FALSE	../../data/processed/pfam_structures/extracted_domains_filtered/PF00300/6ibz_A.pdb	10.8483	-1.97219
2ikq	M		9	FALSE	1	TRUE	../../data/processed/pfam_structures/extracted_domains_filtered/PF00300/2ikq_M.pdb	5.82131	-3.55024
4hbz	A		9	FALSE	5	TRUE	../../data/processed/pfam_structures/extracted_domains_filtered/PF00300/4hbz_A.pdb	-9.65227	1.55901
6hvj	A		8	FALSE	1	FALSE	../../data/processed/pfam_structures/extracted_domains_filtered/PF00300/6hvj_A.pdb	11.6944	-4.746
1rii	D		7	FALSE	2	FALSE	../../data/processed/pfam_structures/extracted_domains_filtered/PF00300/1rii_D.pdb	-0.343313	-0.411116
1yjx	H		11	FALSE	3	TRUE	../../data/processed/pfam_structures/extracted_domains_filtered/PF00300/1yjx_H.pdb	-12.0027	-2.15252
3ezn	B		3	FALSE	3	FALSE	../../data/processed/pfam_structures/extracted_domains_filtered/PF00300/3ezn_B.pdb	-11.1742	-1.59502
3kkk	B		7	FALSE	2	TRUE	../../data/processed/pfam_structures/extracted_domains_filtered/PF00300/3kkk_B.pdb	-1.00652	0.555432
5xd4	A		2	TRUE	4	FALSE	../../data/processed/pfam_structures/extracted_domains_filtered/PF00300/5xd4_A.pdb	-7.43783	3.77689
2p6o	B		1	FALSE	0	FALSE	../../data/processed/pfam_structures/extracted_domains_filtered/PF00300/2p6o_B.pdb	4.21135	10.9438
3o0t	B		6	FALSE	1	FALSE	../../data/processed/pfam_structures/extracted_domains_filtered/PF00300/3o0t_B.pdb	4.02226	-2.11437
1yjx	A		11	FALSE	3	TRUE	../../data/processed/pfam_structures/extracted_domains_filtered/PF00300/1yjx_A.pdb	-11.8947	-2.18582
5zr2	A		-1	FALSE	1	FALSE	../../data/processed/pfam_structures/extracted_domains_filtered/PF00300/5zr2_A.pdb	8.26272	3.33068
2p77	B		1	TRUE	0	FALSE	../../data/processed/pfam_structures/extracted_domains_filtered/PF00300/2p77_B.pdb	5.62677	13.102
2bif	B		8	FALSE	1	FALSE	../../data/processed/pfam_structures/extracted_domains_filtered/PF00300/2bif_B.pdb	9.91542	-3.56049
2rfl	D		13	FALSE	-1	FALSE	../../data/processed/pfam_structures/extracted_domains_filtered/PF00300/2rfl_D.pdb	-9.90635	0.876948
1rii	C		7	FALSE	2	FALSE	../../data/processed/pfam_structures/extracted_domains_filtered/PF00300/1rii_C.pdb	-0.0500089	-0.588151
3db1	A		14	FALSE	1	FALSE	../../data/processed/pfam_structures/extracted_domains_filtered/PF00300/3db1_A.pdb	7.2118	-6.14313
6cnl	C		6	FALSE	1	TRUE	../../data/processed/pfam_structures/extracted_domains_filtered/PF00300/6cnl_C.pdb	6.83364	-1.26233
5gg7	A		2	TRUE	4	TRUE	../../data/processed/pfam_structures/extracted_domains_filtered/PF00300/5gg7_A.pdb	-7.52984	2.67068
2dwo	A		8	TRUE	1	TRUE	../../data/processed/pfam_structures/extracted_domains_filtered/PF00300/2dwo_A.pdb	11.2357	-4.49681
4pz9	A		16	TRUE	1	FALSE	../../data/processed/pfam_structures/extracted_domains_filtered/PF00300/4pz9_A.pdb	14.5994	-5.4619
3f2i	B		13	FALSE	-1	FALSE	../../data/processed/pfam_structures/extracted_domains_filtered/PF00300/3f2i_B.pdb	-9.80384	1.61719
6s2q	C		16	FALSE	1	FALSE	../../data/processed/pfam_structures/extracted_domains_filtered/PF00300/6s2q_C.pdb	14.3274	-4.00609
5y2u	C		12	FALSE	3	FALSE	../../data/processed/pfam_structures/extracted_domains_filtered/PF00300/5y2u_C.pdb	-11.4897	-2.77195
4ij5	B		15	FALSE	1	FALSE	../../data/processed/pfam_structures/extracted_domains_filtered/PF00300/4ij5_B.pdb	11.0342	-1.09193
2p9y	B		1	FALSE	0	FALSE	../../data/processed/pfam_structures/extracted_domains_filtered/PF00300/2p9y_B.pdb	5.42454	14.2546
3gp3	C		3	TRUE	3	TRUE	../../data/processed/pfam_structures/extracted_domains_filtered/PF00300/3gp3_C.pdb	-10.9929	-1.68293
1yjx	F		11	FALSE	3	FALSE	../../data/processed/pfam_structures/extracted_domains_filtered/PF00300/1yjx_F.pdb	-12.1355	-2.21647
2rfl	C		13	TRUE	5	FALSE	../../data/processed/pfam_structures/extracted_domains_filtered/PF00300/2rfl_C.pdb	-9.37419	1.09515
5y2i	B		12	FALSE	3	FALSE	../../data/processed/pfam_structures/extracted_domains_filtered/PF00300/5y2i_B.pdb	-11.5512	-2.11834
3ezn	A		3	FALSE	3	FALSE	../../data/processed/pfam_structures/extracted_domains_filtered/PF00300/3ezn_A.pdb	-11.2414	-1.6065
3hjg	A		-1	FALSE	1	FALSE	../../data/processed/pfam_structures/extracted_domains_filtered/PF00300/3hjg_A.pdb	6.8954	-3.8371
2p78	B		1	FALSE	0	FALSE	../../data/processed/pfam_structures/extracted_domains_filtered/PF00300/2p78_B.pdb	4.92247	15.0789
5ggb	A		2	FALSE	4	TRUE	../../data/processed/pfam_structures/extracted_domains_filtered/PF00300/5ggb_A.pdb	-7.90974	2.86588
2p6m	B		1	TRUE	0	FALSE	../../data/processed/pfam_structures/extracted_domains_filtered/PF00300/2p6m_B.pdb	5.69957	13.4932
1c80	B		8	TRUE	1	FALSE	../../data/processed/pfam_structures/extracted_domains_filtered/PF00300/1c80_B.pdb	9.49716	-3.22569
5zs7	C		12	FALSE	3	FALSE	../../data/processed/pfam_structures/extracted_domains_filtered/PF00300/5zs7_C.pdb	-12.0443	-1.97304
5zr2	D		-1	FALSE	-1	FALSE	../../data/processed/pfam_structures/extracted_domains_filtered/PF00300/5zr2_D.pdb	9.42294	4.13937
5pgm	H		5	FALSE	3	FALSE	../../data/processed/pfam_structures/extracted_domains_filtered/PF00300/5pgm_H.pdb	-11.2914	-0.915424
1e59	A		-1	FALSE	1	FALSE	../../data/processed/pfam_structures/extracted_domains_filtered/PF00300/1e59_A.pdb	12.4741	-6.8054
5xd2	A		2	TRUE	4	FALSE	../../data/processed/pfam_structures/extracted_domains_filtered/PF00300/5xd2_A.pdb	-7.77361	3.36828
1xq9	A		7	TRUE	2	FALSE	../../data/processed/pfam_structures/extracted_domains_filtered/PF00300/1xq9_A.pdb	-2.1958	1.42126
1c80	A		8	FALSE	1	FALSE	../../data/processed/pfam_structures/extracted_domains_filtered/PF00300/1c80_A.pdb	11.0954	-1.50256
3c7t	B		9	FALSE	-1	FALSE	../../data/processed/pfam_structures/extracted_domains_filtered/PF00300/3c7t_B.pdb	1.78292	-4.40718
7n3s	A		4	FALSE	3	FALSE	../../data/processed/pfam_structures/extracted_domains_filtered/PF00300/7n3s_A.pdb	-10.8911	-1.68563
3fjy	A		-1	FALSE	2	FALSE	../../data/processed/pfam_structures/extracted_domains_filtered/PF00300/3fjy_A.pdb	-4.05863	1.50601
5pgm	B		5	TRUE	3	FALSE	../../data/processed/pfam_structures/extracted_domains_filtered/PF00300/5pgm_B.pdb	-11.2914	-0.915424
3d6a	B		14	FALSE	1	FALSE	../../data/processed/pfam_structures/extracted_domains_filtered/PF00300/3d6a_B.pdb	6.38185	-3.53557
5um0	C		-1	FALSE	-1	FALSE	../../data/processed/pfam_structures/extracted_domains_filtered/PF00300/5um0_C.pdb	13.5404	-8.62327
5vve	B		12	FALSE	3	FALSE	../../data/processed/pfam_structures/extracted_domains_filtered/PF00300/5vve_B.pdb	-9.46208	-2.22127
2f90	B		4	FALSE	3	FALSE	../../data/processed/pfam_structures/extracted_domains_filtered/PF00300/2f90_B.pdb	-10.6618	-2.16413
5ggd	A		2	FALSE	4	FALSE	../../data/processed/pfam_structures/extracted_domains_filtered/PF00300/5ggd_A.pdb	-7.50085	2.85696
6s2q	B		16	FALSE	1	FALSE	../../data/processed/pfam_structures/extracted_domains_filtered/PF00300/6s2q_B.pdb	12.4894	-5.83954
5y2u	B		12	FALSE	3	FALSE	../../data/processed/pfam_structures/extracted_domains_filtered/PF00300/5y2u_B.pdb	-11.8643	-1.85507
3ll4	A		10	TRUE	1	FALSE	../../data/processed/pfam_structures/extracted_domains_filtered/PF00300/3ll4_A.pdb	10.4637	-6.25603
5um0	A		-1	FALSE	1	FALSE	../../data/processed/pfam_structures/extracted_domains_filtered/PF00300/5um0_A.pdb	13.496	-7.19213
4ma4	A		8	FALSE	1	FALSE	../../data/processed/pfam_structures/extracted_domains_filtered/PF00300/4ma4_A.pdb	10.7465	-3.81636
5zrm	C		12	FALSE	3	TRUE	../../data/processed/pfam_structures/extracted_domains_filtered/PF00300/5zrm_C.pdb	-12.0143	-2.26646
1h2e	A		-1	FALSE	1	FALSE	../../data/processed/pfam_structures/extracted_domains_filtered/PF00300/1h2e_A.pdb	8.10456	-1.59135
2p75	A		0	TRUE	0	TRUE	../../data/processed/pfam_structures/extracted_domains_filtered/PF00300/2p75_A.pdb	5.54132	14.5593
5vr6	A		9	FALSE	1	FALSE	../../data/processed/pfam_structures/extracted_domains_filtered/PF00300/5vr6_A.pdb	7.40141	-4.43014
6ibx	A		8	FALSE	1	TRUE	../../data/processed/pfam_structures/extracted_domains_filtered/PF00300/6ibx_A.pdb	11.0295	-4.31613
5hr5	A	5	8	FALSE	1	FALSE	../../data/processed/pfam_structures/extracted_domains_filtered/PF00300/5hr5_A.pdb	10.3639	-5.43024
2owd	B		1	FALSE	0	FALSE	../../data/processed/pfam_structures/extracted_domains_filtered/PF00300/2owd_B.pdb	4.48155	13.0157
3pgm	A		11	FALSE	-1	FALSE	../../data/processed/pfam_structures/extracted_domains_filtered/PF00300/3pgm_A.pdb	-9.45578	0.387253
6s2q	D		16	TRUE	1	FALSE	../../data/processed/pfam_structures/extracted_domains_filtered/PF00300/6s2q_D.pdb	12.3231	-4.48551
3db1	C		14	FALSE	1	FALSE	../../data/processed/pfam_structures/extracted_domains_filtered/PF00300/3db1_C.pdb	6.9193	-5.46509
3d6a	D		14	FALSE	1	FALSE	../../data/processed/pfam_structures/extracted_domains_filtered/PF00300/3d6a_D.pdb	7.15898	-4.73072
3f2i	A		13	FALSE	5	FALSE	../../data/processed/pfam_structures/extracted_domains_filtered/PF00300/3f2i_A.pdb	-9.55848	2.06302
5pgm	F		5	FALSE	3	FALSE	../../data/processed/pfam_structures/extracted_domains_filtered/PF00300/5pgm_F.pdb	-11.7955	-1.23081
2h4x	B		4	FALSE	3	FALSE	../../data/processed/pfam_structures/extracted_domains_filtered/PF00300/2h4x_B.pdb	-10.7964	-1.96301
5ggd	B		2	FALSE	4	FALSE	../../data/processed/pfam_structures/extracted_domains_filtered/PF00300/5ggd_B.pdb	-8.12857	2.91177
6m65	A		2	FALSE	4	FALSE	../../data/processed/pfam_structures/extracted_domains_filtered/PF00300/6m65_A.pdb	-7.81407	2.49048
3kkk	C		7	FALSE	2	TRUE	../../data/processed/pfam_structures/extracted_domains_filtered/PF00300/3kkk_C.pdb	-1.49288	1.29217
5htk	A	5	8	FALSE	1	FALSE	../../data/processed/pfam_structures/extracted_domains_filtered/PF00300/5htk_A.pdb	10.2346	-3.49945
1xq9	B		7	TRUE	2	TRUE	../../data/processed/pfam_structures/extracted_domains_filtered/PF00300/1xq9_B.pdb	-1.90061	1.07361
4pgm	A		5	FALSE	3	FALSE	../../data/processed/pfam_structures/extracted_domains_filtered/PF00300/4pgm_A.pdb	-11.2241	-2.25254
3bif	A		8	FALSE	1	FALSE	../../data/processed/pfam_structures/extracted_domains_filtered/PF00300/3bif_A.pdb	11.5439	-5.05084
2p2y	A		0	FALSE	0	FALSE	../../data/processed/pfam_structures/extracted_domains_filtered/PF00300/2p2y_A.pdb	5.77371	12.6753
5ajw	A		8	FALSE	1	FALSE	../../data/processed/pfam_structures/extracted_domains_filtered/PF00300/5ajw_A.pdb	11.819	-4.77508
2p78	A		0	FALSE	0	FALSE	../../data/processed/pfam_structures/extracted_domains_filtered/PF00300/2p78_A.pdb	4.88982	12.4238
5zr2	B		-1	FALSE	-1	FALSE	../../data/processed/pfam_structures/extracted_domains_filtered/PF00300/5zr2_B.pdb	10.2807	3.44284
5ajz	A		8	FALSE	1	FALSE	../../data/processed/pfam_structures/extracted_domains_filtered/PF00300/5ajz_A.pdb	12.3448	-4.97877
6ic0	A		8	FALSE	1	FALSE	../../data/processed/pfam_structures/extracted_domains_filtered/PF00300/6ic0_A.pdb	10.0602	-4.00371
6e4b	A		15	TRUE	1	FALSE	../../data/processed/pfam_structures/extracted_domains_filtered/PF00300/6e4b_A.pdb	8.44237	-0.603242
2axn	A		8	FALSE	1	FALSE	../../data/processed/pfam_structures/extracted_domains_filtered/PF00300/2axn_A.pdb	11.1001	-3.395
4emb	C		-1	FALSE	3	FALSE	../../data/processed/pfam_structures/extracted_domains_filtered/PF00300/4emb_C.pdb	-9.8582	-2.62522
2ekb	A		0	FALSE	0	FALSE	../../data/processed/pfam_structures/extracted_domains_filtered/PF00300/2ekb_A.pdb	4.61219	14.3003
5vr6	B		9	TRUE	1	FALSE	../../data/processed/pfam_structures/extracted_domains_filtered/PF00300/5vr6_B.pdb	6.67783	-3.89482
1v37	A		0	FALSE	0	FALSE	../../data/processed/pfam_structures/extracted_domains_filtered/PF00300/1v37_A.pdb	4.75047	15.0592
1t8p	A		4	FALSE	3	FALSE	../../data/processed/pfam_structures/extracted_domains_filtered/PF00300/1t8p_A.pdb	-9.92086	-0.993191
2enu	B		1	FALSE	0	FALSE	../../data/processed/pfam_structures/extracted_domains_filtered/PF00300/2enu_B.pdb	5.15872	14.3786
3fjy	B		-1	FALSE	2	FALSE	../../data/processed/pfam_structures/extracted_domains_filtered/PF00300/3fjy_B.pdb	-4.55819	1.28846
5ajy	A		8	FALSE	1	FALSE	../../data/processed/pfam_structures/extracted_domains_filtered/PF00300/5ajy_A.pdb	12.0126	-4.37619
5zr2	C		-1	FALSE	1	FALSE	../../data/processed/pfam_structures/extracted_domains_filtered/PF00300/5zr2_C.pdb	9.67727	3.34563
1bif	A		8	FALSE	1	FALSE	../../data/processed/pfam_structures/extracted_domains_filtered/PF00300/1bif_A.pdb	10.1647	-3.27132
5w5g	B		9	FALSE	1	FALSE	../../data/processed/pfam_structures/extracted_domains_filtered/PF00300/5w5g_B.pdb	5.53755	-2.63481
2a9j	B		4	FALSE	3	TRUE	../../data/processed/pfam_structures/extracted_domains_filtered/PF00300/2a9j_B.pdb	-10.9162	-2.06623
5xd3	A		2	FALSE	4	TRUE	../../data/processed/pfam_structures/extracted_domains_filtered/PF00300/5xd3_A.pdb	-7.5623	2.82392
5y64	C		12	FALSE	3	FALSE	../../data/processed/pfam_structures/extracted_domains_filtered/PF00300/5y64_C.pdb	-12.0189	-2.35936
5zs8	B		12	FALSE	3	FALSE	../../data/processed/pfam_structures/extracted_domains_filtered/PF00300/5zs8_B.pdb	-11.3819	-3.53246
5pgm	A		5	FALSE	3	FALSE	../../data/processed/pfam_structures/extracted_domains_filtered/PF00300/5pgm_A.pdb	-11.6207	-1.15528
3qpu	A		8	FALSE	1	FALSE	../../data/processed/pfam_structures/extracted_domains_filtered/PF00300/3qpu_A.pdb	11.3769	-3.23527
3f2i	E		13	TRUE	5	TRUE	../../data/processed/pfam_structures/extracted_domains_filtered/PF00300/3f2i_E.pdb	-8.93413	1.81248
4qih	A		16	TRUE	1	FALSE	../../data/processed/pfam_structures/extracted_domains_filtered/PF00300/4qih_A.pdb	14.8278	-4.81964
2owe	A		0	FALSE	0	FALSE	../../data/processed/pfam_structures/extracted_domains_filtered/PF00300/2owe_A.pdb	6.11079	12.8585
3db1	D		14	FALSE	1	FALSE	../../data/processed/pfam_structures/extracted_domains_filtered/PF00300/3db1_D.pdb	7.36179	-4.84179
5gga	A		2	FALSE	4	FALSE	../../data/processed/pfam_structures/extracted_domains_filtered/PF00300/5gga_A.pdb	-7.67217	2.62413
2ikq	B		9	FALSE	1	FALSE	../../data/processed/pfam_structures/extracted_domains_filtered/PF00300/2ikq_B.pdb	5.98255	-3.40848
1e58	A	5	-1	FALSE	1	FALSE	../../data/processed/pfam_structures/extracted_domains_filtered/PF00300/1e58_A.pdb	12.132	-7.14834
5ggc	B		2	FALSE	4	FALSE	../../data/processed/pfam_structures/extracted_domains_filtered/PF00300/5ggc_B.pdb	-8.10443	3.75775
5pgm	G		5	FALSE	3	FALSE	../../data/processed/pfam_structures/extracted_domains_filtered/PF00300/5pgm_G.pdb	-11.6207	-1.15528
2p2z	A		0	FALSE	0	FALSE	../../data/processed/pfam_structures/extracted_domains_filtered/PF00300/2p2z_A.pdb	5.4781	14.4437
3d6a	A		14	TRUE	1	TRUE	../../data/processed/pfam_structures/extracted_domains_filtered/PF00300/3d6a_A.pdb	6.19114	-4.28112
3lnt	B		3	FALSE	3	FALSE	../../data/processed/pfam_structures/extracted_domains_filtered/PF00300/3lnt_B.pdb	-11.4865	-1.96376
6cnl	G		6	FALSE	1	TRUE	../../data/processed/pfam_structures/extracted_domains_filtered/PF00300/6cnl_G.pdb	6.61591	-1.61627
5ajx	A		8	FALSE	1	FALSE	../../data/processed/pfam_structures/extracted_domains_filtered/PF00300/5ajx_A.pdb	11.7033	-3.84299
6m1x	B		-1	FALSE	1	FALSE	../../data/processed/pfam_structures/extracted_domains_filtered/PF00300/6m1x_B.pdb	8.4298	2.52657
2rfl	H		13	TRUE	-1	FALSE	../../data/processed/pfam_structures/extracted_domains_filtered/PF00300/2rfl_H.pdb	-9.26983	2.41461
5gg8	A		2	TRUE	4	TRUE	../../data/processed/pfam_structures/extracted_domains_filtered/PF00300/5gg8_A.pdb	-7.60162	2.94873
4odi	A		7	FALSE	2	TRUE	../../data/processed/pfam_structures/extracted_domains_filtered/PF00300/4odi_A.pdb	-2.47091	1.20167
3lnt	A		3	TRUE	3	FALSE	../../data/processed/pfam_structures/extracted_domains_filtered/PF00300/3lnt_A.pdb	-11.6225	-2.08676
2yn2	A		9	FALSE	1	FALSE	../../data/processed/pfam_structures/extracted_domains_filtered/PF00300/2yn2_A.pdb	6.63023	-1.27482
1yjx	I		11	FALSE	3	TRUE	../../data/processed/pfam_structures/extracted_domains_filtered/PF00300/1yjx_I.pdb	-11.1295	-2.09619
5um0	B		15	FALSE	1	FALSE	../../data/processed/pfam_structures/extracted_domains_filtered/PF00300/5um0_B.pdb	14.057	-6.74427
5gg6	A		2	FALSE	4	FALSE	../../data/processed/pfam_structures/extracted_domains_filtered/PF00300/5gg6_A.pdb	-7.61087	2.05004
2p6m	A		0	FALSE	0	FALSE	../../data/processed/pfam_structures/extracted_domains_filtered/PF00300/2p6m_A.pdb	5.73172	15.0106
6m1x	A		-1	FALSE	1	FALSE	../../data/processed/pfam_structures/extracted_domains_filtered/PF00300/6m1x_A.pdb	8.73811	2.83669
4emb	B		-1	FALSE	3	FALSE	../../data/processed/pfam_structures/extracted_domains_filtered/PF00300/4emb_B.pdb	-9.97932	-2.92798
6etj	A	5	8	FALSE	1	FALSE	../../data/processed/pfam_structures/extracted_domains_filtered/PF00300/6etj_A.pdb	11.7228	-3.67663
4gpi	B		12	TRUE	3	FALSE	../../data/processed/pfam_structures/extracted_domains_filtered/PF00300/4gpi_B.pdb	-12.0585	-2.13356
2bif	A		8	FALSE	1	FALSE	../../data/processed/pfam_structures/extracted_domains_filtered/PF00300/2bif_A.pdb	9.45187	-2.49676
5gg6	B		2	FALSE	4	FALSE	../../data/processed/pfam_structures/extracted_domains_filtered/PF00300/5gg6_B.pdb	-6.99801	2.38477
2pa0	A		0	FALSE	0	FALSE	../../data/processed/pfam_structures/extracted_domains_filtered/PF00300/2pa0_A.pdb	5.57772	13.8095
3r7a	B		-1	FALSE	1	TRUE	../../data/processed/pfam_structures/extracted_domains_filtered/PF00300/3r7a_B.pdb	11.4784	-4.5794
2h0q	C		9	TRUE	1	FALSE	../../data/processed/pfam_structures/extracted_domains_filtered/PF00300/2h0q_C.pdb	6.21137	-3.10487
3mxo	B		6	FALSE	1	FALSE	../../data/processed/pfam_structures/extracted_domains_filtered/PF00300/3mxo_B.pdb	3.71847	-2.38389
1yjx	J		11	FALSE	3	TRUE	../../data/processed/pfam_structures/extracted_domains_filtered/PF00300/1yjx_J.pdb	-11.2046	-1.83054
2a9j	A		4	FALSE	3	FALSE	../../data/processed/pfam_structures/extracted_domains_filtered/PF00300/2a9j_A.pdb	-10.7426	-1.61748
3mbk	B		9	FALSE	1	TRUE	../../data/processed/pfam_structures/extracted_domains_filtered/PF00300/3mbk_B.pdb	6.40511	-4.30432
5w5g	A		9	TRUE	1	FALSE	../../data/processed/pfam_structures/extracted_domains_filtered/PF00300/5w5g_A.pdb	5.46159	-4.77367
5ggc	A		2	FALSE	4	FALSE	../../data/processed/pfam_structures/extracted_domains_filtered/PF00300/5ggc_A.pdb	-8.0371	3.17924
5zs7	B		12	FALSE	3	FALSE	../../data/processed/pfam_structures/extracted_domains_filtered/PF00300/5zs7_B.pdb	-12.1847	-2.23772
3kkk	D		7	TRUE	2	FALSE	../../data/processed/pfam_structures/extracted_domains_filtered/PF00300/3kkk_D.pdb	-2.10154	0.380187
4gpi	C		12	TRUE	3	FALSE	../../data/processed/pfam_structures/extracted_domains_filtered/PF00300/4gpi_C.pdb	-12.286	-2.44194
2hia	A		0	FALSE	0	FALSE	../../data/processed/pfam_structures/extracted_domains_filtered/PF00300/2hia_A.pdb	6.14441	11.7794
4ij6	B		15	FALSE	1	FALSE	../../data/processed/pfam_structures/extracted_domains_filtered/PF00300/4ij6_B.pdb	11.8515	0.783092
4pgm	D		5	FALSE	3	FALSE	../../data/processed/pfam_structures/extracted_domains_filtered/PF00300/4pgm_D.pdb	-11.1737	-2.25667
3pgm	B		11	FALSE	-1	FALSE	../../data/processed/pfam_structures/extracted_domains_filtered/PF00300/3pgm_B.pdb	-9.45578	0.387253
1c7z	B		8	FALSE	1	FALSE	../../data/processed/pfam_structures/extracted_domains_filtered/PF00300/1c7z_B.pdb	11.0381	-1.71846
5pgm	C		5	FALSE	3	FALSE	../../data/processed/pfam_structures/extracted_domains_filtered/PF00300/5pgm_C.pdb	-11.7955	-1.23081
3lg2	D		10	TRUE	1	FALSE	../../data/processed/pfam_structures/extracted_domains_filtered/PF00300/3lg2_D.pdb	9.89729	-5.21184
2rfl	E		13	FALSE	5	TRUE	../../data/processed/pfam_structures/extracted_domains_filtered/PF00300/2rfl_E.pdb	-8.82711	1.87077
3qpv	A		8	FALSE	1	FALSE	../../data/processed/pfam_structures/extracted_domains_filtered/PF00300/3qpv_A.pdb	10.6989	-4.49066
1yjx	K		11	TRUE	3	FALSE	../../data/processed/pfam_structures/extracted_domains_filtered/PF00300/1yjx_K.pdb	-12.0557	-1.56713
5ak0	A		8	TRUE	1	FALSE	../../data/processed/pfam_structures/extracted_domains_filtered/PF00300/5ak0_A.pdb	11.408	-3.6051
4gpz	B		12	FALSE	3	FALSE	../../data/processed/pfam_structures/extracted_domains_filtered/PF00300/4gpz_B.pdb	-12.0452	-2.96819
4ij6	A		15	FALSE	1	FALSE	../../data/processed/pfam_structures/extracted_domains_filtered/PF00300/4ij6_A.pdb	11.6131	-1.19369
3d8h	B		12	FALSE	3	FALSE	../../data/processed/pfam_structures/extracted_domains_filtered/PF00300/3d8h_B.pdb	-10.89	-3.2601
2h0q	B		9	TRUE	1	FALSE	../../data/processed/pfam_structures/extracted_domains_filtered/PF00300/2h0q_B.pdb	6.95032	-5.08193
2dwp	A		8	TRUE	1	FALSE	../../data/processed/pfam_structures/extracted_domains_filtered/PF00300/2dwp_A.pdb	11.3789	-4.80178
3gp3	D		3	FALSE	3	FALSE	../../data/processed/pfam_structures/extracted_domains_filtered/PF00300/3gp3_D.pdb	-11.7057	-1.73155
5zkk	A		-1	FALSE	1	FALSE	../../data/processed/pfam_structures/extracted_domains_filtered/PF00300/5zkk_A.pdb	8.69142	3.34495
2p2z	B		1	FALSE	0	FALSE	../../data/processed/pfam_structures/extracted_domains_filtered/PF00300/2p2z_B.pdb	6.22954	14.2554
6m72	A		2	FALSE	4	TRUE	../../data/processed/pfam_structures/extracted_domains_filtered/PF00300/6m72_A.pdb	-8.01734	2.83016
1v7q	A		0	FALSE	0	FALSE	../../data/processed/pfam_structures/extracted_domains_filtered/PF00300/1v7q_A.pdb	5.88443	13.641
1yjx	D		11	TRUE	3	TRUE	../../data/processed/pfam_structures/extracted_domains_filtered/PF00300/1yjx_D.pdb	-11.1892	-2.09679
2p79	A		0	TRUE	0	FALSE	../../data/processed/pfam_structures/extracted_domains_filtered/PF00300/2p79_A.pdb	5.07035	15.2566
5wdi	B		14	FALSE	1	TRUE	../../data/processed/pfam_structures/extracted_domains_filtered/PF00300/5wdi_B.pdb	6.37212	-4.92016
5w5g	C		9	FALSE	1	FALSE	../../data/processed/pfam_structures/extracted_domains_filtered/PF00300/5w5g_C.pdb	5.75676	-5.26591
4ij5	A		15	FALSE	1	FALSE	../../data/processed/pfam_structures/extracted_domains_filtered/PF00300/4ij5_A.pdb	11.971	-0.259025
4d4m	A		8	FALSE	1	FALSE	../../data/processed/pfam_structures/extracted_domains_filtered/PF00300/4d4m_A.pdb	11.3068	-4.16188
1bq3	C		5	FALSE	3	FALSE	../../data/processed/pfam_structures/extracted_domains_filtered/PF00300/1bq3_C.pdb	-11.3127	-0.829925
2pa0	B		1	TRUE	0	FALSE	../../data/processed/pfam_structures/extracted_domains_filtered/PF00300/2pa0_B.pdb	4.48722	13.5441
5y65	B		12	FALSE	3	FALSE	../../data/processed/pfam_structures/extracted_domains_filtered/PF00300/5y65_B.pdb	-11.6142	-2.4653
6cnl	J		6	TRUE	1	FALSE	../../data/processed/pfam_structures/extracted_domains_filtered/PF00300/6cnl_J.pdb	5.35083	-1.53047
1bq3	B		5	FALSE	3	FALSE	../../data/processed/pfam_structures/extracted_domains_filtered/PF00300/1bq3_B.pdb	-11.357	-0.859538
5y2i	C		12	TRUE	3	FALSE	../../data/processed/pfam_structures/extracted_domains_filtered/PF00300/5y2i_C.pdb	-11.7635	-3.01606
2ekz	B		1	FALSE	0	FALSE	../../data/processed/pfam_structures/extracted_domains_filtered/PF00300/2ekz_B.pdb	5.01722	11.7557
2hhj	B		4	TRUE	3	FALSE	../../data/processed/pfam_structures/extracted_domains_filtered/PF00300/2hhj_B.pdb	-10.7887	-1.55567
3fdz	A		3	TRUE	3	FALSE	../../data/processed/pfam_structures/extracted_domains_filtered/PF00300/3fdz_A.pdb	-10.4924	-2.21242
1fbt	A		8	TRUE	1	FALSE	../../data/processed/pfam_structures/extracted_domains_filtered/PF00300/1fbt_A.pdb	9.32823	-2.86368
3nfy	B		4	FALSE	3	FALSE	../../data/processed/pfam_structures/extracted_domains_filtered/PF00300/3nfy_B.pdb	-9.76112	-0.862702
2hhj	A		4	TRUE	3	FALSE	../../data/processed/pfam_structures/extracted_domains_filtered/PF00300/2hhj_A.pdb	-10.6461	-1.53392
6m6y	A		2	FALSE	4	FALSE	../../data/processed/pfam_structures/extracted_domains_filtered/PF00300/6m6y_A.pdb	-8.08565	3.50534
3f2i	D		13	TRUE	-1	FALSE	../../data/processed/pfam_structures/extracted_domains_filtered/PF00300/3f2i_D.pdb	-8.51865	1.24568
4pgm	C		5	FALSE	3	FALSE	../../data/processed/pfam_structures/extracted_domains_filtered/PF00300/4pgm_C.pdb	-11.5203	-2.94103
7n3r	B		4	FALSE	3	FALSE	../../data/processed/pfam_structures/extracted_domains_filtered/PF00300/7n3r_B.pdb	-10.465	-1.55094
2h52	A		4	FALSE	3	FALSE	../../data/processed/pfam_structures/extracted_domains_filtered/PF00300/2h52_A.pdb	-10.4825	-1.76616
1ujc	A		14	FALSE	5	FALSE	../../data/processed/pfam_structures/extracted_domains_filtered/PF00300/1ujc_A.pdb	-8.78845	1.14413
6cnl	K		6	FALSE	1	FALSE	../../data/processed/pfam_structures/extracted_domains_filtered/PF00300/6cnl_K.pdb	7.28905	-1.45583
1ebb	A		15	TRUE	1	FALSE	../../data/processed/pfam_structures/extracted_domains_filtered/PF00300/1ebb_A.pdb	9.13845	-1.8955
3eoz	B		4	FALSE	-1	FALSE	../../data/processed/pfam_structures/extracted_domains_filtered/PF00300/3eoz_B.pdb	-12.7439	-0.443171
3hjg	B		-1	FALSE	1	FALSE	../../data/processed/pfam_structures/extracted_domains_filtered/PF00300/3hjg_B.pdb	5.14911	-3.80646
2p9f	A		0	TRUE	0	FALSE	../../data/processed/pfam_structures/extracted_domains_filtered/PF00300/2p9f_A.pdb	5.32671	15.3358
2p75	B		1	FALSE	0	FALSE	../../data/processed/pfam_structures/extracted_domains_filtered/PF00300/2p75_B.pdb	5.02572	12.9261
3mxo	A		6	FALSE	1	FALSE	../../data/processed/pfam_structures/extracted_domains_filtered/PF00300/3mxo_A.pdb	3.53272	-0.668476
6e4b	B		15	TRUE	1	FALSE	../../data/processed/pfam_structures/extracted_domains_filtered/PF00300/6e4b_B.pdb	10.8684	-0.363585
2a6p	A		-1	FALSE	1	FALSE	../../data/processed/pfam_structures/extracted_domains_filtered/PF00300/2a6p_A.pdb	8.63828	0.905417
1bq4	B		5	TRUE	3	FALSE	../../data/processed/pfam_structures/extracted_domains_filtered/PF00300/1bq4_B.pdb	-11.3236	-1.69458
3lg2	B		10	FALSE	1	FALSE	../../data/processed/pfam_structures/extracted_domains_filtered/PF00300/3lg2_B.pdb	9.70154	-5.0787
4eo9	A		7	FALSE	2	FALSE	../../data/processed/pfam_structures/extracted_domains_filtered/PF00300/4eo9_A.pdb	-0.360574	0.318686
3nfy	A		4	FALSE	3	FALSE	../../data/processed/pfam_structures/extracted_domains_filtered/PF00300/3nfy_A.pdb	-9.75218	-2.38843
2rfl	A		9	FALSE	-1	FALSE	../../data/processed/pfam_structures/extracted_domains_filtered/PF00300/2rfl_A.pdb	-10.4292	0.605163
6iby	A		8	FALSE	1	FALSE	../../data/processed/pfam_structures/extracted_domains_filtered/PF00300/6iby_A.pdb	10.8574	-3.92595
1bq3	A		5	TRUE	3	FALSE	../../data/processed/pfam_structures/extracted_domains_filtered/PF00300/1bq3_A.pdb	-11.1101	-1.35032
2rfl	G		13	FALSE	-1	FALSE	../../data/processed/pfam_structures/extracted_domains_filtered/PF00300/2rfl_G.pdb	-8.84851	-0.470445
4odi	C		7	FALSE	2	FALSE	../../data/processed/pfam_structures/extracted_domains_filtered/PF00300/4odi_C.pdb	-1.56128	2.42359
1c7z	A		8	FALSE	1	FALSE	../../data/processed/pfam_structures/extracted_domains_filtered/PF00300/1c7z_A.pdb	10.6002	-3.74914
3qpw	A		8	FALSE	1	FALSE	../../data/processed/pfam_structures/extracted_domains_filtered/PF00300/3qpw_A.pdb	11.3098	-5.15909
3c7t	C		9	FALSE	-1	FALSE	../../data/processed/pfam_structures/extracted_domains_filtered/PF00300/3c7t_C.pdb	1.59043	-3.56847
3e9d	A		-1	FALSE	-1	FALSE	../../data/processed/pfam_structures/extracted_domains_filtered/PF00300/3e9d_A.pdb	-0.24191	-1.71495
2i1v	B		8	FALSE	1	TRUE	../../data/processed/pfam_structures/extracted_domains_filtered/PF00300/2i1v_B.pdb	11.2486	-4.10984
6s2r	B		16	TRUE	1	FALSE	../../data/processed/pfam_structures/extracted_domains_filtered/PF00300/6s2r_B.pdb	13.5246	-3.25429
6hvi	A		8	TRUE	1	FALSE	../../data/processed/pfam_structures/extracted_domains_filtered/PF00300/6hvi_A.pdb	10.7635	-4.43212
3o0t	A		6	FALSE	1	FALSE	../../data/processed/pfam_structures/extracted_domains_filtered/PF00300/3o0t_A.pdb	3.64189	-0.478319
6cnl	D		6	FALSE	1	FALSE	../../data/processed/pfam_structures/extracted_domains_filtered/PF00300/6cnl_D.pdb	6.29943	-0.514697
3d8h	A		12	FALSE	3	FALSE	../../data/processed/pfam_structures/extracted_domains_filtered/PF00300/3d8h_A.pdb	-11.5511	-1.91862
6hvh	A		8	FALSE	1	FALSE	../../data/processed/pfam_structures/extracted_domains_filtered/PF00300/6hvh_A.pdb	10.5405	-4.6109
4pgm	B		5	TRUE	3	FALSE	../../data/processed/pfam_structures/extracted_domains_filtered/PF00300/4pgm_B.pdb	-11.3933	-2.68672
2p9y	A		0	FALSE	0	FALSE	../../data/processed/pfam_structures/extracted_domains_filtered/PF00300/2p9y_A.pdb	5.60928	15.112
7thi	A		4	TRUE	3	FALSE	../../data/processed/pfam_structures/extracted_domains_filtered/PF00300/7thi_A.pdb	-10.8131	-2.2657
5htk	B	5	8	TRUE	1	FALSE	../../data/processed/pfam_structures/extracted_domains_filtered/PF00300/5htk_B.pdb	9.52321	-4.1972
2h0q	A		9	FALSE	1	FALSE	../../data/processed/pfam_structures/extracted_domains_filtered/PF00300/2h0q_A.pdb	6.14426	-5.06161
1h2f	A		15	FALSE	1	FALSE	../../data/processed/pfam_structures/extracted_domains_filtered/PF00300/1h2f_A.pdb	9.15809	-0.224585
3f3k	B		10	TRUE	1	FALSE	../../data/processed/pfam_structures/extracted_domains_filtered/PF00300/3f3k_B.pdb	9.90432	-6.06122
3gp5	A		3	FALSE	3	FALSE	../../data/processed/pfam_structures/extracted_domains_filtered/PF00300/3gp5_A.pdb	-11.0575	-2.24991
3gp3	A		3	FALSE	3	FALSE	../../data/processed/pfam_structures/extracted_domains_filtered/PF00300/3gp3_A.pdb	-11.2651	-1.62538
6cni	A		6	FALSE	1	FALSE	../../data/processed/pfam_structures/extracted_domains_filtered/PF00300/6cni_A.pdb	4.29338	-0.62081
3ll4	B		10	FALSE	1	FALSE	../../data/processed/pfam_structures/extracted_domains_filtered/PF00300/3ll4_B.pdb	10.1256	-6.19816
3d4i	B		14	TRUE	1	FALSE	../../data/processed/pfam_structures/extracted_domains_filtered/PF00300/3d4i_B.pdb	8.27732	-4.05539
3db1	B		14	TRUE	1	FALSE	../../data/processed/pfam_structures/extracted_domains_filtered/PF00300/3db1_B.pdb	7.07487	-5.45771
5gg9	A		2	FALSE	4	TRUE	../../data/processed/pfam_structures/extracted_domains_filtered/PF00300/5gg9_A.pdb	-7.99467	2.76548
2enu	A		0	TRUE	0	FALSE	../../data/processed/pfam_structures/extracted_domains_filtered/PF00300/2enu_A.pdb	4.98646	15.1405
1t8p	B		4	FALSE	3	FALSE	../../data/processed/pfam_structures/extracted_domains_filtered/PF00300/1t8p_B.pdb	-9.93513	-1.47846
3oi7	C		10	FALSE	1	TRUE	../../data/processed/pfam_structures/extracted_domains_filtered/PF00300/3oi7_C.pdb	10.8734	-4.50563
2p9z	B		1	TRUE	0	FALSE	../../data/processed/pfam_structures/extracted_domains_filtered/PF00300/2p9z_B.pdb	5.95757	13.9922
7thi	B		4	FALSE	3	FALSE	../../data/processed/pfam_structures/extracted_domains_filtered/PF00300/7thi_B.pdb	-10.8023	-2.12532
6e4b	D		15	TRUE	1	FALSE	../../data/processed/pfam_structures/extracted_domains_filtered/PF00300/6e4b_D.pdb	7.79674	-0.640058
4emb	D		-1	FALSE	3	FALSE	../../data/processed/pfam_structures/extracted_domains_filtered/PF00300/4emb_D.pdb	-9.97792	-2.72697
4gpz	A		12	FALSE	3	FALSE	../../data/processed/pfam_structures/extracted_domains_filtered/PF00300/4gpz_A.pdb	-11.5414	-2.5888
3gp3	B		3	TRUE	3	FALSE	../../data/processed/pfam_structures/extracted_domains_filtered/PF00300/3gp3_B.pdb	-11.4631	-1.5138
2ikq	A		9	TRUE	1	FALSE	../../data/processed/pfam_structures/extracted_domains_filtered/PF00300/2ikq_A.pdb	5.6955	-3.6385
5pgm	E		5	TRUE	3	FALSE	../../data/processed/pfam_structures/extracted_domains_filtered/PF00300/5pgm_E.pdb	-11.2368	-1.90299
1k6m	A		8	FALSE	1	FALSE	../../data/processed/pfam_structures/extracted_domains_filtered/PF00300/1k6m_A.pdb	10.2409	-3.25449
5wdi	A		14	TRUE	1	FALSE	../../data/processed/pfam_structures/extracted_domains_filtered/PF00300/5wdi_A.pdb	8.36382	-6.41425
1tip	A	5	8	TRUE	1	FALSE	../../data/processed/pfam_structures/extracted_domains_filtered/PF00300/1tip_A.pdb	9.88045	-3.3296
3f3k	A		10	TRUE	1	FALSE	../../data/processed/pfam_structures/extracted_domains_filtered/PF00300/3f3k_A.pdb	10.6358	-5.67654
1yjx	E		11	TRUE	3	TRUE	../../data/processed/pfam_structures/extracted_domains_filtered/PF00300/1yjx_E.pdb	-11.884	-2.10479
4qih	B		16	FALSE	1	FALSE	../../data/processed/pfam_structures/extracted_domains_filtered/PF00300/4qih_B.pdb	11.7465	-1.70678
5y65	C		12	FALSE	3	FALSE	../../data/processed/pfam_structures/extracted_domains_filtered/PF00300/5y65_C.pdb	-11.5139	-1.97852
2f90	A		4	TRUE	3	FALSE	../../data/processed/pfam_structures/extracted_domains_filtered/PF00300/2f90_A.pdb	-10.8059	-1.83912
3fdz	B		3	FALSE	3	FALSE	../../data/processed/pfam_structures/extracted_domains_filtered/PF00300/3fdz_B.pdb	-10.6403	-2.14664
1yfk	B		12	FALSE	3	FALSE	../../data/processed/pfam_structures/extracted_domains_filtered/PF00300/1yfk_B.pdb	-11.614	-2.31163
1rii	B		7	FALSE	2	FALSE	../../data/processed/pfam_structures/extracted_domains_filtered/PF00300/1rii_B.pdb	-0.534924	-0.0245897
3c7t	D		9	FALSE	-1	FALSE	../../data/processed/pfam_structures/extracted_domains_filtered/PF00300/3c7t_D.pdb	1.62367	-4.25275
2qni	A		8	FALSE	-1	FALSE	../../data/processed/pfam_structures/extracted_domains_filtered/PF00300/2qni_A.pdb	2.64143	-4.23252
3d4i	A		14	TRUE	1	FALSE	../../data/processed/pfam_structures/extracted_domains_filtered/PF00300/3d4i_A.pdb	7.48953	-7.17929
7n3r	A		4	FALSE	3	FALSE	../../data/processed/pfam_structures/extracted_domains_filtered/PF00300/7n3r_A.pdb	-10.8029	-1.34235
5y64	B		12	TRUE	3	FALSE	../../data/processed/pfam_structures/extracted_domains_filtered/PF00300/5y64_B.pdb	-11.8217	-2.91255
4odi	B		7	FALSE	2	TRUE	../../data/processed/pfam_structures/extracted_domains_filtered/PF00300/4odi_B.pdb	-1.6404	1.38002
2h52	B		4	FALSE	3	FALSE	../../data/processed/pfam_structures/extracted_domains_filtered/PF00300/2h52_B.pdb	-10.8066	-1.69776
1k6m	B		8	TRUE	1	FALSE	../../data/processed/pfam_structures/extracted_domains_filtered/PF00300/1k6m_B.pdb	10.6599	-3.70993
2enw	A		0	FALSE	0	FALSE	../../data/processed/pfam_structures/extracted_domains_filtered/PF00300/2enw_A.pdb	5.85686	15.0232
6s2r	A		16	FALSE	1	FALSE	../../data/processed/pfam_structures/extracted_domains_filtered/PF00300/6s2r_A.pdb	14.3735	-4.04575
1c81	A		8	FALSE	1	FALSE	../../data/processed/pfam_structures/extracted_domains_filtered/PF00300/1c81_A.pdb	10.9167	-3.07611
2p6o	A		0	TRUE	0	FALSE	../../data/processed/pfam_structures/extracted_domains_filtered/PF00300/2p6o_A.pdb	4.93398	14.1242
2p30	A		0	FALSE	0	FALSE	../../data/processed/pfam_structures/extracted_domains_filtered/PF00300/2p30_A.pdb	5.42786	13.2032
4emb	A		-1	FALSE	3	FALSE	../../data/processed/pfam_structures/extracted_domains_filtered/PF00300/4emb_A.pdb	-10.1128	-2.55202
2eoa	A		0	FALSE	0	FALSE	../../data/processed/pfam_structures/extracted_domains_filtered/PF00300/2eoa_A.pdb	5.4233	13.8373
3r7a	A		15	FALSE	1	FALSE	../../data/processed/pfam_structures/extracted_domains_filtered/PF00300/3r7a_A.pdb	11.6012	-3.75093
3gw8	A		3	FALSE	3	FALSE	../../data/processed/pfam_structures/extracted_domains_filtered/PF00300/3gw8_A.pdb	-11.4787	-1.16834
[truncated: 4 more rows]

## Sheet: PF00549
PDB ID	Chain ID	Phosphosites	UMAP cluster	UMAP is exemplar	PCA cluster	PCA is exemplar	File path	component_1	component_2
[truncated: 130 more rows]

[truncated: 21 more sheets: PF02878, PF00245, PF00071, PF00334, PF00521, PF13607, PF03098, PF00884, PF00433, PF07804, PF00754, PF00328, PF07714, PF00079, PF06087, PF03143, PF00026, PF05202, PF02782, PF00905 …]
