# Supplementary material for: Global comparative structural analysis of responses to protein phosphorylation
Source: Nat Commun. 2025 Oct 24;16:9407. doi: 10.1038/s41467-025-64116-4 (PMC12552441; doi:10.1038/s41467-025-64116-4)
Supplement: Supplementary file 8 — Source Data [file 41467_2025_64116_MOESM8_ESM.zip › SourceData_Fig3_FigS11.xlsx]

## Sheet: Description
Sheet	Description
Fig3b	Residue-wise fluctuations for phosphorylated and non-phosphorylated Ser/Thr protein kinase 10
Fig3d_FigS11_between_groups	Underlying data for Fig. 3d and Fig. S11 (comparison between phosphorylated and non-phosphorylated proteins)
Fig3d_FigS11_within_phospho	Underlying data for Fig. 3d and Fig. S11 (comparison within phosphorylated proteins)
Fig3d_FigS11_within_nonphospho	Underlying data for Fig. 3d and Fig. S11 (comparison within non-phosphorylated proteins)
Fig3e	Mode-pairwise RMSIPs between the phosphorylated and non-phosphorylated forms of EF-Tu 1, for the 20 slowest non-trivial modes
Fig3f	Mode-pairwise RMSIPs between the phosphorylated and non-phosphorylated forms of aurora kinase A, for the 20 slowest non-trivial modes
Column Fig3b	Description
VX	Residue fluctuations (in squared angstroms) for a given index in the alignment
Column Fig3d_FigS11_*	Description
mode	Normal mode index, sorted by relative frequency (0-indexed)
similarity	Median RMSIP between normal modes
group	Different similarity bins as shown in Fig. 3d (most similary dynamics, RMSIP >0.9; medium similarity dynamics, 0.90 > RMSIP > 0.8; least similar dynamics, RMSIP < 0.8, here shown as 0.5)
Row / column Fig3e / Figf	Description
I,j	Each element i,j is the RMSIP corresponding to modes i and j

## Sheet: Fig3b
	V1	V2	V3	V4	V5	V6	V7	V8	V9	V10	V11	V12	V13	V14	V15	V16	V17	V18	V19	V20	V21	V22	V23	V24	V25	V26	V27	V28	V29	V30	V31	V32	V33	V34	V35	V36	V37	V38	V39	V40	V41	V42	V43	V44	V45	V46	V47	V48	V49
6eim_B.pdb (non-phosphorylated)	4.20092	2.3702	1.06065	1.36057	1.73924	2.39344	1.99089	1.5378	1.18683	1.35367	1.93425	1.34594	1.13595	1.38526	1.34532	1.74523	3.5591	1.67298	1.50275	3.35144	4.61602	3.37354	3.58059	2.94528	3.05074	2.09807	1.07283	1.08405	0.990786	0.849931	1.36782	1.37233	2.07588	3.26168	3.11626	2.69328	1.951	1.10978	0.689129	0.643687	0.648962	0.70982	0.852612	1.14991	1.95192	1.97333	2.63694	2.76895	3.51009
6hxf_B.pdb (phosphorylated)	4.63186	1.21753	0.885619	1.75775	2.48185	3.09481	3.18528	1.85759	1.19473	1.46317	2.22004	1.37301	1.15336	1.35939	1.28775	1.5256	2.96957	1.72125	1.49539	2.32964	2.04176	3.11345	3.30581	2.8226	2.18956	1.64856	0.946233	0.980307	0.918104	0.828671	1.29855	1.29061	2.52633	3.4242	3.01235	2.52015	1.91523	1.06683	0.662252	0.620931	0.587792	0.612776	0.785041	1.60638	2.10576	2.96678	3.10924	2.94344	3.45113
[truncated: 242 more columns]

## Sheet: Fig3d_FigS11_between_groups
mode	similarity	group
0	0.9365	0.9
0	0.963	0.9
0	0.667	0.9
0	0.952	0.9
0	0.993	0.9
0	0.9405	0.9
0	0.9665	0.9
0	0.996	0.9
0	0.992	0.9
0	0.983	0.9
0	0.987	0.9
0	0.836	0.9
0	0.987	0.9
0	0.471	0.9
0	0.987	0.9
0	0.988	0.9
0	0.9675	0.9
0	0.878	0.9
0	0.924	0.9
0	0.826	0.9
0	0.92	0.9
0	0.701	0.9
0	0.963	0.9
0	0.72	0.9
0	0.972	0.9
0	0.944	0.9
0	0.57	0.9
0	0.996	0.9
0	0.697	0.9
0	0.975	0.9
0	0.974	0.9
0	0.733	0.9
0	0.8415	0.9
0	0.9855	0.9
0	0.9555	0.9
0	0.863	0.9
0	0.9825	0.9
0	0.965	0.9
0	0.978	0.9
0	0.7955	0.9
0	0.897	0.9
0	0.914	0.9
0	0.993	0.9
0	0.9395	0.9
0	0.9375	0.9
0	0.966	0.9
0	0.984	0.9
0	0.9755	0.9
0	0.8195	0.9
0	0.9845	0.9
0	0.474	0.9
0	0.8305	0.9
0	0.974	0.9
0	0.988	0.9
0	0.922	0.9
0	0.998	0.9
0	0.9975	0.9
0	0.947	0.9
0	0.9815	0.9
0	0.9965	0.9
0	0.968	0.9
0	0.936	0.9
0	0.474	0.9
0	0.944	0.9
0	0.953	0.9
0	0.996	0.9
0	0.9285	0.9
0	0.982	0.9
0	0.849	0.9
0	0.9685	0.9
0	0.964	0.9
0	0.898	0.9
0	0.976	0.9
0	0.779	0.9
0	0.97	0.9
0	0.674	0.9
0	0.9955	0.9
0	0.951	0.9
0	0.977	0.9
0	0.995	0.9
0	0.9175	0.9
0	0.994	0.9
0	0.887	0.9
0	0.977	0.9
0	0.955	0.9
0	0.953	0.9
0	0.997	0.9
0	0.9415	0.9
0	0.7315	0.9
0	0.94	0.9
0	0.957	0.9
0	0.991	0.9
0	0.8255	0.9
0	0.9425	0.9
0	0.9935	0.9
0	0.6495	0.9
0	0.9165	0.9
0	0.8415	0.9
1	0.9315	0.9
1	0.656	0.9
1	0.6905	0.9
1	0.934	0.9
1	0.9845	0.9
1	0.941	0.9
1	0.7535	0.9
1	0.993	0.9
1	0.993	0.9
1	0.979	0.9
1	0.985	0.9
1	0.831	0.9
1	0.988	0.9
1	0.472	0.9
1	0.969	0.9
1	0.986	0.9
1	0.9475	0.9
1	0.746	0.9
1	0.936	0.9
1	0.63	0.9
1	0.8275	0.9
1	0.728	0.9
1	0.96	0.9
1	0.733	0.9
1	0.968	0.9
1	0.944	0.9
1	0.508	0.9
1	0.771	0.9
1	0.692	0.9
1	0.6365	0.9
1	0.9735	0.9
1	0.644	0.9
1	0.767	0.9
1	0.9315	0.9
1	0.937	0.9
1	0.8625	0.9
1	0.975	0.9
1	0.961	0.9
1	0.9475	0.9
1	0.79	0.9
1	0.896	0.9
1	0.914	0.9
1	0.985	0.9
1	0.9435	0.9
1	0.937	0.9
1	0.9525	0.9
1	0.982	0.9
1	0.945	0.9
1	0.815	0.9
1	0.9755	0.9
1	0.7555	0.9
1	0.8425	0.9
1	0.969	0.9
1	0.974	0.9
1	0.927	0.9
1	0.9765	0.9
1	0.9945	0.9
1	0.912	0.9
1	0.9805	0.9
1	0.993	0.9
1	0.965	0.9
1	0.6515	0.9
1	0.7555	0.9
1	0.943	0.9
1	0.952	0.9
1	0.991	0.9
1	0.9365	0.9
1	0.8825	0.9
1	0.828	0.9
1	0.9595	0.9
1	0.8865	0.9
1	0.891	0.9
1	0.977	0.9
1	0.785	0.9
1	0.851	0.9
1	0.708	0.9
1	0.9915	0.9
1	0.9045	0.9
1	0.968	0.9
1	0.9945	0.9
1	0.9265	0.9
1	0.924	0.9
1	0.884	0.9
1	0.967	0.9
1	0.928	0.9
1	0.957	0.9
1	0.9935	0.9
1	0.946	0.9
1	0.7055	0.9
1	0.908	0.9
1	0.928	0.9
1	0.984	0.9
1	0.7195	0.9
1	0.9365	0.9
1	0.988	0.9
1	0.5865	0.9
1	0.9085	0.9
1	0.7325	0.9
2	0.8685	0.9
2	0.66	0.9
2	0.3375	0.9
2	0.984	0.9
2	0.955	0.9
2	0.9895	0.9
2	0.7825	0.9
2	0.9845	0.9
2	0.985	0.9
2	0.989	0.9
2	0.946	0.9
2	0.872	0.9
2	0.987	0.9
2	0.536	0.9
2	0.7175	0.9
2	0.9695	0.9
2	0.9435	0.9
2	0.7675	0.9
2	0.986	0.9
2	0.655	0.9
2	0.771	0.9
2	0.69	0.9
2	0.982	0.9
2	0.8155	0.9
2	0.99	0.9
2	0.985	0.9
2	0.12	0.9
2	0.7705	0.9
2	0.94	0.9
2	0.6895	0.9
2	0.9875	0.9
2	0.462	0.9
2	0.574	0.9
2	0.918	0.9
2	0.831	0.9
2	0.97	0.9
2	0.965	0.9
2	0.984	0.9
2	0.941	0.9
2	0.9165	0.9
2	0.959	0.9
2	0.981	0.9
2	0.927	0.9
2	0.967	0.9
2	0.968	0.9
2	0.9775	0.9
2	0.961	0.9
2	0.952	0.9
2	0.67	0.9
2	0.7515	0.9
2	0.4355	0.9
2	0.9635	0.9
2	0.963	0.9
2	0.969	0.9
2	0.53	0.9
2	0.9725	0.9
2	0.9915	0.9
2	0.958	0.9
2	0.983	0.9
2	0.9855	0.9
2	0.97	0.9
2	0.649	0.9
2	0.4355	0.9
2	0.9055	0.9
2	0.976	0.9
2	0.985	0.9
2	0.9655	0.9
2	0.8785	0.9
2	0.724	0.9
2	0.93	0.9
2	0.8645	0.9
2	0.945	0.9
2	0.979	0.9
2	0.865	0.9
2	0.794	0.9
2	0.6895	0.9
2	0.994	0.9
2	0.8685	0.9
2	0.788	0.9
2	0.9955	0.9
2	0.965	0.9
2	0.8295	0.9
2	0.984	0.9
2	0.9335	0.9
2	0.949	0.9
2	0.959	0.9
2	0.995	0.9
2	0.983	0.9
2	0.856	0.9
2	0.905	0.9
2	0.954	0.9
2	0.988	0.9
2	0.6455	0.9
2	0.882	0.9
2	0.9855	0.9
2	0.5815	0.9
2	0.9615	0.9
2	0.721	0.9
3	0.6575	0.9
3	0.956	0.9
3	0.21	0.9
3	0.98	0.9
3	0.76	0.9
3	0.9875	0.9
3	0.914	0.9
3	0.9785	0.9
3	0.9145	0.9
3	0.984	0.9
3	0.857	0.9
3	0.69	0.9
3	0.728	0.9
3	0.3885	0.9
3	0.7125	0.9
3	0.959	0.9
3	0.9795	0.9
3	0.907	0.9
3	0.738	0.9
3	0.608	0.9
3	0.6495	0.9
3	0.816	0.9
3	0.975	0.9
3	0.5265	0.9
3	0.984	0.9
3	0.692	0.9
3	0.515	0.9
3	0.9855	0.9
3	0.815	0.9
3	0.886	0.9
3	0.991	0.9
3	0.45	0.9
3	0.6525	0.9
3	0.9845	0.9
3	0.8585	0.9
3	0.6295	0.9
3	0.953	0.9
3	0.976	0.9
3	0.8565	0.9
3	0.7225	0.9
3	0.951	0.9
3	0.9645	0.9
3	0.931	0.9
3	0.952	0.9
3	0.947	0.9
3	0.8875	0.9
3	0.923	0.9
3	0.938	0.9
3	0.656	0.9
3	0.747	0.9
3	0.6825	0.9
3	0.8505	0.9
3	0.6205	0.9
3	0.928	0.9
3	0.372	0.9
3	0.9825	0.9
3	0.9945	0.9
3	0.742	0.9
3	0.9705	0.9
3	0.9905	0.9
3	0.964	0.9
3	0.766	0.9
3	0.6825	0.9
3	0.868	0.9
3	0.9635	0.9
3	0.987	0.9
3	0.915	0.9
3	0.8125	0.9
3	0.828	0.9
3	0.937	0.9
3	0.7835	0.9
3	0.685	0.9
3	0.887	0.9
3	0.902	0.9
3	0.929	0.9
3	0.4525	0.9
3	0.9845	0.9
3	0.649	0.9
3	0.738	0.9
3	0.961	0.9
3	0.938	0.9
3	0.95	0.9
3	0.964	0.9
3	0.885	0.9
3	0.8005	0.9
3	0.81	0.9
3	0.993	0.9
3	0.911	0.9
3	0.713	0.9
3	0.774	0.9
3	0.902	0.9
3	0.965	0.9
3	0.788	0.9
3	0.701	0.9
3	0.98	0.9
3	0.5795	0.9
3	0.945	0.9
3	0.7255	0.9
4	0.504	0.9
4	0.852	0.9
4	0.3355	0.9
4	0.923	0.9
4	0.7105	0.9
4	0.979	0.9
4	0.9065	0.9
4	0.9685	0.9
4	0.8295	0.9
4	0.987	0.9
4	0.882	0.9
4	0.5225	0.9
4	0.772	0.9
4	0.36	0.9
4	0.844	0.9
4	0.6255	0.9
4	0.9115	0.9
4	0.8915	0.9
4	0.614	0.9
4	0.397	0.9
4	0.6225	0.9
4	0.362	0.9
4	0.812	0.9
4	0.518	0.9
4	0.948	0.9
4	0.694	0.9
4	0.739	0.9
4	0.945	0.9
4	0.826	0.9
4	0.89	0.9
4	0.991	0.9
4	0.398	0.9
4	0.7395	0.9
4	0.9365	0.9
4	0.828	0.9
4	0.4555	0.9
4	0.843	0.9
4	0.838	0.9
4	0.8825	0.9
4	0.7235	0.9
4	0.975	0.9
4	0.922	0.9
4	0.972	0.9
4	0.7815	0.9
4	0.8505	0.9
4	0.7705	0.9
4	0.828	0.9
4	0.865	0.9
4	0.625	0.9
4	0.787	0.9
4	0.451	0.9
4	0.5175	0.9
4	0.634	0.9
4	0.822	0.9
4	0.692	0.9
4	0.978	0.9
4	0.9915	0.9
4	0.599	0.9
4	0.9245	0.9
4	0.9805	0.9
4	0.948	0.9
4	0.8465	0.9
4	0.451	0.9
4	0.7505	0.9
4	0.8425	0.9
4	0.963	0.9
4	0.733	0.9
4	0.365	0.9
4	0.387	0.9
4	0.891	0.9
4	0.4065	0.9
4	0.538	0.9
4	0.899	0.9
4	0.766	0.9
4	0.942	0.9
4	0.6365	0.9
4	0.979	0.9
4	0.7885	0.9
4	0.827	0.9
4	0.906	0.9
4	0.7685	0.9
4	0.931	0.9
4	0.964	0.9
4	0.894	0.9
4	0.7765	0.9
4	0.724	0.9
4	0.9945	0.9
4	0.695	0.9
4	0.294	0.9
4	0.59	0.9
4	0.92	0.9
4	0.96	0.9
4	0.5285	0.9
4	0.489	0.9
4	0.9415	0.9
4	0.6005	0.9
4	0.899	0.9
4	0.4075	0.9
5	0.5865	0.9
5	0.8755	0.9
5	0.268	0.9
5	0.874	0.9
5	0.8525	0.9
5	0.9805	0.9
5	0.762	0.9
5	0.9575	0.9
5	0.753	0.9
5	0.983	0.9
5	0.642	0.9
5	0.5105	0.9
5	0.894	0.9
5	0.431	0.9
5	0.547	0.9
5	0.5865	0.9
5	0.935	0.9
5	0.7325	0.9
5	0.753	0.9
5	0.416	0.9
5	0.8145	0.9
5	0.462	0.9
5	0.775	0.9
5	0.54	0.9
5	0.896	0.9
5	0.915	0.9
5	0.206	0.9
5	0.932	0.9
5	0.78	0.9
5	0.8935	0.9
5	0.979	0.9
5	0.382	0.9
5	0.796	0.9
5	0.694	0.9
5	0.537	0.9
5	0.6155	0.9
5	0.634	0.9
5	0.803	0.9
5	0.906	0.9
5	0.906	0.9
5	0.977	0.9
5	0.828	0.9
5	0.974	0.9
5	0.729	0.9
5	0.705	0.9
5	0.6735	0.9
5	0.688	0.9
5	0.7825	0.9
5	0.5455	0.9
5	0.7835	0.9
5	0.4505	0.9
5	0.558	0.9
5	0.7565	0.9
5	0.809	0.9
5	0.916	0.9
5	0.971	0.9
5	0.987	0.9
5	0.6085	0.9
5	0.8115	0.9
5	0.9715	0.9
5	0.933	0.9
5	0.577	0.9
5	0.4505	0.9
5	0.5875	0.9
5	0.7315	0.9
5	0.9025	0.9
5	0.3985	0.9
5	0.682	0.9
5	0.429	0.9
5	0.611	0.9
5	0.5025	0.9
5	0.552	0.9
5	0.964	0.9
5	0.787	0.9
5	0.8085	0.9
5	0.499	0.9
5	0.97	0.9
5	0.4875	0.9
5	0.882	0.9
5	0.8925	0.9
5	0.559	0.9
5	0.9235	0.9
5	0.949	0.9
5	0.5605	0.9
5	0.5895	0.9
5	0.727	0.9
5	0.987	0.9
5	0.707	0.9
5	0.4165	0.9
5	0.627	0.9
5	0.826	0.9
5	0.963	0.9
5	0.35	0.9
5	0.617	0.9
5	0.9185	0.9
5	0.747	0.9
5	0.6785	0.9
5	0.437	0.9
6	0.6635	0.9
6	0.888	0.9
6	0.0935	0.9
6	0.803	0.9
6	0.6805	0.9
6	0.993	0.9
6	0.8595	0.9
6	0.9545	0.9
6	0.852	0.9
6	0.984	0.9
6	0.527	0.9
6	0.4325	0.9
6	0.868	0.9
6	0.4255	0.9
6	0.809	0.9
6	0.6345	0.9
6	0.912	0.9
6	0.535	0.9
6	0.289	0.9
6	0.372	0.9
6	0.7005	0.9
6	0.432	0.9
6	0.838	0.9
6	0.5225	0.9
6	0.877	0.9
6	0.628	0.9
6	0.827	0.9
6	0.97	0.9
6	0.451	0.9
6	0.92	0.9
6	0.99	0.9
6	0.354	0.9
6	0.4605	0.9
6	0.686	0.9
6	0.5675	0.9
6	0.4995	0.9
6	0.5635	0.9
6	0.846	0.9
6	0.783	0.9
6	0.7035	0.9
6	0.816	0.9
6	0.7965	0.9
6	0.727	0.9
6	0.635	0.9
6	0.652	0.9
6	0.7795	0.9
6	0.7525	0.9
6	0.604	0.9
6	0.488	0.9
6	0.9155	0.9
6	0.741	0.9
6	0.6445	0.9
6	0.4675	0.9
6	0.722	0.9
6	0.739	0.9
6	0.9105	0.9
6	0.989	0.9
6	0.592	0.9
6	0.873	0.9
6	0.9435	0.9
6	0.952	0.9
6	0.8255	0.9
6	0.741	0.9
6	0.6445	0.9
6	0.735	0.9
6	0.903	0.9
6	0.373	0.9
6	0.7445	0.9
6	0.338	0.9
6	0.556	0.9
6	0.523	0.9
6	0.584	0.9
6	0.958	0.9
6	0.918	0.9
6	0.8	0.9
6	0.526	0.9
6	0.9415	0.9
6	0.665	0.9
6	0.935	0.9
6	0.9585	0.9
6	0.552	0.9
6	0.956	0.9
6	0.636	0.9
6	0.688	0.9
6	0.7225	0.9
6	0.601	0.9
6	0.913	0.9
6	0.884	0.9
6	0.4475	0.9
6	0.581	0.9
6	0.65	0.9
6	0.947	0.9
6	0.3545	0.9
6	0.5145	0.9
6	0.877	0.9
6	0.5895	0.9
6	0.655	0.9
6	0.4295	0.9
7	0.49	0.9
7	0.888	0.9
7	0.3895	0.9
7	0.795	0.9
7	0.717	0.9
7	0.87	0.9
7	0.95	0.9
7	0.894	0.9
7	0.8365	0.9
7	0.944	0.9
7	0.692	0.9
7	0.393	0.9
7	0.893	0.9
7	0.3325	0.9
7	0.54	0.9
7	0.663	0.9
7	0.72	0.9
7	0.5495	0.9
7	0.303	0.9
7	0.399	0.9
7	0.2245	0.9
7	0.267	0.9
7	0.845	0.9
7	0.4085	0.9
7	0.759	0.9
7	0.819	0.9
7	0.888	0.9
7	0.976	0.9
7	0.687	0.9
7	0.8905	0.9
7	0.972	0.9
7	0.344	0.9
7	0.5095	0.9
7	0.7425	0.9
7	0.56	0.9
7	0.714	0.9
7	0.4275	0.9
7	0.853	0.9
7	0.8155	0.9
7	0.5735	0.9
7	0.796	0.9
7	0.576	0.9
7	0.888	0.9
7	0.5925	0.9
7	0.5895	0.9
7	0.7375	0.9
7	0.876	0.9
7	0.5115	0.9
7	0.4425	0.9
7	0.87	0.9
7	0.3915	0.9
7	0.759	0.9
7	0.8585	0.9
7	0.537	0.9
7	0.561	0.9
7	0.913	0.9
7	0.857	0.9
7	0.536	0.9
7	0.7405	0.9
7	0.8615	0.9
7	0.962	0.9
7	0.35	0.9
7	0.3915	0.9
7	0.648	0.9
7	0.6955	0.9
7	0.891	0.9
7	0.454	0.9
7	0.7795	0.9
7	0.567	0.9
7	0.5775	0.9
7	0.35	0.9
7	0.565	0.9
7	0.816	0.9
7	0.82	0.9
7	0.9475	0.9
7	0.4435	0.9
7	0.927	0.9
7	0.174	0.9
7	0.65	0.9
7	0.9035	0.9
7	0.6095	0.9
7	0.8675	0.9
7	0.635	0.9
7	0.6115	0.9
7	0.736	0.9
7	0.715	0.9
7	0.9295	0.9
7	0.8595	0.9
7	0.276	0.9
7	0.468	0.9
7	0.694	0.9
7	0.952	0.9
7	0.4055	0.9
7	0.5035	0.9
7	0.492	0.9
7	0.542	0.9
7	0.6525	0.9
7	0.372	0.9
8	0.5015	0.9
8	0.5235	0.9
8	0.3155	0.9
8	0.815	0.9
8	0.939	0.9
8	0.867	0.9
8	0.8675	0.9
8	0.7195	0.9
8	0.8055	0.9
8	0.938	0.9
8	0.897	0.9
8	0.401	0.9
8	0.808	0.9
8	0.3175	0.9
8	0.698	0.9
8	0.5645	0.9
8	0.771	0.9
8	0.3195	0.9
8	0.498	0.9
8	0.331	0.9
8	0.42	0.9
8	0.306	0.9
8	0.624	0.9
8	0.435	0.9
8	0.662	0.9
8	0.531	0.9
8	0.521	0.9
8	0.983	0.9
8	0.832	0.9
8	0.8845	0.9
8	0.9615	0.9
8	0.348	0.9
8	0.5655	0.9
8	0.698	0.9
8	0.564	0.9
8	0.7755	0.9
8	0.501	0.9
8	0.691	0.9
8	0.7575	0.9
8	0.5305	0.9
8	0.8265	0.9
8	0.5475	0.9
8	0.953	0.9
8	0.556	0.9
8	0.5455	0.9
8	0.7305	0.9
8	0.798	0.9
8	0.485	0.9
8	0.4915	0.9
8	0.926	0.9
8	0.309	0.9
8	0.4665	0.9
8	0.772	0.9
8	0.645	0.9
8	0.609	0.9
8	0.818	0.9
8	0.8905	0.9
8	0.456	0.9
8	0.739	0.9
8	0.829	0.9
8	0.904	0.9
8	0.3055	0.9
8	0.309	0.9
8	0.4415	0.9
8	0.6455	0.9
8	0.892	0.9
8	0.48	0.9
8	0.7485	0.9
8	0.197	0.9
8	0.699	0.9
8	0.402	0.9
8	0.466	0.9
8	0.705	0.9
8	0.812	0.9
8	0.8725	0.9
8	0.4845	0.9
8	0.6795	0.9
8	0.4295	0.9
8	0.393	0.9
8	0.8975	0.9
8	0.55	0.9
8	0.7475	0.9
8	0.922	0.9
8	0.696	0.9
8	0.5555	0.9
8	0.861	0.9
8	0.95	0.9
8	0.8795	0.9
8	0.219	0.9
8	0.448	0.9
8	0.934	0.9
8	0.662	0.9
8	0.3265	0.9
8	0.56	0.9
8	0.7115	0.9
8	0.471	0.9
8	0.548	0.9
8	0.367	0.9
9	0.372	0.9
9	0.5585	0.9
9	0.1895	0.9
9	0.67	0.9
9	0.8325	0.9
9	0.9495	0.9
9	0.8365	0.9
9	0.726	0.9
9	0.9845	0.9
9	0.93	0.9
9	0.853	0.9
9	0.474	0.9
9	0.877	0.9
9	0.3645	0.9
9	0.4965	0.9
9	0.497	0.9
9	0.688	0.9
9	0.471	0.9
9	0.378	0.9
9	0.397	0.9
9	0.3755	0.9
9	0.804	0.9
9	0.558	0.9
9	0.44	0.9
9	0.598	0.9
9	0.456	0.9
9	0.543	0.9
9	0.921	0.9
9	0.331	0.9
9	0.846	0.9
9	0.9525	0.9
9	0.319	0.9
9	0.474	0.9
9	0.4195	0.9
9	0.344	0.9
9	0.848	0.9
9	0.595	0.9
9	0.598	0.9
9	0.677	0.9
9	0.507	0.9
9	0.796	0.9
9	0.5225	0.9
9	0.955	0.9
9	0.5375	0.9
9	0.5405	0.9
9	0.5395	0.9
9	0.7165	0.9
9	0.497	0.9
9	0.511	0.9
9	0.8205	0.9
9	0.374	0.9
9	0.3535	0.9
9	0.5325	0.9
9	0.492	0.9
9	0.451	0.9
9	0.8035	0.9
9	0.8385	0.9
9	0.421	0.9
9	0.8135	0.9
9	0.791	0.9
9	0.939	0.9
9	0.6805	0.9
9	0.374	0.9
9	0.359	0.9
9	0.532	0.9
9	0.689	0.9
9	0.412	0.9
9	0.5615	0.9
9	0.74	0.9
9	0.57	0.9
9	0.272	0.9
9	0.583	0.9
9	0.77	0.9
9	0.722	0.9
9	0.725	0.9
9	0.5055	0.9
9	0.64	0.9
9	0.4445	0.9
9	0.512	0.9
9	0.8955	0.9
9	0.539	0.9
9	0.619	0.9
9	0.703	0.9
9	0.6645	0.9
9	0.3245	0.9
9	0.593	0.9
9	0.956	0.9
9	0.756	0.9
9	0.4485	0.9
9	0.459	0.9
9	0.889	0.9
9	0.686	0.9
9	0.2735	0.9
9	0.379	0.9
9	0.611	0.9
9	0.4975	0.9
9	0.551	0.9
9	0.389	0.9
10	0.3165	0.9
10	0.6205	0.9
10	0.475	0.9
10	0.745	0.9
10	0.856	0.9
10	0.8815	0.9
10	0.6715	0.9
10	0.8845	0.9
10	0.958	0.9
10	0.9	0.9
10	0.875	0.9
10	0.43	0.9
10	0.805	0.9
10	0.3395	0.9
10	0.7385	0.9
10	0.3095	0.9
10	0.716	0.9
10	0.648	0.9
10	0.496	0.9
10	0.368	0.9
10	0.5675	0.9
10	0.439	0.9
10	0.592	0.9
10	0.417	0.9
10	0.554	0.9
10	0.461	0.9
10	0.412	0.9
10	0.744	0.9
10	0.351	0.9
10	0.8365	0.9
10	0.9245	0.9
10	0.333	0.9
10	0.436	0.9
10	0.475	0.9
10	0.332	0.9
10	0.827	0.9
10	0.3735	0.9
10	0.632	0.9
10	0.589	0.9
10	0.484	0.9
10	0.8045	0.9
10	0.5985	0.9
10	0.96	0.9
10	0.5765	0.9
10	0.5745	0.9
10	0.64	0.9
10	0.767	0.9
10	0.465	0.9
10	0.4825	0.9
10	0.5115	0.9
10	0.3655	0.9
10	0.4085	0.9
10	0.7395	0.9
10	0.564	0.9
10	0.283	0.9
10	0.865	0.9
10	0.738	0.9
10	0.524	0.9
10	0.6725	0.9
10	0.9495	0.9
10	0.912	0.9
10	0.0355	0.9
10	0.3655	0.9
10	0.468	0.9
10	0.5785	0.9
10	0.722	0.9
10	0.589	0.9
10	0.627	0.9
10	0.276	0.9
10	0.4205	0.9
10	0.2865	0.9
10	0.463	0.9
10	0.731	0.9
10	0.473	0.9
10	0.66	0.9
10	0.557	0.9
10	0.661	0.9
10	0.371	0.9
10	0.473	0.9
10	0.5865	0.9
10	0.5315	0.9
10	0.902	0.9
10	0.548	0.9
10	0.5115	0.9
10	0.2925	0.9
10	0.833	0.9
10	0.9265	0.9
10	0.4175	0.9
10	0.337	0.9
10	0.505	0.9
10	0.847	0.9
10	0.683	0.9
10	0.3495	0.9
10	0.381	0.9
10	0.7105	0.9
10	0.3925	0.9
10	0.507	0.9
10	0.3585	0.9
11	0.3505	0.9
11	0.4035	0.9
11	0.334	0.9
11	0.818	0.9
11	0.844	0.9
11	0.6435	0.9
11	0.552	0.9
11	0.838	0.9
11	0.9565	0.9
11	0.847	0.9
11	0.817	0.9
11	0.333	0.9
11	0.735	0.9
11	0.332	0.9
11	0.409	0.9
11	0.284	0.9
11	0.7855	0.9
11	0.728	0.9
11	0.482	0.9
11	0.332	0.9
11	0.32	0.9
11	0.706	0.9
11	0.618	0.9
11	0.2615	0.9
11	0.747	0.9
11	0.448	0.9
11	0.355	0.9
11	0.5375	0.9
11	0.084	0.9
11	0.8225	0.9
11	0.885	0.9
11	0.33	0.9
11	0.4355	0.9
11	0.5885	0.9
11	0.341	0.9
11	0.7405	0.9
11	0.5545	0.9
11	0.63	0.9
11	0.6065	0.9
11	0.425	0.9
11	0.7275	0.9
11	0.676	0.9
11	0.915	0.9
11	0.6665	0.9
11	0.6695	0.9
11	0.6495	0.9
11	0.7355	0.9
11	0.441	0.9
11	0.373	0.9
11	0.5425	0.9
11	0.579	0.9
11	0.34	0.9
11	0.475	0.9
11	0.679	0.9
11	0.342	0.9
11	0.864	0.9
11	0.6865	0.9
11	0.5	0.9
11	0.5975	0.9
11	0.864	0.9
11	0.734	0.9
11	0.7975	0.9
11	0.579	0.9
11	0.2765	0.9
11	0.557	0.9
11	0.932	0.9
11	0.457	0.9
11	0.5905	0.9
11	0.097	0.9
11	0.7965	0.9
11	0.2655	0.9
11	0.501	0.9
11	0.512	0.9
11	0.568	0.9
11	0.62	0.9
11	0.57	0.9
11	0.6635	0.9
11	0.45	0.9
11	0.504	0.9
11	0.777	0.9
11	0.5605	0.9
11	0.471	0.9
11	0.584	0.9
11	0.4705	0.9
11	0.4335	0.9
11	0.77	0.9
11	0.9145	0.9
11	0.505	0.9
11	0.161	0.9
11	0.248	0.9
11	0.661	0.9
11	0.7	0.9
11	0.298	0.9
11	0.3655	0.9
11	0.736	0.9
11	0.3695	0.9
11	0.5485	0.9
11	0.365	0.9
12	0.4815	0.9
12	0.547	0.9
12	0.3405	0.9
12	0.714	0.9
12	0.8095	0.9
12	0.621	0.9
12	0.484	0.9
12	0.734	0.9
12	0.891	0.9
12	0.806	0.9
12	0.745	0.9
12	0.346	0.9
12	0.676	0.9
12	0.2985	0.9
12	0.6475	0.9
12	0.413	0.9
12	0.817	0.9
12	0.6845	0.9
12	0.238	0.9
12	0.432	0.9
12	0.3245	0.9
12	0.295	0.9
12	0.838	0.9
12	0.368	0.9
12	0.866	0.9
12	0.593	0.9
12	0.798	0.9
12	0.5655	0.9
12	0.712	0.9
12	0.7615	0.9
12	0.823	0.9
12	0.295	0.9
12	0.5085	0.9
12	0.476	0.9
12	0.3205	0.9
12	0.5145	0.9
12	0.451	0.9
12	0.851	0.9
12	0.6225	0.9
12	0.414	0.9
12	0.703	0.9
12	0.5795	0.9
12	0.664	0.9
12	0.5125	0.9
12	0.4925	0.9
12	0.382	0.9
12	0.587	0.9
12	0.364	0.9
12	0.411	0.9
12	0.69	0.9
12	0.483	0.9
12	0.4525	0.9
12	0.3745	0.9
12	0.677	0.9
12	0.393	0.9
12	0.8535	0.9
12	0.945	0.9
12	0.4505	0.9
12	0.7445	0.9
12	0.9045	0.9
12	0.64	0.9
12	0.405	0.9
12	0.483	0.9
12	0.4235	0.9
12	0.5645	0.9
12	0.6555	0.9
12	0.2225	0.9
12	0.312	0.9
12	0.146	0.9
12	0.3485	0.9
12	0.2435	0.9
12	0.445	0.9
12	0.693	0.9
12	0.544	0.9
12	0.516	0.9
12	0.5215	0.9
12	0.576	0.9
12	0.2705	0.9
12	0.619	0.9
12	0.6885	0.9
12	0.417	0.9
12	0.695	0.9
12	0.535	0.9
12	0.5165	0.9
12	0.249	0.9
12	0.855	0.9
12	0.9505	0.9
12	0.6005	0.9
12	0.226	0.9
12	0.328	0.9
12	0.669	0.9
12	0.745	0.9
12	0.351	0.9
12	0.3965	0.9
12	0.6685	0.9
12	0.4695	0.9
12	0.399	0.9
12	0.3355	0.9
13	0.3305	0.9
13	0.5055	0.9
13	0.176	0.9
13	0.6	0.9
13	0.6925	0.9
13	0.6205	0.9
13	0.479	0.9
13	0.635	0.9
13	0.7935	0.9
13	0.783	0.9
13	0.676	0.9
13	0.448	0.9
13	0.825	0.9
13	0.3935	0.9
13	0.4295	0.9
13	0.3335	0.9
13	0.596	0.9
13	0.657	0.9
13	0.465	0.9
13	0.327	0.9
13	0.3725	0.9
13	0.503	0.9
13	0.619	0.9
13	0.3115	0.9
13	0.625	0.9
13	0.749	0.9
13	0.565	0.9
13	0.597	0.9
13	0.353	0.9
13	0.781	0.9
13	0.4985	0.9
13	0.283	0.9
13	0.341	0.9
13	0.26	0.9
13	0.34	0.9
13	0.6505	0.9
13	0.509	0.9
13	0.588	0.9
13	0.568	0.9
13	0.499	0.9
13	0.707	0.9
13	0.5715	0.9
13	0.498	0.9
13	0.461	0.9
13	0.525	0.9
13	0.329	0.9
13	0.577	0.9
13	0.405	0.9
13	0.422	0.9
13	0.663	0.9
13	0.413	0.9
13	0.31	0.9
13	0.2905	0.9
13	0.525	0.9
13	0.397	0.9
13	0.7325	0.9
13	0.9205	0.9
13	0.367	0.9
13	0.75	0.9
13	0.7245	0.9
13	0.833	0.9
13	0.1185	0.9
13	0.413	0.9
13	0.345	0.9
13	0.5725	0.9
13	0.6475	0.9
13	0.4605	0.9
13	0.5665	0.9
13	0.261	0.9
13	0.3875	0.9
13	0.3105	0.9
13	0.395	0.9
13	0.523	0.9
13	0.568	0.9
13	0.5015	0.9
13	0.472	0.9
13	0.635	0.9
13	0.3085	0.9
13	0.458	0.9
13	0.782	0.9
13	0.565	0.9
13	0.4505	0.9
13	0.759	0.9
13	0.4015	0.9
13	0.305	0.9
13	0.712	0.9
13	0.938	0.9
13	0.635	0.9
13	0.291	0.9
13	0.243	0.9
13	0.701	0.9
13	0.501	0.9
13	0.2365	0.9
13	0.3705	0.9
13	0.714	0.9
13	0.4215	0.9
13	0.4905	0.9
13	0.298	0.9
14	0.3055	0.9
14	0.5845	0.9
14	0.1075	0.9
14	0.834	0.9
14	0.5735	0.9
14	0.645	0.9
14	0.5145	0.9
14	0.497	0.9
14	0.7475	0.9
14	0.781	0.9
14	0.732	0.9
14	0.4455	0.9
14	0.643	0.9
14	0.278	0.9
14	0.532	0.9
14	0.317	0.9
14	0.5835	0.9
14	0.533	0.9
14	0.168	0.9
14	0.371	0.9
14	0.281	0.9
14	0.122	0.9
14	0.545	0.9
14	0.375	0.9
14	0.501	0.9
14	0.22	0.9
14	0.481	0.9
14	0.4375	0.9
14	0.566	0.9
14	0.506	0.9
14	0.6495	0.9
14	0.274	0.9
14	0.37	0.9
14	0.3255	0.9
14	0.3155	0.9
14	0.6065	0.9
14	0.399	0.9
14	0.53	0.9
14	0.579	0.9
14	0.445	0.9
14	0.8625	0.9
14	0.441	0.9
14	0.712	0.9
14	0.437	0.9
14	0.499	0.9
14	0.436	0.9
14	0.606	0.9
14	0.351	0.9
14	0.4465	0.9
14	0.48	0.9
14	0.411	0.9
14	0.28	0.9
14	0.53	0.9
14	0.514	0.9
14	0.406	0.9
14	0.8065	0.9
14	0.838	0.9
14	0.386	0.9
14	0.7605	0.9
14	0.7975	0.9
14	0.357	0.9
14	0.3125	0.9
14	0.411	0.9
14	0.2975	0.9
14	0.49	0.9
14	0.7525	0.9
14	0.5065	0.9
14	0.4015	0.9
14	0.161	0.9
14	0.328	0.9
14	0.165	0.9
14	0.374	0.9
14	0.517	0.9
14	0.6	0.9
14	0.606	0.9
14	0.4305	0.9
14	0.4875	0.9
14	0.296	0.9
14	0.573	0.9
14	0.626	0.9
14	0.4315	0.9
14	0.354	0.9
14	0.833	0.9
14	0.4815	0.9
14	0.346	0.9
14	0.831	0.9
14	0.938	0.9
14	0.6145	0.9
14	0.3455	0.9
14	0.28	0.9
14	0.735	0.9
14	0.343	0.9
14	0.293	0.9
14	0.3515	0.9
14	0.6615	0.9
14	0.34	0.9
14	0.457	0.9
14	0.3005	0.9
15	0.4705	0.9
15	0.6785	0.9
15	0.2165	0.9
15	0.702	0.9
15	0.4595	0.9
15	0.467	0.9
15	0.4965	0.9
15	0.6785	0.9
15	0.882	0.9
15	0.927	0.9
15	0.741	0.9
15	0.3805	0.9
15	0.645	0.9
15	0.348	0.9
15	0.567	0.9
15	0.372	0.9
15	0.6155	0.9
15	0.6145	0.9
15	0.629	0.9
15	0.283	0.9
15	0.268	0.9
15	0.564	0.9
15	0.551	0.9
15	0.365	0.9
15	0.585	0.9
15	0.341	0.9
15	0.324	0.9
15	0.419	0.9
15	0.556	0.9
15	0.5085	0.9
15	0.011	0.9
15	0.265	0.9
15	0.314	0.9
15	0.3645	0.9
15	0.2545	0.9
15	0.8445	0.9
15	0.3315	0.9
15	0.512	0.9
15	0.5865	0.9
15	0.41	0.9
15	0.63	0.9
15	0.528	0.9
15	0.8	0.9
15	0.4345	0.9
15	0.462	0.9
15	0.332	0.9
15	0.595	0.9
15	0.3065	0.9
15	0.445	0.9
15	0.6675	0.9
15	0.4375	0.9
15	0.469	0.9
15	0.4535	0.9
15	0.518	0.9
15	0.459	0.9
15	0.83	0.9
15	0.7155	0.9
15	0.377	0.9
15	0.7225	0.9
15	0.797	0.9
15	0.737	0.9
15	0.478	0.9
15	0.4375	0.9
15	0.411	0.9
15	0.496	0.9
15	0.563	0.9
15	0.4105	0.9
15	0.5495	0.9
15	0.252	0.9
15	0.337	0.9
15	0.293	0.9
15	0.389	0.9
15	0.45	0.9
15	0.271	0.9
15	0.4785	0.9
15	0.4595	0.9
15	0.5445	0.9
15	0.23	0.9
15	0.552	0.9
15	0.9185	0.9
15	0.5285	0.9
15	0.4415	0.9
15	0.72	0.9
15	0.466	0.9
15	0.0005	0.9
15	0.592	0.9
15	0.954	0.9
15	0.501	0.9
15	0.543	0.9
15	0.273	0.9
15	0.841	0.9
15	0.332	0.9
15	0.2735	0.9
15	0.323	0.9
15	0.7195	0.9
15	0.3605	0.9
15	0.538	0.9
15	0.251	0.9
16	0.3615	0.9
16	0.702	0.9
16	0.3795	0.9
16	0.616	0.9
16	0.357	0.9
16	0.7185	0.9
16	0.781	0.9
16	0.469	0.9
16	0.708	0.9
16	0.722	0.9
16	0.742	0.9
16	0.325	0.9
16	0.839	0.9
16	0.305	0.9
16	0.5245	0.9
16	0.3395	0.9
16	0.7325	0.9
16	0.352	0.9
16	0.169	0.9
16	0.331	0.9
16	0.3825	0.9
16	0.235	0.9
16	0.472	0.9
16	0.3385	0.9
16	0.526	0.9
16	0.389	0.9
16	0.569	0.9
16	0.3995	0.9
16	0.45	0.9
16	0.507	0.9
16	0.7375	0.9
16	0.248	0.9
16	0.3835	0.9
16	0.4235	0.9
16	0.3365	0.9
16	0.6065	0.9
16	0.398	0.9
16	0.464	0.9
16	0.4165	0.9
16	0.394	0.9
16	0.634	0.9
16	0.3795	0.9
16	0.805	0.9
16	0.474	0.9
16	0.4815	0.9
16	0.427	0.9
16	0.592	0.9
16	0.308	0.9
16	0.3745	0.9
16	0.5565	0.9
16	0.49	0.9
16	0.465	0.9
16	0.4165	0.9
16	0.502	0.9
16	0.307	0.9
16	0.8915	0.9
16	0.805	0.9
16	0.32	0.9
16	0.735	0.9
16	0.7805	0.9
16	0.759	0.9
16	0.4225	0.9
16	0.49	0.9
16	0.307	0.9
16	0.414	0.9
16	0.5675	0.9
16	0.537	0.9
16	0.6045	0.9
16	0.29	0.9
16	0.3665	0.9
16	0.3025	0.9
16	0.387	0.9
16	0.457	0.9
16	0.826	0.9
16	0.6865	0.9
16	0.4385	0.9
16	0.567	0.9
16	0.2395	0.9
16	0.498	0.9
16	0.562	0.9
16	0.512	0.9
16	0.3255	0.9
16	0.588	0.9
16	0.362	0.9
16	0.3415	0.9
16	0.553	0.9
16	0.9175	0.9
16	0.469	0.9
16	0.317	0.9
16	0.35	0.9
16	0.495	0.9
16	0.132	0.9
16	0.4145	0.9
16	0.37	0.9
16	0.687	0.9
16	0.3405	0.9
16	0.514	0.9
16	0.2695	0.9
17	0.3365	0.9
17	0.709	0.9
17	0.2245	0.9
17	0.524	0.9
17	0.241	0.9
17	0.688	0.9
17	0.632	0.9
17	0.4905	0.9
17	0.753	0.9
17	0.436	0.9
17	0.542	0.9
17	0.328	0.9
17	0.786	0.9
17	0.2785	0.9
17	0.557	0.9
17	0.247	0.9
17	0.7815	0.9
17	0.3975	0.9
17	0.265	0.9
17	0.271	0.9
17	0.382	0.9
17	0.287	0.9
17	0.477	0.9
17	0.369	0.9
17	0.517	0.9
17	0.412	0.9
17	0.254	0.9
17	0.6935	0.9
17	0.481	0.9
17	0.664	0.9
17	0.622	0.9
17	0.261	0.9
17	0.3865	0.9
17	0.28	0.9
17	0.241	0.9
17	0.732	0.9
17	0.354	0.9
17	0.474	0.9
17	0.4645	0.9
17	0.379	0.9
17	0.551	0.9
17	0.405	0.9
17	0.636	0.9
17	0.371	0.9
17	0.3785	0.9
17	0.379	0.9
17	0.542	0.9
17	0.339	0.9
17	0.367	0.9
17	0.6855	0.9
17	0.3405	0.9
17	0.2145	0.9
17	0.3405	0.9
17	0.463	0.9
17	0.518	0.9
17	0.779	0.9
17	0.7955	0.9
17	0.325	0.9
17	0.7535	0.9
17	0.7875	0.9
17	0.554	0.9
17	0.369	0.9
17	0.3405	0.9
17	0.274	0.9
17	0.4455	0.9
17	0.4995	0.9
17	0.3925	0.9
17	0.6435	0.9
17	0.2	0.9
17	0.2605	0.9
17	0.2545	0.9
17	0.386	0.9
17	0.606	0.9
17	0.847	0.9
17	0.582	0.9
17	0.4625	0.9
17	0.514	0.9
17	0.197	0.9
17	0.507	0.9
17	0.6925	0.9
17	0.604	0.9
17	0.5265	0.9
17	0.765	0.9
17	0.476	0.9
17	0.136	0.9
17	0.508	0.9
17	0.5445	0.9
17	0.5135	0.9
17	0.1095	0.9
17	0.232	0.9
17	0.667	0.9
17	0.647	0.9
17	0.2185	0.9
17	0.331	0.9
17	0.544	0.9
17	0.333	0.9
17	0.5145	0.9
17	0.243	0.9
18	0.374	0.9
18	0.6655	0.9
18	0.323	0.9
18	0.373	0.9
18	0.5505	0.9
18	0.7525	0.9
18	0.5875	0.9
18	0.6645	0.9
18	0.881	0.9
18	0.454	0.9
18	0.443	0.9
18	0.33	0.9
18	0.414	0.9
18	0.3185	0.9
18	0.6815	0.9
18	0.365	0.9
18	0.75	0.9
18	0.2845	0.9
18	0.306	0.9
18	0.263	0.9
18	0.253	0.9
18	0.142	0.9
18	0.437	0.9
18	0.3645	0.9
18	0.516	0.9
18	0.335	0.9
18	0.75	0.9
18	0.488	0.9
18	0.447	0.9
18	0.743	0.9
18	0.6525	0.9
18	0.241	0.9
18	0.352	0.9
18	0.5045	0.9
18	0.139	0.9
18	0.6175	0.9
18	0.286	0.9
18	0.451	0.9
18	0.511	0.9
18	0.3855	0.9
18	0.608	0.9
18	0.327	0.9
18	0.635	0.9
18	0.388	0.9
18	0.416	0.9
18	0.434	0.9
18	0.465	0.9
18	0.328	0.9
18	0.3715	0.9
18	0.2905	0.9
18	0.476	0.9
18	0.4285	0.9
18	0.3775	0.9
18	0.479	0.9
18	0.409	0.9
18	0.568	0.9
18	0.7385	0.9
18	0.331	0.9
18	0.604	0.9
18	0.8625	0.9
18	0.484	0.9
18	0.4865	0.9
18	0.476	0.9
18	0.284	0.9
18	0.431	0.9
18	0.757	0.9
18	0.362	0.9
18	0.435	0.9
18	0.186	0.9
18	0.3185	0.9
18	0.259	0.9
18	0.376	0.9
18	0.619	0.9
18	0.523	0.9
18	0.4875	0.9
18	0.5005	0.9
18	0.493	0.9
18	0.249	0.9
18	0.581	0.9
18	0.5325	0.9
18	0.5635	0.9
18	0.594	0.9
18	0.642	0.9
18	0.3955	0.9
18	0.255	0.9
18	0.345	0.9
18	0.582	0.9
18	0.4715	0.9
18	0.2545	0.9
18	0.268	0.9
18	0.33	0.9
18	0.698	0.9
18	0.349	0.9
18	0.315	0.9
18	0.7245	0.9
18	0.3965	0.9
18	0.547	0.9
18	0.265	0.9
19	0.394	0.9
19	0.475	0.9
19	0.237	0.9
19	0.439	0.9
19	0.3835	0.9
19	0.4705	0.9
19	0.439	0.9
19	0.477	0.9
19	0.678	0.9
19	0.447	0.9
19	0.407	0.9
19	0.374	0.9
19	0.427	0.9
19	0.254	0.9
19	0.418	0.9
19	0.435	0.9
19	0.718	0.9
19	0.2985	0.9
19	0.187	0.9
19	0.294	0.9
19	0.276	0.9
19	0.538	0.9
19	0.455	0.9
19	0.203	0.9
19	0.499	0.9
19	0.297	0.9
19	0.025	0.9
19	0.4035	0.9
19	0.494	0.9
19	0.6345	0.9
19	0.5055	0.9
19	0.224	0.9
19	0.3295	0.9
19	0.236	0.9
19	0.2185	0.9
19	0.504	0.9
19	0.3445	0.9
19	0.442	0.9
19	0.516	0.9
19	0.4145	0.9
19	0.5625	0.9
19	0.3625	0.9
19	0.639	0.9
19	0.359	0.9
19	0.3615	0.9
19	0.411	0.9
19	0.4515	0.9
19	0.2845	0.9
19	0.413	0.9
19	0.3885	0.9
19	0.259	0.9
19	0.435	0.9
19	0.2835	0.9
19	0.422	0.9
19	0.354	0.9
19	0.515	0.9
19	0.6755	0.9
19	0.349	0.9
19	0.5985	0.9
19	0.703	0.9
19	0.312	0.9
19	0.584	0.9
19	0.259	0.9
19	0.2165	0.9
19	0.3985	0.9
19	0.4485	0.9
19	0.39	0.9
19	0.393	0.9
19	0.215	0.9
19	0.2425	0.9
19	0.1965	0.9
19	0.308	0.9
19	0.698	0.9
19	0.41	0.9
19	0.57	0.9
19	0.4735	0.9
19	0.515	0.9
19	0.3035	0.9
19	0.478	0.9
19	0.55	0.9
19	0.4595	0.9
19	0.503	0.9
19	0.659	0.9
19	0.2725	0.9
19	0.406	0.9
19	0.45	0.9
19	0.5635	0.9
19	0.3925	0.9
19	0.2835	0.9
19	0.221	0.9
19	0.364	0.9
19	0.723	0.9
19	0.2565	0.9
19	0.3035	0.9
19	0.631	0.9
19	0.37	0.9
19	0.5135	0.9
19	0.251	0.9
20	0.2955	0.9
20	0.3585	0.9
20	0.1535	0.9
20	0.48	0.9
20	0.5225	0.9
20	0.283	0.9
20	0.498	0.9
20	0.5835	0.9
20	0.6075	0.9
20	0.435	0.9
20	0.364	0.9
20	0.318	0.9
20	0.464	0.9
20	0.2815	0.9
20	0.4715	0.9
20	0.3965	0.9
20	0.6345	0.9
20	0.421	0.9
20	0.303	0.9
20	0.285	0.9
20	0.203	0.9
20	0.205	0.9
20	0.427	0.9
20	0.273	0.9
20	0.3	0.9
20	0.347	0.9
20	0.759	0.9
20	0.3865	0.9
20	0.585	0.9
20	0.593	0.9
20	0.5745	0.9
20	0.232	0.9
20	0.3825	0.9
20	0.3925	0.9
20	0.3055	0.9
20	0.444	0.9
20	0.2735	0.9
20	0.425	0.9
20	0.5075	0.9
[truncated: 23,123 more rows]

## Sheet: Fig3d_FigS11_within_phospho
mode	similarity	group
0	0.993	0.9
0	0.985	0.9
0	0.84	0.9
0	0.901	0.9
0	0.971	0.9
0	0.995	0.9
0	0.983	0.9
0	0.8595	0.9
0	0.988	0.9
0	0.992	0.9
0	0.992	0.9
0	0.952	0.9
0	0.765	0.9
0	0.984	0.9
0	0.949	0.9
0	0.984	0.9
0	0.966	0.9
0	0.898	0.9
0	0.999	0.9
0	0.979	0.9
0	0.908	0.9
0	0.7615	0.9
0	0.979	0.9
0	0.983	0.9
0	0.992	0.9
0	0.995	0.9
0	0.958	0.9
0	0.984	0.9
0	0.884	0.9
0	0.949	0.9
0	0.9	0.9
0	0.994	0.9
0	0.9445	0.9
0	0.93	0.9
0	0.982	0.9
0	0.969	0.9
0	0.863	0.9
0	0.989	0.9
0	0.91	0.9
0	0.9985	0.9
0	0.995	0.9
0	0.962	0.9
0	0.994	0.9
0	0.996	0.9
0	0.9995	0.9
0	0.764	0.9
0	0.986	0.9
0	0.976	0.9
0	0.9305	0.9
0	0.976	0.9
0	0.999	0.9
0	0.947	0.9
0	0.926	0.9
0	0.9665	0.9
0	0.984	0.9
0	0.996	0.9
0	0.6165	0.9
0	0.996	0.9
0	0.983	0.9
0	0.993	0.9
0	0.9895	0.9
0	0.993	0.9
0	0.821	0.9
0	0.977	0.9
0	0.999	0.9
0	0.998	0.9
0	0.8045	0.9
0	0.958	0.9
0	0.985	0.9
0	0.863	0.9
0	0.989	0.9
0	0.94	0.9
0	0.989	0.9
0	0.9355	0.9
1	0.991	0.9
1	0.977	0.9
1	0.811	0.9
1	0.9	0.9
1	0.894	0.9
1	0.994	0.9
1	0.98	0.9
1	0.853	0.9
1	0.988	0.9
1	0.979	0.9
1	0.992	0.9
1	0.94	0.9
1	0.433	0.9
1	0.959	0.9
1	0.948	0.9
1	0.989	0.9
1	0.965	0.9
1	0.448	0.9
1	0.967	0.9
1	0.976	0.9
1	0.913	0.9
1	0.6665	0.9
1	0.944	0.9
1	0.982	0.9
1	0.98	0.9
1	0.992	0.9
1	0.955	0.9
1	0.853	0.9
1	0.878	0.9
1	0.947	0.9
1	0.892	0.9
1	0.9845	0.9
1	0.946	0.9
1	0.938	0.9
1	0.979	0.9
1	0.926	0.9
1	0.858	0.9
1	0.97	0.9
1	0.901	0.9
1	0.9945	0.9
1	0.9885	0.9
1	0.94	0.9
1	0.994	0.9
1	0.993	0.9
1	0.9965	0.9
1	0.794	0.9
1	0.987	0.9
1	0.976	0.9
1	0.93	0.9
1	0.959	0.9
1	0.999	0.9
1	0.889	0.9
1	0.9235	0.9
1	0.959	0.9
1	0.9675	0.9
1	0.777	0.9
1	0.702	0.9
1	0.993	0.9
1	0.954	0.9
1	0.993	0.9
1	0.9865	0.9
1	0.831	0.9
1	0.8155	0.9
1	0.962	0.9
1	0.997	0.9
1	0.998	0.9
1	0.5935	0.9
1	0.945	0.9
1	0.984	0.9
1	0.852	0.9
1	0.981	0.9
1	0.875	0.9
1	0.986	0.9
1	0.7615	0.9
2	0.9835	0.9
2	0.983	0.9
2	0.829	0.9
2	0.983	0.9
2	0.903	0.9
2	0.986	0.9
2	0.966	0.9
2	0.843	0.9
2	0.985	0.9
2	0.723	0.9
2	0.98	0.9
2	0.945	0.9
2	0.474	0.9
2	0.903	0.9
2	0.98	0.9
2	0.985	0.9
2	0.984	0.9
2	0.412	0.9
2	0.965	0.9
2	0.9885	0.9
2	0.974	0.9
2	0.425	0.9
2	0.791	0.9
2	0.979	0.9
2	0.946	0.9
2	0.99	0.9
2	0.985	0.9
2	0.894	0.9
2	0.939	0.9
2	0.972	0.9
2	0.976	0.9
2	0.937	0.9
2	0.977	0.9
2	0.9745	0.9
2	0.953	0.9
2	0.926	0.9
2	0.917	0.9
2	0.756	0.9
2	0.677	0.9
2	0.994	0.9
2	0.9785	0.9
2	0.978	0.9
2	0.998	0.9
2	0.9825	0.9
2	0.9965	0.9
2	0.73	0.9
2	0.932	0.9
2	0.991	0.9
2	0.966	0.9
2	0.953	0.9
2	0.9895	0.9
2	0.936	0.9
2	0.941	0.9
2	0.9865	0.9
2	0.982	0.9
2	0.787	0.9
2	0.7215	0.9
2	0.993	0.9
2	0.962	0.9
2	0.995	0.9
2	0.9935	0.9
2	0.608	0.9
2	0.9835	0.9
2	0.798	0.9
2	0.996	0.9
2	1	0.9
2	0.719	0.9
2	0.966	0.9
2	0.996	0.9
2	0.897	0.9
2	0.969	0.9
2	0.885	0.9
2	0.991	0.9
2	0.788	0.9
3	0.957	0.9
3	0.974	0.9
3	0.585	0.9
3	0.992	0.9
3	0.993	0.9
3	0.977	0.9
3	0.885	0.9
3	0.673	0.9
3	0.718	0.9
3	0.598	0.9
3	0.966	0.9
3	0.972	0.9
3	0.853	0.9
3	0.925	0.9
3	0.973	0.9
3	0.908	0.9
3	0.972	0.9
3	0.443	0.9
3	0.998	0.9
3	0.967	0.9
3	0.981	0.9
3	0.422	0.9
3	0.804	0.9
3	0.986	0.9
3	0.435	0.9
3	0.967	0.9
3	0.98	0.9
3	0.838	0.9
3	0.616	0.9
3	0.965	0.9
3	0.966	0.9
3	0.9445	0.9
3	0.964	0.9
3	0.9505	0.9
3	0.898	0.9
3	0.921	0.9
3	0.739	0.9
3	0.722	0.9
3	0.043	0.9
3	0.993	0.9
3	0.995	0.9
3	0.833	0.9
3	0.977	0.9
3	0.99	0.9
3	0.9965	0.9
3	0.9525	0.9
3	0.908	0.9
3	0.983	0.9
3	0.949	0.9
3	0.874	0.9
3	0.9815	0.9
3	0.73	0.9
3	0.6605	0.9
3	0.7135	0.9
3	0.986	0.9
3	0.959	0.9
3	0.4705	0.9
3	0.98	0.9
3	0.948	0.9
3	0.946	0.9
3	0.9835	0.9
3	0.87	0.9
3	0.966	0.9
3	0.843	0.9
3	0.641	0.9
3	0.999	0.9
3	0.4675	0.9
3	0.908	0.9
3	0.993	0.9
3	0.285	0.9
3	0.925	0.9
3	0.899	0.9
3	0.938	0.9
3	0.7415	0.9
4	0.877	0.9
4	0.978	0.9
4	0.574	0.9
4	0.97	0.9
4	0.982	0.9
4	0.976	0.9
4	0.543	0.9
4	0.7125	0.9
4	0.751	0.9
4	0.893	0.9
4	0.496	0.9
4	0.909	0.9
4	0.816	0.9
4	0.968	0.9
4	0.817	0.9
4	0.949	0.9
4	0.906	0.9
4	0.149	0.9
4	0.993	0.9
4	0.916	0.9
4	0.978	0.9
4	0.3705	0.9
4	0.96	0.9
4	0.954	0.9
4	0.378	0.9
4	0.906	0.9
4	0.856	0.9
4	0.907	0.9
4	0.547	0.9
4	0.981	0.9
4	0.918	0.9
4	0.9775	0.9
4	0.8545	0.9
4	0.878	0.9
4	0.819	0.9
4	0.824	0.9
4	0.632	0.9
4	0.688	0.9
4	0.403	0.9
4	0.995	0.9
4	0.98	0.9
4	0.643	0.9
4	0.976	0.9
4	0.9825	0.9
4	0.9975	0.9
4	0.785	0.9
4	0.786	0.9
4	0.939	0.9
4	0.847	0.9
4	0.494	0.9
4	0.974	0.9
4	0.714	0.9
4	0.534	0.9
4	0.739	0.9
4	0.966	0.9
4	0.971	0.9
4	0.6405	0.9
4	0.981	0.9
4	0.887	0.9
4	0.898	0.9
4	0.9595	0.9
4	0.966	0.9
4	0.968	0.9
4	0.909	0.9
4	0.637	0.9
4	0.999	0.9
4	0.4905	0.9
4	0.924	0.9
4	0.991	0.9
4	0.397	0.9
4	0.795	0.9
4	0.967	0.9
4	0.892	0.9
4	0.4475	0.9
5	0.9705	0.9
5	0.982	0.9
5	0.715	0.9
5	0.969	0.9
5	0.969	0.9
5	0.967	0.9
5	0.358	0.9
5	0.609	0.9
5	0.829	0.9
5	0.965	0.9
5	0.463	0.9
5	0.925	0.9
5	0.453	0.9
5	0.948	0.9
5	0.792	0.9
5	0.894	0.9
5	0.817	0.9
5	0.271	0.9
5	0.993	0.9
5	0.928	0.9
5	0.972	0.9
5	0.3875	0.9
5	0.953	0.9
5	0.879	0.9
5	0.659	0.9
5	0.674	0.9
5	0.823	0.9
5	0.82	0.9
5	0.927	0.9
5	0.981	0.9
5	0.8165	0.9
5	0.9155	0.9
5	0.7795	0.9
5	0.6505	0.9
5	0.673	0.9
5	0.699	0.9
5	0.553	0.9
5	0.625	0.9
5	0.031	0.9
5	0.9935	0.9
5	0.977	0.9
5	0.672	0.9
5	0.973	0.9
5	0.978	0.9
5	0.9975	0.9
5	0.723	0.9
5	0.761	0.9
5	0.872	0.9
5	0.7385	0.9
5	0.463	0.9
5	0.941	0.9
5	0.587	0.9
5	0.572	0.9
5	0.8975	0.9
5	0.9745	0.9
5	0.841	0.9
5	0.555	0.9
5	0.973	0.9
5	0.824	0.9
5	0.884	0.9
5	0.9235	0.9
5	0.916	0.9
5	0.97	0.9
5	0.362	0.9
5	0.952	0.9
5	0.999	0.9
5	0.5135	0.9
5	0.845	0.9
5	0.984	0.9
5	0.315	0.9
5	0.855	0.9
5	0.908	0.9
5	0.585	0.9
5	0.4625	0.9
6	0.6815	0.9
6	0.978	0.9
6	0.382	0.9
6	0.987	0.9
6	0.991	0.9
6	0.962	0.9
6	0.587	0.9
6	0.5595	0.9
6	0.804	0.9
6	0.893	0.9
6	0.685	0.9
6	0.846	0.9
6	0.503	0.9
6	0.634	0.9
6	0.828	0.9
6	0.549	0.9
6	0.819	0.9
6	0.116	0.9
6	0.995	0.9
6	0.927	0.9
6	0.987	0.9
6	0.3325	0.9
6	0.875	0.9
6	0.886	0.9
6	0.649	0.9
6	0.559	0.9
6	0.851	0.9
6	0.659	0.9
6	0.481	0.9
6	0.869	0.9
6	0.759	0.9
6	0.805	0.9
6	0.6085	0.9
6	0.5425	0.9
6	0.763	0.9
6	0.574	0.9
6	0.503	0.9
6	0.932	0.9
6	0.537	0.9
6	0.982	0.9
6	0.9505	0.9
6	0.653	0.9
6	0.964	0.9
6	0.964	0.9
6	0.997	0.9
6	0.799	0.9
6	0.499	0.9
6	0.885	0.9
6	0.709	0.9
6	0.628	0.9
6	0.9705	0.9
6	0.49	0.9
6	0.661	0.9
6	0.933	0.9
6	0.9855	0.9
6	0.857	0.9
6	0.5505	0.9
6	0.949	0.9
6	0.659	0.9
6	0.956	0.9
6	0.928	0.9
6	0.97	0.9
6	0.957	0.9
6	0.645	0.9
6	0.979	0.9
6	0.982	0.9
6	0.4415	0.9
6	0.716	0.9
6	0.985	0.9
6	0.187	0.9
6	0.765	0.9
6	0.834	0.9
6	0.632	0.9
6	0.564	0.9
7	0.536	0.9
7	0.941	0.9
7	0.688	0.9
7	0.853	0.9
7	0.981	0.9
7	0.941	0.9
7	0.482	0.9
7	0.526	0.9
7	0.586	0.9
7	0.604	0.9
7	0.727	0.9
7	0.795	0.9
7	0.351	0.9
7	0.29	0.9
7	0.851	0.9
7	0.564	0.9
7	0.752	0.9
7	0.221	0.9
7	0.993	0.9
7	0.8665	0.9
7	0.957	0.9
7	0.3675	0.9
7	0.922	0.9
7	0.591	0.9
7	0.659	0.9
7	0.645	0.9
7	0.86	0.9
7	0.823	0.9
7	0.708	0.9
7	0.858	0.9
7	0.696	0.9
7	0.903	0.9
7	0.5195	0.9
7	0.5685	0.9
7	0.888	0.9
7	0.445	0.9
7	0.47	0.9
7	0.907	0.9
7	0.01	0.9
7	0.9765	0.9
7	0.911	0.9
7	0.703	0.9
7	0.651	0.9
7	0.859	0.9
7	0.9975	0.9
7	0.7065	0.9
7	0.438	0.9
7	0.819	0.9
7	0.656	0.9
7	0.82	0.9
7	0.913	0.9
7	0.556	0.9
7	0.5505	0.9
7	0.636	0.9
7	0.84	0.9
7	0.962	0.9
7	0.47	0.9
7	0.931	0.9
7	0.571	0.9
7	0.882	0.9
7	0.79	0.9
7	0.709	0.9
7	0.931	0.9
7	0.524	0.9
7	0.966	0.9
7	0.983	0.9
7	0.464	0.9
7	0.745	0.9
7	0.982	0.9
7	0.291	0.9
7	0.606	0.9
7	0.815	0.9
7	0.592	0.9
7	0.3995	0.9
8	0.771	0.9
8	0.777	0.9
8	0.34	0.9
8	0.849	0.9
8	0.907	0.9
8	0.799	0.9
8	0.552	0.9
8	0.545	0.9
8	0.614	0.9
8	0.617	0.9
8	0.461	0.9
8	0.801	0.9
8	0.003	0.9
8	0.543	0.9
8	0.628	0.9
8	0.971	0.9
8	0.692	0.9
8	0.29	0.9
8	0.995	0.9
8	0.9055	0.9
8	0.937	0.9
8	0.3825	0.9
8	0.863	0.9
8	0.549	0.9
8	0.834	0.9
8	0.638	0.9
8	0.698	0.9
8	0.577	0.9
8	0.376	0.9
8	0.851	0.9
8	0.864	0.9
8	0.948	0.9
8	0.5125	0.9
8	0.5615	0.9
8	0.773	0.9
8	0.452	0.9
8	0.42	0.9
8	0.91	0.9
8	0.36	0.9
8	0.8945	0.9
8	0.925	0.9
8	0.792	0.9
8	0.674	0.9
8	0.894	0.9
8	0.935	0.9
8	0.6135	0.9
8	0.474	0.9
8	0.766	0.9
8	0.5625	0.9
8	0.894	0.9
8	0.922	0.9
8	0.42	0.9
8	0.467	0.9
8	0.5585	0.9
8	0.84	0.9
8	0.893	0.9
8	0.494	0.9
8	0.77	0.9
8	0.519	0.9
8	0.929	0.9
8	0.782	0.9
8	0.311	0.9
8	0.9725	0.9
8	0.523	0.9
8	0.973	0.9
8	0.997	0.9
8	0.4005	0.9
8	0.903	0.9
8	0.919	0.9
8	0.277	0.9
8	0.737	0.9
8	0.666	0.9
8	0.534	0.9
8	0.4275	0.9
9	0.861	0.9
9	0.688	0.9
9	0.317	0.9
9	0.924	0.9
9	0.937	0.9
9	0.831	0.9
9	0.987	0.9
9	0.588	0.9
9	0.738	0.9
9	0.71	0.9
9	0.403	0.9
9	0.665	0.9
9	0.159	0.9
9	0.444	0.9
9	0.581	0.9
9	0.943	0.9
9	0.605	0.9
9	0.586	0.9
9	0.995	0.9
9	0.891	0.9
9	0.935	0.9
9	0.333	0.9
9	0.839	0.9
9	0.479	0.9
9	0.888	0.9
9	0.899	0.9
9	0.628	0.9
9	0.628	0.9
9	0.573	0.9
9	0.861	0.9
9	0.504	0.9
9	0.942	0.9
9	0.6045	0.9
9	0.462	0.9
9	0.683	0.9
9	0.503	0.9
9	0.505	0.9
9	0.6645	0.9
9	0.415	0.9
9	0.876	0.9
9	0.7385	0.9
9	0.577	0.9
9	0.957	0.9
9	0.8405	0.9
9	0.922	0.9
9	0.5885	0.9
9	0.537	0.9
9	0.71	0.9
9	0.558	0.9
9	0.335	0.9
9	0.967	0.9
9	0.458	0.9
9	0.506	0.9
9	0.7525	0.9
9	0.909	0.9
9	0.845	0.9
9	0.5685	0.9
9	0.717	0.9
9	0.536	0.9
9	0.894	0.9
9	0.85	0.9
9	0.498	0.9
9	0.8	0.9
9	0.556	0.9
9	0.968	0.9
9	0.996	0.9
9	0.4015	0.9
9	0.936	0.9
9	0.904	0.9
9	0.291	0.9
9	0.532	0.9
9	0.59	0.9
9	0.751	0.9
9	0.4925	0.9
10	0.915	0.9
10	0.635	0.9
10	0.439	0.9
10	0.777	0.9
10	0.925	0.9
10	0.891	0.9
10	0.894	0.9
10	0.5245	0.9
10	0.759	0.9
10	0.437	0.9
10	0.291	0.9
10	0.705	0.9
10	0.57	0.9
10	0.472	0.9
10	0.594	0.9
10	0.53	0.9
10	0.631	0.9
10	0.185	0.9
10	0.98	0.9
10	0.714	0.9
10	0.961	0.9
10	0.3445	0.9
10	0.601	0.9
10	0.441	0.9
10	0.674	0.9
10	0.696	0.9
10	0.685	0.9
10	0.79	0.9
10	0.386	0.9
10	0.855	0.9
10	0.482	0.9
10	0.949	0.9
10	0.5815	0.9
10	0.684	0.9
10	0.796	0.9
10	0.446	0.9
10	0.458	0.9
10	0.7185	0.9
10	0.305	0.9
10	0.967	0.9
10	0.5865	0.9
10	0.617	0.9
10	0.921	0.9
10	0.956	0.9
10	0.98	0.9
10	0.6745	0.9
10	0.697	0.9
10	0.73	0.9
10	0.566	0.9
10	0.444	0.9
10	0.9235	0.9
10	0.605	0.9
10	0.4645	0.9
10	0.5665	0.9
10	0.758	0.9
10	0.773	0.9
10	0.534	0.9
10	0.606	0.9
10	0.498	0.9
10	0.487	0.9
10	0.9085	0.9
10	0.25	0.9
10	0.7095	0.9
10	0.398	0.9
10	0.808	0.9
10	0.977	0.9
10	0.465	0.9
10	0.829	0.9
10	0.769	0.9
10	0.137	0.9
10	0.572	0.9
10	0.534	0.9
10	0.645	0.9
10	0.555	0.9
11	0.7745	0.9
11	0.51	0.9
11	0.456	0.9
11	0.531	0.9
11	0.868	0.9
11	0.76	0.9
11	0.937	0.9
11	0.448	0.9
11	0.717	0.9
11	0.717	0.9
11	0.326	0.9
11	0.72	0.9
11	0.758	0.9
11	0.588	0.9
11	0.618	0.9
11	0.605	0.9
11	0.694	0.9
11	0.267	0.9
11	0.77	0.9
11	0.733	0.9
11	0.945	0.9
11	0.343	0.9
11	0.518	0.9
11	0.545	0.9
11	0.637	0.9
11	0.722	0.9
11	0.675	0.9
11	0.541	0.9
11	0.214	0.9
11	0.819	0.9
11	0.524	0.9
11	0.87	0.9
11	0.8035	0.9
11	0.6475	0.9
11	0.779	0.9
11	0.391	0.9
11	0.396	0.9
11	0.793	0.9
11	0.725	0.9
11	0.9495	0.9
11	0.776	0.9
11	0.58	0.9
11	0.919	0.9
11	0.902	0.9
11	0.9875	0.9
11	0.7355	0.9
11	0.39	0.9
11	0.822	0.9
11	0.6855	0.9
11	0.379	0.9
11	0.9945	0.9
11	0.519	0.9
11	0.444	0.9
11	0.5795	0.9
11	0.656	0.9
11	0.608	0.9
11	0.5755	0.9
11	0.618	0.9
11	0.497	0.9
11	0.656	0.9
11	0.8805	0.9
11	0.932	0.9
11	0.807	0.9
11	0.335	0.9
11	0.604	0.9
11	0.977	0.9
11	0.2665	0.9
11	0.854	0.9
11	0.787	0.9
11	0.178	0.9
11	0.593	0.9
11	0.319	0.9
11	0.887	0.9
11	0.524	0.9
12	0.846	0.9
12	0.596	0.9
12	0.242	0.9
12	0.582	0.9
12	0.666	0.9
12	0.701	0.9
12	0.806	0.9
12	0.497	0.9
12	0.674	0.9
12	0.614	0.9
12	0.301	0.9
12	0.792	0.9
12	0.373	0.9
12	0.442	0.9
12	0.815	0.9
12	0.887	0.9
12	0.7	0.9
12	0.353	0.9
12	0.894	0.9
12	0.6745	0.9
12	0.787	0.9
12	0.275	0.9
12	0.893	0.9
12	0.527	0.9
12	0.615	0.9
12	0.653	0.9
12	0.868	0.9
12	0.351	0.9
12	0.178	0.9
12	0.726	0.9
12	0.4765	0.9
12	0.5885	0.9
12	0.6285	0.9
12	0.588	0.9
12	0.581	0.9
12	0.363	0.9
12	0.417	0.9
12	0.826	0.9
12	0.614	0.9
12	0.8205	0.9
12	0.549	0.9
12	0.517	0.9
12	0.959	0.9
12	0.934	0.9
12	0.977	0.9
12	0.742	0.9
12	0.408	0.9
12	0.826	0.9
12	0.5035	0.9
12	0.124	0.9
12	0.9775	0.9
12	0.456	0.9
12	0.408	0.9
12	0.678	0.9
12	0.6965	0.9
12	0.561	0.9
12	0.5305	0.9
12	0.565	0.9
12	0.419	0.9
12	0.788	0.9
12	0.7815	0.9
12	0.744	0.9
12	0.761	0.9
12	0.308	0.9
12	0.952	0.9
12	0.995	0.9
12	0.2445	0.9
12	0.849	0.9
12	0.771	0.9
12	0.163	0.9
12	0.701	0.9
12	0.709	0.9
12	0.619	0.9
12	0.441	0.9
13	0.6585	0.9
13	0.793	0.9
13	0.371	0.9
13	0.909	0.9
13	0.797	0.9
13	0.564	0.9
13	0.518	0.9
13	0.455	0.9
13	0.79	0.9
13	0.338	0.9
13	0.357	0.9
13	0.553	0.9
13	0.132	0.9
13	0.093	0.9
13	0.666	0.9
13	0.481	0.9
13	0.592	0.9
13	0.13	0.9
13	0.882	0.9
13	0.745	0.9
13	0.517	0.9
13	0.294	0.9
13	0.907	0.9
13	0.564	0.9
13	0.495	0.9
13	0.654	0.9
13	0.611	0.9
13	0.423	0.9
13	0.385	0.9
13	0.746	0.9
13	0.554	0.9
13	0.499	0.9
13	0.43	0.9
13	0.549	0.9
13	0.569	0.9
13	0.4	0.9
13	0.477	0.9
13	0.7935	0.9
13	0.504	0.9
13	0.9015	0.9
13	0.7985	0.9
13	0.464	0.9
13	0.895	0.9
13	0.743	0.9
13	0.833	0.9
13	0.5185	0.9
13	0.496	0.9
13	0.619	0.9
13	0.5095	0.9
13	0.578	0.9
13	0.904	0.9
13	0.544	0.9
13	0.4065	0.9
13	0.6005	0.9
13	0.7135	0.9
13	0.638	0.9
13	0.478	0.9
13	0.594	0.9
13	0.45	0.9
13	0.612	0.9
13	0.8035	0.9
13	0.949	0.9
13	0.768	0.9
13	0.203	0.9
13	0.667	0.9
13	0.995	0.9
13	0.2055	0.9
13	0.747	0.9
13	0.609	0.9
13	0.294	0.9
13	0.402	0.9
13	0.272	0.9
13	0.695	0.9
13	0.27	0.9
14	0.693	0.9
14	0.822	0.9
14	0.469	0.9
14	0.946	0.9
14	0.449	0.9
14	0.574	0.9
14	0.509	0.9
14	0.4845	0.9
14	0.686	0.9
14	0.22	0.9
14	0.371	0.9
14	0.589	0.9
14	0.441	0.9
14	0.226	0.9
14	0.555	0.9
14	0.94	0.9
14	0.537	0.9
14	0.149	0.9
14	0.958	0.9
14	0.684	0.9
14	0.719	0.9
14	0.2765	0.9
14	0.737	0.9
14	0.586	0.9
14	0.509	0.9
14	0.376	0.9
14	0.51	0.9
14	0.417	0.9
14	0.502	0.9
14	0.915	0.9
14	0.5665	0.9
14	0.58	0.9
14	0.509	0.9
14	0.6415	0.9
14	0.583	0.9
14	0.331	0.9
14	0.469	0.9
14	0.803	0.9
14	0.35	0.9
14	0.8275	0.9
14	0.7345	0.9
14	0.523	0.9
14	0.845	0.9
14	0.808	0.9
14	0.792	0.9
14	0.3475	0.9
14	0.577	0.9
14	0.591	0.9
14	0.4745	0.9
14	0.227	0.9
14	0.9055	0.9
14	0.351	0.9
14	0.448	0.9
14	0.4085	0.9
14	0.7455	0.9
14	0.657	0.9
14	0.434	0.9
14	0.519	0.9
14	0.39	0.9
14	0.611	0.9
14	0.447	0.9
14	0.72	0.9
14	0.7805	0.9
14	0.369	0.9
14	0.641	0.9
14	0.991	0.9
14	0.2355	0.9
14	0.718	0.9
14	0.456	0.9
14	0.291	0.9
14	0.531	0.9
14	0.167	0.9
14	0.548	0.9
14	0.295	0.9
15	0.793	0.9
15	0.466	0.9
15	0.471	0.9
15	0.893	0.9
15	0.494	0.9
15	0.532	0.9
15	0.821	0.9
15	0.46	0.9
15	0.632	0.9
15	0.817	0.9
15	0.2	0.9
15	0.645	0.9
15	0.215	0.9
15	0.664	0.9
15	0.606	0.9
15	0.598	0.9
15	0.583	0.9
15	0.301	0.9
15	0.865	0.9
15	0.661	0.9
15	0.781	0.9
15	0.269	0.9
15	0.499	0.9
15	0.008	0.9
15	0.898	0.9
15	0.406	0.9
15	0.531	0.9
15	0.421	0.9
15	0.523	0.9
15	0.758	0.9
15	0.6845	0.9
15	0.818	0.9
15	0.467	0.9
15	0.7045	0.9
15	0.564	0.9
15	0.293	0.9
15	0.398	0.9
15	0.828	0.9
15	0.455	0.9
15	0.948	0.9
15	0.6855	0.9
15	0.48	0.9
15	0.811	0.9
15	0.7405	0.9
15	0.8665	0.9
15	0.54	0.9
15	0.729	0.9
15	0.68	0.9
15	0.475	0.9
15	0.563	0.9
15	0.947	0.9
15	0.281	0.9
15	0.454	0.9
15	0.5145	0.9
15	0.939	0.9
15	0.536	0.9
15	0.4275	0.9
15	0.509	0.9
15	0.333	0.9
15	0.932	0.9
15	0.543	0.9
15	0.684	0.9
15	0.8525	0.9
15	0.293	0.9
15	0.864	0.9
15	0.991	0.9
15	0.1785	0.9
15	0.677	0.9
15	0.509	0.9
15	0.383	0.9
15	0.69	0.9
15	0.578	0.9
15	0.195	0.9
15	0.336	0.9
16	0.7565	0.9
16	0.52	0.9
16	0.305	0.9
16	0.529	0.9
16	0.911	0.9
16	0.439	0.9
16	0.629	0.9
16	0.424	0.9
16	0.797	0.9
16	0.418	0.9
16	0.322	0.9
16	0.747	0.9
16	0.446	0.9
16	0.227	0.9
16	0.522	0.9
16	0.802	0.9
16	0.445	0.9
16	0.378	0.9
16	0.903	0.9
16	0.6795	0.9
16	0.691	0.9
16	0.228	0.9
16	0.692	0.9
16	0.37	0.9
16	0.64	0.9
16	0.44	0.9
16	0.454	0.9
16	0.534	0.9
16	0.342	0.9
16	0.697	0.9
16	0.5625	0.9
16	0.759	0.9
16	0.5395	0.9
16	0.5625	0.9
16	0.564	0.9
16	0.267	0.9
16	0.351	0.9
16	0.71	0.9
16	0.544	0.9
16	0.9255	0.9
16	0.5955	0.9
16	0.386	0.9
16	0.886	0.9
16	0.779	0.9
16	0.9585	0.9
16	0.6265	0.9
16	0.375	0.9
16	0.507	0.9
16	0.484	0.9
16	0.674	0.9
16	0.963	0.9
16	0.461	0.9
16	0.4055	0.9
16	0.592	0.9
16	0.8025	0.9
16	0.727	0.9
16	0.4915	0.9
16	0.528	0.9
16	0.344	0.9
16	0.575	0.9
16	0.869	0.9
16	0.327	0.9
16	0.9065	0.9
16	0.187	0.9
16	0.814	0.9
16	0.965	0.9
16	0.349	0.9
16	0.789	0.9
16	0.84	0.9
16	0.109	0.9
16	0.611	0.9
16	0.342	0.9
16	0.515	0.9
16	0.2705	0.9
17	0.6545	0.9
17	0.587	0.9
17	0.217	0.9
17	0.561	0.9
17	0.929	0.9
17	0.539	0.9
17	0.719	0.9
17	0.4065	0.9
17	0.538	0.9
17	0.515	0.9
17	0.1	0.9
17	0.799	0.9
17	0.396	0.9
17	0.363	0.9
17	0.521	0.9
17	0.689	0.9
17	0.505	0.9
17	0.132	0.9
17	0.855	0.9
17	0.6795	0.9
17	0.906	0.9
17	0.2785	0.9
17	0.528	0.9
17	0.786	0.9
17	0.795	0.9
17	0.559	0.9
17	0.485	0.9
17	0.278	0.9
17	0.5	0.9
17	0.653	0.9
17	0.317	0.9
17	0.7095	0.9
17	0.5495	0.9
17	0.4425	0.9
17	0.534	0.9
17	0.348	0.9
17	0.349	0.9
17	0.496	0.9
17	0.596	0.9
17	0.859	0.9
17	0.6315	0.9
17	0.379	0.9
17	0.908	0.9
17	0.87	0.9
17	0.8495	0.9
17	0.3735	0.9
17	0.072	0.9
17	0.583	0.9
17	0.378	0.9
17	0.291	0.9
17	0.8425	0.9
17	0.144	0.9
17	0.4295	0.9
17	0.772	0.9
17	0.824	0.9
17	0.609	0.9
17	0.3915	0.9
17	0.331	0.9
17	0.367	0.9
17	0.631	0.9
17	0.9015	0.9
17	0.771	0.9
17	0.7685	0.9
17	0.377	0.9
17	0.716	0.9
17	0.489	0.9
17	0.2295	0.9
17	0.504	0.9
17	0.684	0.9
17	0.259	0.9
17	0.383	0.9
17	0.196	0.9
17	0.781	0.9
17	0.2535	0.9
18	0.433	0.9
18	0.52	0.9
18	0.318	0.9
18	0.767	0.9
18	0.754	0.9
18	0.439	0.9
18	0.799	0.9
18	0.416	0.9
18	0.42	0.9
18	0.753	0.9
18	0.379	0.9
18	0.789	0.9
18	0.27	0.9
18	0.558	0.9
18	0.391	0.9
18	0.502	0.9
18	0.435	0.9
18	0.116	0.9
18	0.909	0.9
18	0.6665	0.9
18	0.71	0.9
18	0.25	0.9
18	0.859	0.9
18	0.648	0.9
18	0.649	0.9
18	0.328	0.9
18	0.473	0.9
18	0.617	0.9
18	0.499	0.9
18	0.609	0.9
18	0.367	0.9
18	0.7125	0.9
18	0.4455	0.9
18	0.4435	0.9
18	0.459	0.9
18	0.29	0.9
18	0.358	0.9
18	0.541	0.9
18	0.713	0.9
18	0.7025	0.9
18	0.664	0.9
18	0.406	0.9
18	0.962	0.9
18	0.882	0.9
18	0.79	0.9
18	0.404	0.9
18	0.462	0.9
18	0.463	0.9
18	0.3965	0.9
18	0.587	0.9
18	0.8775	0.9
18	0.268	0.9
18	0.3865	0.9
18	0.6185	0.9
18	0.702	0.9
18	0.607	0.9
18	0.478	0.9
18	0.414	0.9
18	0.355	0.9
18	0.464	0.9
18	0.6525	0.9
18	0.428	0.9
18	0.796	0.9
18	0.392	0.9
18	0.856	0.9
18	0.814	0.9
18	0.158	0.9
18	0.474	0.9
18	0.834	0.9
18	0.169	0.9
18	0.456	0.9
18	0.39	0.9
18	0.663	0.9
18	0.2905	0.9
19	0.417	0.9
19	0.489	0.9
19	0.364	0.9
19	0.573	0.9
19	0.766	0.9
19	0.49	0.9
19	0.32	0.9
19	0.4175	0.9
19	0.525	0.9
19	0.297	0.9
19	0.29	0.9
19	0.807	0.9
19	0.407	0.9
19	0.354	0.9
19	0.524	0.9
19	0.479	0.9
19	0.423	0.9
19	0.254	0.9
19	0.822	0.9
19	0.8425	0.9
19	0.709	0.9
19	0.224	0.9
19	0.544	0.9
19	0.472	0.9
19	0.405	0.9
19	0.73	0.9
19	0.43	0.9
19	0.802	0.9
19	0.455	0.9
19	0.657	0.9
19	0.267	0.9
19	0.646	0.9
19	0.436	0.9
19	0.425	0.9
19	0.436	0.9
19	0.251	0.9
19	0.38	0.9
19	0.5645	0.9
19	0.152	0.9
19	0.511	0.9
19	0.6715	0.9
19	0.4	0.9
19	0.88	0.9
19	0.6785	0.9
19	0.7485	0.9
19	0.2765	0.9
19	0.436	0.9
19	0.462	0.9
19	0.372	0.9
19	0.271	0.9
19	0.694	0.9
19	0.269	0.9
19	0.3575	0.9
19	0.4105	0.9
19	0.6465	0.9
19	0.543	0.9
19	0.4455	0.9
19	0.463	0.9
19	0.298	0.9
19	0.51	0.9
19	0.784	0.9
19	0.9	0.9
19	0.8465	0.9
19	0.246	0.9
19	0.925	0.9
19	0.426	0.9
19	0.1885	0.9
19	0.499	0.9
19	0.71	0.9
19	0.143	0.9
19	0.462	0.9
19	0.338	0.9
19	0.524	0.9
19	0.3015	0.9
20	0.605	0.9
20	0.454	0.9
20	0.212	0.9
20	0.305	0.9
20	0.908	0.9
20	0.556	0.9
20	0.557	0.9
20	0.397	0.9
20	0.46	0.9
20	0.435	0.9
20	0.648	0.9
20	0.607	0.9
20	0.38	0.9
20	0.299	0.9
20	0.464	0.9
20	0.479	0.9
20	0.406	0.9
20	0.26	0.9
20	0.796	0.9
20	0.8145	0.9
20	0.729	0.9
20	0.2295	0.9
20	0.434	0.9
20	0.205	0.9
20	0.32	0.9
20	0.501	0.9
20	0.454	0.9
20	0.502	0.9
20	0.384	0.9
20	0.683	0.9
20	0.368	0.9
20	0.4895	0.9
20	0.3045	0.9
20	0.43	0.9
20	0.441	0.9
20	0.278	0.9
20	0.341	0.9
20	0.4345	0.9
20	0.283	0.9
20	0.6515	0.9
20	0.5485	0.9
20	0.385	0.9
20	0.725	0.9
20	0.6515	0.9
20	0.593	0.9
20	0.445	0.9
20	0.428	0.9
20	0.457	0.9
20	0.3495	0.9
20	0.266	0.9
20	0.7525	0.9
20	0.105	0.9
20	0.3465	0.9
20	0.734	0.9
20	0.574	0.9
20	0.531	0.9
20	0.426	0.9
20	0.492	0.9
20	0.326	0.9
20	0.671	0.9
20	0.552	0.9
20	0.88	0.9
20	0.626	0.9
20	0.446	0.9
20	0.859	0.9
20	0.735	0.9
20	0.226	0.9
20	0.495	0.9
20	0.922	0.9
20	0.124	0.9
20	0.548	0.9
20	0.367	0.9
20	0.642	0.9
20	0.285	0.9
21	0.333	0.9
21	0.316	0.9
21	0.465	0.9
21	0.679	0.9
21	0.759	0.9
21	0.651	0.9
21	0.925	0.9
21	0.348	0.9
21	0.383	0.9
21	0.454	0.9
21	0.478	0.9
21	0.718	0.9
21	0.267	0.9
21	0.383	0.9
21	0.496	0.9
21	0.273	0.9
21	0.461	0.9
21	0.164	0.9
21	0.814	0.9
21	0.533	0.9
21	0.581	0.9
21	0.22	0.9
21	0.665	0.9
21	0.456	0.9
21	0.4	0.9
21	0.519	0.9
21	0.407	0.9
21	0.669	0.9
21	0.192	0.9
21	0.618	0.9
21	0.422	0.9
21	0.51	0.9
21	0.4335	0.9
21	0.41	0.9
21	0.373	0.9
21	0.286	0.9
21	0.314	0.9
21	0.3805	0.9
21	0.272	0.9
21	0.721	0.9
21	0.557	0.9
21	0.429	0.9
21	0.69	0.9
21	0.6155	0.9
21	0.5985	0.9
21	0.2775	0.9
21	0.284	0.9
21	0.525	0.9
21	0.3965	0.9
21	0.181	0.9
21	0.869	0.9
21	0.166	0.9
21	0.2955	0.9
21	0.498	0.9
21	0.569	0.9
21	0.414	0.9
21	0.507	0.9
21	0.504	0.9
21	0.319	0.9
21	0.686	0.9
21	0.673	0.9
21	0.82	0.9
21	0.43	0.9
21	0.268	0.9
21	0.695	0.9
21	0.96	0.9
21	0.2035	0.9
21	0.441	0.9
21	0.938	0.9
21	0.22	0.9
21	0.281	0.9
21	0.588	0.9
21	0.172	0.9
21	0.231	0.9
22	0.4995	0.9
22	0.646	0.9
22	0.365	0.9
22	0.178	0.9
22	0.493	0.9
22	0.702	0.9
22	0.63	0.9
22	0.356	0.9
22	0.426	0.9
22	0.469	0.9
22	0.317	0.9
22	0.68	0.9
22	0.169	0.9
22	0.592	0.9
22	0.428	0.9
22	0.771	0.9
22	0.46	0.9
22	0.269	0.9
22	0.88	0.9
22	0.4965	0.9
22	0.562	0.9
22	0.219	0.9
22	0.528	0.9
22	0.221	0.9
22	0.494	0.9
22	0.49	0.9
22	0.437	0.9
22	0.506	0.9
22	0.326	0.9
22	0.504	0.9
22	0.4285	0.9
22	0.444	0.9
22	0.3235	0.9
22	0.521	0.9
22	0.409	0.9
22	0.249	0.9
22	0.315	0.9
22	0.5185	0.9
22	0.232	0.9
22	0.722	0.9
22	0.403	0.9
22	0.4	0.9
22	0.889	0.9
22	0.79	0.9
22	0.6395	0.9
22	0.3735	0.9
22	0.315	0.9
22	0.52	0.9
22	0.405	0.9
22	0.336	0.9
22	0.819	0.9
22	0.112	0.9
22	0.2705	0.9
22	0.407	0.9
22	0.5425	0.9
22	0.508	0.9
22	0.482	0.9
22	0.358	0.9
22	0.276	0.9
22	0.47	0.9
22	0.918	0.9
22	0.815	0.9
22	0.467	0.9
22	0.431	0.9
22	0.591	0.9
22	0.936	0.9
22	0.2805	0.9
22	0.507	0.9
22	0.871	0.9
22	0.333	0.9
22	0.395	0.9
22	0.323	0.9
22	0.386	0.9
22	0.2455	0.9
23	0.401	0.9
23	0.6	0.9
23	0.231	0.9
23	0.588	0.9
23	0.587	0.9
23	0.706	0.9
23	0.215	0.9
23	0.359	0.9
23	0.425	0.9
23	0.058	0.9
23	0.028	0.9
23	0.512	0.9
23	0.164	0.9
23	0.505	0.9
23	0.445	0.9
23	0.494	0.9
23	0.398	0.9
23	0.169	0.9
23	0.931	0.9
23	0.4995	0.9
23	0.726	0.9
23	0.193	0.9
23	0.603	0.9
23	0.336	0.9
23	0.579	0.9
23	0.336	0.9
23	0.389	0.9
23	0.519	0.9
23	0.12	0.9
23	0.506	0.9
23	0.382	0.9
23	0.4455	0.9
23	0.405	0.9
23	0.3835	0.9
23	0.399	0.9
23	0.237	0.9
23	0.308	0.9
23	0.3885	0.9
23	0.446	0.9
23	0.677	0.9
23	0.533	0.9
23	0.351	0.9
23	0.797	0.9
23	0.7785	0.9
23	0.771	0.9
23	0.4475	0.9
23	0.178	0.9
23	0.431	0.9
23	0.344	0.9
23	0.342	0.9
23	0.8915	0.9
23	0.184	0.9
23	0.2715	0.9
23	0.486	0.9
23	0.626	0.9
23	0.399	0.9
23	0.445	0.9
23	0.401	0.9
23	0.275	0.9
23	0.602	0.9
23	0.877	0.9
23	0.561	0.9
23	0.702	0.9
23	0.388	0.9
23	0.802	0.9
23	0.868	0.9
23	0.232	0.9
23	0.409	0.9
23	0.578	0.9
23	0.229	0.9
23	0.353	0.9
23	0.058	0.9
23	0.297	0.9
23	0.323	0.9
24	0.4555	0.9
24	0.548	0.9
24	0.231	0.9
24	0.492	0.9
24	0.409	0.9
24	0.593	0.9
24	0.832	0.9
24	0.354	0.9
24	0.489	0.9
24	0.379	0.9
24	0.209	0.9
24	0.571	0.9
24	0.416	0.9
24	0.71	0.9
24	0.392	0.9
24	0.458	0.9
24	0.406	0.9
24	0.248	0.9
24	0.865	0.9
24	0.5145	0.9
24	0.668	0.9
24	0.199	0.9
24	0.493	0.9
24	0.521	0.9
24	0.134	0.9
24	0.375	0.9
24	0.404	0.9
24	0.336	0.9
24	0.282	0.9
24	0.481	0.9
24	0.416	0.9
24	0.4	0.9
24	0.4185	0.9
24	0.414	0.9
24	0.378	0.9
24	0.274	0.9
24	0.293	0.9
24	0.4605	0.9
24	0.053	0.9
24	0.6165	0.9
24	0.294	0.9
24	0.357	0.9
24	0.805	0.9
24	0.5925	0.9
24	0.9545	0.9
24	0.4835	0.9
24	0.157	0.9
24	0.455	0.9
24	0.3645	0.9
24	0.242	0.9
24	0.9185	0.9
24	0.11	0.9
24	0.269	0.9
24	0.603	0.9
24	0.4785	0.9
24	0.505	0.9
24	0.4685	0.9
24	0.438	0.9
24	0.304	0.9
24	0.607	0.9
24	0.6045	0.9
24	0.641	0.9
24	0.6575	0.9
24	0.374	0.9
24	0.749	0.9
24	0.877	0.9
24	0.2505	0.9
24	0.412	0.9
24	0.648	0.9
24	0.072	0.9
24	0.409	0.9
24	0.461	0.9
24	0.255	0.9
24	0.236	0.9
25	0.4795	0.9
25	0.401	0.9
25	0.04	0.9
25	0.687	0.9
25	0.585	0.9
25	0.52	0.9
25	0.915	0.9
25	0.34	0.9
25	0.507	0.9
25	0.421	0.9
25	0.545	0.9
25	0.56	0.9
25	0.187	0.9
25	0.363	0.9
25	0.413	0.9
25	0.464	0.9
25	0.394	0.9
25	0.231	0.9
25	0.947	0.9
25	0.543	0.9
25	0.641	0.9
25	0.2075	0.9
25	0.478	0.9
25	0.432	0.9
25	0.75	0.9
25	0.392	0.9
25	0.391	0.9
25	0.488	0.9
25	0.263	0.9
25	0.533	0.9
25	0.3855	0.9
25	0.426	0.9
25	0.397	0.9
25	0.411	0.9
25	0.389	0.9
25	0.238	0.9
25	0.293	0.9
25	0.4885	0.9
25	0.208	0.9
25	0.6665	0.9
25	0.4765	0.9
25	0.351	0.9
25	0.808	0.9
25	0.6345	0.9
25	0.9825	0.9
25	0.5805	0.9
25	0.282	0.9
25	0.422	0.9
25	0.352	0.9
25	0.291	0.9
25	0.9425	0.9
25	0.135	0.9
25	0.2725	0.9
25	0.4305	0.9
25	0.4735	0.9
25	0.362	0.9
25	0.434	0.9
25	0.401	0.9
25	0.265	0.9
25	0.372	0.9
25	0.785	0.9
25	0.709	0.9
25	0.563	0.9
25	0.352	0.9
25	0.829	0.9
25	0.791	0.9
25	0.179	0.9
25	0.391	0.9
25	0.483	0.9
25	0.253	0.9
25	0.289	0.9
25	0.733	0.9
25	0.289	0.9
25	0.2455	0.9
26	0.3455	0.9
26	0.769	0.9
26	0.251	0.9
26	0.423	0.9
26	0.788	0.9
26	0.531	0.9
26	0.485	0.9
26	0.313	0.9
26	0.422	0.9
26	0.403	0.9
26	0.181	0.9
26	0.528	0.9
26	0.232	0.9
26	0.703	0.9
26	0.366	0.9
26	0.431	0.9
26	0.428	0.9
26	0.332	0.9
26	0.906	0.9
26	0.4965	0.9
26	0.616	0.9
26	0.1985	0.9
26	0.474	0.9
26	0.521	0.9
26	0.664	0.9
26	0.388	0.9
26	0.371	0.9
26	0.68	0.9
26	0.308	0.9
26	0.541	0.9
26	0.392	0.9
26	0.39	0.9
26	0.309	0.9
26	0.2855	0.9
26	0.408	0.9
26	0.212	0.9
26	0.292	0.9
26	0.4815	0.9
26	0.413	0.9
26	0.824	0.9
26	0.503	0.9
26	0.337	0.9
26	0.49	0.9
26	0.56	0.9
26	0.838	0.9
26	0.587	0.9
26	0.204	0.9
26	0.465	0.9
26	0.327	0.9
26	0.2	0.9
26	0.9255	0.9
26	0.172	0.9
26	0.267	0.9
26	0.519	0.9
26	0.456	0.9
26	0.41	0.9
26	0.43	0.9
26	0.53	0.9
26	0.241	0.9
26	0.658	0.9
26	0.6905	0.9
26	0.842	0.9
26	0.403	0.9
26	0.333	0.9
26	0.853	0.9
26	0.745	0.9
26	0.1905	0.9
26	0.438	0.9
26	0.448	0.9
26	0.199	0.9
26	0.27	0.9
26	0.312	0.9
26	0.762	0.9
26	0.2315	0.9
27	0.482	0.9
[truncated: 15,326 more rows]

## Sheet: Fig3d_FigS11_within_nonphospho
mode	similarity	group
0	0.9675	0.9
0	0.973	0.9
0	0.9725	0.9
0	0.989	0.9
0	0.851	0.9
0	0.985	0.9
0	0.999	0.9
0	0.993	0.9
0	0.987	0.9
0	0.985	0.9
0	0.9	0.9
0	0.716	0.9
0	0.992	0.9
0	0.882	0.9
0	0.9605	0.9
0	0.738	0.9
0	0.825	0.9
0	0.527	0.9
0	0.934	0.9
0	0.973	0.9
0	0.986	0.9
0	0.9515	0.9
0	0.997	0.9
0	0.938	0.9
0	0.988	0.9
0	0.708	0.9
0	0.807	0.9
0	0.979	0.9
0	0.981	0.9
0	0.988	0.9
0	0.972	0.9
0	0.952	0.9
0	0.887	0.9
0	0.864	0.9
0	0.969	0.9
0	0.993	0.9
0	0.9205	0.9
0	0.9265	0.9
0	0.952	0.9
0	0.9855	0.9
0	0.992	0.9
0	0.929	0.9
0	0.995	0.9
0	0.764	0.9
0	0.932	0.9
0	0.997	0.9
0	0.985	0.9
0	0.523	0.9
0	0.995	0.9
0	0.999	0.9
0	0.944	0.9
0	0.976	0.9
0	0.993	0.9
0	0.881	0.9
0	0.9115	0.9
0	1	0.9
0	0.99	0.9
0	0.9775	0.9
0	0.991	0.9
0	0.975	0.9
0	0.978	0.9
0	0.9765	0.9
0	0.988	0.9
0	0.693	0.9
0	0.996	0.9
0	0.965	0.9
0	0.9385	0.9
0	0.997	0.9
0	0.942	0.9
0	0.997	0.9
0	0.948	0.9
0	0.9845	0.9
0	0.996	0.9
0	0.994	0.9
0	0.928	0.9
0	0.577	0.9
0	0.979	0.9
0	0.989	0.9
0	0.617	0.9
0	0.983	0.9
0	0.991	0.9
0	0.961	0.9
0	0.942	0.9
0	0.811	0.9
1	0.954	0.9
1	0.915	0.9
1	0.9605	0.9
1	0.966	0.9
1	0.854	0.9
1	0.8485	0.9
1	0.994	0.9
1	0.992	0.9
1	0.982	0.9
1	0.983	0.9
1	0.901	0.9
1	0.623	0.9
1	0.97	0.9
1	0.823	0.9
1	0.937	0.9
1	0.539	0.9
1	0.841	0.9
1	0.479	0.9
1	0.758	0.9
1	0.97	0.9
1	0.988	0.9
1	0.9485	0.9
1	0.884	0.9
1	0.839	0.9
1	0.988	0.9
1	0.615	0.9
1	0.6825	0.9
1	0.948	0.9
1	0.982	0.9
1	0.966	0.9
1	0.969	0.9
1	0.896	0.9
1	0.894	0.9
1	0.8615	0.9
1	0.968	0.9
1	0.984	0.9
1	0.916	0.9
1	0.9215	0.9
1	0.923	0.9
1	0.983	0.9
1	0.977	0.9
1	0.9165	0.9
1	0.995	0.9
1	0.794	0.9
1	0.945	0.9
1	0.992	0.9
1	0.968	0.9
1	0.848	0.9
1	0.896	0.9
1	0.998	0.9
1	0.919	0.9
1	0.969	0.9
1	0.992	0.9
1	0.882	0.9
1	0.9085	0.9
1	1	0.9
1	0.9725	0.9
1	0.975	0.9
1	0.982	0.9
1	0.942	0.9
1	0.967	0.9
1	0.985	0.9
1	0.927	0.9
1	0.5715	0.9
1	0.989	0.9
1	0.907	0.9
1	0.9195	0.9
1	0.998	0.9
1	0.945	0.9
1	0.996	0.9
1	0.948	0.9
1	0.9785	0.9
1	0.953	0.9
1	0.9895	0.9
1	0.928	0.9
1	0.575	0.9
1	0.972	0.9
1	0.988	0.9
1	0.552	0.9
1	0.97	0.9
1	0.977	0.9
1	0.929	0.9
1	0.942	0.9
1	0.574	0.9
2	0.9645	0.9
2	0.9215	0.9
2	0.98	0.9
2	0.866	0.9
2	0.985	0.9
2	0.8235	0.9
2	0.988	0.9
2	0.984	0.9
2	0.987	0.9
2	0.966	0.9
2	0.947	0.9
2	0.498	0.9
2	0.818	0.9
2	0.6445	0.9
2	0.934	0.9
2	0.5305	0.9
2	0.939	0.9
2	0.455	0.9
2	0.63	0.9
2	0.986	0.9
2	0.977	0.9
2	0.984	0.9
2	0.885	0.9
2	0.8875	0.9
2	0.999	0.9
2	0.502	0.9
2	0.5825	0.9
2	0.909	0.9
2	0.981	0.9
2	0.963	0.9
2	0.984	0.9
2	0.938	0.9
2	0.904	0.9
2	0.953	0.9
2	0.986	0.9
2	0.945	0.9
2	0.959	0.9
2	0.9645	0.9
2	0.967	0.9
2	0.971	0.9
2	0.979	0.9
2	0.8625	0.9
2	0.886	0.9
2	0.73	0.9
2	0.979	0.9
2	0.992	0.9
2	0.962	0.9
2	0.239	0.9
2	0.808	0.9
2	0.998	0.9
2	0.973	0.9
2	0.972	0.9
2	0.976	0.9
2	0.91	0.9
2	0.968	0.9
2	1	0.9
2	0.98	0.9
2	0.9825	0.9
2	0.983	0.9
2	0.918	0.9
2	0.966	0.9
2	0.975	0.9
2	0.9375	0.9
2	0.7215	0.9
2	0.992	0.9
2	0.974	0.9
2	0.855	0.9
2	0.9935	0.9
2	0.979	0.9
2	0.9765	0.9
2	0.985	0.9
2	0.9605	0.9
2	0.959	0.9
2	0.996	0.9
2	0.981	0.9
2	0.982	0.9
2	0.974	0.9
2	0.987	0.9
2	0.006	0.9
2	0.971	0.9
2	0.972	0.9
2	0.886	0.9
2	0.978	0.9
2	0.632	0.9
3	0.8775	0.9
3	0.9855	0.9
3	0.965	0.9
3	0.575	0.9
3	0.972	0.9
3	0.953	0.9
3	0.985	0.9
3	0.922	0.9
3	0.968	0.9
3	0.933	0.9
3	0.823	0.9
3	0.465	0.9
3	0.847	0.9
3	0.7035	0.9
3	0.983	0.9
3	0.8205	0.9
3	0.825	0.9
3	0.441	0.9
3	0.654	0.9
3	0.977	0.9
3	0.974	0.9
3	0.769	0.9
3	0.983	0.9
3	0.7265	0.9
3	0.999	0.9
3	0.466	0.9
3	0.679	0.9
3	0.982	0.9
3	0.341	0.9
3	0.972	0.9
3	0.976	0.9
3	0.713	0.9
3	0.712	0.9
3	0.941	0.9
3	0.974	0.9
3	0.939	0.9
3	0.937	0.9
3	0.948	0.9
3	0.756	0.9
3	0.941	0.9
3	0.969	0.9
3	0.8265	0.9
3	0.905	0.9
3	0.9525	0.9
3	0.819	0.9
3	0.971	0.9
3	0.931	0.9
3	0.379	0.9
3	0.964	0.9
3	0.997	0.9
3	0.669	0.9
3	0.955	0.9
3	0.983	0.9
3	0.861	0.9
3	0.9345	0.9
3	1	0.9
3	0.9795	0.9
3	0.9645	0.9
3	0.971	0.9
3	0.901	0.9
3	0.809	0.9
3	0.8995	0.9
3	0.978	0.9
3	0.437	0.9
3	0.983	0.9
3	0.921	0.9
3	0.7965	0.9
3	0.933	0.9
3	0.949	0.9
3	0.971	0.9
3	0.961	0.9
3	0.9615	0.9
3	0.934	0.9
3	0.993	0.9
3	0.902	0.9
3	0.925	0.9
3	0.9205	0.9
3	0.974	0.9
3	0.818	0.9
3	0.95	0.9
3	0.958	0.9
3	0.843	0.9
3	0.944	0.9
3	0.617	0.9
4	0.827	0.9
4	0.9755	0.9
4	0.9465	0.9
4	0.449	0.9
4	0.95	0.9
4	0.9595	0.9
4	0.984	0.9
4	0.8975	0.9
4	0.9635	0.9
4	0.84	0.9
4	0.76	0.9
4	0.433	0.9
4	0.885	0.9
4	0.636	0.9
4	0.9175	0.9
4	0.791	0.9
4	0.521	0.9
4	0.381	0.9
4	0.779	0.9
4	0.8625	0.9
4	0.973	0.9
4	0.6785	0.9
4	0.968	0.9
4	0.7635	0.9
4	0.998	0.9
4	0.437	0.9
4	0.74	0.9
4	0.906	0.9
4	0.515	0.9
4	0.747	0.9
4	0.84	0.9
4	0.764	0.9
4	0.72	0.9
4	0.9695	0.9
4	0.894	0.9
4	0.964	0.9
4	0.8485	0.9
4	0.824	0.9
4	0.606	0.9
4	0.853	0.9
4	0.943	0.9
4	0.8645	0.9
4	0.929	0.9
4	0.785	0.9
4	0.569	0.9
4	0.972	0.9
4	0.754	0.9
4	0.634	0.9
4	0.958	0.9
4	0.995	0.9
4	0.571	0.9
4	0.88	0.9
4	0.976	0.9
4	0.805	0.9
4	0.745	0.9
4	1	0.9
4	0.971	0.9
4	0.947	0.9
4	0.919	0.9
4	0.61	0.9
4	0.6195	0.9
4	0.9095	0.9
4	0.9635	0.9
4	0.6065	0.9
4	0.977	0.9
4	0.939	0.9
4	0.8365	0.9
4	0.8975	0.9
4	0.9085	0.9
4	0.987	0.9
4	0.975	0.9
4	0.9535	0.9
4	0.931	0.9
4	0.988	0.9
4	0.789	0.9
4	0.904	0.9
4	0.881	0.9
4	0.945	0.9
4	0.439	0.9
4	0.931	0.9
4	0.907	0.9
4	0.728	0.9
4	0.888	0.9
4	0.433	0.9
5	0.8015	0.9
5	0.9745	0.9
5	0.808	0.9
5	0.889	0.9
5	0.96	0.9
5	0.845	0.9
5	0.987	0.9
5	0.802	0.9
5	0.9765	0.9
5	0.707	0.9
5	0.619	0.9
5	0.409	0.9
5	0.83	0.9
5	0.5655	0.9
5	0.9435	0.9
5	0.523	0.9
5	0.583	0.9
5	0.377	0.9
5	0.746	0.9
5	0.814	0.9
5	0.919	0.9
5	0.8815	0.9
5	0.932	0.9
5	0.7835	0.9
5	0.997	0.9
5	0.413	0.9
5	0.672	0.9
5	0.691	0.9
5	0.789	0.9
5	0.54	0.9
5	0.789	0.9
5	0.877	0.9
5	0.827	0.9
5	0.98	0.9
5	0.803	0.9
5	0.981	0.9
5	0.731	0.9
5	0.7385	0.9
5	0.622	0.9
5	0.724	0.9
5	0.919	0.9
5	0.86	0.9
5	0.94	0.9
5	0.723	0.9
5	0.628	0.9
5	0.971	0.9
5	0.81	0.9
5	0.863	0.9
5	0.942	0.9
5	0.993	0.9
5	0.593	0.9
5	0.749	0.9
5	0.944	0.9
5	0.739	0.9
5	0.597	0.9
5	1	0.9
5	0.895	0.9
5	0.925	0.9
5	0.692	0.9
5	0.714	0.9
5	0.578	0.9
5	0.974	0.9
5	0.92	0.9
5	0.529	0.9
5	0.959	0.9
5	0.45	0.9
5	0.8825	0.9
5	0.9015	0.9
5	0.733	0.9
5	0.9835	0.9
5	0.978	0.9
5	0.8775	0.9
5	0.919	0.9
5	0.985	0.9
5	0.832	0.9
5	0.61	0.9
5	0.8635	0.9
5	0.963	0.9
5	0.313	0.9
5	0.893	0.9
5	0.872	0.9
5	0.721	0.9
5	0.701	0.9
5	0.439	0.9
6	0.7925	0.9
6	0.9515	0.9
6	0.803	0.9
6	0.687	0.9
6	0.986	0.9
6	0.838	0.9
6	0.985	0.9
6	0.8445	0.9
6	0.983	0.9
6	0.7815	0.9
6	0.562	0.9
6	0.379	0.9
6	0.565	0.9
6	0.3335	0.9
6	0.9265	0.9
6	0.5455	0.9
6	0.358	0.9
6	0.349	0.9
6	0.648	0.9
6	0.85	0.9
6	0.87	0.9
6	0.6335	0.9
6	0.973	0.9
6	0.8405	0.9
6	0.994	0.9
6	0.383	0.9
6	0.3915	0.9
6	0.654	0.9
6	0.562	0.9
6	0.749	0.9
6	0.84	0.9
6	0.823	0.9
6	0.754	0.9
6	0.809	0.9
6	0.806	0.9
6	0.772	0.9
6	0.711	0.9
6	0.7255	0.9
6	0.607	0.9
6	0.795	0.9
6	0.793	0.9
6	0.697	0.9
6	0.943	0.9
6	0.799	0.9
6	0.643	0.9
6	0.823	0.9
6	0.731	0.9
6	0.131	0.9
6	0.823	0.9
6	0.992	0.9
6	0.589	0.9
6	0.735	0.9
6	0.932	0.9
6	0.597	0.9
6	0.562	0.9
6	1	0.9
6	0.8365	0.9
6	0.9045	0.9
6	0.764	0.9
6	0.686	0.9
6	0.577	0.9
6	0.9575	0.9
6	0.926	0.9
6	0.5475	0.9
6	0.9	0.9
6	0.566	0.9
6	0.885	0.9
6	0.964	0.9
6	0.589	0.9
6	0.9805	0.9
6	0.756	0.9
6	0.678	0.9
6	0.816	0.9
6	0.8455	0.9
6	0.894	0.9
6	0.499	0.9
6	0.869	0.9
6	0.974	0.9
6	0.555	0.9
6	0.749	0.9
6	0.761	0.9
6	0.726	0.9
6	0.58	0.9
6	0.431	0.9
7	0.6705	0.9
7	0.965	0.9
7	0.8175	0.9
7	0.729	0.9
7	0.567	0.9
7	0.962	0.9
7	0.972	0.9
7	0.9255	0.9
7	0.8895	0.9
7	0.899	0.9
7	0.468	0.9
7	0.356	0.9
7	0.504	0.9
7	0.5585	0.9
7	0.698	0.9
7	0.3425	0.9
7	0.295	0.9
7	0.353	0.9
7	0.751	0.9
7	0.8595	0.9
7	0.904	0.9
7	0.7705	0.9
7	0.969	0.9
7	0.8415	0.9
7	0.994	0.9
7	0.356	0.9
7	0.5165	0.9
7	0.57	0.9
7	0.342	0.9
7	0.799	0.9
7	0.852	0.9
7	0.856	0.9
7	0.597	0.9
7	0.78	0.9
7	0.758	0.9
7	0.937	0.9
7	0.6235	0.9
7	0.6725	0.9
7	0.59	0.9
7	0.911	0.9
7	0.745	0.9
7	0.68	0.9
7	0.942	0.9
7	0.7065	0.9
7	0.885	0.9
7	0.888	0.9
7	0.58	0.9
7	0.545	0.9
7	0.778	0.9
7	0.885	0.9
7	0.558	0.9
7	0.703	0.9
7	0.868	0.9
7	0.593	0.9
7	0.5155	0.9
7	1	0.9
7	0.921	0.9
7	0.9175	0.9
7	0.838	0.9
7	0.762	0.9
7	0.6125	0.9
7	0.901	0.9
7	0.975	0.9
7	0.4175	0.9
7	0.9	0.9
7	0.699	0.9
7	0.6345	0.9
7	0.895	0.9
7	0.6845	0.9
7	0.981	0.9
7	0.641	0.9
7	0.6505	0.9
7	0.838	0.9
7	0.8625	0.9
7	0.844	0.9
7	0.772	0.9
7	0.749	0.9
7	0.914	0.9
7	0.387	0.9
7	0.717	0.9
7	0.042	0.9
7	0.558	0.9
7	0.677	0.9
7	0.263	0.9
8	0.6005	0.9
8	0.778	0.9
8	0.8735	0.9
8	0.919	0.9
8	0.566	0.9
8	0.8945	0.9
8	0.927	0.9
8	0.921	0.9
8	0.8675	0.9
8	0.819	0.9
8	0.445	0.9
8	0.343	0.9
8	0.925	0.9
8	0.463	0.9
8	0.841	0.9
8	0.245	0.9
8	0.46	0.9
8	0.333	0.9
8	0.412	0.9
8	0.735	0.9
8	0.964	0.9
8	0.533	0.9
8	0.985	0.9
8	0.772	0.9
8	0.964	0.9
8	0.341	0.9
8	0.4775	0.9
8	0.611	0.9
8	0.607	0.9
8	0.73	0.9
8	0.6755	0.9
8	0.694	0.9
8	0.586	0.9
8	0.8695	0.9
8	0.6945	0.9
8	0.941	0.9
8	0.544	0.9
8	0.5565	0.9
8	0.575	0.9
8	0.844	0.9
8	0.584	0.9
8	0.796	0.9
8	0.949	0.9
8	0.6135	0.9
8	0.776	0.9
8	0.931	0.9
8	0.639	0.9
8	0.804	0.9
8	0.709	0.9
8	0.878	0.9
8	0.622	0.9
8	0.7215	0.9
8	0.6	0.9
8	0.407	0.9
8	0.563	0.9
8	1	0.9
8	0.872	0.9
8	0.746	0.9
8	0.536	0.9
8	0.828	0.9
8	0.624	0.9
8	0.873	0.9
8	0.884	0.9
8	0.593	0.9
8	0.52	0.9
8	0.575	0.9
8	0.457	0.9
8	0.9235	0.9
8	0.6425	0.9
8	0.9645	0.9
8	0.772	0.9
8	0.7025	0.9
8	0.834	0.9
8	0.937	0.9
8	0.857	0.9
8	0.791	0.9
8	0.6835	0.9
8	0.565	0.9
8	0.467	0.9
8	0.836	0.9
8	0.542	0.9
8	0.583	0.9
8	0.627	0.9
8	0.476	0.9
9	0.721	0.9
9	0.697	0.9
9	0.824	0.9
9	0.898	0.9
9	0.928	0.9
9	0.778	0.9
9	0.932	0.9
9	0.979	0.9
9	0.857	0.9
9	0.735	0.9
9	0.45	0.9
9	0.334	0.9
9	0.472	0.9
9	0.3975	0.9
9	0.791	0.9
9	0.255	0.9
9	0.44	0.9
9	0.331	0.9
9	0.382	0.9
9	0.6265	0.9
9	0.964	0.9
9	0.687	0.9
9	0.955	0.9
9	0.714	0.9
9	0.968	0.9
9	0.335	0.9
9	0.428	0.9
9	0.497	0.9
9	0.548	0.9
9	0.519	0.9
9	0.584	0.9
9	0.659	0.9
9	0.532	0.9
9	0.818	0.9
9	0.612	0.9
9	0.951	0.9
9	0.5595	0.9
9	0.5675	0.9
9	0.47	0.9
9	0.755	0.9
9	0.593	0.9
9	0.699	0.9
9	0.932	0.9
9	0.5885	0.9
9	0.865	0.9
9	0.756	0.9
9	0.628	0.9
9	0.446	0.9
9	0.718	0.9
9	0.957	0.9
9	0.454	0.9
9	0.7355	0.9
9	0.547	0.9
9	0.486	0.9
9	0.461	0.9
9	1	0.9
9	0.617	0.9
9	0.782	0.9
9	0.488	0.9
9	0.642	0.9
9	0.747	0.9
9	0.819	0.9
9	0.7935	0.9
9	0.4975	0.9
9	0.479	0.9
9	0.524	0.9
9	0.5655	0.9
9	0.934	0.9
9	0.536	0.9
9	0.9385	0.9
9	0.731	0.9
9	0.714	0.9
9	0.833	0.9
9	0.9315	0.9
9	0.864	0.9
9	0.301	0.9
9	0.708	0.9
9	0.44	0.9
9	0.385	0.9
9	0.678	0.9
9	0.385	0.9
9	0.53	0.9
9	0.538	0.9
9	0.394	0.9
10	0.728	0.9
10	0.464	0.9
10	0.741	0.9
10	0.909	0.9
10	0.825	0.9
10	0.7265	0.9
10	0.964	0.9
10	0.958	0.9
10	0.7085	0.9
10	0.761	0.9
10	0.456	0.9
10	0.332	0.9
10	0.6	0.9
10	0.256	0.9
10	0.7515	0.9
10	0.505	0.9
10	0.191	0.9
10	0.334	0.9
10	0.625	0.9
10	0.6685	0.9
10	0.93	0.9
10	0.5525	0.9
10	0.724	0.9
10	0.708	0.9
10	0.989	0.9
10	0.33	0.9
10	0.368	0.9
10	0.483	0.9
10	0.86	0.9
10	0.364	0.9
10	0.641	0.9
10	0.515	0.9
10	0.503	0.9
10	0.808	0.9
10	0.626	0.9
10	0.97	0.9
10	0.5415	0.9
10	0.554	0.9
10	0.549	0.9
10	0.755	0.9
10	0.553	0.9
10	0.687	0.9
10	0.847	0.9
10	0.6745	0.9
10	0.591	0.9
10	0.792	0.9
10	0.605	0.9
10	0.336	0.9
10	0.721	0.9
10	0.674	0.9
10	0.515	0.9
10	0.566	0.9
10	0.95	0.9
10	0.441	0.9
10	0.528	0.9
10	1	0.9
10	0.7295	0.9
10	0.694	0.9
10	0.678	0.9
10	0.49	0.9
10	0.564	0.9
10	0.785	0.9
10	0.771	0.9
10	0.499	0.9
10	0.433	0.9
10	0.749	0.9
10	0.523	0.9
10	0.5305	0.9
10	0.505	0.9
10	0.972	0.9
10	0.656	0.9
10	0.7425	0.9
10	0.847	0.9
10	0.9005	0.9
10	0.769	0.9
10	0.671	0.9
10	0.7425	0.9
10	0.525	0.9
10	0.204	0.9
10	0.682	0.9
10	0.429	0.9
10	0.457	0.9
10	0.515	0.9
10	0.361	0.9
11	0.583	0.9
11	0.4135	0.9
11	0.7755	0.9
11	0.818	0.9
11	0.688	0.9
11	0.642	0.9
11	0.931	0.9
11	0.949	0.9
11	0.7695	0.9
11	0.74	0.9
11	0.423	0.9
11	0.32	0.9
11	0.656	0.9
11	0.3615	0.9
11	0.8005	0.9
11	0.588	0.9
11	0.001	0.9
11	0.286	0.9
11	0.563	0.9
11	0.67	0.9
11	0.782	0.9
11	0.5105	0.9
11	0.371	0.9
11	0.724	0.9
11	0.981	0.9
11	0.318	0.9
11	0.3925	0.9
11	0.555	0.9
11	0.543	0.9
11	0.801	0.9
11	0.6505	0.9
11	0.617	0.9
11	0.411	0.9
11	0.6655	0.9
11	0.691	0.9
11	0.961	0.9
11	0.6515	0.9
11	0.6705	0.9
11	0.521	0.9
11	0.743	0.9
11	0.714	0.9
11	0.528	0.9
11	0.822	0.9
11	0.7355	0.9
11	0.377	0.9
11	0.536	0.9
11	0.556	0.9
11	0.691	0.9
11	0.714	0.9
11	0.647	0.9
11	0.499	0.9
11	0.544	0.9
11	0.767	0.9
11	0.411	0.9
11	0.447	0.9
11	1	0.9
11	0.744	0.9
11	0.7235	0.9
11	0.879	0.9
11	0.443	0.9
11	0.594	0.9
11	0.587	0.9
11	0.776	0.9
11	0.43	0.9
11	0.396	0.9
11	0.516	0.9
11	0.443	0.9
11	0.572	0.9
11	0.5245	0.9
11	0.8255	0.9
11	0.619	0.9
11	0.713	0.9
11	0.758	0.9
11	0.916	0.9
11	0.576	0.9
11	0.692	0.9
11	0.553	0.9
11	0.534	0.9
11	0	0.9
11	0.622	0.9
11	0.48	0.9
11	0.446	0.9
11	0.533	0.9
11	0.333	0.9
12	0.5565	0.9
12	0.5525	0.9
12	0.809	0.9
12	0.732	0.9
12	0.724	0.9
12	0.5655	0.9
12	0.937	0.9
12	0.899	0.9
12	0.7935	0.9
12	0.581	0.9
12	0.426	0.9
12	0.315	0.9
12	0.585	0.9
12	0.4025	0.9
12	0.8205	0.9
12	0.4865	0.9
12	0.287	0.9
12	0.307	0.9
12	0.414	0.9
12	0.855	0.9
12	0.654	0.9
12	0.593	0.9
12	0.575	0.9
12	0.6175	0.9
12	0.846	0.9
12	0.317	0.9
12	0.3705	0.9
12	0.589	0.9
12	0.806	0.9
12	0.306	0.9
12	0.834	0.9
12	0.462	0.9
12	0.456	0.9
12	0.7015	0.9
12	0.692	0.9
12	0.902	0.9
12	0.449	0.9
12	0.4925	0.9
12	0.476	0.9
12	0.581	0.9
12	0.541	0.9
12	0.6865	0.9
12	0.853	0.9
12	0.742	0.9
12	0.32	0.9
12	0.648	0.9
12	0.508	0.9
12	0.814	0.9
12	0.839	0.9
12	0.962	0.9
12	0.443	0.9
12	0.595	0.9
12	0.788	0.9
12	0.431	0.9
12	0.51	0.9
12	1	0.9
12	0.727	0.9
12	0.835	0.9
12	0.541	0.9
12	0.254	0.9
12	0.541	0.9
12	0.6595	0.9
12	0.662	0.9
12	0.3705	0.9
12	0.428	0.9
12	0.433	0.9
12	0.481	0.9
12	0.6615	0.9
12	0.4745	0.9
12	0.6485	0.9
12	0.871	0.9
12	0.6775	0.9
12	0.537	0.9
12	0.9275	0.9
12	0.609	0.9
12	0.292	0.9
12	0.574	0.9
12	0.756	0.9
12	0.339	0.9
12	0.512	0.9
12	0.322	0.9
12	0.525	0.9
12	0.475	0.9
12	0.334	0.9
13	0.4775	0.9
13	0.588	0.9
13	0.6235	0.9
13	0.646	0.9
13	0.53	0.9
13	0.5865	0.9
13	0.896	0.9
13	0.791	0.9
13	0.6635	0.9
13	0.582	0.9
13	0.516	0.9
13	0.304	0.9
13	0.516	0.9
13	0.2965	0.9
13	0.5495	0.9
13	0.323	0.9
13	0.422	0.9
13	0.285	0.9
13	0.407	0.9
13	0.592	0.9
13	0.878	0.9
13	0.7745	0.9
13	0.72	0.9
13	0.712	0.9
13	0.379	0.9
13	0.307	0.9
13	0.318	0.9
13	0.415	0.9
13	0.559	0.9
13	0.66	0.9
13	0.6285	0.9
13	0.547	0.9
13	0.489	0.9
13	0.663	0.9
13	0.5715	0.9
13	0.78	0.9
13	0.517	0.9
13	0.497	0.9
13	0.398	0.9
13	0.592	0.9
13	0.507	0.9
13	0.483	0.9
13	0.813	0.9
13	0.5185	0.9
13	0.239	0.9
13	0.495	0.9
13	0.457	0.9
13	0.689	0.9
13	0.666	0.9
13	0.977	0.9
13	0.382	0.9
13	0.742	0.9
13	0.941	0.9
13	0.311	0.9
13	0.4875	0.9
13	1	0.9
13	0.6985	0.9
13	0.6875	0.9
13	0.544	0.9
13	0.506	0.9
13	0.4645	0.9
13	0.5335	0.9
13	0.6	0.9
13	0.479	0.9
13	0.583	0.9
13	0.708	0.9
13	0.4285	0.9
13	0.511	0.9
13	0.485	0.9
13	0.6375	0.9
13	0.927	0.9
13	0.4065	0.9
13	0.59	0.9
13	0.917	0.9
13	0.652	0.9
13	0.584	0.9
13	0.4345	0.9
13	0.818	0.9
13	0.177	0.9
13	0.624	0.9
13	0.531	0.9
13	0.494	0.9
13	0.508	0.9
13	0.341	0.9
14	0.5185	0.9
14	0.5375	0.9
14	0.7675	0.9
14	0.427	0.9
14	0.678	0.9
14	0.6845	0.9
14	0.946	0.9
14	0.7975	0.9
14	0.709	0.9
14	0.6205	0.9
14	0.484	0.9
14	0.281	0.9
14	0.588	0.9
14	0.3375	0.9
14	0.659	0.9
14	0.448	0.9
14	0.399	0.9
14	0.267	0.9
14	0.345	0.9
14	0.556	0.9
14	0.863	0.9
14	0.4165	0.9
14	0.587	0.9
14	0.5875	0.9
14	0.722	0.9
14	0.281	0.9
14	0.2915	0.9
14	0.375	0.9
14	0.172	0.9
14	0.543	0.9
14	0.5795	0.9
14	0.464	0.9
14	0.48	0.9
14	0.797	0.9
14	0.5345	0.9
14	0.812	0.9
14	0.4325	0.9
14	0.4485	0.9
14	0.43	0.9
14	0.638	0.9
14	0.47	0.9
14	0.5935	0.9
14	0.708	0.9
14	0.3475	0.9
14	0.412	0.9
14	0.539	0.9
14	0.446	0.9
14	0.395	0.9
14	0.72	0.9
14	0.854	0.9
14	0.426	0.9
14	0.6345	0.9
14	0.952	0.9
14	0.394	0.9
14	0.4265	0.9
14	1	0.9
14	0.6405	0.9
14	0.3895	0.9
14	0.417	0.9
14	0.343	0.9
14	0.494	0.9
14	0.5195	0.9
14	0.781	0.9
14	0.4325	0.9
14	0.3	0.9
14	0.557	0.9
14	0.423	0.9
14	0.7625	0.9
14	0.463	0.9
14	0.6215	0.9
14	0.945	0.9
14	0.275	0.9
14	0.592	0.9
14	0.897	0.9
14	0.608	0.9
14	0.427	0.9
14	0.368	0.9
14	0.439	0.9
14	0.19	0.9
14	0.609	0.9
14	0.525	0.9
14	0.438	0.9
14	0.456	0.9
14	0.244	0.9
15	0.4345	0.9
15	0.5985	0.9
15	0.536	0.9
15	0.31	0.9
15	0.322	0.9
15	0.526	0.9
15	0.758	0.9
15	0.845	0.9
15	0.767	0.9
15	0.61	0.9
15	0.371	0.9
15	0.269	0.9
15	0.674	0.9
15	0.261	0.9
15	0.69	0.9
15	0.403	0.9
15	0.375	0.9
15	0.243	0.9
15	0.355	0.9
15	0.5185	0.9
15	0.867	0.9
15	0.4775	0.9
15	0.456	0.9
15	0.5335	0.9
15	0.444	0.9
15	0.27	0.9
15	0.3155	0.9
15	0.358	0.9
15	0.631	0.9
15	0.477	0.9
15	0.5725	0.9
15	0.522	0.9
15	0.417	0.9
15	0.579	0.9
15	0.57	0.9
15	0.858	0.9
15	0.4425	0.9
15	0.4465	0.9
15	0.413	0.9
15	0.633	0.9
15	0.399	0.9
15	0.519	0.9
15	0.812	0.9
15	0.54	0.9
15	0.383	0.9
15	0.551	0.9
15	0.455	0.9
15	0.226	0.9
15	0.708	0.9
15	0.61	0.9
15	0.42	0.9
15	0.6745	0.9
15	0.854	0.9
15	0.3	0.9
15	0.4045	0.9
15	1	0.9
15	0.6045	0.9
15	0.354	0.9
15	0.545	0.9
15	0.371	0.9
15	0.414	0.9
15	0.5325	0.9
15	0.5515	0.9
15	0.444	0.9
15	0.331	0.9
15	0.601	0.9
15	0.463	0.9
15	0.922	0.9
15	0.5055	0.9
15	0.568	0.9
15	0.918	0.9
15	0.355	0.9
15	0.58	0.9
15	0.9355	0.9
15	0.637	0.9
15	0.416	0.9
15	0.419	0.9
15	0.461	0.9
15	0.254	0.9
15	0.477	0.9
15	0.517	0.9
15	0.413	0.9
15	0.51	0.9
15	0.212	0.9
16	0.4175	0.9
16	0.6005	0.9
16	0.599	0.9
16	0.319	0.9
16	0.753	0.9
16	0.6955	0.9
16	0.794	0.9
16	0.821	0.9
16	0.618	0.9
16	0.604	0.9
16	0.374	0.9
16	0.264	0.9
16	0.623	0.9
16	0.3505	0.9
16	0.671	0.9
16	0.332	0.9
16	0.313	0.9
16	0.264	0.9
16	0.374	0.9
16	0.467	0.9
16	0.815	0.9
16	0.3785	0.9
16	0.579	0.9
16	0.479	0.9
16	0.915	0.9
16	0.267	0.9
16	0.302	0.9
16	0.377	0.9
16	0.435	0.9
16	0.341	0.9
16	0.4865	0.9
16	0.433	0.9
16	0.411	0.9
16	0.628	0.9
16	0.4585	0.9
16	0.533	0.9
16	0.476	0.9
16	0.486	0.9
16	0.342	0.9
16	0.618	0.9
16	0.453	0.9
16	0.747	0.9
16	0.862	0.9
16	0.6265	0.9
16	0.25	0.9
16	0.535	0.9
16	0.422	0.9
16	0.572	0.9
16	0.86	0.9
16	0.927	0.9
16	0.352	0.9
16	0.5315	0.9
16	0.858	0.9
16	0.338	0.9
16	0.366	0.9
16	1	0.9
16	0.7775	0.9
16	0.4995	0.9
16	0.5	0.9
16	0.339	0.9
16	0.369	0.9
16	0.4975	0.9
16	0.7715	0.9
16	0.398	0.9
16	0.523	0.9
16	0.816	0.9
16	0.43	0.9
16	0.5065	0.9
16	0.5185	0.9
16	0.72	0.9
16	0.861	0.9
16	0.3015	0.9
16	0.249	0.9
16	0.8495	0.9
16	0.52	0.9
16	0.275	0.9
16	0.3735	0.9
16	0.49	0.9
16	0.469	0.9
16	0.436	0.9
16	0.394	0.9
16	0.389	0.9
16	0.519	0.9
16	0.232	0.9
17	0.417	0.9
17	0.6425	0.9
17	0.421	0.9
17	0.225	0.9
17	0.865	0.9
17	0.5945	0.9
17	0.744	0.9
17	0.828	0.9
17	0.4475	0.9
17	0.547	0.9
17	0.324	0.9
17	0.268	0.9
17	0.54	0.9
17	0.286	0.9
17	0.77	0.9
17	0.219	0.9
17	0.11	0.9
17	0.255	0.9
17	0.362	0.9
17	0.4775	0.9
17	0.811	0.9
17	0.3955	0.9
17	0.488	0.9
17	0.491	0.9
17	0.603	0.9
17	0.268	0.9
17	0.289	0.9
17	0.42	0.9
17	0.336	0.9
17	0.362	0.9
17	0.486	0.9
17	0.452	0.9
17	0.41	0.9
17	0.5065	0.9
17	0.5155	0.9
17	0.65	0.9
17	0.37	0.9
17	0.3735	0.9
17	0.346	0.9
17	0.552	0.9
17	0.421	0.9
17	0.623	0.9
17	0.776	0.9
17	0.3735	0.9
17	0.447	0.9
17	0.592	0.9
17	0.402	0.9
17	0.371	0.9
17	0.699	0.9
17	0.782	0.9
17	0.366	0.9
17	0.552	0.9
17	0.669	0.9
17	0.315	0.9
17	0.4005	0.9
17	1	0.9
17	0.655	0.9
17	0.495	0.9
17	0.48	0.9
17	0.363	0.9
17	0.3985	0.9
17	0.537	0.9
17	0.9295	0.9
17	0.4085	0.9
17	0.325	0.9
17	0.246	0.9
17	0.4685	0.9
17	0.7655	0.9
17	0.509	0.9
17	0.7985	0.9
17	0.923	0.9
17	0.5665	0.9
17	0.389	0.9
17	0.7035	0.9
17	0.524	0.9
17	0.224	0.9
17	0.4015	0.9
17	0.54	0.9
17	0.362	0.9
17	0.427	0.9
17	0.17	0.9
17	0.433	0.9
17	0.524	0.9
17	0.259	0.9
18	0.401	0.9
18	0.6745	0.9
18	0.611	0.9
18	0.613	0.9
18	0.747	0.9
18	0.578	0.9
18	0.825	0.9
18	0.887	0.9
18	0.5095	0.9
18	0.473	0.9
18	0.367	0.9
18	0.259	0.9
18	0.601	0.9
18	0.2685	0.9
18	0.6975	0.9
18	0.541	0.9
18	0.199	0.9
18	0.239	0.9
18	0.208	0.9
18	0.4865	0.9
18	0.83	0.9
18	0.4345	0.9
18	0.39	0.9
18	0.5785	0.9
18	0.671	0.9
18	0.261	0.9
18	0.291	0.9
18	0.347	0.9
18	0.55	0.9
18	0.492	0.9
18	0.4665	0.9
18	0.398	0.9
18	0.347	0.9
18	0.611	0.9
18	0.459	0.9
18	0.612	0.9
18	0.384	0.9
18	0.389	0.9
18	0.3595	0.9
18	0.4825	0.9
18	0.432	0.9
18	0.715	0.9
18	0.69	0.9
18	0.404	0.9
18	0.001	0.9
18	0.492	0.9
18	0.368	0.9
18	0.584	0.9
18	0.545	0.9
18	0.915	0.9
18	0.369	0.9
18	0.4355	0.9
18	0.766	0.9
18	0.396	0.9
18	0.3805	0.9
18	1	0.9
18	0.6875	0.9
18	0.5115	0.9
18	0.524	0.9
18	0.387	0.9
18	0.414	0.9
18	0.6	0.9
18	0.8515	0.9
18	0.4565	0.9
18	0.42	0.9
18	0.454	0.9
18	0.445	0.9
18	0.4685	0.9
18	0.516	0.9
18	0.556	0.9
18	0.862	0.9
18	0.376	0.9
18	0.448	0.9
18	0.694	0.9
18	0.46	0.9
18	0.371	0.9
18	0.342	0.9
18	0.546	0.9
18	0.286	0.9
18	0.388	0.9
18	0.59	0.9
18	0.381	0.9
18	0.523	0.9
18	0.285	0.9
19	0.422	0.9
19	0.5505	0.9
19	0.4065	0.9
19	0.504	0.9
19	0.418	0.9
19	0.613	0.9
19	0.66	0.9
19	0.697	0.9
19	0.468	0.9
19	0.467	0.9
19	0.408	0.9
19	0.242	0.9
19	0.412	0.9
19	0.1935	0.9
19	0.546	0.9
19	0.2135	0.9
19	0.226	0.9
19	0.24	0.9
19	0.286	0.9
19	0.436	0.9
19	0.834	0.9
19	0.342	0.9
19	0.773	0.9
19	0.4765	0.9
19	0.674	0.9
19	0.245	0.9
19	0.3145	0.9
19	0.373	0.9
19	0.695	0.9
19	0.001	0.9
19	0.4615	0.9
19	0.511	0.9
19	0.397	0.9
19	0.524	0.9
19	0.4345	0.9
19	0.569	0.9
19	0.38	0.9
19	0.3785	0.9
19	0.369	0.9
19	0.481	0.9
19	0.366	0.9
19	0.6125	0.9
19	0.718	0.9
19	0.2765	0.9
19	0.44	0.9
19	0.533	0.9
19	0.378	0.9
19	0.354	0.9
19	0.513	0.9
19	0.704	0.9
19	0.37	0.9
19	0.474	0.9
19	0.734	0.9
19	0.342	0.9
19	0.3805	0.9
19	1	0.9
19	0.5355	0.9
19	0.627	0.9
19	0.477	0.9
19	0.262	0.9
19	0.374	0.9
19	0.5615	0.9
19	0.7395	0.9
19	0.609	0.9
19	0.33	0.9
19	0.537	0.9
19	0.4025	0.9
19	0.5805	0.9
19	0.4815	0.9
19	0.62	0.9
19	0.955	0.9
19	0.3305	0.9
19	0.77	0.9
19	0.6965	0.9
19	0.425	0.9
19	0.206	0.9
19	0.3475	0.9
19	0.544	0.9
19	0.302	0.9
19	0.408	0.9
19	0.334	0.9
19	0.428	0.9
19	0.476	0.9
19	0.197	0.9
20	0.376	0.9
20	0.536	0.9
20	0.5855	0.9
20	0.362	0.9
20	0.155	0.9
20	0.5705	0.9
20	0.673	0.9
20	0.631	0.9
20	0.5555	0.9
20	0.48	0.9
20	0.329	0.9
20	0.239	0.9
20	0.661	0.9
20	0.3515	0.9
20	0.6445	0.9
20	0.387	0.9
20	0.334	0.9
20	0.218	0.9
20	0.3	0.9
20	0.442	0.9
20	0.796	0.9
20	0.278	0.9
20	0.638	0.9
20	0.4635	0.9
20	0.815	0.9
20	0.24	0.9
20	0.2615	0.9
20	0.353	0.9
20	0.743	0.9
20	0.159	0.9
20	0.445	0.9
20	0.519	0.9
20	0.38	0.9
20	0.4955	0.9
20	0.4105	0.9
20	0.416	0.9
20	0.353	0.9
20	0.35	0.9
20	0.337	0.9
20	0.496	0.9
20	0.363	0.9
20	0.4865	0.9
20	0.541	0.9
20	0.445	0.9
20	0.438	0.9
20	0.47	0.9
20	0.345	0.9
20	0.614	0.9
20	0.493	0.9
20	0.868	0.9
20	0.343	0.9
20	0.4115	0.9
20	0.851	0.9
20	0.333	0.9
20	0.3075	0.9
20	1	0.9
20	0.688	0.9
20	0.3705	0.9
20	0.527	0.9
20	0.336	0.9
20	0.338	0.9
20	0.6045	0.9
20	0.671	0.9
20	0.431	0.9
20	0.34	0.9
20	0.406	0.9
20	0.3805	0.9
20	0.5895	0.9
20	0.5075	0.9
20	0.7235	0.9
20	0.933	0.9
20	0.291	0.9
20	0.574	0.9
20	0.8105	0.9
20	0.444	0.9
20	0.627	0.9
20	0.408	0.9
20	0.492	0.9
20	0.293	0.9
20	0.363	0.9
20	0.408	0.9
20	0.386	0.9
20	0.508	0.9
20	0.187	0.9
21	0.3875	0.9
21	0.608	0.9
21	0.5765	0.9
21	0.001	0.9
21	0.407	0.9
21	0.444	0.9
21	0.763	0.9
21	0.6075	0.9
21	0.553	0.9
21	0.438	0.9
21	0.351	0.9
21	0.225	0.9
21	0.465	0.9
21	0.2375	0.9
21	0.6325	0.9
21	0.3	0.9
21	0.22	0.9
21	0.215	0.9
21	0.255	0.9
21	0.4425	0.9
21	0.871	0.9
21	0.4885	0.9
21	0.682	0.9
21	0.4395	0.9
21	0.955	0.9
21	0.227	0.9
21	0.3245	0.9
21	0.362	0.9
21	0.457	0.9
21	0.276	0.9
21	0.461	0.9
21	0.448	0.9
21	0.38	0.9
21	0.4505	0.9
21	0.4515	0.9
21	0.565	0.9
21	0.3785	0.9
21	0.3885	0.9
21	0.354	0.9
21	0.475	0.9
21	0.383	0.9
21	0.6145	0.9
21	0.45	0.9
21	0.2775	0.9
21	0.256	0.9
21	0.491	0.9
21	0.308	0.9
21	0.335	0.9
21	0.497	0.9
21	0.576	0.9
21	0.347	0.9
21	0.4555	0.9
21	0.763	0.9
21	0.347	0.9
21	0.3795	0.9
21	1	0.9
21	0.581	0.9
21	0.3545	0.9
21	0.433	0.9
21	0.41	0.9
21	0.343	0.9
21	0.41	0.9
21	0.659	0.9
21	0.459	0.9
21	0.635	0.9
21	0.061	0.9
21	0.366	0.9
21	0.683	0.9
21	0.494	0.9
21	0.7115	0.9
21	0.842	0.9
21	0.5145	0.9
21	0.344	0.9
21	0.913	0.9
21	0.462	0.9
21	0.349	0.9
21	0.379	0.9
21	0.5	0.9
21	0.22	0.9
21	0.354	0.9
21	0.328	0.9
21	0.362	0.9
21	0.51	0.9
21	0.206	0.9
22	0.408	0.9
22	0.1185	0.9
22	0.5885	0.9
22	0.361	0.9
22	0.474	0.9
22	0.4955	0.9
22	0.662	0.9
22	0.8615	0.9
22	0.5795	0.9
22	0.437	0.9
22	0.319	0.9
22	0.226	0.9
22	0.508	0.9
22	0.1595	0.9
22	0.8175	0.9
22	0.2925	0.9
22	0.237	0.9
22	0.178	0.9
22	0.293	0.9
22	0.4505	0.9
22	0.825	0.9
22	0.389	0.9
22	0.302	0.9
22	0.4755	0.9
22	0.93	0.9
22	0.226	0.9
22	0.2045	0.9
22	0.31	0.9
22	0.37	0.9
22	0.227	0.9
22	0.4475	0.9
22	0.461	0.9
22	0.357	0.9
22	0.4125	0.9
22	0.4495	0.9
22	0.507	0.9
22	0.4085	0.9
22	0.393	0.9
22	0.312	0.9
22	0.447	0.9
22	0.317	0.9
22	0.524	0.9
22	0.621	0.9
22	0.3735	0.9
22	0.39	0.9
22	0.545	0.9
22	0.331	0.9
22	0.576	0.9
22	0.461	0.9
22	0.363	0.9
22	0.305	0.9
22	0.429	0.9
22	0.512	0.9
22	0.297	0.9
22	0.372	0.9
22	1	0.9
22	0.6355	0.9
22	0.452	0.9
22	0.537	0.9
22	0.3	0.9
22	0.3175	0.9
22	0.5195	0.9
22	0.7565	0.9
22	0.366	0.9
22	0.382	0.9
22	0.374	0.9
22	0.403	0.9
22	0.5915	0.9
22	0.6305	0.9
22	0.7755	0.9
22	0.698	0.9
22	0.2155	0.9
22	0.192	0.9
22	0.779	0.9
22	0.407	0.9
22	0.652	0.9
22	0.323	0.9
22	0.436	0.9
22	0.096	0.9
22	0.363	0.9
22	0.295	0.9
22	0.333	0.9
22	0.679	0.9
22	0.116	0.9
23	0.351	0.9
23	0.5485	0.9
23	0.4745	0.9
23	0.227	0.9
23	0.153	0.9
23	0.447	0.9
23	0.741	0.9
23	0.607	0.9
23	0.5145	0.9
23	0.398	0.9
23	0.281	0.9
23	0.219	0.9
23	0.411	0.9
23	0.2195	0.9
23	0.519	0.9
23	0.3045	0.9
23	0.134	0.9
23	0.203	0.9
23	0.318	0.9
23	0.434	0.9
23	0.838	0.9
23	0.4135	0.9
23	0.184	0.9
23	0.388	0.9
23	0.65	0.9
23	0.221	0.9
23	0.239	0.9
23	0.341	0.9
23	0.049	0.9
23	0.53	0.9
23	0.445	0.9
23	0.524	0.9
23	0.297	0.9
23	0.519	0.9
23	0.392	0.9
23	0.441	0.9
23	0.333	0.9
23	0.343	0.9
23	0.289	0.9
23	0.4	0.9
23	0.337	0.9
23	0.4895	0.9
23	0.659	0.9
23	0.4475	0.9
23	0.412	0.9
23	0.505	0.9
23	0.314	0.9
23	0.594	0.9
23	0.383	0.9
23	0.783	0.9
23	0.29	0.9
23	0.3735	0.9
23	0.595	0.9
23	0.29	0.9
23	0.36	0.9
23	0.999	0.9
23	0.5315	0.9
23	0.4425	0.9
23	0.616	0.9
23	0.313	0.9
23	0.318	0.9
23	0.475	0.9
23	0.65	0.9
23	0.371	0.9
23	0.471	0.9
23	0.227	0.9
23	0.3915	0.9
[truncated: 18,035 more rows]

## Sheet: Fig3e
	1	2	3	4	5	6	7	8	9	10	11	12	13	14	15	16	17	18	19	20
1	0.92	0.0265	0.0115	0.005	0	0	0	0.002	0.001	0	0	0.0005	0	0.0005	0.0005	0	0	0	0	0
2	0.0205	0.8275	0.0315	0.011	0.002	0.0085	0.0005	0.004	0.002	0.0025	0.0005	0	0.001	0.001	0.002	0	0	0	0	0
3	0.0195	0.0575	0.771	0.058	0.003	0.0085	0.003	0.001	0.001	0.0015	0.0015	0	0	0.001	0.002	0	0	0	0	0
4	0.004	0.009	0.1485	0.6495	0.0065	0.027	0.0045	0.0185	0.001	0.0005	0.002	0.001	0.001	0.002	0.005	0.0005	0.001	0	0	0
5	0.006	0.0045	0.0055	0.2145	0.3135	0.0785	0.0125	0.0145	0.0035	0.001	0	0.004	0.001	0.002	0.003	0	0	0.0005	0	0
6	0.0035	0.0025	0.003	0.0015	0.456	0.364	0.0365	0.0045	0.003	0.001	0.001	0	0	0	0	0	0	0	0	0
7	0	0.001	0.001	0.0035	0.0035	0.2965	0.0835	0.051	0.006	0.002	0.001	0	0.004	0.0025	0.003	0.001	0.0005	0	0	0
8	0.003	0	0	0.0205	0.0225	0.0355	0.1385	0.122	0.025	0.028	0.0515	0.009	0.0025	0.0015	0.001	0.003	0.001	0.001	0.001	0.002
9	0	0	0	0.005	0.0165	0.0045	0.096	0.012	0.17	0.0065	0.0165	0.0095	0.0055	0.0025	0.0025	0.001	0.001	0	0.001	0.0005
10	0	0.0015	0.001	0	0.001	0.001	0.0245	0.006	0.084	0.1335	0.0105	0.092	0.0015	0.007	0.003	0.003	0.001	0.001	0.001	0.0025
11	0	0	0	0	0	0.0015	0.007	0.0575	0.0535	0.046	0.008	0.04	0.012	0.004	0.0205	0.003	0.001	0.003	0.001	0.001
12	0	0	0.001	0	0	0.004	0.003	0.0035	0.0085	0.0365	0.144	0.142	0.071	0.0035	0.005	0.0115	0.004	0.002	0.004	0.0045
13	0	0	0	0	0.001	0	0.004	0.001	0.0085	0.039	0.0165	0.062	0.037	0.0385	0.0185	0.035	0.012	0.0065	0.0065	0.007
14	0	0	0	0	0	0.0005	0.0115	0.0015	0.0195	0.0435	0.0175	0.0225	0.0305	0.0175	0.0345	0.029	0.025	0.0125	0.013	0.0055
15	0	0	0	0	0.001	0.0005	0.011	0.008	0.0375	0.014	0.034	0.0105	0.0395	0.1345	0.1185	0.0105	0.012	0.0065	0.009	0.0155
16	0	0	0	0	0.001	0	0.0025	0.006	0.002	0.0075	0.006	0.0245	0.0075	0.061	0.051	0.0765	0.0075	0.0095	0.0105	0.003
17	0	0	0	0	0	0.001	0.0075	0.001	0.0075	0.0055	0.0315	0.003	0.0415	0.078	0.0575	0.0185	0.026	0.015	0.006	0.0065
18	0	0	0	0	0	0.001	0.006	0.0015	0.006	0.002	0.0085	0.0045	0.0325	0.017	0.0355	0.019	0.035	0.0145	0.014	0.0115
19	0	0	0	0	0	0.001	0.001	0.001	0.001	0.0035	0.016	0.0035	0.0075	0.0075	0.0165	0.014	0.047	0.0235	0.0505	0.0535
20	0	0	0	0	0	0.0005	0.004	0.002	0.002	0.0025	0.006	0.0115	0.007	0.0055	0.004	0.024	0.0325	0.021	0.039	0.0275

## Sheet: Fig3f
	1	2	3	4	5	6	7	8	9	10	11	12	13	14	15	16	17	18	19	20
1	0.675	0.035	0.091	0.003	0.003	0.005	0.038	0.001	0.002	0.003	0.003	0.003	0.001	0	0	0	0	0	0	0
2	0.081	0.341	0.073	0.009	0.006	0.008	0.013	0.008	0.01	0.001	0.002	0.002	0.001	0.001	0.001	0	0.001	0.001	0	0
3	0.11	0.456	0.185	0.006	0.001	0.005	0.024	0.001	0.001	0.006	0.001	0	0.001	0.001	0	0	0	0	0	0
4	0.055	0.014	0.006	0.436	0.016	0.058	0.063	0.048	0.005	0.002	0.002	0.001	0.002	0.002	0.0055	0.001	0.001	0.002	0.002	0.002
5	0.002	0.003	0.0965	0.075	0.0955	0.036	0.2195	0.018	0.0295	0.014	0.013	0.009	0.003	0.003	0.002	0.002	0.002	0.001	0.001	0.003
6	0.004	0.011	0.019	0.0185	0.309	0.1135	0.0965	0.009	0.014	0.004	0.006	0.003	0.003	0.001	0.002	0.002	0.001	0.001	0.001	0.001
7	0.002	0.001	0.034	0.1805	0.132	0.1735	0.025	0.025	0.006	0.002	0.012	0.001	0.002	0.002	0.003	0.001	0.002	0.002	0.002	0.001
8	0.002	0.001	0.003	0.026	0.0365	0.009	0.015	0.137	0.161	0.009	0.006	0.021	0.005	0.003	0.003	0.002	0.003	0.005	0.005	0.003
9	0.001	0.002	0.004	0.006	0.029	0.027	0.028	0.044	0.18	0.0265	0.033	0.03	0.007	0.004	0.003	0.003	0.004	0.005	0.003	0.003
10	0	0.002	0.001	0.002	0.011	0.017	0.011	0.077	0.057	0.044	0.26	0.012	0.016	0.004	0.005	0.003	0.003	0.003	0.003	0.003
11	0.001	0.001	0.001	0.001	0.008	0.0385	0.023	0.0445	0.0295	0.148	0.093	0.009	0.008	0.006	0.006	0.004	0.005	0.005	0.005	0.002
12	0.001	0.002	0.001	0.001	0.004	0.008	0.007	0.031	0.032	0.148	0.105	0.032	0.016	0.015	0.009	0.005	0.008	0.015	0.007	0.004
13	0.001	0	0	0.001	0.002	0.008	0.017	0.01	0.009	0.041	0.0305	0.0295	0.052	0.022	0.016	0.008	0.0075	0.008	0.005	0.007
14	0	0.001	0.002	0.002	0.001	0.001	0.003	0.014	0.004	0.025	0.023	0.0675	0.1465	0.027	0.035	0.021	0.01	0.009	0.009	0.015
15	0.001	0	0	0.001	0.003	0.001	0.004	0.012	0.006	0.016	0.008	0.071	0.054	0.022	0.027	0.036	0.016	0.02	0.018	0.014
16	0	0	0.001	0.001	0.001	0.001	0.003	0.004	0.009	0.01	0.006	0.015	0.012	0.046	0.031	0.0355	0.0195	0.022	0.017	0.014
17	0	0	0.001	0.001	0.001	0.001	0.001	0.007	0.006	0.006	0.0055	0.008	0.0285	0.0405	0.032	0.035	0.032	0.033	0.024	0.012
18	0	0	0.001	0.001	0.001	0.005	0.002	0.002	0.002	0.006	0.004	0.011	0.014	0.0505	0.045	0.036	0.0255	0.018	0.017	0.012
19	0	0	0	0.001	0.001	0.003	0.002	0.003	0.002	0.003	0.003	0.011	0.009	0.022	0.025	0.047	0.0235	0.019	0.022	0.014
20	0	0	0	0	0.001	0.001	0.002	0.002	0.001	0.004	0.002	0.011	0.011	0.0175	0.023	0.032	0.028	0.031	0.029	0.031
