# Supplementary material for: Global comparative structural analysis of responses to protein phosphorylation
Source: Nat Commun. 2025 Oct 24;16:9407. doi: 10.1038/s41467-025-64116-4 (PMC12552441; doi:10.1038/s41467-025-64116-4)
Supplement: Supplementary file 8 — Source Data [file 41467_2025_64116_MOESM8_ESM.zip › SourceData_Fig4.xlsx]

## Sheet: Description
Sheet	Description
Fig4a	Distribution of RV2 correlation coefficients between phosphorylated and non-phosphorylated forms
Fig4b	RV2 correlation coefficients between phosphorylated and non-phosphorylated proteins vs overall changes in linear mutual information
C-ets-1	Linear mutual information differences between phosphorylated and non-phosphorylated forms for protein C-ets-1 (Fig. 4d)
Ca Cam dependent protein kinase type II	Linear mutual information differences between phosphorylated and non-phosphorylated forms for Ca/Cam dependent protein kinase II (Fig. 4d)
Chromobox protein homolog 5	Linear mutual information differences between phosphorylated and non-phosphorylated forms for chromobox protein homolog 5 (Fig. 4d)
Column Fig4a	Description
phosphosite	Relevant phosphosite
rv2_between_groups	Median RV2 coefficient between phosphorylated and non-phosphorylated structures for linear mutual information matrices
Coumn Fig4b	Description
phosphosite	Relevant phosphosite
rv2_between_groups	Median RV2 coefficient between phosphorylated and non-phosphorylated structures for linear mutual information matrices
median_lmi_diff	Median difference in linear mutual information matrices (phosphorylated – non-phosphorylated)
abs_median_lmi_diff	Absolute median difference in linear mutual information matrices (phosphorylated – non-phosphorylated)
Row / columns Fig4d
I,j	Each element I,j is the difference in mutual information between phosphorylated and non-phosphorylated structures

## Sheet: FIg4a
phosphosite	rv2_between_groups
P24941_15	0.845246
Q92630_458	0.986523
Q9L387_85	0.993648
Q9F4L3_28	0.995971
P05132_11	0.983017
A0A1C3NEV1_283	0.995008
A0A0K8P8E7_225	0.993394
O75460_729	0.976682
O60674_1007	0.978968
Q16539_180	0.899808
Q79PF4_431	0.988815
Q61686_13	0.442549
P00517_11	0.9902
O60674_1008	0.98092
O32723_57	0.960997
Q99XG5_123	0.990805
P01012_69	0.986401
O94804_208	0.678796
P63086_183	0.974449
Q7Z4H3_10	0.993116
P28482_187	0.978517
P52333_981	0.969874
Q07955_209	0.423272
P00517_140	0.990109
P61006_72	0.986414
P42530_84	0.979008
P46109_207	0.408026
P05132_339	0.9886
D3KVM3_276	0.987173
Q564N5_79	0.996132
P02974_75	0.977333
P27577_38	0.373015
P04629_677	0.965472
P20906_26	0.997348
P08559_293	0.994467
P0CG47_218	0.98421
P35557_411	0.993715
Q8PGN7_99	0.993012
P52956_126	0.996831
P00949_117	0.993874
P07854_94	0.924268
A0A0R6L508_285	0.993388
Q92630_232	0.986911
P33284_15	0.990628
P05187_114	0.997481
P07515_46	0.96873
P84022_425	0.972395
Q13882_342	0.94084
P46108_221	0.551358
P49759_342	0.984667
P49841_216	0.985013
Q9X1F5_59	0.960329
P63248_22	0.98869
P26276_108	0.974764
P00791_127	0.989516
P36887_339	0.927411
P17612_339	0.988607
Q99640_260	0.981627
P05132_140	0.987727
Q26069_12	0.904776
P06239_394	0.993367
P07471_23	0.977007
Q16594_8	0.996768
P22681_371	0.553483
P48730_220	0.981725
O75385_87	0.991461
Q7CWV1_405	0.99084
P61925_22	0.97334
P9WG47_129	0.972785
P17612_11	0.982728
O96013_562	0.989506
P12928_144	0.86969
P27361_204	0.978611
O14965_287	0.983802
P43405_525	0.968455
P07355_24	0.9737
O06976_46	0.718743
P24941_160	0.980297
O75531_3	0.987412
P08200_113	0.991815
Q29495_31	0.987671
P25321_11	0.977013
P0CG47_172	0.984844
P47811_182	0.904163
O62305_284	0.415597
P61015_16	0.788661
Q9H3Z4_10	0.591263
P17612_140	0.981094
P80025_315	0.994394
Q8DTU0_92	0.993758
P07477_154	0.991068
A5JUY8_315	0.997345
Q818Z9_85	0.990344
Q96EY4_127	0.983413
P0CG47_217	0.97909
P23443_252	0.980769
P08877_46	0.978022
A0A452E9Y6_315	0.990655
P00489_15	0.996085
P36871_117	0.991803
Q93VE0_27	0.992873
O14965_288	0.863583
P68400_2	0.987016
Q5ZSZ6_54	0.927417
P39579_36	0.989978
P00634_124	0.989672
P25321_140	0.977142
A0A2K3D4W3_328	0.921149
P9WKD3_84	0.990134
B7UL96_59	0.994184
P61006_111	0.971292
Q13153_423	0.99159
Q2RIF5_58	0.979339
P01112_64	0.983015
D3KVM3_12	0.987574
P00523_416	0.863201
P22887_122	0.991365
O18734_38	0.778461
P32989_274	0.974906
P0CE47_383	0.950893
P11309_261	0.990136
Q9NWZ3_342	0.963026
P96356_78	0.987172
P12928_43	0.957854
P08877_15	0.980737
P08879_119	0.994948
P11309_276	0.990309
P0AA04_15	0.975768

## Sheet: Fig4b
phosphosite	rv2_between_groups	median_lmi_diff	abs_median_lmi_diff
P24941_15	0.845246	0.00629896	0.00629896
Q92630_458	0.986523	0.00375553	0.00375553
Q9L387_85	0.993648	0.000324838	0.000324838
Q9F4L3_28	0.995971	0.000807516	0.000807516
P05132_11	0.983017	-0.000186495	0.000186495
A0A1C3NEV1_283	0.995008	0.000727968	0.000727968
A0A0K8P8E7_225	0.993394	-0.000768349	0.000768349
O75460_729	0.976682	-0.00140958	0.00140958
O60674_1007	0.978968	0.0027218	0.0027218
Q16539_180	0.899808	-0.0286348	0.0286348
Q79PF4_431	0.988815	0.00208388	0.00208388
P00517_11	0.9902	0.000826444	0.000826444
O60674_1008	0.98092	4.40041e-05	4.40041e-05
O32723_57	0.960997	-0.00170171	0.00170171
Q99XG5_123	0.990805	0.00429971	0.00429971
P01012_69	0.986401	0.000269814	0.000269814
O94804_208	0.678796	-0.0340158	0.0340158
P63086_183	0.974449	-0.00751947	0.00751947
Q7Z4H3_10	0.993116	-0.000436861	0.000436861
P28482_187	0.978517	0.00272336	0.00272336
P00517_140	0.990109	0.00103048	0.00103048
P61006_72	0.986414	0.00247603	0.00247603
P42530_84	0.979008	-9.27579e-05	9.27579e-05
P46109_207	0.408026	0.0446217	0.0446217
P05132_339	0.9886	0.00126624	0.00126624
D3KVM3_276	0.987173	0.00109189	0.00109189
P02974_75	0.977333	-0.0112593	0.0112593
P27577_38	0.373015	-0.129707	0.129707
P04629_677	0.965472	0.000184586	0.000184586
P20906_26	0.997348	-0.0011508	0.0011508
P08559_293	0.994467	0.00283616	0.00283616
P0CG47_218	0.98421	-0.033772	0.033772
P35557_411	0.993715	-0.00155802	0.00155802
Q8PGN7_99	0.993012	-0.00252407	0.00252407
P52956_126	0.996831	-0.000461479	0.000461479
P00949_117	0.993874	0.000599029	0.000599029
P07854_94	0.924268	0.0103093	0.0103093
A0A0R6L508_285	0.993388	-6.5289e-05	6.5289e-05
Q92630_232	0.986911	0.00157811	0.00157811
P33284_15	0.990628	-0.00528254	0.00528254
P05187_114	0.997481	-0.0011509	0.0011509
P07515_46	0.96873	0.00723379	0.00723379
P84022_425	0.972395	0.00648421	0.00648421
Q13882_342	0.94084	-0.002884	0.002884
P46108_221	0.551358	-0.195605	0.195605
P49759_342	0.984667	-0.00196317	0.00196317
P49841_216	0.985013	0.000786941	0.000786941
Q9X1F5_59	0.960329	0.00134533	0.00134533
P63248_22	0.98869	0.00624272	0.00624272
P26276_108	0.974764	-0.0161583	0.0161583
P00791_127	0.989516	0.00836486	0.00836486
P36887_339	0.927411	0.0439959	0.0439959
P17612_339	0.988607	0.00123138	0.00123138
Q99640_260	0.981627	-0.00893673	0.00893673
P05132_140	0.987727	-0.00326006	0.00326006
Q26069_12	0.904776	0.00146513	0.00146513
P06239_394	0.993367	0.00129906	0.00129906
P07471_23	0.977007	-0.00322822	0.00322822
Q16594_8	0.996768	-0.0089793	0.0089793
P22681_371	0.553483	0.0338288	0.0338288
P48730_220	0.981725	-0.00167406	0.00167406
O75385_87	0.991461	-0.00397087	0.00397087
Q7CWV1_405	0.99084	0.00426553	0.00426553
P61925_22	0.97334	-0.00953008	0.00953008
P9WG47_129	0.972785	0.00351547	0.00351547
P17612_11	0.982728	0.00613556	0.00613556
O96013_562	0.989506	-0.00359991	0.00359991
P12928_144	0.86969	0.0278753	0.0278753
P27361_204	0.978611	-0.004286	0.004286
O14965_287	0.983802	-0.00386053	0.00386053
P43405_525	0.968455	-0.00590555	0.00590555
P07355_24	0.9737	-0.0071459	0.0071459
O06976_46	0.718743	0.119867	0.119867
P24941_160	0.980297	-0.00167149	0.00167149
P08200_113	0.991815	-0.00560904	0.00560904
Q29495_31	0.987671	0.00463343	0.00463343
P25321_11	0.977013	-0.00058773	0.00058773
P0CG47_172	0.984844	-0.0357338	0.0357338
P47811_182	0.904163	-0.0360396	0.0360396
O62305_284	0.415597	0.173792	0.173792
P61015_16	0.788661	0.163826	0.163826
Q9H3Z4_10	0.591263	0.105269	0.105269
P17612_140	0.981094	0.00663594	0.00663594
P80025_315	0.994394	-0.000360447	0.000360447
Q8DTU0_92	0.993758	0.00294009	0.00294009
P07477_154	0.991068	-0.000195629	0.000195629
A5JUY8_315	0.997345	-0.00109161	0.00109161
Q818Z9_85	0.990344	0.00308763	0.00308763
Q96EY4_127	0.983413	-0.00712947	0.00712947
P0CG47_217	0.97909	-0.0320413	0.0320413
P23443_252	0.980769	-0.00676529	0.00676529
P08877_46	0.978022	0.000936302	0.000936302
A0A452E9Y6_315	0.990655	0.000743734	0.000743734
P00489_15	0.996085	-0.00220618	0.00220618
P36871_117	0.991803	0.000116237	0.000116237
Q93VE0_27	0.992873	-0.00522284	0.00522284
O14965_288	0.863583	-0.010146	0.010146
P68400_2	0.987016	0.00096178	0.00096178
Q5ZSZ6_54	0.927417	-0.00365362	0.00365362
P39579_36	0.989978	0.00273662	0.00273662
P00634_124	0.989672	0.0535069	0.0535069
P25321_140	0.977142	0.00105533	0.00105533
A0A2K3D4W3_328	0.921149	0.0102422	0.0102422
P9WKD3_84	0.990134	0.00166208	0.00166208
B7UL96_59	0.994184	0.000460193	0.000460193
P61006_111	0.971292	0.00269488	0.00269488
Q13153_423	0.99159	-0.00429967	0.00429967
Q2RIF5_58	0.979339	-0.00233481	0.00233481
P01112_64	0.983015	-0.00423531	0.00423531
D3KVM3_12	0.987574	0.00104711	0.00104711
P00523_416	0.863201	-0.0214555	0.0214555
P22887_122	0.991365	-0.00486142	0.00486142
O18734_38	0.778461	0	0
P32989_274	0.974906	0.00404884	0.00404884
P0CE47_383	0.950893	-0.0110933	0.0110933
P11309_261	0.990136	0.00262629	0.00262629
Q9NWZ3_342	0.963026	-0.000620039	0.000620039
P96356_78	0.987172	-0.00381121	0.00381121
P12928_43	0.957854	0.0135019	0.0135019
P08877_15	0.980737	-0.00123849	0.00123849
P08879_119	0.994948	-0.00314471	0.00314471
P11309_276	0.990309	-0.000421791	0.000421791
P0AA04_15	0.975768	-0.00178488	0.00178488

## Sheet: C-ets 1
	0	1	2	3	4	5	6	7	8	9	10	11	12	13	14	15	16	17	18	19	20	21	22	23	24	25	26	27	28	29	30	31	32	33	34	35	36	37	38	39	40	41	42	43	44	45	46	47	48
0	0	-0.208473	-0.341006	-0.399063	-0.410321	-0.237811	-0.123142	-0.0767074	-0.118823	-0.044228	-0.103667	-0.139356	-0.128729	-0.238768	-0.398691	-0.388483	-0.287295	-0.230312	-0.271864	-0.33057	-0.244695	-0.271656	-0.286492	-0.339971	-0.299731	-0.295041	-0.343121	-0.320484	-0.342822	-0.306485	-0.355923	-0.282555	-0.233615	-0.272312	-0.294523	-0.16057	-0.177349	-0.0942903	-0.206847	-0.216899	-0.200586	-0.266714	-0.235749	-0.27757	-0.321323	-0.315175	-0.373534	-0.295855	-0.274316
1	-0.208473	0	-0.131149	-0.25893	-0.286011	-0.286381	-0.17027	-0.108941	-0.158616	-0.129049	-0.0839339	-0.104807	-0.0881879	-0.143009	-0.288198	-0.314236	-0.40687	-0.313534	-0.372136	-0.453672	-0.475349	-0.476374	-0.487993	-0.529083	-0.499657	-0.508281	-0.47104	-0.454896	-0.473726	-0.451522	-0.41602	-0.401017	-0.363989	-0.354038	-0.392515	-0.251778	-0.334885	-0.265297	-0.313945	-0.293752	-0.273993	-0.298678	-0.345067	-0.392649	-0.444975	-0.443836	-0.459362	-0.428161	-0.359861
2	-0.341006	-0.131149	0	-0.0833477	-0.153406	-0.111805	0.0444981	0.0043706	-0.195703	-0.1784	-0.126005	-0.131995	-0.0884711	-0.123999	-0.337355	-0.26473	-0.403688	-0.376567	-0.336843	-0.360981	-0.427034	-0.428356	-0.431434	-0.451042	-0.430064	-0.44421	-0.408121	-0.398036	-0.407937	-0.361428	-0.335172	-0.328404	-0.323579	-0.261859	-0.273374	-0.193349	-0.289518	-0.268086	-0.313212	-0.290927	-0.278421	-0.280541	-0.331301	-0.361608	-0.382018	-0.362097	-0.352851	-0.346872	-0.312029
3	-0.399063	-0.25893	-0.0833477	0	-0.0777663	-0.0787753	0.0206914	-0.128702	-0.295455	-0.135355	-0.0548086	-0.0549973	-0.0187577	-0.146341	-0.346717	-0.237873	-0.387349	-0.413497	-0.357291	-0.33518	-0.33269	-0.32165	-0.380072	-0.350938	-0.299728	-0.32799	-0.341582	-0.345151	-0.319093	-0.338597	-0.353758	-0.304738	-0.265961	-0.265418	-0.251843	-0.159955	-0.175652	-0.0594739	-0.148834	-0.102808	-0.117072	-0.133576	-0.135991	-0.191106	-0.243516	-0.265251	-0.258371	-0.276791	-0.260784
4	-0.410321	-0.286011	-0.153406	-0.0777663	0	-0.0356737	-0.0302443	-0.0671519	-0.188052	0.0306017	0.0522831	0.0579122	0.0923291	-0.0712193	-0.256085	-0.174915	-0.281798	-0.340342	-0.270304	-0.233161	-0.214303	-0.20781	-0.271261	-0.236293	-0.17944	-0.203695	-0.259723	-0.248384	-0.198761	-0.231136	-0.28044	-0.16269	-0.123629	-0.156518	-0.124686	-0.0443785	-0.00720855	0.112947	-0.0134538	0.0113499	-0.0389808	-0.0705377	-0.0340096	-0.0827704	-0.139746	-0.15969	-0.182852	-0.17086	-0.206801
5	-0.237811	-0.286381	-0.111805	-0.0787753	-0.0356737	0	0.0292088	0.0922845	-0.00339183	0.201126	0.188097	0.116876	0.12253	0.00947089	-0.148316	-0.125635	-0.164208	-0.244166	-0.202785	-0.162147	-0.151383	-0.141105	-0.201766	-0.16003	-0.136571	-0.146004	-0.191978	-0.161094	-0.146796	-0.174346	-0.213167	-0.122677	-0.105848	-0.129364	-0.104438	-0.0648967	-0.0662871	0.0164379	-0.0391594	-0.0195959	-0.0988338	-0.086814	-0.0629824	-0.110804	-0.128379	-0.115054	-0.159656	-0.153483	-0.190439
6	-0.123142	-0.17027	0.0444981	0.0206914	-0.0302443	0.0292088	0	0.076449	0.211569	0.465212	0.361216	0.284529	0.268641	0.254044	0.13317	-0.0173942	-0.0110031	-0.102387	-0.0332972	-0.0616484	-0.0508877	-0.0392932	-0.0335376	-0.00902387	0.00205032	0.0275625	0.0100663	0.0735227	0.0785067	0.108728	0.0893939	0.180545	0.137027	0.140121	0.140968	0.0359577	0.0492548	0.0350091	0.0634374	0.0145814	-0.0933288	-0.0776391	-0.0791656	-0.09318	-0.0457714	0.0110335	-0.0504209	0.00513176	-0.0694933
7	-0.0767074	-0.108941	0.0043706	-0.128702	-0.0671519	0.0922845	0.076449	0	0.029946	0.064971	0.0354209	0.00205344	0.131936	0.140216	-0.248252	-0.216386	-0.0323274	-0.151057	-0.0619595	-0.0540805	0.0309586	0.0174366	0.0305897	0.0619442	0.0728045	0.129456	0.0491302	0.110426	0.13343	0.139976	0.0625771	0.172445	0.167625	0.111231	0.117798	0.0882254	0.152395	0.169383	0.11466	0.058888	-0.0374926	-0.0332581	0.0192235	0.0141195	0.0477256	0.0630366	-0.000192188	0.0485426	-0.0544595
8	-0.118823	-0.158616	-0.195703	-0.295455	-0.188052	-0.00339183	0.211569	0.029946	0	0.0258337	-0.0159616	-0.0140243	0.168861	0.0662175	-0.303232	-0.309942	-0.0246198	-0.120108	-0.133003	-0.0835197	0.0176038	0.00923208	-0.0159491	0.0321035	0.0513574	0.0698988	0.016016	0.0418168	0.0617032	0.0375416	-0.0448568	0.0477962	0.0544812	-0.00914776	0.0163877	0.0453961	0.11256	0.179697	0.0888926	0.0941718	0.0531675	0.0647712	0.125948	0.108759	0.103992	0.070745	0.0259808	0.0376144	-0.0293958
9	-0.044228	-0.129049	-0.1784	-0.135355	0.0306017	0.201126	0.465212	0.064971	0.0258337	0	0.0114924	-0.0634636	0.115688	0.0541751	-0.133964	-0.125525	0.135952	0.00411292	0.00472819	0.104921	0.183948	0.178455	0.116631	0.180894	0.175634	0.167465	0.114736	0.123938	0.137509	0.0919215	0.00774768	0.0901075	0.0862234	0.0360971	0.0801019	0.123976	0.177055	0.233628	0.143209	0.173436	0.160339	0.198243	0.300803	0.27641	0.25124	0.186226	0.150784	0.127077	0.0414949
10	-0.103667	-0.0839339	-0.126005	-0.0548086	0.0522831	0.188097	0.361216	0.0354209	-0.0159616	0.0114924	0	-0.00230129	0.0768254	0.123432	-0.206514	-0.197641	0.0303493	-0.107299	-0.140057	0.0248702	0.105303	0.0870496	0.00502529	0.103767	0.0841849	0.0603947	0.0539483	0.0356907	0.0405189	-0.0193814	-0.0803224	-0.0219579	-0.019297	-0.055083	-0.00996973	0.0792242	0.0944793	0.142647	0.065138	0.119072	0.114384	0.178203	0.249698	0.220277	0.189654	0.127398	0.0886183	0.0491533	-0.0118318
11	-0.139356	-0.104807	-0.131995	-0.0549973	0.0579122	0.116876	0.284529	0.00205344	-0.0140243	-0.0634636	-0.00230129	0	0.0166902	0.0751244	-0.0931268	-0.0930751	0.0134264	-0.107559	-0.105649	0.00622588	0.0681398	0.0534788	-0.0128691	0.0621555	0.0494652	0.0372871	0.00325344	0.0209544	0.0200183	-0.03253	-0.0968673	-0.000161644	3.74086e-05	-0.0411688	0.00166742	0.0792162	0.0888262	0.130252	0.0445812	0.0668955	0.0251886	0.0586745	0.140123	0.103502	0.0823802	0.0484201	-0.000192048	0.00433785	-0.0744454
12	-0.128729	-0.0881879	-0.0884711	-0.0187577	0.0923291	0.12253	0.268641	0.131936	0.168861	0.115688	0.0768254	0.0166902	0	0.0687868	-0.0496443	0.0793293	0.0412167	-0.0951224	-0.0653035	-0.000690908	0.0259682	0.0391973	-0.0290982	0.0134348	0.0130646	0.0104843	-0.050928	-0.0211674	-0.0231715	-0.06977	-0.126315	-0.0302864	-0.0143318	-0.0452026	-0.00303975	0.0518076	0.0527803	0.0973025	0.0133374	0.0272502	-0.0468181	-0.0254531	0.0464581	0.00341466	-0.00459924	-0.0090669	-0.0549663	-0.0515874	-0.120161
13	-0.238768	-0.143009	-0.123999	-0.146341	-0.0712193	0.00947089	0.254044	0.140216	0.0662175	0.0541751	0.123432	0.0751244	0.0687868	0	-0.0501917	-0.00658895	-0.0650588	-0.208322	-0.146166	-0.148036	-0.119078	-0.102808	-0.123659	-0.128043	-0.118026	-0.105604	-0.178688	-0.134504	-0.140561	-0.155059	-0.210999	-0.123791	-0.0825994	-0.113218	-0.0942325	-0.0192488	-0.0311735	0.0260167	-0.0823546	-0.0866642	-0.138496	-0.16095	-0.0898473	-0.13081	-0.138625	-0.129595	-0.174224	-0.149467	-0.185798
14	-0.398691	-0.288198	-0.337355	-0.346717	-0.256085	-0.148316	0.13317	-0.248252	-0.303232	-0.133964	-0.206514	-0.0931268	-0.0496443	-0.0501917	0	-0.0642801	-0.1584	-0.345168	-0.355089	-0.358589	-0.298395	-0.289388	-0.352885	-0.275985	-0.243926	-0.223712	-0.204848	-0.198574	-0.210396	-0.243179	-0.267837	-0.234305	-0.209212	-0.23467	-0.201037	-0.083322	-0.0978498	-0.0276335	-0.142266	-0.119232	-0.126133	-0.138991	-0.0820415	-0.122146	-0.138969	-0.159124	-0.177092	-0.170596	-0.175034
15	-0.388483	-0.314236	-0.26473	-0.237873	-0.174915	-0.125635	-0.0173942	-0.216386	-0.309942	-0.125525	-0.197641	-0.0930751	0.0793293	-0.00658895	-0.0642801	0	-0.0370594	-0.186341	-0.167589	-0.244752	-0.244931	-0.20911	-0.281369	-0.293916	-0.237401	-0.23546	-0.270808	-0.230187	-0.246593	-0.236882	-0.233203	-0.208817	-0.192006	-0.164015	-0.161722	-0.0958271	-0.147473	-0.126977	-0.224581	-0.223045	-0.233634	-0.25042	-0.207912	-0.241174	-0.254112	-0.247892	-0.250126	-0.217008	-0.206497
16	-0.287295	-0.40687	-0.403688	-0.387349	-0.281798	-0.164208	-0.0110031	-0.0323274	-0.0246198	0.135952	0.0303493	0.0134264	0.0412167	-0.0650588	-0.1584	-0.0370594	0	-0.0667422	-0.117264	-0.232943	-0.254838	-0.201484	-0.249299	-0.308986	-0.243207	-0.216508	-0.297693	-0.217141	-0.234789	-0.215879	-0.245575	-0.180861	-0.147219	-0.158401	-0.161859	-0.127473	-0.161164	-0.129826	-0.211406	-0.241269	-0.276445	-0.329245	-0.27561	-0.298963	-0.297647	-0.258701	-0.293488	-0.229893	-0.214116
17	-0.230312	-0.313534	-0.376567	-0.413497	-0.340342	-0.244166	-0.102387	-0.151057	-0.120108	0.00411292	-0.107299	-0.107559	-0.0951224	-0.208322	-0.345168	-0.186341	-0.0667422	0	-0.0667029	-0.20639	-0.170831	-0.18449	-0.219179	-0.316209	-0.26218	-0.236296	-0.308784	-0.246846	-0.258995	-0.192813	-0.223773	-0.151112	-0.118124	-0.118328	-0.126848	-0.10786	-0.125586	-0.134539	-0.231629	-0.27744	-0.301488	-0.36727	-0.326347	-0.325072	-0.325501	-0.287069	-0.314597	-0.216373	-0.229647
18	-0.271864	-0.372136	-0.336843	-0.357291	-0.270304	-0.202785	-0.0332972	-0.0619595	-0.133003	0.00472819	-0.140057	-0.105649	-0.0653035	-0.146166	-0.355089	-0.167589	-0.117264	-0.0667029	0	-0.0691651	-0.119511	-0.0477434	-0.155946	-0.225929	-0.209286	-0.205154	-0.284813	-0.20643	-0.207796	-0.177854	-0.183857	-0.134141	-0.103043	-0.104269	-0.117515	-0.0934657	-0.123123	-0.0965785	-0.167319	-0.18892	-0.214682	-0.261069	-0.236291	-0.257511	-0.271276	-0.242922	-0.253009	-0.19408	-0.197891
19	-0.33057	-0.453672	-0.360981	-0.33518	-0.233161	-0.162147	-0.0616484	-0.0540805	-0.0835197	0.104921	0.0248702	0.00622588	-0.000690908	-0.148036	-0.358589	-0.244752	-0.232943	-0.20639	-0.0691651	0	-0.0692729	-0.0991857	-0.158079	-0.197301	-0.164151	-0.182661	-0.276275	-0.204715	-0.202024	-0.205109	-0.223514	-0.130077	-0.0919006	-0.107639	-0.112365	-0.0651396	-0.0949261	-0.0595248	-0.1443	-0.168238	-0.210504	-0.257658	-0.204503	-0.232252	-0.249581	-0.22725	-0.246681	-0.190172	-0.199352
20	-0.244695	-0.475349	-0.427034	-0.33269	-0.214303	-0.151383	-0.0508877	0.0309586	0.0176038	0.183948	0.105303	0.0681398	0.0259682	-0.119078	-0.298395	-0.244931	-0.254838	-0.170831	-0.119511	-0.0692729	0	-0.0505022	-0.147869	-0.189698	-0.163417	-0.173552	-0.246243	-0.198066	-0.211086	-0.181952	-0.229391	-0.128684	-0.086842	-0.108311	-0.113763	-0.0791049	-0.102304	-0.0668185	-0.13772	-0.158306	-0.203143	-0.240572	-0.197766	-0.223485	-0.232406	-0.206451	-0.239287	-0.177007	-0.18797
21	-0.271656	-0.476374	-0.428356	-0.32165	-0.20781	-0.141105	-0.0392932	0.0174366	0.00923208	0.178455	0.0870496	0.0534788	0.0391973	-0.102808	-0.289388	-0.20911	-0.201484	-0.18449	-0.0477434	-0.0991857	-0.0505022	0	-0.0585744	-0.166162	-0.128502	-0.143326	-0.217603	-0.198767	-0.204356	-0.170326	-0.203526	-0.100587	-0.0560671	-0.0742504	-0.0835353	-0.0572433	-0.0781598	-0.048647	-0.118863	-0.149211	-0.201544	-0.246154	-0.210219	-0.2323	-0.25072	-0.225671	-0.251592	-0.177122	-0.213399
22	-0.286492	-0.487993	-0.431434	-0.380072	-0.271261	-0.201766	-0.0335376	0.0305897	-0.0159491	0.116631	0.00502529	-0.0128691	-0.0290982	-0.123659	-0.352885	-0.281369	-0.249299	-0.219179	-0.155946	-0.158079	-0.147869	-0.0585744	0	-0.0792185	-0.127458	-0.113364	-0.236674	-0.192006	-0.202727	-0.182972	-0.215031	-0.121474	-0.0635801	-0.0942732	-0.111288	-0.0773141	-0.100021	-0.0553755	-0.127374	-0.157151	-0.202766	-0.252268	-0.214018	-0.239158	-0.255128	-0.23003	-0.251444	-0.187837	-0.206687
23	-0.339971	-0.529083	-0.451042	-0.350938	-0.236293	-0.16003	-0.00902387	0.0619442	0.0321035	0.180894	0.103767	0.0621555	0.0134348	-0.128043	-0.275985	-0.293916	-0.308986	-0.316209	-0.225929	-0.197301	-0.189698	-0.166162	-0.0792185	0	-0.0349706	-0.0908044	-0.147237	-0.136796	-0.178493	-0.161224	-0.221619	-0.12159	-0.0490272	-0.077204	-0.0855473	-0.0520721	-0.0847075	-0.0404027	-0.112429	-0.131962	-0.18972	-0.233834	-0.182396	-0.207029	-0.217999	-0.191612	-0.226644	-0.170109	-0.197923
24	-0.299731	-0.499657	-0.430064	-0.299728	-0.17944	-0.136571	0.00205032	0.0728045	0.0513574	0.175634	0.0841849	0.0494652	0.0130646	-0.118026	-0.243926	-0.237401	-0.243207	-0.26218	-0.209286	-0.164151	-0.163417	-0.128502	-0.127458	-0.0349706	0	-0.0327295	-0.0887438	-0.0913173	-0.173727	-0.123838	-0.200014	-0.119225	-0.0450608	-0.0586979	-0.0822985	-0.0584606	-0.0945283	-0.0533675	-0.116597	-0.134687	-0.190563	-0.225224	-0.184954	-0.21041	-0.219742	-0.193196	-0.222427	-0.174783	-0.195393
25	-0.295041	-0.508281	-0.44421	-0.32799	-0.203695	-0.146004	0.0275625	0.129456	0.0698988	0.167465	0.0603947	0.0372871	0.0104843	-0.105604	-0.223712	-0.23546	-0.216508	-0.236296	-0.205154	-0.182661	-0.173552	-0.143326	-0.113364	-0.0908044	-0.0327295	0	-0.0757233	-0.151585	-0.19463	-0.172933	-0.212091	-0.133521	-0.0575286	-0.0704572	-0.0965513	-0.0682792	-0.104374	-0.0567037	-0.116339	-0.13024	-0.175817	-0.216182	-0.180252	-0.206233	-0.219125	-0.188178	-0.221938	-0.174599	-0.19634
26	-0.343121	-0.47104	-0.408121	-0.341582	-0.259723	-0.191978	0.0100663	0.0491302	0.016016	0.114736	0.0539483	0.00325344	-0.050928	-0.178688	-0.204848	-0.270808	-0.297693	-0.308784	-0.284813	-0.276275	-0.246243	-0.217603	-0.236674	-0.147237	-0.0887438	-0.0757233	0	-0.0734411	-0.21552	-0.174018	-0.229009	-0.160632	-0.0853647	-0.110661	-0.125579	-0.0898912	-0.105218	-0.0392018	-0.105027	-0.10939	-0.161582	-0.214719	-0.177115	-0.187768	-0.212941	-0.199241	-0.226877	-0.182637	-0.203364
27	-0.320484	-0.454896	-0.398036	-0.345151	-0.248384	-0.161094	0.0735227	0.110426	0.0418168	0.123938	0.0356907	0.0209544	-0.0211674	-0.134504	-0.198574	-0.230187	-0.217141	-0.246846	-0.20643	-0.204715	-0.198066	-0.198767	-0.192006	-0.136796	-0.0913173	-0.151585	-0.0734411	0	-0.0598903	-0.0813056	-0.195798	-0.107716	-0.00369443	-0.0683569	-0.117014	-0.0962135	-0.0990432	-0.0234246	-0.0857521	-0.0974617	-0.147206	-0.206801	-0.165075	-0.175272	-0.194868	-0.173724	-0.211104	-0.169337	-0.184332
28	-0.342822	-0.473726	-0.407937	-0.319093	-0.198761	-0.146796	0.0785067	0.13343	0.0617032	0.137509	0.0405189	0.0200183	-0.0231715	-0.140561	-0.210396	-0.246593	-0.234789	-0.258995	-0.207796	-0.202024	-0.211086	-0.204356	-0.202727	-0.178493	-0.173727	-0.19463	-0.21552	-0.0598903	0	-0.014311	-0.0958827	-0.0411884	0.0393866	0.00559525	-0.0725069	-0.087539	-0.096324	-0.0538834	-0.115325	-0.119411	-0.168361	-0.208868	-0.173584	-0.19108	-0.195203	-0.168693	-0.196691	-0.170749	-0.173602
29	-0.306485	-0.451522	-0.361428	-0.338597	-0.231136	-0.174346	0.108728	0.139976	0.0375416	0.0919215	-0.0193814	-0.03253	-0.06977	-0.155059	-0.243179	-0.236882	-0.215879	-0.192813	-0.177854	-0.205109	-0.181952	-0.170326	-0.182972	-0.161224	-0.123838	-0.172933	-0.174018	-0.0813056	-0.014311	0	-0.0452404	-0.0738018	0.0424036	-0.00917465	-0.0949831	-0.102501	-0.114652	-0.0582391	-0.125852	-0.122509	-0.138591	-0.195024	-0.168557	-0.190745	-0.19983	-0.17879	-0.198396	-0.188782	-0.160697
30	-0.355923	-0.41602	-0.335172	-0.353758	-0.28044	-0.213167	0.0893939	0.0625771	-0.0448568	0.00774768	-0.0803224	-0.0968673	-0.126315	-0.210999	-0.267837	-0.233203	-0.245575	-0.223773	-0.183857	-0.223514	-0.229391	-0.203526	-0.215031	-0.221619	-0.200014	-0.212091	-0.229009	-0.195798	-0.0958827	-0.0452404	0	-0.0664314	-0.0207356	-0.0837406	-0.0920648	-0.139989	-0.145731	-0.0826438	-0.163829	-0.153126	-0.153027	-0.208681	-0.196752	-0.21417	-0.220972	-0.207173	-0.227211	-0.211374	-0.174012
31	-0.282555	-0.401017	-0.328404	-0.304738	-0.16269	-0.122677	0.180545	0.172445	0.0477962	0.0901075	-0.0219579	-0.000161644	-0.0302864	-0.123791	-0.234305	-0.208817	-0.180861	-0.151112	-0.134141	-0.130077	-0.128684	-0.100587	-0.121474	-0.12159	-0.119225	-0.133521	-0.160632	-0.107716	-0.0411884	-0.0738018	-0.0664314	0	0.0182051	-0.0663047	-0.0913862	-0.0440024	-0.0555988	-0.000859254	-0.0767199	-0.0695486	-0.0576829	-0.120177	-0.0957425	-0.137947	-0.157502	-0.146814	-0.159351	-0.165648	-0.158371
32	-0.233615	-0.363989	-0.323579	-0.265961	-0.123629	-0.105848	0.137027	0.167625	0.0544812	0.0862234	-0.019297	3.74086e-05	-0.0143318	-0.0825994	-0.209212	-0.192006	-0.147219	-0.118124	-0.103043	-0.0919006	-0.086842	-0.0560671	-0.0635801	-0.0490272	-0.0450608	-0.0575286	-0.0853647	-0.00369443	0.0393866	0.0424036	-0.0207356	0.0182051	0	-0.00919241	-0.0535813	-0.0520209	-0.106533	-0.0891831	-0.155766	-0.136253	-0.0936069	-0.132978	-0.112202	-0.153614	-0.163586	-0.142422	-0.154455	-0.158747	-0.13074
33	-0.272312	-0.354038	-0.261859	-0.265418	-0.156518	-0.129364	0.140121	0.111231	-0.00914776	0.0360971	-0.055083	-0.0411688	-0.0452026	-0.113218	-0.23467	-0.164015	-0.158401	-0.118328	-0.104269	-0.107639	-0.108311	-0.0742504	-0.0942732	-0.077204	-0.0586979	-0.0704572	-0.110661	-0.0683569	0.00559525	-0.00917465	-0.0837406	-0.0663047	-0.00919241	0	-0.0469302	-0.141144	-0.131109	-0.0473112	-0.11484	-0.125869	-0.052949	-0.12885	-0.127027	-0.178212	-0.185676	-0.166485	-0.170743	-0.182117	-0.126821
34	-0.294523	-0.392515	-0.273374	-0.251843	-0.124686	-0.104438	0.140968	0.117798	0.0163877	0.0801019	-0.00996973	0.00166742	-0.00303975	-0.0942325	-0.201037	-0.161722	-0.161859	-0.126848	-0.117515	-0.112365	-0.113763	-0.0835353	-0.111288	-0.0855473	-0.0822985	-0.0965513	-0.125579	-0.117014	-0.0725069	-0.0949831	-0.0920648	-0.0913862	-0.0535813	-0.0469302	0	-0.0599742	-0.128194	-0.0453127	-0.0462106	-0.057338	-0.0143084	-0.0872858	-0.0854	-0.159228	-0.179205	-0.150567	-0.150272	-0.162569	-0.130357
35	-0.16057	-0.251778	-0.193349	-0.159955	-0.0443785	-0.0648967	0.0359577	0.0882254	0.0453961	0.123976	0.0792242	0.0792162	0.0518076	-0.0192488	-0.083322	-0.0958271	-0.127473	-0.10786	-0.0934657	-0.0651396	-0.0791049	-0.0572433	-0.0773141	-0.0520721	-0.0584606	-0.0682792	-0.0898912	-0.0962135	-0.087539	-0.102501	-0.139989	-0.0440024	-0.0520209	-0.141144	-0.0599742	0	-0.015154	-0.00764876	0.00760678	0.00215514	-0.000694767	-0.0366388	-0.0415192	-0.0956597	-0.101665	-0.0780518	-0.0762275	-0.0879871	-0.0537165
36	-0.177349	-0.334885	-0.289518	-0.175652	-0.00720855	-0.0662871	0.0492548	0.152395	0.11256	0.177055	0.0944793	0.0888262	0.0527803	-0.0311735	-0.0978498	-0.147473	-0.161164	-0.125586	-0.123123	-0.0949261	-0.102304	-0.0781598	-0.100021	-0.0847075	-0.0945283	-0.104374	-0.105218	-0.0990432	-0.096324	-0.114652	-0.145731	-0.0555988	-0.106533	-0.131109	-0.128194	-0.015154	0	-0.0319788	-0.04661	-0.03061	-0.0508798	-0.056422	-0.0391962	-0.0982169	-0.119493	-0.0888016	-0.0937889	-0.0915092	-0.0995853
37	-0.0942903	-0.265297	-0.268086	-0.0594739	0.112947	0.0164379	0.0350091	0.169383	0.179697	0.233628	0.142647	0.130252	0.0973025	0.0260167	-0.0276335	-0.126977	-0.129826	-0.134539	-0.0965785	-0.0595248	-0.0668185	-0.048647	-0.0553755	-0.0404027	-0.0533675	-0.0567037	-0.0392018	-0.0234246	-0.0538834	-0.0582391	-0.0826438	-0.000859254	-0.0891831	-0.0473112	-0.0453127	-0.00764876	-0.0319788	0	-0.0555243	0.00992738	-0.0982363	-0.0527299	-0.0246195	-0.0822622	-0.0828443	-0.0394271	-0.0644747	-0.0445935	-0.0922299
38	-0.206847	-0.313945	-0.313212	-0.148834	-0.0134538	-0.0391594	0.0634374	0.11466	0.0888926	0.143209	0.065138	0.0445812	0.0133374	-0.0823546	-0.142266	-0.224581	-0.211406	-0.231629	-0.167319	-0.1443	-0.13772	-0.118863	-0.127374	-0.112429	-0.116597	-0.116339	-0.105027	-0.0857521	-0.115325	-0.125852	-0.163829	-0.0767199	-0.155766	-0.11484	-0.0462106	0.00760678	-0.04661	-0.0555243	0	-0.000271135	-0.111012	-0.0771202	-0.0875235	-0.144185	-0.141109	-0.113727	-0.142011	-0.110815	-0.175321
39	-0.216899	-0.293752	-0.290927	-0.102808	0.0113499	-0.0195959	0.0145814	0.058888	0.0941718	0.173436	0.119072	0.0668955	0.0272502	-0.0866642	-0.119232	-0.223045	-0.241269	-0.27744	-0.18892	-0.168238	-0.158306	-0.149211	-0.157151	-0.131962	-0.134687	-0.13024	-0.10939	-0.0974617	-0.119411	-0.122509	-0.153126	-0.0695486	-0.136253	-0.125869	-0.057338	0.00215514	-0.03061	0.00992738	-0.000271135	0	-0.0520906	-0.0504271	-0.0791065	-0.149045	-0.151437	-0.11056	-0.156802	-0.103215	-0.174209
40	-0.200586	-0.273993	-0.278421	-0.117072	-0.0389808	-0.0988338	-0.0933288	-0.0374926	0.0531675	0.160339	0.114384	0.0251886	-0.0468181	-0.138496	-0.126133	-0.233634	-0.276445	-0.301488	-0.214682	-0.210504	-0.203143	-0.201544	-0.202766	-0.18972	-0.190563	-0.175817	-0.161582	-0.147206	-0.168361	-0.138591	-0.153027	-0.0576829	-0.0936069	-0.052949	-0.0143084	-0.000694767	-0.0508798	-0.0982363	-0.111012	-0.0520906	0	-0.022285	-0.151255	-0.191607	-0.210376	-0.16224	-0.202973	-0.12491	-0.200102
41	-0.266714	-0.298678	-0.280541	-0.133576	-0.0705377	-0.086814	-0.0776391	-0.0332581	0.0647712	0.198243	0.178203	0.0586745	-0.0254531	-0.16095	-0.138991	-0.25042	-0.329245	-0.36727	-0.261069	-0.257658	-0.240572	-0.246154	-0.252268	-0.233834	-0.225224	-0.216182	-0.214719	-0.206801	-0.208868	-0.195024	-0.208681	-0.120177	-0.132978	-0.12885	-0.0872858	-0.0366388	-0.056422	-0.0527299	-0.0771202	-0.0504271	-0.022285	0	-0.0529071	-0.164	-0.213261	-0.167689	-0.239202	-0.169638	-0.227879
42	-0.235749	-0.345067	-0.331301	-0.135991	-0.0340096	-0.0629824	-0.0791656	0.0192235	0.125948	0.300803	0.249698	0.140123	0.0464581	-0.0898473	-0.0820415	-0.207912	-0.27561	-0.326347	-0.236291	-0.204503	-0.197766	-0.210219	-0.214018	-0.182396	-0.184954	-0.180252	-0.177115	-0.165075	-0.173584	-0.168557	-0.196752	-0.0957425	-0.112202	-0.127027	-0.0854	-0.0415192	-0.0391962	-0.0246195	-0.0875235	-0.0791065	-0.151255	-0.0529071	0	-0.102868	-0.169139	-0.0844469	-0.218984	-0.131708	-0.190212
43	-0.27757	-0.392649	-0.361608	-0.191106	-0.0827704	-0.110804	-0.09318	0.0141195	0.108759	0.27641	0.220277	0.103502	0.00341466	-0.13081	-0.122146	-0.241174	-0.298963	-0.325072	-0.257511	-0.232252	-0.223485	-0.2323	-0.239158	-0.207029	-0.21041	-0.206233	-0.187768	-0.175272	-0.19108	-0.190745	-0.21417	-0.137947	-0.153614	-0.178212	-0.159228	-0.0956597	-0.0982169	-0.0822622	-0.144185	-0.149045	-0.191607	-0.164	-0.102868	0	-0.0937322	-0.0500401	-0.201375	-0.138353	-0.199185
44	-0.321323	-0.444975	-0.382018	-0.243516	-0.139746	-0.128379	-0.0457714	0.0477256	0.103992	0.25124	0.189654	0.0823802	-0.00459924	-0.138625	-0.138969	-0.254112	-0.297647	-0.325501	-0.271276	-0.249581	-0.232406	-0.25072	-0.255128	-0.217999	-0.219742	-0.219125	-0.212941	-0.194868	-0.195203	-0.19983	-0.220972	-0.157502	-0.163586	-0.185676	-0.179205	-0.101665	-0.119493	-0.0828443	-0.141109	-0.151437	-0.210376	-0.213261	-0.169139	-0.0937322	0	-0.0340141	-0.167157	-0.142647	-0.132972
45	-0.315175	-0.443836	-0.362097	-0.265251	-0.15969	-0.115054	0.0110335	0.0630366	0.070745	0.186226	0.127398	0.0484201	-0.0090669	-0.129595	-0.159124	-0.247892	-0.258701	-0.287069	-0.242922	-0.22725	-0.206451	-0.225671	-0.23003	-0.191612	-0.193196	-0.188178	-0.199241	-0.173724	-0.168693	-0.17879	-0.207173	-0.146814	-0.142422	-0.166485	-0.150567	-0.0780518	-0.0888016	-0.0394271	-0.113727	-0.11056	-0.16224	-0.167689	-0.0844469	-0.0500401	-0.0340141	0	-0.0728905	-0.104629	-0.100318
46	-0.373534	-0.459362	-0.352851	-0.258371	-0.182852	-0.159656	-0.0504209	-0.000192188	0.0259808	0.150784	0.0886183	-0.000192048	-0.0549663	-0.174224	-0.177092	-0.250126	-0.293488	-0.314597	-0.253009	-0.246681	-0.239287	-0.251592	-0.251444	-0.226644	-0.222427	-0.221938	-0.226877	-0.211104	-0.196691	-0.198396	-0.227211	-0.159351	-0.154455	-0.170743	-0.150272	-0.0762275	-0.0937889	-0.0644747	-0.142011	-0.156802	-0.202973	-0.239202	-0.218984	-0.201375	-0.167157	-0.0728905	0	-0.0675616	-0.121416
47	-0.295855	-0.428161	-0.346872	-0.276791	-0.17086	-0.153483	0.00513176	0.0485426	0.0376144	0.127077	0.0491533	0.00433785	-0.0515874	-0.149467	-0.170596	-0.217008	-0.229893	-0.216373	-0.19408	-0.190172	-0.177007	-0.177122	-0.187837	-0.170109	-0.174783	-0.174599	-0.182637	-0.169337	-0.170749	-0.188782	-0.211374	-0.165648	-0.158747	-0.182117	-0.162569	-0.0879871	-0.0915092	-0.0445935	-0.110815	-0.103215	-0.12491	-0.169638	-0.131708	-0.138353	-0.142647	-0.104629	-0.0675616	0	-0.0472426
48	-0.274316	-0.359861	-0.312029	-0.260784	-0.206801	-0.190439	-0.0694933	-0.0544595	-0.0293958	0.0414949	-0.0118318	-0.0744454	-0.120161	-0.185798	-0.175034	-0.206497	-0.214116	-0.229647	-0.197891	-0.199352	-0.18797	-0.213399	-0.206687	-0.197923	-0.195393	-0.19634	-0.203364	-0.184332	-0.173602	-0.160697	-0.174012	-0.158371	-0.13074	-0.126821	-0.130357	-0.0537165	-0.0995853	-0.0922299	-0.175321	-0.174209	-0.200102	-0.227879	-0.190212	-0.199185	-0.132972	-0.100318	-0.121416	-0.0472426	0
49	-0.326276	-0.417904	-0.3031	-0.221984	-0.168216	-0.110028	0.010499	0.00581683	-0.0154087	0.057492	0.0144853	-0.0305337	-0.0289932	-0.137301	-0.148142	-0.161352	-0.177325	-0.229471	-0.183019	-0.166006	-0.16216	-0.18153	-0.188398	-0.163948	-0.156127	-0.166425	-0.190465	-0.183378	-0.14207	-0.151197	-0.17207	-0.142892	-0.0873225	-0.0907126	-0.0827858	-0.0257102	-0.0621848	-0.0215974	-0.117219	-0.105863	-0.116525	-0.148134	-0.123194	-0.150035	-0.142201	-0.1309	-0.13198	-0.101885	-0.0372937
50	-0.397459	-0.430354	-0.283707	-0.27596	-0.255335	-0.191868	0.0327555	-0.0241217	-0.0719966	0.00475915	-0.049995	-0.0988427	-0.110185	-0.220201	-0.184115	-0.17165	-0.223401	-0.24616	-0.196384	-0.206925	-0.207642	-0.219137	-0.224771	-0.220222	-0.210196	-0.213518	-0.243564	-0.246565	-0.188942	-0.176317	-0.190251	-0.19112	-0.108286	-0.105232	-0.10067	-0.0533286	-0.0704459	0.00571867	-0.129846	-0.116764	-0.0987702	-0.158487	-0.164708	-0.20007	-0.182691	-0.174975	-0.11713	-0.123116	-0.0777481
51	-0.326088	-0.352333	-0.290232	-0.283413	-0.266251	-0.2307	0.00298756	-0.0106982	-0.0758143	-0.0285335	-0.0764117	-0.0915247	-0.126895	-0.209908	-0.133082	-0.139974	-0.20267	-0.208414	-0.197878	-0.216571	-0.226563	-0.230537	-0.248422	-0.255735	-0.245453	-0.236476	-0.238776	-0.236437	-0.2153	-0.183251	-0.17465	-0.170176	-0.130262	-0.131125	-0.153957	-0.0697849	-0.0883466	-0.0421113	-0.114683	-0.0974062	-0.0630511	-0.113209	-0.142421	-0.169093	-0.163517	-0.157957	-0.119366	-0.102079	-0.011295
52	-0.216635	-0.24119	-0.201482	-0.145658	-0.137443	-0.0911382	-0.0130483	0.000341805	-0.0163489	0.043543	0.0325664	0.0292969	0.0369783	-0.0436319	-0.0173394	-0.0424477	-0.0850648	-0.167525	-0.142292	-0.101995	-0.107032	-0.124574	-0.141078	-0.11242	-0.102901	-0.110275	-0.133723	-0.124541	-0.0920021	-0.0966763	-0.125029	-0.0641648	-0.039776	-0.0477524	-0.0482922	0.0234912	0.0133332	0.0174404	-0.0472154	-0.0367597	-0.0352164	-0.0600017	-0.0576095	-0.0751674	-0.0869778	-0.0832624	-0.0807962	-0.0872659	-0.0735347
53	-0.373796	-0.380927	-0.314643	-0.228268	-0.228851	-0.157197	-0.0771654	-0.0756244	-0.0695249	0.0445608	0.0403486	-0.00762753	-0.0118192	-0.144412	-0.105578	-0.159572	-0.241924	-0.348695	-0.280169	-0.249557	-0.257433	-0.259253	-0.295684	-0.245625	-0.217989	-0.186409	-0.198581	-0.185379	-0.173607	-0.198046	-0.222256	-0.122242	-0.0685539	-0.0812556	-0.081979	-0.00722476	-0.0151435	-0.0160541	-0.107663	-0.117881	-0.13977	-0.178114	-0.153446	-0.162741	-0.165036	-0.162504	-0.164486	-0.116962	-0.120278
54	-0.428386	-0.439719	-0.365906	-0.331278	-0.330145	-0.249728	-0.0872439	-0.0754049	-0.0874089	0.0346459	0.0233943	-0.0355251	-0.078568	-0.206133	-0.159893	-0.22935	-0.338076	-0.413569	-0.364767	-0.348459	-0.340106	-0.323956	-0.367622	-0.310384	-0.290664	-0.229465	-0.232866	-0.216325	-0.221557	-0.23913	-0.232872	-0.169188	-0.118162	-0.119738	-0.12445	-0.0614624	-0.0868426	-0.0528952	-0.137524	-0.147255	-0.159566	-0.208711	-0.188698	-0.206447	-0.211847	-0.20692	-0.220941	-0.174927	-0.183139
55	-0.375428	-0.43783	-0.394191	-0.298382	-0.259536	-0.209578	-0.111674	-0.0545262	-0.0380759	0.116407	0.10193	0.0288648	-0.0279695	-0.153414	-0.128524	-0.237371	-0.33375	-0.410431	-0.358501	-0.314177	-0.311983	-0.31101	-0.326962	-0.265076	-0.25432	-0.210186	-0.224804	-0.197767	-0.188666	-0.190613	-0.20252	-0.103562	-0.0698909	-0.0751008	-0.0773857	-0.038849	-0.0652517	-0.048684	-0.121764	-0.144184	-0.181192	-0.222776	-0.192211	-0.206285	-0.208286	-0.191925	-0.204721	-0.16106	-0.184626
56	-0.299826	-0.376218	-0.358404	-0.235268	-0.189904	-0.129151	-0.077191	-0.00190095	0.0229557	0.183636	0.169915	0.114433	0.0621241	-0.0599788	-0.0488736	-0.168613	-0.251428	-0.352401	-0.277965	-0.223263	-0.223723	-0.237715	-0.24153	-0.178872	-0.167292	-0.139808	-0.146547	-0.131383	-0.113128	-0.128636	-0.167573	-0.0252931	-0.0169337	-0.0271546	-0.00978683	0.0053319	-0.00378182	-0.0104032	-0.0800915	-0.110267	-0.162827	-0.204219	-0.159905	-0.166773	-0.157955	-0.133476	-0.15994	-0.0975795	-0.147912
57	-0.39583	-0.416079	-0.357959	-0.272272	-0.251587	-0.171396	-0.0746208	-0.0791272	-0.0405827	0.120656	0.11181	0.0405833	-0.0144653	-0.160855	-0.162408	-0.269616	-0.365397	-0.431828	-0.335494	-0.267898	-0.221958	-0.23214	-0.262087	-0.16754	-0.158106	-0.127282	-0.135708	-0.176833	-0.156156	-0.180294	-0.216886	-0.0685328	-0.0360945	-0.0486106	-0.0249185	0.0184562	0.0225987	0.0192451	-0.0908504	-0.124433	-0.17081	-0.222071	-0.165225	-0.168542	-0.179719	-0.165263	-0.188802	-0.116575	-0.174787
58	-0.341564	-0.447324	-0.408777	-0.302049	-0.232305	-0.132148	-0.0067026	0.0219306	0.0253153	0.180773	0.148258	0.0898949	0.032602	-0.112989	-0.167877	-0.287051	-0.328441	-0.386105	-0.321082	-0.244332	-0.187877	-0.209789	-0.222071	-0.105952	-0.117991	-0.0803562	-0.0670192	-0.103535	-0.0912532	-0.127304	-0.192229	-0.0436488	-0.010318	-0.0371927	-0.0119083	0.0225426	0.0142365	0.0269108	-0.065712	-0.0955399	-0.152839	-0.192723	-0.127218	-0.137444	-0.14483	-0.127975	-0.160533	-0.0989099	-0.164421
59	-0.349857	-0.468154	-0.413338	-0.282307	-0.212295	-0.136202	-0.0421506	-0.00615179	0.0356382	0.228118	0.186693	0.0985533	0.0289209	-0.116617	-0.178537	-0.304418	-0.378375	-0.435537	-0.327505	-0.252036	-0.206555	-0.254505	-0.254196	-0.154546	-0.152237	-0.13021	-0.132342	-0.118075	-0.117693	-0.129913	-0.190484	-0.0495662	-0.0321359	-0.0499967	-0.0289698	0.00371044	-0.00745019	-0.00737182	-0.10001	-0.13546	-0.191174	-0.233376	-0.16875	-0.178332	-0.180506	-0.161176	-0.193119	-0.124275	-0.18807
60	-0.326742	-0.403884	-0.386163	-0.249362	-0.200515	-0.134298	-0.0606968	-0.0290437	0.0225539	0.204072	0.168961	0.0961349	0.0321483	-0.0973037	-0.130192	-0.273108	-0.348609	-0.431742	-0.322504	-0.243077	-0.211557	-0.254451	-0.260339	-0.175685	-0.149083	-0.126144	-0.137118	-0.122726	-0.108856	-0.108163	-0.155037	0.00585221	0.0202915	0.0159142	0.0399686	0.0476212	0.0508155	0.0165291	-0.0814325	-0.133559	-0.199576	-0.250058	-0.182977	-0.176092	-0.167708	-0.136437	-0.168146	-0.0803111	-0.161674
61	-0.238753	-0.334184	-0.340211	-0.165411	-0.104867	-0.0642612	-0.0420118	0.0595935	0.0969104	0.263997	0.220769	0.161654	0.111092	-0.00214696	-0.00848945	-0.154404	-0.22174	-0.325662	-0.241641	-0.181653	-0.176668	-0.211155	-0.206836	-0.147937	-0.135947	-0.117688	-0.111377	-0.0890004	-0.0782121	-0.0651423	-0.104865	0.0319554	0.0253541	0.0343295	0.0636018	0.0437462	0.0450314	0.00450602	-0.0669125	-0.106222	-0.174778	-0.199009	-0.145088	-0.139439	-0.115274	-0.0818972	-0.114073	-0.0478763	-0.124616
62	-0.281514	-0.351561	-0.331624	-0.173114	-0.124351	-0.0453453	-0.00238939	0.0362137	0.0732899	0.224746	0.185595	0.14071	0.110907	-0.0205026	-0.0514155	-0.179586	-0.232088	-0.348611	-0.257163	-0.208576	-0.196427	-0.233445	-0.225654	-0.167352	-0.147017	-0.11717	-0.132016	-0.0979455	-0.075408	-0.0630897	-0.11495	0.0395881	0.0563444	0.0505589	0.0826237	0.0803025	0.10159	0.0467605	-0.0463704	-0.09231	-0.162493	-0.19437	-0.132199	-0.121064	-0.107691	-0.0771891	-0.118426	-0.0380579	-0.118397
63	-0.201913	-0.303746	-0.340749	-0.187546	-0.11794	-0.0323573	0.0325203	0.0810394	0.0732283	0.173244	0.126083	0.108104	0.100057	-0.00487414	-0.0539467	-0.163656	-0.157435	-0.269529	-0.217862	-0.161057	-0.148248	-0.185875	-0.178405	-0.126966	-0.113641	-0.0936115	-0.0974478	-0.0652401	-0.0479322	-0.0272874	-0.0695359	0.0606426	0.0684726	0.074639	0.10014	0.075013	0.0881005	0.0294886	-0.0366063	-0.0702658	-0.128925	-0.149131	-0.0979048	-0.0844325	-0.0662194	-0.0347372	-0.0740382	0.000331795	-0.0790844
64	-0.209235	-0.305187	-0.321032	-0.142618	-0.0699825	0.000485631	0.0169433	0.0875991	0.0721381	0.174047	0.131273	0.122003	0.139058	0.0263369	-0.0187067	-0.11779	-0.12907	-0.255805	-0.191195	-0.14343	-0.136828	-0.177065	-0.164628	-0.126244	-0.115449	-0.105314	-0.118484	-0.076529	-0.0646988	-0.0375033	-0.077798	0.0334634	0.0374317	0.0444863	0.0882885	0.0689008	0.0789688	0.0197965	-0.045867	-0.0644359	-0.116983	-0.120137	-0.076365	-0.060143	-0.0404221	-0.0185972	-0.061953	-0.00563947	-0.0763628
65	-0.254439	-0.382365	-0.35926	-0.185177	-0.0953548	-0.0208341	0.00571599	0.0663283	0.0387884	0.134033	0.0950257	0.0745838	0.0960982	-0.0271884	-0.0853702	-0.168586	-0.167856	-0.282652	-0.216967	-0.173871	-0.16719	-0.205706	-0.193023	-0.157917	-0.146256	-0.139016	-0.152628	-0.108476	-0.109733	-0.0906562	-0.134522	-0.0386485	-0.0295624	-0.0423518	-0.00613569	0.0169835	0.0187085	-0.0133813	-0.0817206	-0.0882014	-0.125465	-0.134376	-0.0909526	-0.0844224	-0.0816395	-0.0707875	-0.11704	-0.0676508	-0.106958
66	-0.302142	-0.418102	-0.345575	-0.232828	-0.157146	-0.0751909	0.00675227	0.0123064	-0.0222199	0.0582317	0.0259479	-0.000977593	0.0163018	-0.096538	-0.151791	-0.205858	-0.198999	-0.274387	-0.217913	-0.197029	-0.183197	-0.213088	-0.202093	-0.176571	-0.16571	-0.15463	-0.175997	-0.135221	-0.139969	-0.12739	-0.172172	-0.10085	-0.0768558	-0.107702	-0.0848643	-0.0136699	-0.0104426	-0.013501	-0.106361	-0.106256	-0.120934	-0.149091	-0.0967462	-0.0985332	-0.117016	-0.126737	-0.164816	-0.122183	-0.126857
67	-0.316109	-0.450574	-0.379821	-0.272677	-0.174838	-0.0942739	-0.00122465	0.020969	-0.0215459	0.0723123	0.0390183	0.00182516	0.0110472	-0.0956447	-0.171429	-0.25458	-0.239591	-0.318443	-0.256285	-0.236	-0.221585	-0.252972	-0.238589	-0.206508	-0.196193	-0.182416	-0.199236	-0.153169	-0.164049	-0.154371	-0.199104	-0.10865	-0.0961862	-0.119523	-0.092646	-0.0229915	-0.0311196	-0.0260552	-0.117241	-0.123784	-0.143925	-0.182728	-0.123129	-0.129524	-0.148996	-0.155381	-0.208053	-0.139521	-0.152748
68	-0.26798	-0.392103	-0.330226	-0.284437	-0.179847	-0.0993257	0.052951	0.0212544	-0.0563265	0.0103978	-0.0285591	-0.0338076	-0.0203976	-0.0973452	-0.218956	-0.262131	-0.214893	-0.259007	-0.223782	-0.212123	-0.185624	-0.203868	-0.196311	-0.168241	-0.160722	-0.142186	-0.166616	-0.115613	-0.135756	-0.129358	-0.171982	-0.105534	-0.0823013	-0.114829	-0.101139	-0.0337239	-0.03439	-0.000962548	-0.084888	-0.0829256	-0.0824462	-0.119999	-0.0598999	-0.0752984	-0.0996816	-0.112431	-0.167035	-0.0967821	-0.0946687
69	-0.157258	-0.306045	-0.284366	-0.206891	-0.104376	-0.0557955	0.0282673	0.0668069	0.022628	0.0740982	0.0349106	0.0145621	0.0218352	-0.0239745	-0.113392	-0.178585	-0.132876	-0.181406	-0.162811	-0.141388	-0.125257	-0.154438	-0.141133	-0.112334	-0.112682	-0.106993	-0.117879	-0.0791311	-0.0921315	-0.0838386	-0.114866	-0.0595259	-0.0571558	-0.0693298	-0.0476959	-0.00488403	-0.0097402	-0.00469323	-0.0633244	-0.0649048	-0.0814407	-0.119629	-0.0716187	-0.0896129	-0.0857257	-0.0609139	-0.130528	-0.0717118	-0.0620372
70	-0.26347	-0.408062	-0.355931	-0.237842	-0.142867	-0.0848444	0.00610133	0.0604869	0.0515479	0.146107	0.100182	0.0321755	0.00900069	-0.087421	-0.144003	-0.240712	-0.225553	-0.295739	-0.24034	-0.217416	-0.202036	-0.237117	-0.224096	-0.187564	-0.184013	-0.175901	-0.184182	-0.145363	-0.148265	-0.135145	-0.166894	-0.0933387	-0.0933428	-0.105949	-0.0826839	-0.0171002	-0.0269725	-0.0256648	-0.11014	-0.122666	-0.167713	-0.199749	-0.126197	-0.122134	-0.104684	-0.07982	-0.179303	-0.134343	-0.129974
71	-0.295141	-0.414533	-0.357681	-0.273963	-0.189233	-0.117727	0.01739	0.0489648	0.0508436	0.151489	0.105328	0.0220832	-0.0281049	-0.135365	-0.178625	-0.272781	-0.260195	-0.313266	-0.262544	-0.247113	-0.220278	-0.252505	-0.245684	-0.208582	-0.205302	-0.193574	-0.204855	-0.170152	-0.16884	-0.160391	-0.191962	-0.123981	-0.119488	-0.137917	-0.118467	-0.0450464	-0.0425073	-0.0184476	-0.113786	-0.125756	-0.169368	-0.212134	-0.133691	-0.135651	-0.1028	-0.0695077	-0.137535	-0.133305	-0.168478
72	-0.327667	-0.418538	-0.3642	-0.27039	-0.195643	-0.1704	-0.0617166	0.00455054	0.0480789	0.173628	0.133143	0.0150313	-0.0669164	-0.178096	-0.186446	-0.296174	-0.324527	-0.353173	-0.299863	-0.290833	-0.266451	-0.291376	-0.287094	-0.253287	-0.248147	-0.240111	-0.239797	-0.214573	-0.210486	-0.194353	-0.214084	-0.156471	-0.154182	-0.160873	-0.158211	-0.0907764	-0.10319	-0.0833723	-0.161908	-0.18916	-0.237294	-0.277568	-0.219632	-0.190859	-0.102081	-0.128437	-0.18064	-0.164234	-0.156161
73	-0.315644	-0.352489	-0.329574	-0.25204	-0.205892	-0.231178	-0.164469	-0.100062	-0.0218715	0.096329	0.0649552	-0.0612043	-0.155292	-0.249675	-0.208927	-0.317791	-0.369821	-0.360603	-0.299167	-0.319382	-0.297977	-0.307942	-0.303199	-0.290161	-0.284016	-0.275529	-0.261531	-0.250196	-0.254579	-0.220023	-0.228157	-0.181575	-0.184497	-0.163425	-0.171418	-0.109468	-0.150289	-0.152179	-0.218387	-0.226909	-0.242061	-0.276523	-0.258188	-0.224948	-0.205339	-0.208394	-0.254945	-0.224968	-0.206657
74	-0.316193	-0.333238	-0.299182	-0.230095	-0.199796	-0.181555	-0.101994	-0.0594807	0.00192899	0.116651	0.102775	-0.0178428	-0.094211	-0.199645	-0.186954	-0.27582	-0.334588	-0.368931	-0.31382	-0.308755	-0.285659	-0.30545	-0.303876	-0.279409	-0.264519	-0.260512	-0.256011	-0.239655	-0.226166	-0.199025	-0.211046	-0.158526	-0.157697	-0.151215	-0.155304	-0.0783788	-0.0985572	-0.0966442	-0.177442	-0.190135	-0.225314	-0.270425	-0.234505	-0.219014	-0.193232	-0.181957	-0.219942	-0.212102	-0.202117
75	-0.342306	-0.369407	-0.322067	-0.312162	-0.28166	-0.252356	-0.083087	-0.0657232	-0.0363574	0.0663374	0.0439556	-0.0697991	-0.154653	-0.220828	-0.249997	-0.344027	-0.373248	-0.377457	-0.334336	-0.362674	-0.320904	-0.340691	-0.328472	-0.315361	-0.300064	-0.280117	-0.287904	-0.252001	-0.253751	-0.210877	-0.228989	-0.168177	-0.16229	-0.152853	-0.151457	-0.0835955	-0.0954807	-0.0874366	-0.178506	-0.200253	-0.22564	-0.29521	-0.26345	-0.259281	-0.221643	-0.228702	-0.241166	-0.220418	-0.256065
76	-0.332631	-0.321986	-0.259208	-0.291519	-0.286111	-0.26876	-0.102382	-0.130541	-0.105819	-0.0202968	-0.0298452	-0.125603	-0.189376	-0.213262	-0.278825	-0.337515	-0.356704	-0.35472	-0.30719	-0.353255	-0.317801	-0.341939	-0.317379	-0.312789	-0.293215	-0.267122	-0.277945	-0.236022	-0.2357	-0.179032	-0.196884	-0.127125	-0.11834	-0.108673	-0.105466	-0.0416633	-0.0330373	-0.0578034	-0.185393	-0.234323	-0.269146	-0.33507	-0.304658	-0.290677	-0.254203	-0.247871	-0.2588	-0.216556	-0.24251
77	-0.385331	-0.30821	-0.235782	-0.228735	-0.22614	-0.23438	-0.120464	-0.161778	-0.123924	-0.0322955	-0.0344586	-0.153638	-0.206343	-0.259493	-0.267503	-0.322376	-0.423238	-0.409632	-0.314506	-0.36266	-0.343612	-0.346782	-0.334655	-0.330434	-0.303263	-0.284259	-0.282363	-0.266461	-0.249454	-0.191965	-0.206922	-0.139101	-0.135555	-0.113535	-0.102449	-0.0367587	-0.0265088	-0.0822372	-0.203846	-0.20928	-0.187309	-0.288374	-0.270523	-0.266857	-0.253833	-0.245127	-0.251363	-0.205414	-0.239842
78	-0.365158	-0.282132	-0.208903	-0.252132	-0.267528	-0.254876	-0.125846	-0.158961	-0.1291	-0.0226551	-0.0023953	-0.0925424	-0.146469	-0.19203	-0.233811	-0.26452	-0.364087	-0.368826	-0.302989	-0.352547	-0.334317	-0.344803	-0.328787	-0.325471	-0.299271	-0.284547	-0.285332	-0.2654	-0.251176	-0.202542	-0.219409	-0.15768	-0.144386	-0.136664	-0.140905	-0.0586297	-0.0445448	-0.0431106	-0.182315	-0.200019	-0.182701	-0.295619	-0.289536	-0.265755	-0.234399	-0.231998	-0.232049	-0.200957	-0.215735
79	-0.348792	-0.291817	-0.214161	-0.294889	-0.29157	-0.249461	-0.0356827	-0.12133	-0.138586	-0.045756	-0.0483629	-0.106288	-0.143138	-0.165966	-0.272998	-0.298901	-0.344249	-0.341243	-0.282858	-0.343185	-0.30942	-0.32232	-0.299886	-0.299145	-0.270207	-0.24149	-0.265092	-0.22139	-0.216133	-0.172738	-0.204489	-0.123004	-0.0964261	-0.114798	-0.118006	-0.0409595	-0.00323667	0.0592695	-0.117246	-0.153068	-0.143949	-0.275996	-0.229151	-0.222197	-0.206831	-0.202487	-0.205251	-0.155448	-0.200574
80	-0.384621	-0.31624	-0.216481	-0.266351	-0.249014	-0.226408	-0.0661242	-0.157062	-0.163979	-0.0555569	-0.0575866	-0.106895	-0.126087	-0.167994	-0.240238	-0.276018	-0.347718	-0.354564	-0.264119	-0.320347	-0.302044	-0.30768	-0.29041	-0.288233	-0.264024	-0.233371	-0.260409	-0.223204	-0.213659	-0.17999	-0.211994	-0.132017	-0.106347	-0.127624	-0.123057	-0.0447211	-0.0103342	0.0451975	-0.115031	-0.14551	-0.153308	-0.242745	-0.203721	-0.203615	-0.198287	-0.191024	-0.205397	-0.15719	-0.191217
81	-0.343351	-0.344079	-0.228877	-0.27727	-0.215208	-0.17034	0.00582816	-0.0812079	-0.109569	0.0156166	0.00284526	-0.0235605	-0.0429825	-0.101135	-0.193115	-0.256619	-0.303171	-0.313431	-0.2367	-0.2806	-0.254014	-0.265237	-0.254451	-0.243228	-0.222137	-0.191166	-0.226612	-0.176986	-0.1683	-0.152721	-0.190719	-0.0978771	-0.0701725	-0.116996	-0.115167	-0.0424554	-0.00236855	0.0845582	-0.0446398	-0.0678089	-0.100505	-0.16992	-0.127912	-0.146642	-0.157338	-0.154924	-0.184386	-0.133686	-0.169224
82	-0.267401	-0.269282	-0.178714	-0.218757	-0.1474	-0.0984487	0.0761192	-0.0389626	-0.0843959	0.0192514	0.00729834	0.0109	0.0127713	-0.0427584	-0.155549	-0.194701	-0.219721	-0.23464	-0.183367	-0.202965	-0.169926	-0.179689	-0.175546	-0.154758	-0.13928	-0.118342	-0.157594	-0.110912	-0.107775	-0.107586	-0.154064	-0.0806391	-0.0490898	-0.0993509	-0.098477	-0.0234118	0.0141827	0.121218	0.00271261	0.00424166	-0.00882804	-0.0439494	-0.00726839	-0.0306635	-0.0551707	-0.0727943	-0.0985931	-0.0838289	-0.104857
83	-0.280192	-0.284355	-0.200113	-0.290738	-0.22452	-0.152139	0.065881	-0.0535586	-0.116271	-0.0145612	-0.0270482	-0.0168107	-0.019373	-0.0617022	-0.19982	-0.236418	-0.248203	-0.255936	-0.211818	-0.247134	-0.211235	-0.218235	-0.210536	-0.192836	-0.169997	-0.142447	-0.180881	-0.130214	-0.121825	-0.11642	-0.158835	-0.0833631	-0.0470496	-0.102079	-0.104234	-0.0368748	0.00711156	0.150563	0.00897149	0.00226593	0.000310347	-0.0764518	-0.0320538	-0.0626574	-0.088655	-0.101696	-0.121699	-0.0919404	-0.11425
84	-0.206397	-0.192606	-0.123139	-0.198539	-0.147587	-0.107796	0.00178506	-0.0743486	-0.105619	-0.00262038	0.0136638	0.02601	0.0257177	-0.0130309	-0.122478	-0.153357	-0.185303	-0.197745	-0.157313	-0.185632	-0.158924	-0.16625	-0.161142	-0.141021	-0.125749	-0.10521	-0.136964	-0.0927081	-0.0902857	-0.0860954	-0.124609	-0.0614025	-0.0344667	-0.076006	-0.0764229	-0.0212143	0.00679606	0.100656	-0.00145032	-0.00333963	-0.00960677	-0.0573964	-0.0262017	-0.049222	-0.0686038	-0.0763241	-0.0958573	-0.0755316	-0.0934802
85	-0.208392	-0.266815	-0.179096	-0.205681	-0.0889701	-0.0567489	0.0438865	0.0102194	-0.0329502	0.0989651	0.111406	0.116137	0.123285	0.0490272	-0.0647179	-0.132943	-0.190275	-0.197793	-0.167742	-0.180287	-0.152126	-0.157073	-0.161753	-0.126569	-0.112416	-0.100858	-0.134012	-0.0832086	-0.0838706	-0.102872	-0.13998	-0.0767573	-0.051205	-0.104841	-0.104511	-0.0500006	-0.0295311	0.0784	0.0162658	0.0283683	0.010787	-0.0141275	0.00590578	-0.0352342	-0.0537165	-0.064368	-0.0972545	-0.0967445	-0.109502
86	-0.154845	-0.227234	-0.174121	-0.180289	-0.045643	-0.0043982	0.122764	0.0506892	-0.0379333	0.0436335	0.0347705	0.0770674	0.112209	0.0453511	-0.0974732	-0.135463	-0.137049	-0.144209	-0.14401	-0.132319	-0.0992841	-0.0979799	-0.108286	-0.0709766	-0.0592449	-0.0521547	-0.0813349	-0.0341515	-0.0413108	-0.0667127	-0.106637	-0.0648436	-0.035991	-0.0922	-0.089387	-0.0437001	-0.0243933	0.0944453	0.0492124	0.0920696	0.120319	0.128443	0.125229	0.0634466	0.0274856	0.00374278	-0.0252672	-0.0508869	-0.0396368
87	-0.150861	-0.261393	-0.230979	-0.220859	-0.0738541	-0.00114439	0.140269	0.0732544	-0.0290431	0.0422204	0.0220463	0.0632653	0.100512	0.0360474	-0.127489	-0.166578	-0.124858	-0.160829	-0.159775	-0.13236	-0.0962269	-0.10971	-0.11519	-0.07202	-0.0616903	-0.0544642	-0.082271	-0.0301212	-0.0427244	-0.0630813	-0.107678	-0.0560321	-0.0288604	-0.080646	-0.0715321	-0.0283522	-0.00946571	0.0896723	0.0378722	0.0764443	0.102383	0.110997	0.127134	0.0727213	0.032099	0.00797666	-0.0196002	-0.0367848	-0.0335791
88	-0.00395798	-0.135485	-0.171277	-0.043407	0.0996154	0.0844548	0.0648532	0.136677	0.0804866	0.136989	0.118773	0.147332	0.196759	0.146221	0.0549145	-0.0224069	-0.0222633	-0.0701712	-0.0809379	-0.0320265	-0.0218992	-0.0365225	-0.0378512	0.00854371	0.0063136	-0.00268253	0.00383428	0.0409149	0.0186256	0.0169861	-0.000655857	0.0180658	0.0139399	0.00508172	0.0173353	-0.0062064	-0.0137887	0.0159556	0.026913	0.0544143	0.0382127	0.095286	0.0799905	0.0562074	0.0698097	0.0808138	0.0529436	0.0156418	0.0149718
89	0.00453653	-0.162979	-0.182759	-0.0160889	0.129709	0.084878	0.0287257	0.174496	0.163403	0.261873	0.241744	0.225939	0.229221	0.166392	0.136928	0.0101793	-0.0453967	-0.093892	-0.0877755	-0.0397383	-0.0412642	-0.0562589	-0.0587386	-0.0120992	-0.0196719	-0.0286983	-0.0166441	0.0221823	0.00043452	-0.00123102	-0.00723458	0.0228597	0.00854	0.00613236	0.0206345	-0.00834227	-0.0225972	-0.00126674	0.00610645	0.0205189	-0.0206724	0.0190777	0.0141188	-0.0125174	0.00837207	0.029858	-0.00485151	-0.0194379	-0.0401082
90	-0.147627	-0.277928	-0.208968	-0.152061	-0.0259128	-0.0121662	0.0093175	0.0763426	0.0584372	0.198169	0.20681	0.173801	0.141879	0.0425176	0.0184643	-0.0904646	-0.168147	-0.173033	-0.170126	-0.150691	-0.129496	-0.133204	-0.149814	-0.105397	-0.09903	-0.105542	-0.116851	-0.0736319	-0.0771659	-0.10401	-0.122016	-0.0810468	-0.0661384	-0.106175	-0.102065	-0.0641885	-0.0654007	0.0203406	-0.0102366	0.0100749	-0.0197896	-0.025247	-0.0155906	-0.0630395	-0.0686999	-0.0670024	-0.0998606	-0.110292	-0.115381
91	-0.18963	-0.348369	-0.303102	-0.208517	-0.0839185	-0.0735249	-0.0316248	0.0755168	0.0748575	0.222499	0.212454	0.131675	0.0718437	-0.0248299	-0.0279456	-0.163859	-0.231384	-0.243281	-0.231801	-0.204527	-0.184971	-0.195869	-0.205528	-0.159106	-0.151605	-0.153447	-0.155876	-0.10919	-0.123791	-0.134454	-0.153195	-0.0978757	-0.0923999	-0.117235	-0.108633	-0.0748203	-0.0869436	-0.0294662	-0.0658054	-0.0604291	-0.0938898	-0.11012	-0.091172	-0.130868	-0.13237	-0.123622	-0.155415	-0.140944	-0.15843
92	-0.161593	-0.295251	-0.248851	-0.116544	-0.0156095	-0.00778332	-0.0268052	0.0986793	0.130705	0.333551	0.329428	0.242408	0.188126	0.0824749	0.0860072	-0.0726392	-0.170604	-0.231468	-0.177234	-0.145264	-0.144182	-0.164758	-0.161991	-0.111683	-0.110464	-0.105706	-0.114706	-0.0754961	-0.0745899	-0.0822562	-0.105054	-0.026064	-0.0325007	-0.0511872	-0.0367481	-0.0346029	-0.0354962	-0.00549393	-0.0383547	-0.0516513	-0.111529	-0.123017	-0.0946023	-0.116132	-0.100986	-0.0817585	-0.120684	-0.096989	-0.135959
93	-0.128714	-0.267425	-0.200387	-0.123301	0.0126478	0.0147527	0.0166544	0.0701182	0.0640827	0.217813	0.231444	0.195782	0.196377	0.0976749	0.0373911	-0.0771579	-0.146218	-0.174187	-0.144779	-0.122252	-0.10604	-0.121811	-0.12769	-0.0755544	-0.0672996	-0.0702304	-0.0935471	-0.0487791	-0.0525005	-0.0792132	-0.107464	-0.0412774	-0.0376288	-0.077578	-0.0721859	-0.0492987	-0.0450626	0.0265821	0.00869395	0.018573	-0.0192287	-0.0196469	-0.00605265	-0.0453072	-0.0520272	-0.052009	-0.0898576	-0.0885524	-0.108844
94	-0.302834	-0.438193	-0.31055	-0.224761	-0.111862	-0.0752015	-0.0160938	0.0209517	0.0229322	0.210219	0.195613	0.11261	0.076331	-0.0668523	-0.0859978	-0.203675	-0.306093	-0.332589	-0.257297	-0.252361	-0.22574	-0.242747	-0.241272	-0.204178	-0.190677	-0.173165	-0.211263	-0.159398	-0.156449	-0.162721	-0.199606	-0.110243	-0.0915955	-0.133528	-0.128148	-0.0837692	-0.0774926	-0.011712	-0.0659352	-0.0754441	-0.125311	-0.151639	-0.114595	-0.143441	-0.149862	-0.143994	-0.186432	-0.153896	-0.176514
95	-0.286015	-0.472879	-0.362998	-0.254051	-0.138542	-0.103441	-0.0358091	0.04025	0.0495425	0.245939	0.2257	0.131443	0.0697319	-0.0734214	-0.0994642	-0.231838	-0.316394	-0.345029	-0.283914	-0.261014	-0.241647	-0.255533	-0.265236	-0.217232	-0.206006	-0.183868	-0.216872	-0.169372	-0.168838	-0.168138	-0.204386	-0.103631	-0.0878987	-0.119442	-0.109055	-0.0769636	-0.0788302	-0.0263694	-0.0805447	-0.0953023	-0.154393	-0.184502	-0.141432	-0.172296	-0.176219	-0.161098	-0.203233	-0.158252	-0.185711
96	-0.209504	-0.338918	-0.26076	-0.147023	-0.0662292	-0.0804607	-0.0629319	0.0112593	0.047588	0.211314	0.202182	0.114129	0.0690625	-0.0349926	-0.0177063	-0.146523	-0.228812	-0.274739	-0.206812	-0.189487	-0.19003	-0.205793	-0.212493	-0.170751	-0.166077	-0.146242	-0.167937	-0.136141	-0.134981	-0.124356	-0.145699	-0.0530892	-0.0427204	-0.061736	-0.0619449	-0.0534083	-0.0548102	-0.0249925	-0.058289	-0.0756428	-0.136822	-0.147781	-0.118143	-0.139312	-0.137813	-0.120677	-0.157923	-0.12252	-0.139296
97	-0.282517	-0.4026	-0.297465	-0.228337	-0.133226	-0.116531	-0.0480437	-0.0501827	-0.0460189	0.117127	0.107899	0.0413314	0.0188093	-0.0843308	-0.121605	-0.230063	-0.292001	-0.325958	-0.238486	-0.252317	-0.227327	-0.270448	-0.267736	-0.231823	-0.20753	-0.178292	-0.216644	-0.165092	-0.167528	-0.158675	-0.192817	-0.0922971	-0.0762895	-0.112169	-0.108991	-0.0745727	-0.0641012	-0.0068245	-0.0583235	-0.0838201	-0.152222	-0.185662	-0.133978	-0.160503	-0.167507	-0.155573	-0.196326	-0.147584	-0.172621
98	-0.243123	-0.511647	-0.399207	-0.279371	-0.152976	-0.116489	-0.0162757	0.0188091	0.0221522	0.186701	0.144509	0.0667812	0.0229372	-0.10771	-0.160614	-0.261616	-0.299645	-0.333456	-0.269959	-0.243322	-0.212397	-0.282973	-0.282075	-0.243342	-0.223606	-0.198945	-0.242757	-0.186024	-0.209656	-0.19209	-0.235842	-0.138644	-0.112056	-0.149534	-0.142703	-0.100824	-0.102458	-0.0426286	-0.0841419	-0.103113	-0.165677	-0.190497	-0.149541	-0.187446	-0.187894	-0.168017	-0.217655	-0.171714	-0.193318
99	-0.280808	-0.492475	-0.385162	-0.273078	-0.171385	-0.146716	-0.0228864	0.0207317	0.0316662	0.184439	0.137117	0.0497963	-0.00856484	-0.134224	-0.171434	-0.267661	-0.31574	-0.35337	-0.286666	-0.2561	-0.231612	-0.287807	-0.285516	-0.257993	-0.250299	-0.225119	-0.25455	-0.217037	-0.250401	-0.202008	-0.232839	-0.147664	-0.111683	-0.135171	-0.135507	-0.099595	-0.106851	-0.0641764	-0.113656	-0.136288	-0.192167	-0.218075	-0.184473	-0.219842	-0.21322	-0.186966	-0.230395	-0.177902	-0.203112
100	-0.301525	-0.43585	-0.349103	-0.239786	-0.156953	-0.161088	-0.0736204	-0.080058	-0.045453	0.0994132	0.0721509	-0.010313	-0.0552619	-0.146096	-0.168414	-0.267222	-0.3193	-0.374697	-0.28053	-0.276622	-0.260926	-0.302537	-0.291053	-0.276192	-0.26701	-0.229464	-0.253269	-0.211974	-0.231027	-0.181602	-0.202671	-0.11466	-0.0927929	-0.103294	-0.102199	-0.0758706	-0.0780275	-0.0676011	-0.123248	-0.174218	-0.231932	-0.262435	-0.213209	-0.231967	-0.216096	-0.18317	-0.22194	-0.158428	-0.192943
101	-0.321223	-0.491516	-0.36214	-0.25363	-0.163681	-0.137001	-0.0364106	-0.02959	-0.0241064	0.122304	0.0885572	0.00997464	-0.0180674	-0.128197	-0.17655	-0.275305	-0.3322	-0.383474	-0.290346	-0.267084	-0.253823	-0.305496	-0.292685	-0.266353	-0.252548	-0.229654	-0.254097	-0.219752	-0.234372	-0.193208	-0.227983	-0.135476	-0.104518	-0.130465	-0.127167	-0.0849013	-0.0837158	-0.0428572	-0.101261	-0.153456	-0.211496	-0.25132	-0.193185	-0.229855	-0.219085	-0.189951	-0.232436	-0.174305	-0.207062
102	-0.3041	-0.52795	-0.411805	-0.253631	-0.128449	-0.102529	-0.00773821	0.0303656	0.0440544	0.194433	0.145959	0.0684198	0.0196548	-0.119335	-0.17396	-0.277314	-0.312783	-0.369986	-0.294016	-0.248146	-0.231719	-0.287729	-0.283789	-0.24398	-0.239019	-0.227759	-0.249978	-0.209863	-0.232667	-0.201616	-0.240441	-0.146346	-0.118321	-0.147874	-0.138609	-0.0878553	-0.0948696	-0.0432743	-0.0795726	-0.108172	-0.128046	-0.160863	-0.140466	-0.210127	-0.202064	-0.174388	-0.22441	-0.171988	-0.212242
103	-0.282207	-0.467387	-0.385528	-0.224171	-0.100708	-0.091274	0.0173006	0.0634666	0.0558717	0.170687	0.109419	0.0498596	0.00973271	-0.112663	-0.159468	-0.266175	-0.28594	-0.340685	-0.274354	-0.243667	-0.22941	-0.260927	-0.260578	-0.22766	-0.231976	-0.220168	-0.23447	-0.191424	-0.222372	-0.191609	-0.224883	-0.14563	-0.125158	-0.149754	-0.138279	-0.0902892	-0.0999007	-0.0493602	-0.0644475	-0.0811392	-0.0775415	-0.120624	-0.131249	-0.205284	-0.187267	-0.160609	-0.205718	-0.162919	-0.196785
104	-0.319611	-0.404773	-0.329657	-0.164235	-0.0729246	-0.0865937	-0.0446575	0.00286181	0.038416	0.161876	0.127863	0.0360056	-0.000956477	-0.126144	-0.142067	-0.253768	-0.310774	-0.371611	-0.269083	-0.240576	-0.243257	-0.269185	-0.269671	-0.231783	-0.227606	-0.220803	-0.221931	-0.200181	-0.204997	-0.178016	-0.200747	-0.108054	-0.0985017	-0.107532	-0.0960566	-0.0592541	-0.0724102	-0.0617236	-0.103277	-0.128485	-0.0594179	-0.101903	-0.124277	-0.202363	-0.193925	-0.166112	-0.209034	-0.154649	-0.194835
105	-0.33048	-0.422912	-0.346845	-0.193183	-0.0895928	-0.0975442	-0.0404183	0.00672478	0.0277085	0.161688	0.119422	0.049697	0.00962129	-0.11048	-0.140262	-0.245761	-0.29248	-0.3447	-0.251832	-0.223442	-0.227905	-0.247279	-0.250136	-0.208801	-0.206098	-0.201874	-0.206253	-0.18319	-0.178175	-0.172027	-0.20571	-0.0947818	-0.0882958	-0.121915	-0.101063	-0.0585416	-0.0473387	-0.005914	-0.0363871	-0.0906241	-0.0771102	-0.122077	-0.115191	-0.184932	-0.17724	-0.150553	-0.196657	-0.145388	-0.197459
106	-0.303895	-0.373683	-0.302614	-0.186885	-0.0820807	-0.0515889	0.0488627	0.04894	0.0542818	0.163672	0.130713	0.0623437	0.0247449	-0.107899	-0.128706	-0.237845	-0.260396	-0.314193	-0.238727	-0.211117	-0.191946	-0.207466	-0.222777	-0.174069	-0.170221	-0.167799	-0.181975	-0.159001	-0.147654	-0.158278	-0.193889	-0.0911531	-0.0808734	-0.124641	-0.107004	-0.0555477	-0.0293667	0.0570826	0.0282031	0.0153663	-0.0692125	-0.0512916	-0.0549973	-0.136879	-0.139181	-0.128202	-0.17595	-0.148498	-0.194995
107	-0.261897	-0.347101	-0.303331	-0.129019	-0.0205556	-0.0266556	-0.0022888	0.0614029	0.0894825	0.204198	0.160374	0.0973956	0.0620884	-0.0660248	-0.0881035	-0.212556	-0.2452	-0.296998	-0.210468	-0.187299	-0.182849	-0.185789	-0.192634	-0.154244	-0.150927	-0.148725	-0.153089	-0.135067	-0.12775	-0.130771	-0.159536	-0.0449516	-0.0537117	-0.075549	-0.0501712	-0.0196098	-0.0177139	0.020599	0.0247913	0.0224689	-0.0799833	-0.0736094	-0.0790042	-0.149256	-0.138433	-0.110724	-0.16405	-0.123972	-0.177855
108	-0.320319	-0.346178	-0.283416	-0.155899	-0.0717477	-0.0698371	-0.0311159	-0.00438834	0.0291296	0.138753	0.127635	0.0520575	0.0245622	-0.112206	-0.109926	-0.201423	-0.257391	-0.301599	-0.223958	-0.198767	-0.194494	-0.19925	-0.223558	-0.183334	-0.171963	-0.180125	-0.191837	-0.184973	-0.17267	-0.188935	-0.211802	-0.126941	-0.107544	-0.146399	-0.130622	-0.0823961	-0.087066	-0.042465	-0.0312428	-0.000826138	-0.0480879	-0.0359112	-0.067827	-0.147539	-0.152171	-0.139304	-0.17804	-0.162507	-0.180712
109	-0.311683	-0.314527	-0.260059	-0.158065	-0.0946199	-0.0753925	-0.0216901	-0.0178784	0.0264184	0.121777	0.123279	0.0400801	0.00785989	-0.137393	-0.108054	-0.193166	-0.250453	-0.29066	-0.228177	-0.202979	-0.185554	-0.19023	-0.225061	-0.185311	-0.170822	-0.183049	-0.197176	-0.197757	-0.186692	-0.20558	-0.222253	-0.166491	-0.133623	-0.175943	-0.166962	-0.107599	-0.118344	-0.0505141	-0.0244888	0.067522	0.00743384	0.0101692	-0.0335722	-0.132007	-0.153496	-0.151018	-0.187481	-0.190127	-0.192956
[truncated: 61 more columns]

## Sheet: Ca CaM dependent protein kinase
	0	1	2	3	4	5	6	7	8	9	10	11	12	13	14	15	16	17	18	19	20	21	22	23	24	25	26	27	28	29	30	31	32	33	34	35	36	37	38	39	40	41	42	43	44	45	46	47	48
0	0	0.0480004	0.0955655	0.122235	0.170044	0.182835	0.199789	0.189617	0.172762	0.167306	0.150061	0.115809	0.135601	0.0838546	0.119225	0.116731	0.121178	0.156356	0.169028	0.207168	0.226294	0.245281	0.229562	0.204559	0.179769	0.173065	0.188171	0.201576	0.201306	0.234684	0.275453	0.243721	0.266764	0.167256	0.177853	0.112531	0.101507	0.0912963	0.0764525	0.0998071	0.107989	0.140056	0.113601	0.144769	0.106442	0.13544	0.137779	0.128858	0.097203
1	0.0480004	0	0.0366319	0.0783856	0.141134	0.149378	0.176674	0.17532	0.159469	0.151728	0.130364	0.117537	0.13848	0.0888477	0.121721	0.123458	0.128089	0.155781	0.156276	0.19071	0.20569	0.222429	0.198044	0.16883	0.130476	0.127123	0.139788	0.160497	0.160699	0.205829	0.242503	0.21194	0.250881	0.145069	0.163066	0.100807	0.0883903	0.0503752	0.0374125	0.0741508	0.0745784	0.105098	0.0940817	0.110397	0.0693189	0.0943274	0.10071	0.0855284	0.0451347
2	0.0955655	0.0366319	0	0.0341971	0.113335	0.127157	0.15704	0.153389	0.13096	0.118783	0.100973	0.0905237	0.101225	0.070792	0.0992075	0.0961995	0.0894396	0.106381	0.0985391	0.145122	0.160747	0.187033	0.162542	0.137601	0.115779	0.116721	0.130399	0.146286	0.131957	0.166952	0.195693	0.161549	0.199707	0.080739	0.117906	0.0769854	0.0831169	0.0730529	0.0572021	0.0951902	0.0982627	0.119327	0.0940257	0.121363	0.089288	0.115886	0.106498	0.102914	0.062893
3	0.122235	0.0783856	0.0341971	0	0.0610692	0.10485	0.14247	0.143719	0.126931	0.124674	0.110955	0.084032	0.0989335	0.0608891	0.0894111	0.0856312	0.0847916	0.113992	0.110388	0.157154	0.177075	0.193954	0.164483	0.132414	0.11367	0.112369	0.134919	0.153085	0.153459	0.194829	0.253213	0.218385	0.244087	0.0925736	0.121788	0.0572503	0.0721572	0.0643645	0.0558261	0.0908165	0.0915793	0.115311	0.0906438	0.113005	0.0770822	0.101062	0.094146	0.0975581	0.0401722
4	0.170044	0.141134	0.113335	0.0610692	0	0.0624992	0.143137	0.145448	0.141264	0.152003	0.140029	0.103533	0.118144	0.0737977	0.0942187	0.0956387	0.104115	0.145341	0.147364	0.187008	0.194434	0.184163	0.148374	0.145305	0.136175	0.14515	0.166309	0.172534	0.17573	0.203319	0.253183	0.262594	0.272705	0.138295	0.151122	0.0709089	0.0838731	0.0778356	0.0783677	0.09828	0.0965702	0.118673	0.0974745	0.110864	0.0747664	0.0953457	0.0927992	0.0985337	0.0389765
5	0.182835	0.149378	0.127157	0.10485	0.0624992	0	0.0583466	0.111265	0.116889	0.135	0.12892	0.105441	0.118773	0.0799801	0.0890634	0.0938065	0.105566	0.142582	0.135868	0.162439	0.165117	0.140864	0.121558	0.146729	0.138417	0.140198	0.159087	0.163172	0.172549	0.181105	0.218293	0.240377	0.246625	0.125412	0.128237	0.0555622	0.0703032	0.0592365	0.0733154	0.0894453	0.0873294	0.106593	0.0941243	0.0930588	0.059317	0.073058	0.0748966	0.0835545	0.0181576
6	0.199789	0.176674	0.15704	0.14247	0.143137	0.0583466	0	0.0541876	0.0917534	0.134753	0.133095	0.116398	0.133058	0.0929004	0.0986269	0.107133	0.120593	0.159885	0.1549	0.158447	0.153022	0.141846	0.154089	0.180999	0.165362	0.157864	0.180889	0.186136	0.200339	0.195922	0.22524	0.234679	0.242057	0.154903	0.142726	0.0760253	0.0825537	0.0600267	0.0801013	0.0880388	0.0898536	0.108304	0.0972148	0.0927128	0.0595149	0.0680567	0.0767326	0.0844155	0.0274721
7	0.189617	0.17532	0.153389	0.143719	0.145448	0.111265	0.0541876	0	0.0456663	0.0898918	0.108467	0.0949546	0.100486	0.0771846	0.0674469	0.0716947	0.0870959	0.124492	0.122549	0.129607	0.123379	0.137613	0.149016	0.174903	0.171329	0.15619	0.172163	0.177009	0.176523	0.16624	0.214053	0.215906	0.231554	0.133202	0.113872	0.0429141	0.0574811	0.0406158	0.0691889	0.0787454	0.0848419	0.10366	0.0936292	0.0879136	0.0575457	0.0649461	0.0778418	0.0899479	0.0313071
8	0.172762	0.159469	0.13096	0.126931	0.141264	0.116889	0.0917534	0.0456663	0	0.0531582	0.0995145	0.0918608	0.0844609	0.0723541	0.0536692	0.061288	0.0758818	0.115684	0.117158	0.111715	0.122328	0.143122	0.147812	0.158179	0.155316	0.135981	0.15327	0.161012	0.161866	0.164156	0.223859	0.21803	0.229241	0.144067	0.107965	0.0376391	0.0522701	0.0224777	0.0581816	0.0663609	0.0743704	0.0900723	0.0843858	0.073478	0.0459259	0.049325	0.0673215	0.0808176	0.0247582
9	0.167306	0.151728	0.118783	0.124674	0.152003	0.135	0.134753	0.0898918	0.0531582	0	0.046025	0.0833386	0.0857213	0.0712751	0.0609378	0.0708899	0.0799032	0.110538	0.109383	0.105663	0.136093	0.157647	0.152623	0.153399	0.142822	0.127213	0.148026	0.153373	0.164635	0.17703	0.228587	0.20842	0.21443	0.144823	0.111954	0.0534296	0.0658191	0.0280612	0.0611476	0.0666494	0.0741331	0.0851396	0.0811032	0.0686663	0.0435416	0.0438668	0.0639064	0.0731177	0.0244586
10	0.150061	0.130364	0.100973	0.110955	0.140029	0.12892	0.133095	0.108467	0.0995145	0.046025	0	0.031364	0.0504616	0.0742596	0.060473	0.0786213	0.0876687	0.110376	0.105954	0.111768	0.138188	0.161884	0.15715	0.152666	0.132981	0.124911	0.151103	0.154699	0.169008	0.180676	0.211341	0.185725	0.200224	0.139626	0.109619	0.0712632	0.0889287	0.0585644	0.0952242	0.0908374	0.0957872	0.0956923	0.0864052	0.0740019	0.0582986	0.0566358	0.076907	0.0866459	0.0470552
11	0.115809	0.117537	0.0905237	0.084032	0.103533	0.105441	0.116398	0.0949546	0.0918608	0.0833386	0.031364	0	0.0443089	0.056281	0.052522	0.0658208	0.0679632	0.0847226	0.0676058	0.0851083	0.0997105	0.105882	0.0974107	0.0939428	0.101215	0.0928582	0.108027	0.108963	0.115967	0.122721	0.151723	0.128137	0.122377	0.0666517	0.0543347	0.0459949	0.0846022	0.0509046	0.0905247	0.0967572	0.0933972	0.0829256	0.0716307	0.0532589	0.0466192	0.038995	0.045938	0.0547543	0.0098299
12	0.135601	0.13848	0.101225	0.0989335	0.118144	0.118773	0.133058	0.100486	0.0844609	0.0857213	0.0504616	0.0443089	0	0.0182974	0.0154988	0.0671921	0.0874992	0.0900788	0.0830007	0.103746	0.113751	0.125058	0.10731	0.103254	0.104131	0.0985202	0.110209	0.102154	0.116621	0.125086	0.16086	0.145086	0.151181	0.0903973	0.0957773	0.0850029	0.115608	0.0809051	0.113285	0.119618	0.111021	0.0893112	0.0668036	0.0545371	0.0526644	0.0320466	0.0345567	0.0476612	-0.00084954
13	0.0838546	0.0888477	0.070792	0.0608891	0.0737977	0.0799801	0.0929004	0.0771846	0.0723541	0.0712751	0.0742596	0.056281	0.0182974	0	0.0309658	0.0514608	0.0724372	0.0790655	0.0667955	0.0878778	0.0985286	0.0900771	0.0770071	0.0649839	0.0760313	0.0717722	0.0793945	0.0797062	0.0862491	0.0985726	0.122967	0.10412	0.0939601	0.0453014	0.061225	0.0814745	0.123694	0.103577	0.136958	0.15136	0.132056	0.0910012	0.0659566	0.0465846	0.058685	0.042675	0.0322764	0.0405403	0.00747737
14	0.119225	0.121721	0.0992075	0.0894111	0.0942187	0.0890634	0.0986269	0.0674469	0.0536692	0.0609378	0.060473	0.052522	0.0154988	0.0309658	0	0.0147124	0.048543	0.0734229	0.0788677	0.07784	0.0894738	0.0920923	0.084768	0.0834842	0.0898764	0.0861218	0.0956635	0.0881375	0.102182	0.112232	0.140399	0.122104	0.118828	0.0604397	0.0870097	0.106092	0.161719	0.134749	0.165227	0.17967	0.157453	0.114705	0.0718673	0.0723599	0.0757771	0.0412789	0.0255409	0.0311171	-0.0220081
15	0.116731	0.123458	0.0961995	0.0856312	0.0956387	0.0938065	0.107133	0.0716947	0.061288	0.0708899	0.0786213	0.0658208	0.0671921	0.0514608	0.0147124	0	0.0370245	0.0447302	0.0791015	0.078747	0.0823081	0.0888916	0.0773532	0.0730014	0.0792521	0.0682161	0.075553	0.0688646	0.0837689	0.102052	0.124247	0.127625	0.124028	0.0863565	0.104966	0.130769	0.183199	0.152897	0.182032	0.200384	0.17842	0.131111	0.0884281	0.0928493	0.0950202	0.0542334	0.0337466	0.0298108	-0.0157028
16	0.121178	0.128089	0.0894396	0.0847916	0.104115	0.105566	0.120593	0.0870959	0.0758818	0.0799032	0.0876687	0.0679632	0.0874992	0.0724372	0.048543	0.0370245	0	0.040135	0.0763558	0.0921886	0.0892256	0.1003	0.0813653	0.0736002	0.0763476	0.064198	0.0668168	0.0548191	0.0722629	0.0916984	0.118093	0.121697	0.134265	0.0919078	0.0960224	0.109603	0.135594	0.0974893	0.117312	0.132087	0.118113	0.0896192	0.0485091	0.0505937	0.050263	0.017554	0.00192091	0.0112404	-0.0195717
17	0.156356	0.155781	0.106381	0.113992	0.145341	0.142582	0.159885	0.124492	0.115684	0.110538	0.110376	0.0847226	0.0900788	0.0790655	0.0734229	0.0447302	0.040135	0	0.0562615	0.114179	0.124237	0.150237	0.124685	0.118925	0.106988	0.0972296	0.107969	0.0949381	0.120168	0.136318	0.172624	0.171635	0.17428	0.124276	0.109458	0.0972876	0.115937	0.0761334	0.100193	0.101832	0.09966	0.0856482	0.0636745	0.0525852	0.0434198	0.0213821	0.0251771	0.0298636	-0.0046808
18	0.169028	0.156276	0.0985391	0.110388	0.147364	0.135868	0.1549	0.122549	0.117158	0.109383	0.105954	0.0676058	0.0830007	0.0667955	0.0788677	0.0791015	0.0763558	0.0562615	0	0.0651826	0.113335	0.149247	0.126513	0.127198	0.102915	0.096353	0.118484	0.109365	0.142715	0.159562	0.200327	0.18665	0.171149	0.130553	0.125727	0.0991753	0.109616	0.0670301	0.0926482	0.0861907	0.0871658	0.0846315	0.0698933	0.0617728	0.0427575	0.0336671	0.0537109	0.0533131	0.0281557
19	0.207168	0.19071	0.145122	0.157154	0.187008	0.162439	0.158447	0.129607	0.111715	0.105663	0.111768	0.0851083	0.103746	0.0878778	0.07784	0.078747	0.0921886	0.114179	0.0651826	0	0.0732197	0.147011	0.155008	0.16968	0.151059	0.133969	0.158454	0.16015	0.176756	0.187154	0.220509	0.20064	0.186494	0.147673	0.128396	0.0791317	0.0878674	0.0481964	0.07521	0.0714751	0.0794761	0.0906427	0.0787728	0.0740048	0.0431587	0.0441625	0.0667039	0.0730052	0.035999
20	0.226294	0.20569	0.160747	0.177075	0.194434	0.165117	0.153022	0.123379	0.122328	0.136093	0.138188	0.0997105	0.113751	0.0985286	0.0894738	0.0823081	0.0892256	0.124237	0.113335	0.0732197	0	0.0884974	0.146724	0.174888	0.166582	0.150724	0.182175	0.182299	0.187282	0.175559	0.200751	0.199837	0.213875	0.156937	0.131295	0.0636683	0.0763837	0.0488873	0.0817393	0.0763304	0.0858148	0.101876	0.0856865	0.0890938	0.0571565	0.0619579	0.082455	0.0973625	0.0544059
21	0.245281	0.222429	0.187033	0.193954	0.184163	0.140864	0.141846	0.137613	0.143122	0.157647	0.161884	0.105882	0.125058	0.0900771	0.0920923	0.0888916	0.1003	0.150237	0.149247	0.147011	0.0884974	0	0.0809424	0.155338	0.15629	0.148505	0.170491	0.16718	0.175991	0.155419	0.175153	0.212088	0.214145	0.145205	0.140344	0.0571592	0.0725187	0.0456592	0.0764628	0.0796548	0.0790362	0.0947586	0.0789181	0.0810997	0.0463192	0.0531872	0.0650441	0.0806231	0.0226188
22	0.229562	0.198044	0.162542	0.164483	0.148374	0.121558	0.154089	0.149016	0.147812	0.152623	0.15715	0.0974107	0.10731	0.0770071	0.084768	0.0773532	0.0813653	0.124685	0.126513	0.155008	0.146724	0.0809424	0	0.0612469	0.107366	0.105112	0.124827	0.116927	0.122854	0.128373	0.186865	0.219857	0.218239	0.111526	0.118528	0.0391686	0.0624013	0.0489706	0.0728182	0.0821323	0.08225	0.0973154	0.0767482	0.0843933	0.0485814	0.0592832	0.062592	0.0777632	0.0131536
23	0.204559	0.16883	0.137601	0.132414	0.145305	0.146729	0.180999	0.174903	0.158179	0.153399	0.152666	0.0939428	0.103254	0.0649839	0.0834842	0.0730014	0.0736002	0.118925	0.127198	0.16968	0.174888	0.155338	0.0612469	0	0.0468073	0.0833944	0.0907567	0.104358	0.108303	0.154415	0.217034	0.232453	0.250959	0.110391	0.115683	0.0302551	0.0541342	0.0429998	0.0567891	0.0794871	0.0779868	0.0975652	0.0757096	0.0912963	0.0535312	0.0675322	0.0689064	0.0819607	0.0136443
24	0.179769	0.130476	0.115779	0.11367	0.136175	0.138417	0.165362	0.171329	0.155316	0.142822	0.132981	0.101215	0.104131	0.0760313	0.0898764	0.0792521	0.0763476	0.106988	0.102915	0.151059	0.166582	0.15629	0.107366	0.0468073	0	0.0374796	0.0756763	0.0933214	0.107191	0.154777	0.190626	0.188783	0.205948	0.0648724	0.0893441	0.0295093	0.056405	0.0496522	0.0550196	0.0857233	0.0859943	0.104456	0.0862357	0.0965338	0.0628505	0.0806577	0.0752341	0.0803015	0.0172573
25	0.173065	0.127123	0.116721	0.112369	0.14515	0.140198	0.157864	0.15619	0.135981	0.127213	0.124911	0.0928582	0.0985202	0.0717722	0.0861218	0.0682161	0.064198	0.0972296	0.096353	0.133969	0.150724	0.148505	0.105112	0.0833944	0.0374796	0	0.034425	0.0731213	0.0723877	0.118517	0.176724	0.158401	0.187507	0.0506212	0.0690415	0.00841278	0.0428901	0.0312262	0.0426035	0.0787442	0.0759299	0.0918529	0.0740807	0.0850712	0.0538662	0.0663755	0.0622536	0.0708492	0.000776042
26	0.188171	0.139788	0.130399	0.134919	0.166309	0.159087	0.180889	0.172163	0.15327	0.148026	0.151103	0.108027	0.110209	0.0793945	0.0956635	0.075553	0.0668168	0.107969	0.118484	0.158454	0.182175	0.170491	0.124827	0.0907567	0.0756763	0.034425	0	0.0321349	0.0551606	0.1085	0.186215	0.181377	0.212395	0.071754	0.0748603	0.00447724	0.0384603	0.0220505	0.0403595	0.0725528	0.0701302	0.085676	0.070214	0.0793871	0.0468176	0.0560359	0.0558683	0.0668486	-0.00569514
27	0.201576	0.160497	0.146286	0.153085	0.172534	0.163172	0.186136	0.177009	0.161012	0.153373	0.154699	0.108963	0.102154	0.0797062	0.0881375	0.0688646	0.0548191	0.0949381	0.109365	0.16015	0.182299	0.16718	0.116927	0.104358	0.0933214	0.0731213	0.0321349	0	0.0312509	0.112117	0.161212	0.172884	0.20425	0.0629591	0.0594366	-0.0067711	0.029943	0.027951	0.0490365	0.0763162	0.0784207	0.0967857	0.0812383	0.0932749	0.0638911	0.0741501	0.0774768	0.0899612	0.0252277
28	0.201306	0.160699	0.131957	0.153459	0.17573	0.172549	0.200339	0.176523	0.161866	0.164635	0.169008	0.115967	0.116621	0.0862491	0.102182	0.0837689	0.0722629	0.120168	0.142715	0.176756	0.187282	0.175991	0.122854	0.108303	0.107191	0.0723877	0.0551606	0.0312509	0	0.0691717	0.153076	0.170452	0.222697	0.108279	0.0968047	0.017454	0.0453066	0.0234995	0.0479302	0.0690649	0.0693663	0.0859714	0.0696434	0.0840327	0.0489418	0.0568783	0.0654717	0.0757127	0.0141995
29	0.234684	0.205829	0.166952	0.194829	0.203319	0.181105	0.195922	0.16624	0.164156	0.17703	0.180676	0.122721	0.125086	0.0985726	0.112232	0.102052	0.0916984	0.136318	0.159562	0.187154	0.175559	0.155419	0.128373	0.154415	0.154777	0.118517	0.1085	0.112117	0.0691717	0	0.0890243	0.141837	0.217985	0.135808	0.131504	0.0580714	0.0761187	0.0578538	0.0835713	0.0852604	0.0903232	0.105048	0.0816622	0.0994547	0.0653533	0.0719505	0.0852967	0.0978193	0.0530494
30	0.275453	0.242503	0.195693	0.253213	0.253183	0.218293	0.22524	0.214053	0.223859	0.228587	0.211341	0.151723	0.16086	0.122967	0.140399	0.124247	0.118093	0.172624	0.200327	0.220509	0.200751	0.175153	0.186865	0.217034	0.190626	0.176724	0.186215	0.161212	0.153076	0.0890243	0	0.0976534	0.218128	0.164232	0.153528	0.0724665	0.077224	0.0510118	0.0779832	0.0819338	0.0892005	0.112701	0.0938177	0.116381	0.081056	0.0853094	0.115031	0.128168	0.095358
31	0.243721	0.21194	0.161549	0.218385	0.262594	0.240377	0.234679	0.215906	0.21803	0.20842	0.185725	0.128137	0.145086	0.10412	0.122104	0.127625	0.121697	0.171635	0.18665	0.20064	0.199837	0.212088	0.219857	0.232453	0.188783	0.158401	0.181377	0.172884	0.170452	0.141837	0.0976534	0	0.119452	0.164972	0.153658	0.100186	0.100862	0.0750245	0.0960302	0.0868953	0.0975225	0.123889	0.105025	0.126639	0.0901837	0.0999825	0.135933	0.138824	0.127341
32	0.266764	0.250881	0.199707	0.244087	0.272705	0.246625	0.242057	0.231554	0.229241	0.21443	0.200224	0.122377	0.151181	0.0939601	0.118828	0.124028	0.134265	0.17428	0.171149	0.186494	0.213875	0.214145	0.218239	0.250959	0.205948	0.187507	0.212395	0.20425	0.222697	0.217985	0.218128	0.119452	0	0.0787742	0.151072	0.119918	0.128095	0.103862	0.110866	0.108018	0.113693	0.13699	0.104268	0.130494	0.0929951	0.105258	0.130286	0.128761	0.122136
33	0.167256	0.145069	0.080739	0.0925736	0.138295	0.125412	0.154903	0.133202	0.144067	0.144823	0.139626	0.0666517	0.0903973	0.0453014	0.0604397	0.0863565	0.0919078	0.124276	0.130553	0.147673	0.156937	0.145205	0.111526	0.110391	0.0648724	0.0506212	0.071754	0.0629591	0.108279	0.135808	0.164232	0.164972	0.0787742	0	0.066061	0.0909521	0.0979255	0.0728528	0.0846145	0.0737094	0.0753735	0.0749299	0.0410998	0.0561284	0.0339907	0.0255008	0.0396235	0.0347804	0.0403722
34	0.177853	0.163066	0.117906	0.121788	0.151122	0.128237	0.142726	0.113872	0.107965	0.111954	0.109619	0.0543347	0.0957773	0.061225	0.0870097	0.104966	0.0960224	0.109458	0.125727	0.128396	0.131295	0.140344	0.118528	0.115683	0.0893441	0.0690415	0.0748603	0.0594366	0.0968047	0.131504	0.153528	0.153658	0.151072	0.066061	0	0.0413112	0.0818525	0.0628526	0.0762255	0.0691124	0.0788736	0.0768137	0.0238382	0.0531118	0.0348248	0.0180051	0.013848	0.0230458	0.020241
35	0.112531	0.100807	0.0769854	0.0572503	0.0709089	0.0555622	0.0760253	0.0429141	0.0376391	0.0534296	0.0712632	0.0459949	0.0850029	0.0814745	0.106092	0.130769	0.109603	0.0972876	0.0991753	0.0791317	0.0636683	0.0571592	0.0391686	0.0302551	0.0295093	0.00841278	0.00447724	-0.0067711	0.017454	0.0580714	0.0724665	0.100186	0.119918	0.0909521	0.0413112	0	0.0384604	0.0571254	0.0726943	0.0821959	0.0915785	0.0732941	0.0181422	0.0397896	0.0409471	0.020447	-0.00915277	0.00649424	0.00597144
36	0.101507	0.0883903	0.0831169	0.0721572	0.0838731	0.0703032	0.0825537	0.0574811	0.0522701	0.0658191	0.0889287	0.0846022	0.115608	0.123694	0.161719	0.183199	0.135594	0.115937	0.109616	0.0878674	0.0763837	0.0725187	0.0624013	0.0541342	0.056405	0.0428901	0.0384603	0.029943	0.0453066	0.0761187	0.077224	0.100862	0.128095	0.0979255	0.0818525	0.0384604	0	0.0260097	0.0496281	0.0738433	0.0664716	0.0484022	0.0200956	0.0217026	0.0388768	0.0340776	0.00117054	0.015445	0.0105848
37	0.0912963	0.0503752	0.0730529	0.0643645	0.0778356	0.0592365	0.0600267	0.0406158	0.0224777	0.0280612	0.0585644	0.0509046	0.0809051	0.103577	0.134749	0.152897	0.0974893	0.0761334	0.0670301	0.0481964	0.0488873	0.0456592	0.0489706	0.0429998	0.0496522	0.0312262	0.0220505	0.027951	0.0234995	0.0578538	0.0510118	0.0750245	0.103862	0.0728528	0.0628526	0.0571254	0.0260097	0	0.0199734	0.043816	0.0350075	0.0367799	0.0141336	0.00518935	0.0154896	0.039786	0.00525634	0.0227882	0.0213398
38	0.0764525	0.0374125	0.0572021	0.0558261	0.0783677	0.0733154	0.0801013	0.0691889	0.0581816	0.0611476	0.0952242	0.0905247	0.113285	0.136958	0.165227	0.182032	0.117312	0.100193	0.0926482	0.07521	0.0817393	0.0764628	0.0728182	0.0567891	0.0550196	0.0426035	0.0403595	0.0490365	0.0479302	0.0835713	0.0779832	0.0960302	0.110866	0.0846145	0.0762255	0.0726943	0.0496281	0.0199734	0	0.0262926	0.0314939	0.034635	0.0187517	-0.0053242	0.0130505	0.0306899	-0.0103819	0.00956024	0.0140109
39	0.0998071	0.0741508	0.0951902	0.0908165	0.09828	0.0894453	0.0880388	0.0787454	0.0663609	0.0666494	0.0908374	0.0967572	0.119618	0.15136	0.17967	0.200384	0.132087	0.101832	0.0861907	0.0714751	0.0763304	0.0796548	0.0821323	0.0794871	0.0857233	0.0787442	0.0725528	0.0763162	0.0690649	0.0852604	0.0819338	0.0868953	0.108018	0.0737094	0.0691124	0.0821959	0.0738433	0.043816	0.0262926	0	0.0121301	0.0252906	0.0220191	0.0269351	0.0324891	0.0430374	0.0267956	0.0574414	0.0281588
40	0.107989	0.0745784	0.0982627	0.0915793	0.0965702	0.0873294	0.0898536	0.0848419	0.0743704	0.0741331	0.0957872	0.0933972	0.111021	0.132056	0.157453	0.17842	0.118113	0.09966	0.0871658	0.0794761	0.0858148	0.0790362	0.08225	0.0779868	0.0859943	0.0759299	0.0701302	0.0784207	0.0693663	0.0903232	0.0892005	0.0975225	0.113693	0.0753735	0.0788736	0.0915785	0.0664716	0.0350075	0.0314939	0.0121301	0	0.0185451	0.0209544	0.0248346	0.0225981	0.0437269	0.0300969	0.0558804	0.0363432
41	0.140056	0.105098	0.119327	0.115311	0.118673	0.106593	0.108304	0.10366	0.0900723	0.0851396	0.0956923	0.0829256	0.0893112	0.0910012	0.114705	0.131111	0.0896192	0.0856482	0.0846315	0.0906427	0.101876	0.0947586	0.0973154	0.0975652	0.104456	0.0918529	0.085676	0.0967857	0.0859714	0.105048	0.112701	0.123889	0.13699	0.0749299	0.0768137	0.0732941	0.0484022	0.0367799	0.034635	0.0252906	0.0185451	0	0.0119562	0.0389888	0.0311364	0.0452567	0.0541482	0.0744686	0.0625751
42	0.113601	0.0940817	0.0940257	0.0906438	0.0974745	0.0941243	0.0972148	0.0936292	0.0843858	0.0811032	0.0864052	0.0716307	0.0668036	0.0659566	0.0718673	0.0884281	0.0485091	0.0636745	0.0698933	0.0787728	0.0856865	0.0789181	0.0767482	0.0757096	0.0862357	0.0740807	0.070214	0.0812383	0.0696434	0.0816622	0.0938177	0.105025	0.104268	0.0410998	0.0238382	0.0181422	0.0200956	0.0141336	0.0187517	0.0220191	0.0209544	0.0119562	0	0.0106298	0.0161067	0.0143251	0.0318024	0.0312313	0.0515155
43	0.144769	0.110397	0.121363	0.113005	0.110864	0.0930588	0.0927128	0.0879136	0.073478	0.0686663	0.0740019	0.0532589	0.0545371	0.0465846	0.0723599	0.0928493	0.0505937	0.0525852	0.0617728	0.0740048	0.0890938	0.0810997	0.0843933	0.0912963	0.0965338	0.0850712	0.0793871	0.0932749	0.0840327	0.0994547	0.116381	0.126639	0.130494	0.0561284	0.0531118	0.0397896	0.0217026	0.00518935	-0.0053242	0.0269351	0.0248346	0.0389888	0.0106298	0	0.0194454	0.0364489	0.0474201	0.0489859	0.0560633
44	0.106442	0.0693189	0.089288	0.0770822	0.0747664	0.059317	0.0595149	0.0575457	0.0459259	0.0435416	0.0582986	0.0466192	0.0526644	0.058685	0.0757771	0.0950202	0.050263	0.0434198	0.0427575	0.0431587	0.0571565	0.0463192	0.0485814	0.0535312	0.0628505	0.0538662	0.0468176	0.0638911	0.0489418	0.0653533	0.081056	0.0901837	0.0929951	0.0339907	0.0348248	0.0409471	0.0388768	0.0154896	0.0130505	0.0324891	0.0225981	0.0311364	0.0161067	0.0194454	0	0.0197284	0.0213175	0.0338224	0.0289963
45	0.13544	0.0943274	0.115886	0.101062	0.0953457	0.073058	0.0680567	0.0649461	0.049325	0.0438668	0.0566358	0.038995	0.0320466	0.042675	0.0412789	0.0542334	0.017554	0.0213821	0.0336671	0.0441625	0.0619579	0.0531872	0.0592832	0.0675322	0.0806577	0.0663755	0.0560359	0.0741501	0.0568783	0.0719505	0.0853094	0.0999825	0.105258	0.0255008	0.0180051	0.020447	0.0340776	0.039786	0.0306899	0.0430374	0.0437269	0.0452567	0.0143251	0.0364489	0.0197284	0	0.0216223	0.0627199	0.0499676
46	0.137779	0.10071	0.106498	0.094146	0.0927992	0.0748966	0.0767326	0.0778418	0.0673215	0.0639064	0.076907	0.045938	0.0345567	0.0322764	0.0255409	0.0337466	0.00192091	0.0251771	0.0537109	0.0667039	0.082455	0.0650441	0.062592	0.0689064	0.0752341	0.0622536	0.0558683	0.0774768	0.0654717	0.0852967	0.115031	0.135933	0.130286	0.0396235	0.013848	-0.00915277	0.00117054	0.00525634	-0.0103819	0.0267956	0.0300969	0.0541482	0.0318024	0.0474201	0.0213175	0.0216223	0	0.0324047	0.0389576
47	0.128858	0.0855284	0.102914	0.0975581	0.0985337	0.0835545	0.0844155	0.0899479	0.0808176	0.0731177	0.0866459	0.0547543	0.0476612	0.0405403	0.0311171	0.0298108	0.0112404	0.0298636	0.0533131	0.0730052	0.0973625	0.0806231	0.0777632	0.0819607	0.0803015	0.0708492	0.0668486	0.0899612	0.0757127	0.0978193	0.128168	0.138824	0.128761	0.0347804	0.0230458	0.00649424	0.015445	0.0227882	0.00956024	0.0574414	0.0558804	0.0744686	0.0312313	0.0489859	0.0338224	0.0627199	0.0324047	0	0.0238441
48	0.097203	0.0451347	0.062893	0.0401722	0.0389765	0.0181576	0.0274721	0.0313071	0.0247582	0.0244586	0.0470552	0.0098299	-0.00084954	0.00747737	-0.0220081	-0.0157028	-0.0195717	-0.0046808	0.0281557	0.035999	0.0544059	0.0226188	0.0131536	0.0136443	0.0172573	0.000776042	-0.00569514	0.0252277	0.0141995	0.0530494	0.095358	0.127341	0.122136	0.0403722	0.020241	0.00597144	0.0105848	0.0213398	0.0140109	0.0281588	0.0363432	0.0625751	0.0515155	0.0560633	0.0289963	0.0499676	0.0389576	0.0238441	0
49	0.141164	0.094315	0.105079	0.0948822	0.0921952	0.068561	0.0717559	0.0774803	0.0727861	0.0700984	0.0879957	0.0382285	0.020897	0.0156236	-0.0145387	-0.0214636	-0.0252367	0.014834	0.059556	0.0762106	0.0973509	0.0714479	0.063535	0.069952	0.0686411	0.0565163	0.0515689	0.077627	0.0679975	0.0956167	0.140757	0.16996	0.160904	0.0534233	0.0163493	-0.0187952	-0.0084289	0.00757164	-0.00488195	0.0354501	0.0466007	0.0813253	0.0717071	0.0768246	0.0550403	0.0547189	0.0411553	0.0459446	0.0133219
50	0.12288	0.0677784	0.0722796	0.0741055	0.0766166	0.0578283	0.0710117	0.0866653	0.0948331	0.0981904	0.122121	0.0542785	0.0425459	0.013357	-0.0136793	-0.0325852	-0.021482	0.0347402	0.091016	0.10561	0.127628	0.0868088	0.0689856	0.0714789	0.0530366	0.0498	0.0545645	0.0838995	0.0861718	0.122207	0.185717	0.217334	0.184962	0.0757189	0.032071	-0.0316145	-0.0346485	-0.029579	-0.029837	-0.00255826	-0.00166887	0.0346493	0.0581504	0.0452054	-0.00339616	0.0258614	0.0331846	0.00372994	-0.00436986
51	0.0898698	0.0430585	0.0440164	0.0457616	0.0544461	0.0465143	0.0670251	0.0840391	0.0944156	0.0967809	0.116032	0.0583223	0.042432	0.0156578	-0.0186564	-0.0259604	-0.0117601	0.0411636	0.085625	0.105017	0.126347	0.0834053	0.0571629	0.051477	0.0310299	0.0288927	0.0354707	0.0641323	0.0672123	0.108125	0.173914	0.202374	0.169465	0.064905	0.0489207	0.00222088	-0.00189623	-0.00546268	-0.00415707	0.0234943	0.0266075	0.0634991	0.0731755	0.0692361	0.0368468	0.0724144	0.0716387	0.0611315	0.0606425
52	0.157356	0.101938	0.105309	0.119694	0.125392	0.109696	0.127876	0.147035	0.165143	0.169787	0.187953	0.101613	0.0857633	0.0410618	0.0149708	0.00407455	0.0194953	0.098395	0.158254	0.184825	0.208378	0.163154	0.13543	0.131685	0.0980815	0.0971331	0.10952	0.134117	0.148403	0.192618	0.265096	0.299419	0.27059	0.147827	0.109456	0.0393036	0.0359578	0.0470755	0.0420435	0.0650688	0.0706613	0.10805	0.115108	0.112265	0.0759992	0.121967	0.116762	0.0962258	0.0938028
53	0.1695	0.110166	0.113434	0.134223	0.138183	0.117683	0.13077	0.149282	0.167685	0.172145	0.191741	0.103901	0.0955776	0.045019	0.0277634	0.00709842	0.0254795	0.0997999	0.160788	0.182287	0.206865	0.165075	0.141175	0.143894	0.110215	0.11403	0.124655	0.147544	0.159506	0.196496	0.269655	0.297388	0.265569	0.140016	0.0845848	0.00552718	0.00495534	-0.0052407	0.000571783	0.0391813	0.0375218	0.0818599	0.0990277	0.0932597	0.0525063	0.0925283	0.0962419	0.0834785	0.0680012
54	0.163769	0.103469	0.104346	0.138857	0.150044	0.142141	0.158884	0.18998	0.218477	0.221678	0.237774	0.142819	0.139986	0.0784864	0.0672412	0.0498962	0.0583313	0.139325	0.201018	0.227254	0.253763	0.204395	0.172581	0.166498	0.12365	0.132902	0.14789	0.173419	0.184154	0.225728	0.302919	0.330559	0.289695	0.179501	0.0992956	0.0191928	0.00833683	-0.012087	-0.00462259	0.0387652	0.0405256	0.0894298	0.109076	0.105604	0.0777924	0.112138	0.129238	0.124758	0.120826
55	0.149013	0.0875769	0.09027	0.127944	0.141396	0.135186	0.153041	0.183919	0.2144	0.21602	0.225978	0.134731	0.129291	0.0709346	0.0597362	0.0495045	0.049022	0.131764	0.191335	0.224634	0.252222	0.206451	0.175744	0.167399	0.119985	0.129256	0.149852	0.175024	0.18991	0.232336	0.306182	0.319653	0.287166	0.173081	0.0952238	0.015853	0.00404637	-0.00212127	0.00515007	0.0390418	0.0451466	0.093884	0.113405	0.111551	0.0827655	0.120546	0.137327	0.131483	0.129838
56	0.185573	0.122689	0.122286	0.160629	0.174644	0.161973	0.179282	0.203508	0.233907	0.238973	0.250614	0.150232	0.1468	0.0779765	0.0734786	0.0624298	0.0727039	0.162017	0.223989	0.251813	0.277642	0.234606	0.200796	0.194297	0.144639	0.155193	0.174275	0.194514	0.215369	0.2566	0.33149	0.352589	0.322517	0.209463	0.132876	0.0455114	0.0364314	0.0149768	0.0248256	0.0511261	0.0495582	0.0950831	0.115976	0.10503	0.0732066	0.116545	0.131675	0.118151	0.118248
57	0.189428	0.132194	0.130117	0.17716	0.192208	0.183473	0.198763	0.224874	0.2619	0.267661	0.271596	0.166927	0.171254	0.10056	0.0992805	0.086225	0.0918962	0.183516	0.245672	0.27728	0.301056	0.261551	0.226633	0.221386	0.166188	0.181019	0.205492	0.221409	0.245765	0.28201	0.367218	0.37327	0.335227	0.215803	0.13211	0.0433139	0.0403783	0.0121643	0.0262163	0.0711853	0.0704338	0.123704	0.139243	0.139362	0.108173	0.139521	0.166368	0.153783	0.138312
58	0.167267	0.10926	0.110509	0.159124	0.174685	0.170165	0.187553	0.216924	0.256854	0.261996	0.266499	0.164169	0.16973	0.102187	0.102603	0.0936867	0.091059	0.177186	0.238195	0.26825	0.293152	0.251104	0.213953	0.206118	0.152602	0.170186	0.194385	0.209748	0.232635	0.269236	0.35473	0.367156	0.320153	0.212067	0.120663	0.0359993	0.031769	0.00600881	0.0220504	0.0593015	0.0595817	0.11152	0.128043	0.125368	0.0962441	0.126499	0.156475	0.145589	0.137288
59	0.194437	0.132366	0.1343	0.187532	0.20143	0.194287	0.209611	0.238139	0.278662	0.282739	0.287317	0.178409	0.184096	0.110707	0.115638	0.103757	0.104006	0.193362	0.258106	0.29073	0.317363	0.275845	0.239601	0.233115	0.177551	0.195211	0.220088	0.231607	0.256004	0.292691	0.379536	0.389414	0.340729	0.227389	0.138339	0.0492108	0.0465263	0.0281127	0.0417695	0.0760908	0.0734204	0.127316	0.14194	0.142909	0.11094	0.145188	0.177548	0.163236	0.155231
60	0.16112	0.100617	0.113132	0.157309	0.171299	0.16005	0.175759	0.204122	0.249972	0.256432	0.258629	0.149513	0.158514	0.0964912	0.102192	0.104806	0.0868609	0.170425	0.233603	0.264936	0.296595	0.256995	0.226561	0.216688	0.159493	0.177874	0.210624	0.224444	0.260068	0.298	0.389103	0.383737	0.321161	0.216406	0.120544	0.0501806	0.0526064	0.051509	0.0646933	0.0897111	0.0942892	0.146427	0.156763	0.160646	0.131652	0.166268	0.196855	0.181191	0.179668
61	0.159808	0.111194	0.118804	0.161634	0.175654	0.169821	0.185984	0.212487	0.257159	0.263323	0.263668	0.157991	0.171024	0.107373	0.118175	0.118554	0.105752	0.183212	0.239866	0.269918	0.298799	0.259703	0.227218	0.216212	0.163365	0.182867	0.212649	0.222885	0.25641	0.290235	0.373978	0.376325	0.312087	0.213547	0.127109	0.0545325	0.0556858	0.0411288	0.0558629	0.0856735	0.0879911	0.136801	0.146313	0.149566	0.120597	0.146751	0.186092	0.168403	0.158446
62	0.126917	0.0651783	0.0863111	0.117609	0.129679	0.115572	0.132856	0.163995	0.210945	0.218165	0.228233	0.121589	0.130867	0.0783165	0.0810928	0.0888687	0.0637761	0.136458	0.196203	0.223158	0.262275	0.213242	0.183098	0.170528	0.119509	0.138588	0.169665	0.190865	0.225608	0.267392	0.364152	0.365251	0.281836	0.18606	0.0944305	0.0368547	0.0454585	0.049827	0.0663924	0.0826953	0.0901136	0.143694	0.157266	0.155709	0.127837	0.165484	0.206186	0.184163	0.186059
63	0.113381	0.0571657	0.0706545	0.105597	0.123867	0.119747	0.142256	0.170285	0.219931	0.22668	0.229965	0.128433	0.136364	0.0838862	0.0863296	0.0957661	0.0713027	0.143916	0.199054	0.232185	0.267696	0.221503	0.181858	0.165213	0.111721	0.131351	0.164093	0.185617	0.218737	0.259757	0.349448	0.354939	0.284395	0.184928	0.096049	0.0362163	0.0433974	0.0291831	0.0499483	0.0684107	0.0724095	0.121418	0.137263	0.131794	0.105699	0.137145	0.180254	0.160129	0.157142
64	0.104899	0.0341617	0.0583489	0.0983237	0.118396	0.104645	0.127445	0.157926	0.206929	0.214023	0.219184	0.12043	0.124546	0.0726322	0.0761845	0.0910881	0.0588935	0.134723	0.196654	0.230301	0.268033	0.223681	0.1885	0.16899	0.107388	0.127914	0.162079	0.1857	0.221463	0.265351	0.324114	0.332149	0.302217	0.19503	0.0951079	0.0361151	0.0392968	0.0372708	0.0559599	0.0641464	0.0701986	0.113028	0.127681	0.121654	0.0976356	0.131856	0.167233	0.146989	0.148891
65	0.188273	0.110726	0.126447	0.191205	0.20802	0.185568	0.200893	0.22015	0.259112	0.262161	0.258196	0.157353	0.16231	0.0974583	0.110433	0.121785	0.0975629	0.183867	0.249605	0.28858	0.314138	0.286322	0.263914	0.257479	0.18716	0.20341	0.235773	0.245299	0.277407	0.307378	0.338179	0.347304	0.357991	0.245154	0.15445	0.0777014	0.0723453	0.0652245	0.0810875	0.0893275	0.0916442	0.134176	0.138417	0.144184	0.113434	0.143869	0.174757	0.165042	0.163504
66	0.218369	0.139841	0.137764	0.202708	0.208792	0.193966	0.220645	0.238489	0.265487	0.265412	0.263031	0.169871	0.166871	0.0877096	0.105854	0.113749	0.105075	0.195821	0.253546	0.296604	0.319316	0.289942	0.259897	0.242612	0.173612	0.187719	0.21334	0.219613	0.25168	0.290964	0.313987	0.319481	0.343626	0.235611	0.187471	0.0993058	0.0842658	0.0774265	0.0867582	0.0972822	0.0973281	0.142046	0.143834	0.154048	0.122256	0.156904	0.183755	0.178986	0.177989
67	0.238915	0.187061	0.183199	0.22312	0.20951	0.20102	0.225349	0.221979	0.226066	0.227999	0.231132	0.144653	0.147714	0.0785235	0.115198	0.110894	0.111471	0.183613	0.242639	0.261937	0.272686	0.254906	0.231808	0.218816	0.191154	0.189013	0.185877	0.185434	0.196173	0.226748	0.237617	0.291022	0.322634	0.245847	0.193975	0.10384	0.0836477	0.0758087	0.0823099	0.0933726	0.100373	0.132176	0.108566	0.142505	0.109749	0.127299	0.150025	0.162803	0.146248
68	0.253569	0.232704	0.23409	0.266523	0.288199	0.273354	0.274649	0.253721	0.238719	0.227635	0.22386	0.144497	0.151911	0.0910378	0.131154	0.124367	0.125699	0.183043	0.22907	0.26488	0.286686	0.29605	0.279166	0.265248	0.246062	0.231859	0.226386	0.221354	0.230145	0.257689	0.269862	0.302384	0.311481	0.221523	0.201494	0.117848	0.100927	0.102737	0.105872	0.122427	0.139228	0.17135	0.135023	0.179718	0.147819	0.160656	0.180362	0.190266	0.166666
69	0.213692	0.191409	0.219388	0.249334	0.276718	0.253733	0.253828	0.230052	0.210572	0.199707	0.198614	0.114148	0.124814	0.0739227	0.105935	0.101749	0.107935	0.15801	0.202427	0.245636	0.263203	0.27397	0.249398	0.244861	0.2246	0.210612	0.199169	0.190216	0.201139	0.229654	0.256259	0.298301	0.308969	0.192478	0.177582	0.10691	0.0952816	0.0996272	0.104779	0.123325	0.14275	0.176889	0.13723	0.187566	0.153615	0.160801	0.186462	0.183181	0.159713
70	0.17931	0.144769	0.201692	0.229444	0.260603	0.253372	0.257287	0.224757	0.185856	0.160551	0.145306	0.0820641	0.111672	0.0744257	0.121132	0.121973	0.113522	0.136223	0.162775	0.206399	0.22661	0.268323	0.252914	0.246435	0.22582	0.210148	0.202704	0.198738	0.192772	0.213282	0.232414	0.241102	0.285898	0.171782	0.160299	0.10554	0.0919693	0.0775342	0.0845628	0.105216	0.130425	0.166116	0.112588	0.192989	0.140274	0.146811	0.18576	0.166101	0.143611
71	0.168576	0.0796791	0.172535	0.187014	0.200781	0.182438	0.174578	0.144058	0.0901954	0.0634691	0.0670153	0.0355219	0.0652169	0.0585701	0.102312	0.107997	0.0763758	0.0715735	0.0769466	0.102014	0.123813	0.165903	0.162456	0.168604	0.157877	0.140304	0.125032	0.125745	0.106006	0.127372	0.124562	0.136465	0.209682	0.110233	0.105925	0.0741481	0.0564595	0.0368942	0.0547369	0.0728086	0.0999783	0.12243	0.0691534	0.144483	0.105245	0.115504	0.142406	0.132159	0.122879
72	0.137156	-0.0123743	0.117927	0.135553	0.140415	0.128777	0.133808	0.1149	0.061816	0.0357807	0.0353173	0.0222208	0.0649645	0.0501506	0.105798	0.116255	0.0816724	0.0705309	0.0601926	0.0760925	0.0963757	0.144517	0.129216	0.133416	0.109064	0.108302	0.100955	0.0937427	0.0783846	0.102572	0.0892411	0.0874353	0.173741	0.0968869	0.104028	0.0748352	0.0488752	0.041552	0.0401639	0.069636	0.0867424	0.095518	0.0408505	0.0985217	0.0740049	0.090668	0.0877168	0.0691838	0.0684931
73	0.0908573	0.0287934	0.0791769	0.0845028	0.100588	0.0859861	0.0761786	0.0472091	-0.00544476	-0.00807117	0.0161537	0.0251521	0.0671047	0.0669757	0.116798	0.131112	0.085899	0.0620066	0.0390956	0.0215847	0.0409072	0.089974	0.0883235	0.0868676	0.0714641	0.0667896	0.0635072	0.0566758	0.0492377	0.0728106	0.0467817	0.0458093	0.110929	0.0718319	0.0805904	0.0690184	0.0455432	0.0391667	0.033342	0.0646752	0.0703469	0.0613172	0.00985247	0.0423199	0.0463828	0.0519759	0.0160383	0.0212663	0.0314435
74	0.075812	0.0357248	0.0638634	0.0666378	0.08677	0.0681917	0.0622818	0.0272447	-0.003234	0.00508738	0.0292358	0.0367937	0.0753212	0.0737095	0.12281	0.143336	0.0977315	0.0769389	0.0606926	0.0386634	0.0456702	0.0716081	0.0695247	0.0648216	0.0524934	0.0439518	0.0410107	0.0327071	0.0378324	0.0675085	0.0537255	0.0696911	0.120499	0.0913634	0.0923517	0.0757996	0.0458241	0.0108947	0.01042	0.0378365	0.0441243	0.0433503	-0.00326178	0.0125682	0.015815	0.0268518	-0.0193284	-0.00630493	0.00760873
75	0.115946	0.0756229	0.0915246	0.0877738	0.100425	0.0646778	0.0625403	0.0285575	0.0113206	0.0292016	0.0498575	0.039207	0.0852043	0.0712759	0.118278	0.138874	0.108879	0.100699	0.0937584	0.0671647	0.0510707	0.0588513	0.0496296	0.0576063	0.0493473	0.0351752	0.0235269	0.00700601	0.0216401	0.0515527	0.0497657	0.0886957	0.146457	0.118164	0.108033	0.0771444	0.0405915	0.0268545	0.0330744	0.0480403	0.0542606	0.0471723	-0.00505837	0.0206334	0.0280872	0.0264154	-0.00773913	0.00706728	0.0172847
76	0.185225	0.138641	0.156147	0.154328	0.171357	0.129634	0.118657	0.084879	0.0532781	0.0575395	0.0741365	0.0220339	0.0734674	0.0518996	0.0993947	0.119036	0.103381	0.102525	0.11296	0.108954	0.110385	0.116563	0.107134	0.113242	0.102978	0.074987	0.0582313	0.0508044	0.059494	0.101587	0.113009	0.151234	0.198482	0.139447	0.122613	0.0865266	0.0694349	0.0737575	0.0868258	0.0916983	0.100975	0.102136	0.0387224	0.0839074	0.0747301	0.0769983	0.0714007	0.069366	0.0812256
77	0.255554	0.229548	0.221831	0.24705	0.275066	0.255016	0.244712	0.230656	0.216521	0.200275	0.190249	0.09127	0.126147	0.06329	0.107746	0.129097	0.128883	0.166133	0.20074	0.234221	0.261941	0.264525	0.255169	0.248492	0.214186	0.191118	0.193653	0.187686	0.212301	0.244238	0.263212	0.261966	0.259266	0.184605	0.175273	0.130647	0.123445	0.128727	0.127365	0.125954	0.139362	0.165665	0.119572	0.160159	0.127626	0.142625	0.164695	0.135967	0.143036
78	0.270168	0.230017	0.197574	0.244554	0.276982	0.248786	0.273447	0.262516	0.266005	0.254764	0.248173	0.122971	0.138759	0.0452519	0.0848251	0.116726	0.128443	0.192334	0.226271	0.275967	0.317987	0.304455	0.264971	0.252005	0.187886	0.185344	0.207606	0.190473	0.243635	0.271079	0.297331	0.302436	0.261414	0.180062	0.201925	0.15178	0.153335	0.150724	0.154033	0.159578	0.159424	0.194777	0.153681	0.187705	0.144101	0.168839	0.187352	0.163682	0.162099
79	0.327714	0.312395	0.27045	0.332698	0.346078	0.339885	0.338428	0.334727	0.335299	0.321506	0.305284	0.218599	0.238326	0.15702	0.193367	0.198618	0.20413	0.262835	0.282873	0.317065	0.339656	0.322449	0.336469	0.330266	0.294345	0.286698	0.309077	0.299505	0.312019	0.313266	0.292997	0.28647	0.265564	0.231066	0.247622	0.18507	0.173928	0.167669	0.159917	0.171305	0.180439	0.214294	0.173116	0.214354	0.181296	0.20429	0.222465	0.217012	0.214449
80	0.233692	0.17097	0.153433	0.232832	0.262864	0.245185	0.253818	0.254645	0.270801	0.266997	0.249497	0.163459	0.171119	0.0931164	0.116461	0.14234	0.126566	0.207868	0.246828	0.284326	0.291191	0.283678	0.287911	0.284802	0.213754	0.214498	0.251979	0.244033	0.269752	0.26922	0.247963	0.2333	0.274688	0.219746	0.193708	0.126834	0.114246	0.105656	0.114817	0.110465	0.116832	0.158892	0.144198	0.167427	0.132433	0.158619	0.191011	0.18159	0.186632
81	0.238697	0.163028	0.166748	0.249127	0.276362	0.248595	0.246947	0.247003	0.262426	0.255292	0.236266	0.165297	0.170948	0.111451	0.135711	0.141719	0.116425	0.196261	0.25986	0.289007	0.294296	0.296551	0.297405	0.297421	0.232205	0.230001	0.254744	0.250773	0.263372	0.262655	0.247822	0.25665	0.314072	0.24209	0.171808	0.0925979	0.0820733	0.0749895	0.0942489	0.0930771	0.103535	0.145049	0.13423	0.159698	0.124533	0.143396	0.181386	0.181719	0.173239
82	0.220652	0.160709	0.156698	0.227555	0.26627	0.24842	0.24725	0.242646	0.252102	0.23565	0.212934	0.155702	0.162353	0.117619	0.139139	0.141242	0.115486	0.18608	0.241239	0.267676	0.270553	0.277984	0.280317	0.275781	0.219123	0.208624	0.236549	0.236482	0.245699	0.244174	0.23273	0.238946	0.295963	0.237859	0.167964	0.0887404	0.0791289	0.0714452	0.0949862	0.08955	0.104446	0.14072	0.126731	0.155489	0.119521	0.134545	0.173854	0.172751	0.159976
83	0.155069	0.0848561	0.105756	0.150841	0.180206	0.1676	0.187368	0.212852	0.245044	0.231453	0.216644	0.126562	0.129109	0.0736723	0.0854611	0.093493	0.0626347	0.150224	0.212986	0.260357	0.289404	0.253948	0.227947	0.20851	0.14751	0.160177	0.19275	0.203379	0.230444	0.246662	0.257338	0.282696	0.310094	0.209376	0.112117	0.0288011	0.0336434	0.0380796	0.059789	0.0711585	0.0801104	0.126009	0.129575	0.137739	0.109585	0.14241	0.176786	0.162568	0.149226
84	0.131907	0.0602469	0.0934718	0.12708	0.15883	0.143044	0.153251	0.185848	0.220172	0.207176	0.202511	0.103676	0.111571	0.0591516	0.0670924	0.0703478	0.0354998	0.121255	0.194492	0.233162	0.288239	0.25716	0.234412	0.199726	0.140877	0.150349	0.182449	0.221549	0.245285	0.289702	0.303953	0.310108	0.301397	0.192017	0.0682976	-0.0167524	-0.00668088	0.00873946	0.0298578	0.0494371	0.062594	0.11274	0.126518	0.128481	0.10062	0.138376	0.172707	0.161334	0.144898
85	0.124163	0.0498733	0.0907902	0.103059	0.11614	0.0868197	0.0941434	0.134539	0.173346	0.170985	0.191222	0.0750211	0.0738479	0.0270659	0.01777	0.0185347	-0.0155619	0.0694134	0.14415	0.1764	0.236355	0.173884	0.161383	0.143875	0.10106	0.112272	0.134427	0.176104	0.198536	0.242115	0.276624	0.299363	0.237718	0.138324	0.0239358	-0.0470977	-0.0309294	0.00702811	0.0179192	0.0293895	0.041457	0.0888222	0.111367	0.101894	0.0791791	0.130936	0.153922	0.139319	0.133531
86	0.0811397	0.0215479	0.0491163	0.0543911	0.0703714	0.0497241	0.0649667	0.107102	0.152079	0.152646	0.16592	0.0569145	0.0639362	0.0186989	0.0154787	0.0248004	-0.00726578	0.0671591	0.130529	0.156831	0.209422	0.142572	0.124596	0.103946	0.063083	0.0759549	0.100618	0.140622	0.166843	0.209894	0.26503	0.291897	0.206536	0.128156	0.0239596	-0.0366678	-0.0322891	-0.0129171	-0.00265191	0.00191682	0.0178599	0.0560383	0.0822545	0.0747452	0.04852	0.0936591	0.120092	0.0974676	0.0942442
87	0.0615652	0.000558387	0.0379536	0.0411478	0.0355139	0.00511441	0.0120126	0.0524061	0.100147	0.10754	0.124095	0.0339894	0.0453802	0.0158479	0.0225391	0.0189806	-0.0174199	0.0317137	0.0819744	0.0971036	0.136441	0.0798133	0.0684178	0.0712975	0.0388443	0.0599527	0.0780286	0.108223	0.125938	0.146821	0.213749	0.226676	0.142413	0.0723319	-0.021172	-0.049321	-0.0321398	-0.00966771	-0.00246902	0.0180879	0.0207223	0.0461043	0.0583659	0.0550095	0.0396096	0.0783058	0.0904371	0.0877808	0.0746734
88	0.0854522	0.0255839	0.0582151	0.060065	0.0517306	0.018659	0.0236912	0.0596412	0.101659	0.10959	0.130836	0.0284794	0.042927	0.00955729	0.0151815	0.0110023	-0.01587	0.0351048	0.0885945	0.102026	0.137716	0.0822507	0.0747779	0.0810608	0.0514498	0.0667103	0.0838105	0.113708	0.131344	0.15398	0.224978	0.238093	0.156726	0.0862609	-0.000836535	-0.0373451	-0.0229019	0.00760176	0.0088146	0.0313867	0.0337276	0.0643302	0.0765268	0.0742427	0.0541498	0.0991346	0.11319	0.107202	0.0976275
89	0.103839	0.0520427	0.079659	0.078546	0.075102	0.0402418	0.0409055	0.073314	0.108485	0.113291	0.131764	0.0342083	0.0477463	0.0169274	0.0157837	0.0187538	-0.00706423	0.044035	0.0976625	0.112008	0.144936	0.0968618	0.101507	0.106007	0.0767492	0.0854281	0.105049	0.133115	0.15409	0.174872	0.227487	0.231438	0.163142	0.0993443	0.0218465	-0.0109044	-0.005245	0.0336832	0.0277893	0.0348738	0.0441406	0.0696868	0.0803593	0.0814841	0.0613039	0.104115	0.115266	0.102641	0.10141
90	0.0922835	0.0376998	0.0555256	0.0539017	0.0449308	0.0137409	0.0211504	0.0529821	0.090415	0.0981992	0.117693	0.0216248	0.0411866	0.00256688	0.00550427	-0.00625741	-0.0099661	0.0406093	0.0871183	0.0908388	0.111278	0.0581424	0.0461669	0.0577718	0.0320368	0.0435814	0.0534377	0.0821997	0.0904495	0.108936	0.178955	0.19603	0.141574	0.0878481	0.0164156	-0.0311942	-0.0317672	-0.0188329	-0.020363	-0.00469056	-0.00872629	0.0147266	0.0322249	0.0246304	0.0106294	0.0497025	0.0615273	0.066325	0.0594778
91	0.099602	0.0427688	0.0629162	0.0620729	0.0477097	0.0126184	0.0174154	0.0483328	0.0872315	0.0961243	0.115141	0.0141994	0.0368925	0.00176793	0.00899752	-0.000883769	-0.0108714	0.0357482	0.0853456	0.0916565	0.112915	0.0601725	0.0526304	0.068665	0.0421793	0.053949	0.068359	0.093257	0.106623	0.12469	0.202773	0.214133	0.153235	0.0924971	0.0168673	-0.0232184	-0.0213057	0.00460766	-0.00169761	0.0216352	0.0181387	0.044077	0.0536183	0.0546021	0.0371068	0.0797378	0.0908699	0.0976759	0.0925833
92	0.13555	0.0817898	0.0993222	0.0982961	0.0743325	0.0357748	0.0365907	0.0615108	0.0937631	0.102691	0.123391	0.032143	0.054114	0.0193828	0.0309763	0.0115285	0.0122542	0.0533295	0.0964232	0.098025	0.110142	0.0633659	0.0585492	0.0832651	0.0633962	0.0733339	0.0791004	0.0947556	0.101052	0.113319	0.183979	0.197306	0.156573	0.100261	0.0400447	-0.000311619	-0.000741994	0.024094	0.0167064	0.0425628	0.0337899	0.0511797	0.0492277	0.0584305	0.0469239	0.0803353	0.0847534	0.103385	0.0959358
93	0.116468	0.0649849	0.0806608	0.0750872	0.0583044	0.0199054	0.021414	0.0440208	0.0772312	0.0861932	0.105504	0.00932279	0.0320485	-0.00292899	0.00178113	-0.0137228	-0.0157204	0.0329221	0.0818477	0.0838881	0.0988954	0.0547146	0.0508989	0.0729405	0.050088	0.0568006	0.0693897	0.0887331	0.101857	0.1154	0.187312	0.196582	0.150983	0.0933755	0.0214247	-0.0260659	-0.0303838	-0.0018899	-0.00503033	0.0120867	0.00648154	0.0275865	0.0324429	0.0394453	0.0255445	0.0607885	0.0683795	0.0878149	0.0811126
94	0.135616	0.0873816	0.0941378	0.0949189	0.0746487	0.0416102	0.0454111	0.0663404	0.0960823	0.104705	0.120611	0.0340996	0.0564929	0.0145105	0.0238057	0.000962163	0.0139829	0.0616358	0.10198	0.100344	0.105129	0.062605	0.0522492	0.0764827	0.0569194	0.0663469	0.0696113	0.0830239	0.0866233	0.0964392	0.16505	0.181871	0.152619	0.10471	0.0483608	-0.00622148	-0.0147323	-0.00721095	-0.0105873	0.0107694	-0.00120183	0.0164636	0.0215248	0.0263189	0.0143655	0.0432752	0.0537774	0.0739302	0.0659185
95	0.141654	0.0921826	0.0944161	0.0943597	0.0740625	0.0427021	0.0478381	0.0691081	0.0975137	0.105131	0.12174	0.0286793	0.0497819	0.00580448	0.01314	-0.0135015	0.00812087	0.0592671	0.104673	0.103012	0.104684	0.0590545	0.0452876	0.0685035	0.0505487	0.0564014	0.0570777	0.0720864	0.071956	0.0858925	0.158904	0.182023	0.157845	0.111279	0.0549292	-0.00509148	-0.0191912	-0.00829702	-0.0155538	0.00361427	-0.00873114	0.0115005	0.0178337	0.0245535	0.0104665	0.0424971	0.0569871	0.0783265	0.0775265
96	0.194785	0.148317	0.149118	0.163191	0.139001	0.109246	0.111115	0.129659	0.158493	0.165539	0.174751	0.0818797	0.104143	0.0499166	0.0651224	0.0287872	0.0569562	0.11669	0.164306	0.166284	0.161889	0.123454	0.10888	0.136368	0.115321	0.125322	0.124087	0.125251	0.123911	0.132487	0.202159	0.224021	0.212196	0.156063	0.101648	0.0290803	0.00440182	0.0106229	0.00407724	0.0279013	0.0173423	0.0379368	0.0341298	0.055871	0.0433244	0.0613969	0.0823685	0.110484	0.105518
97	0.182959	0.142087	0.129223	0.144121	0.126539	0.104149	0.109367	0.125031	0.148659	0.153355	0.158095	0.0640314	0.088745	0.0313337	0.0455382	0.0086879	0.0464554	0.108936	0.158975	0.160638	0.150204	0.114289	0.0956152	0.119154	0.0996167	0.104864	0.1035	0.10507	0.101325	0.112756	0.184088	0.208765	0.209941	0.157298	0.103971	0.0202242	-0.0164927	-0.0149507	-0.0238569	-0.0019881	-0.00718706	0.0216655	0.02086	0.0473095	0.0280957	0.0443558	0.0757001	0.100494	0.100631
98	0.179366	0.133468	0.119501	0.136461	0.114229	0.0852258	0.0861665	0.102916	0.12374	0.125973	0.129358	0.0319143	0.060017	0.00124307	0.0189949	-0.0223642	0.0157769	0.0792995	0.133921	0.134583	0.124015	0.0896185	0.0740791	0.10411	0.0851494	0.0907078	0.0851242	0.0880034	0.0800912	0.0901023	0.164429	0.188014	0.195466	0.138767	0.0778346	-0.0106459	-0.047251	-0.043331	-0.0518353	-0.0276089	-0.0352273	-0.00304398	-0.00089255	0.0271818	0.0055957	0.0256804	0.0576338	0.0882252	0.0875915
99	0.173435	0.13512	0.105244	0.129785	0.118125	0.103412	0.110511	0.125795	0.145251	0.147011	0.14353	0.0486004	0.0763193	0.0118123	0.0290991	-0.0150235	0.0278957	0.100345	0.156238	0.158193	0.139578	0.108164	0.0815317	0.105198	0.0843107	0.0900997	0.0860134	0.0852876	0.0775017	0.0880576	0.170104	0.19771	0.215516	0.155229	0.0910979	-0.0138602	-0.0560755	-0.0702292	-0.0745867	-0.0481832	-0.0538878	-0.0142728	-0.00531213	0.0228924	-0.00234033	0.0130739	0.0568398	0.0888288	0.0831472
100	0.170924	0.131753	0.0982112	0.129726	0.123805	0.116821	0.12789	0.148557	0.16595	0.163776	0.155024	0.0631734	0.0880017	0.0196965	0.0376903	-0.00460381	0.0380505	0.112323	0.168439	0.175782	0.156689	0.122878	0.0923013	0.109647	0.0873557	0.093094	0.0880096	0.0901494	0.0760442	0.0898278	0.169909	0.20001	0.224248	0.160374	0.100455	-0.00564393	-0.0485309	-0.0669776	-0.0705747	-0.0454716	-0.046097	-0.00148086	0.00625686	0.0377917	0.0116833	0.0269102	0.0754063	0.103673	0.101303
101	0.158798	0.113733	0.0814481	0.0975623	0.0979086	0.0865709	0.102284	0.124642	0.14137	0.141576	0.147936	0.037017	0.0542127	-0.0200205	-0.0172208	-0.0582552	-0.00346688	0.0839838	0.15303	0.155835	0.142524	0.0934556	0.0586967	0.0687312	0.0484021	0.0478952	0.0393678	0.056507	0.0442678	0.0696929	0.153732	0.20374	0.217783	0.15936	0.0892572	-0.0339355	-0.0859991	-0.10296	-0.105021	-0.0953245	-0.0905932	-0.0384442	-0.0190031	0.00447124	-0.0258975	-0.000448812	0.0487002	0.075907	0.0789287
102	0.140876	0.0962948	0.0717342	0.0931266	0.0833698	0.0726036	0.0914932	0.119129	0.148943	0.157246	0.163697	0.0638794	0.0862277	0.0199896	0.0320568	0.000387766	0.0372475	0.109415	0.162122	0.161312	0.147696	0.0956481	0.0636743	0.0776376	0.0541605	0.0651804	0.0659335	0.0743631	0.0716103	0.0897716	0.176039	0.215001	0.208933	0.160069	0.096011	0.00240981	-0.0294331	-0.0446268	-0.0501333	-0.0223795	-0.0250363	0.0171495	0.030341	0.0453996	0.0214266	0.0503672	0.0881103	0.106006	0.108854
103	0.203844	0.16534	0.145353	0.164765	0.154876	0.135269	0.140795	0.156388	0.173581	0.172674	0.1751	0.073127	0.093578	0.0299477	0.0464464	0.0162392	0.0494476	0.118352	0.170293	0.181888	0.179161	0.144566	0.127785	0.143226	0.122786	0.121749	0.12194	0.129196	0.125565	0.142337	0.208065	0.232625	0.231782	0.167158	0.118935	0.0268484	0.000379931	0.0064606	-0.00123883	0.0235309	0.0227626	0.0612472	0.0589178	0.088779	0.0629916	0.0885588	0.120948	0.139409	0.136341
104	0.196165	0.151737	0.128266	0.151194	0.15069	0.139974	0.160271	0.186139	0.208164	0.212069	0.221998	0.110145	0.125634	0.0457425	0.0580073	0.0294479	0.0727308	0.157855	0.217766	0.224993	0.219435	0.165849	0.13375	0.135701	0.109586	0.112627	0.1112	0.123299	0.121916	0.150977	0.224688	0.275025	0.273234	0.211765	0.155483	0.0446697	0.00505689	-0.0106466	-0.0136691	-9.09178e-05	0.00591553	0.0528125	0.0594727	0.0848048	0.0575539	0.0837153	0.122324	0.137712	0.142394
105	0.141471	0.0949136	0.0795562	0.0976089	0.10234	0.0966211	0.121691	0.152643	0.184864	0.192475	0.207181	0.0925339	0.105264	0.0346219	0.0377688	0.022415	0.0501364	0.130846	0.189136	0.197818	0.200969	0.13879	0.102904	0.0985189	0.0708178	0.0766815	0.0843585	0.104781	0.109108	0.141394	0.224494	0.273473	0.241968	0.184918	0.119726	0.0246671	-0.000889754	-0.0101756	-0.00942519	0.00613127	0.0147016	0.0658622	0.0820057	0.091326	0.0646018	0.101344	0.140265	0.143968	0.150214
106	0.149481	0.105434	0.100324	0.121097	0.117164	0.10501	0.123276	0.152507	0.188819	0.197673	0.208762	0.102248	0.121248	0.0576953	0.0716514	0.0556016	0.0704011	0.138902	0.187029	0.196226	0.204196	0.150935	0.124117	0.126229	0.0974605	0.109466	0.119695	0.133583	0.143686	0.167077	0.242261	0.274514	0.231758	0.173013	0.111828	0.0336635	0.0250082	0.0174615	0.0173326	0.0506618	0.0509896	0.0926106	0.101591	0.109613	0.0847762	0.120259	0.149607	0.148268	0.144714
107	0.191195	0.160968	0.152698	0.180971	0.180945	0.172601	0.18574	0.204251	0.230296	0.234186	0.237479	0.139517	0.157008	0.0945758	0.114092	0.104671	0.114051	0.177743	0.219268	0.237009	0.24631	0.211159	0.192666	0.191273	0.163732	0.169806	0.184043	0.187757	0.201564	0.220406	0.27603	0.296713	0.262738	0.197997	0.155441	0.083222	0.0775611	0.0772361	0.0757071	0.103465	0.10906	0.148377	0.143475	0.161612	0.133457	0.158631	0.188677	0.177905	0.171699
108	0.15009	0.109186	0.0975183	0.117193	0.130355	0.130145	0.161848	0.191705	0.227914	0.238002	0.252962	0.133257	0.149259	0.0746308	0.0827271	0.08083	0.0982191	0.179926	0.235612	0.246382	0.258256	0.19515	0.15489	0.136795	0.102487	0.108996	0.124498	0.143583	0.162358	0.20238	0.282478	0.335413	0.285506	0.225935	0.161252	0.068378	0.0476244	0.0267004	0.0346586	0.0440634	0.0595969	0.111777	0.124921	0.134485	0.102832	0.135192	0.175205	0.166069	0.17132
109	0.128528	0.0879591	0.0857788	0.113172	0.124111	0.125468	0.153947	0.184581	0.230447	0.242769	0.251318	0.138118	0.157679	0.0918396	0.102802	0.105207	0.10346	0.177244	0.229228	0.244234	0.261413	0.204043	0.16525	0.149541	0.110499	0.12577	0.149844	0.164367	0.190698	0.224351	0.31298	0.347325	0.276709	0.208274	0.134621	0.0594241	0.0541478	0.0368807	0.0472869	0.0723229	0.0843529	0.138651	0.153963	0.15493	0.122285	0.154206	0.202567	0.178902	0.177901
110	0.119534	0.0873499	0.0911216	0.120472	0.126036	0.126308	0.144417	0.172232	0.211423	0.219683	0.225172	0.133469	0.150029	0.098035	0.108547	0.103342	0.0931766	0.153607	0.195618	0.212385	0.231331	0.189664	0.162785	0.153951	0.121416	0.138794	0.159538	0.169716	0.189958	0.209592	0.279648	0.295651	0.227968	0.162972	0.0983777	0.0347919	0.0400574	0.0248463	0.0372534	0.0737571	0.0826412	0.130224	0.143306	0.143917	0.11311	0.137126	0.18203	0.158439	0.143061
111	0.160984	0.138255	0.128755	0.162373	0.173499	0.178666	0.204011	0.223039	0.260516	0.273234	0.274954	0.17317	0.197143	0.128454	0.147424	0.148686	0.151157	0.221885	0.263719	0.276281	0.286151	0.249223	0.214922	0.199044	0.160954	0.176397	0.200553	0.19877	0.232694	0.256915	0.32343	0.34996	0.293627	0.230787	0.175586	0.0971736	0.0899457	0.0574927	0.0703918	0.0980955	0.10617	0.151153	0.150626	0.162148	0.126755	0.139724	0.186132	0.161725	0.153213
112	0.142344	0.109797	0.100373	0.129728	0.148001	0.155304	0.184129	0.21087	0.252081	0.262854	0.26803	0.154702	0.174218	0.104107	0.111655	0.115004	0.117047	0.196814	0.250466	0.268176	0.283295	0.233038	0.190922	0.170026	0.129388	0.1429	0.167254	0.178105	0.207796	0.241928	0.328584	0.361156	0.295563	0.225659	0.154339	0.0681291	0.056281	0.0248452	0.0404136	0.0620003	0.0748556	0.131299	0.144658	0.152087	0.115026	0.137249	0.195445	0.168034	0.168374
113	0.122362	0.0946622	0.0872622	0.123864	0.139833	0.151951	0.180181	0.205934	0.249424	0.262236	0.264906	0.166797	0.185561	0.11999	0.12953	0.128798	0.12682	0.199829	0.245599	0.261232	0.274239	0.232194	0.187254	0.168546	0.126953	0.148128	0.17343	0.177671	0.208605	0.235529	0.320732	0.344393	0.276149	0.20691	0.13899	0.0610134	0.0558925	0.0140749	0.0342808	0.0671215	0.0726908	0.123933	0.13554	0.136412	0.104518	0.117566	0.17637	0.151358	0.142165
114	0.135812	0.11842	0.105414	0.148091	0.16819	0.18605	0.208811	0.228576	0.267914	0.276536	0.268584	0.175582	0.196566	0.130315	0.139327	0.135109	0.133973	0.208208	0.251122	0.273148	0.284483	0.258291	0.21535	0.196819	0.155314	0.177167	0.204091	0.20092	0.233114	0.250712	0.327235	0.336475	0.274418	0.200476	0.13938	0.0552402	0.04898	-0.00167052	0.0213024	0.0573228	0.0594206	0.108844	0.11915	0.124419	0.0879719	0.0936431	0.161112	0.134249	0.116284
115	0.146743	0.123581	0.109788	0.142715	0.163737	0.17567	0.205175	0.226008	0.263879	0.275571	0.275932	0.168946	0.189579	0.118403	0.127688	0.130942	0.134454	0.215328	0.266707	0.283225	0.295227	0.256506	0.21244	0.188331	0.145494	0.160659	0.186261	0.188862	0.225767	0.257819	0.335979	0.365589	0.306248	0.235781	0.167619	0.0785628	0.0636268	0.0207052	0.0405657	0.0630963	0.0733026	0.12462	0.128045	0.141455	0.105028	0.114892	0.170965	0.149513	0.145792
116	0.160167	0.132529	0.112457	0.157705	0.184489	0.203621	0.23391	0.26337	0.304912	0.312674	0.310517	0.195402	0.209436	0.125763	0.127635	0.123057	0.135309	0.230487	0.290084	0.317092	0.327195	0.279652	0.226115	0.201566	0.15547	0.173794	0.196396	0.201334	0.228291	0.260333	0.350632	0.382248	0.324963	0.239755	0.168531	0.0628991	0.0478658	-0.00763805	0.0135701	0.0498033	0.0542374	0.116262	0.130043	0.138063	0.0994649	0.115822	0.186493	0.153856	0.152643
117	0.13367	0.106574	0.0925276	0.135973	0.16154	0.181675	0.209631	0.238354	0.281183	0.290031	0.288017	0.183778	0.198873	0.126274	0.125577	0.120015	0.122218	0.209587	0.265157	0.289802	0.304323	0.264277	0.212712	0.188752	0.141927	0.162732	0.188911	0.195653	0.224558	0.254383	0.346243	0.364748	0.299195	0.215771	0.137974	0.0413158	0.028419	-0.0247349	0.00210102	0.0396026	0.0463628	0.108738	0.126955	0.132056	0.096411	0.10907	0.184138	0.156473	0.148014
118	0.16198	0.148582	0.124372	0.172809	0.199301	0.221917	0.249718	0.265742	0.307615	0.319673	0.305908	0.198984	0.221058	0.139284	0.148699	0.143694	0.153942	0.247185	0.2992	0.324633	0.327803	0.304271	0.250106	0.227559	0.177493	0.200784	0.230847	0.219469	0.263094	0.284265	0.368869	0.382261	0.328495	0.243769	0.175273	0.0692456	0.0525304	-0.0138976	0.0130075	0.0526359	0.0515648	0.104682	0.110666	0.123924	0.0864955	0.087188	0.16209	0.139695	0.125101
119	0.1608	0.138184	0.119724	0.156825	0.186104	0.20247	0.227785	0.24961	0.283588	0.288297	0.282438	0.173274	0.190011	0.114729	0.117488	0.116036	0.123292	0.212299	0.268573	0.297233	0.313897	0.280014	0.234803	0.207074	0.161629	0.173838	0.198671	0.205577	0.237749	0.271784	0.353496	0.369741	0.315285	0.229507	0.15908	0.0580583	0.0400519	-0.00983399	0.0133065	0.0424294	0.0508393	0.107633	0.116036	0.134163	0.0961259	0.10467	0.173017	0.147617	0.137704
120	0.165674	0.144272	0.119208	0.164472	0.195625	0.217519	0.245331	0.269629	0.306189	0.311421	0.301615	0.187808	0.20401	0.118048	0.121263	0.115188	0.131631	0.228825	0.288353	0.319831	0.328209	0.291482	0.23781	0.211128	0.163972	0.180561	0.203739	0.205468	0.235671	0.26612	0.353224	0.373221	0.327174	0.237949	0.169809	0.0572865	0.0358849	-0.0258822	-0.0036728	0.0341959	0.0372007	0.0983699	0.11177	0.128231	0.086356	0.0987849	0.181131	0.147103	0.141224
121	0.155854	0.138453	0.11496	0.159949	0.191583	0.216167	0.239824	0.260988	0.297104	0.302096	0.288951	0.181055	0.198318	0.118004	0.117937	0.107729	0.119481	0.215954	0.27497	0.306714	0.316243	0.290936	0.238937	0.213614	0.166325	0.18434	0.210088	0.20962	0.242317	0.267266	0.355301	0.362929	0.312189	0.220969	0.146247	0.0316386	0.00857608	-0.0548028	-0.025578	0.0166244	0.0210472	0.08542	0.101106	0.122075	0.0804879	0.0860407	0.177901	0.149959	0.136724
122	0.143596	0.120329	0.0994024	0.144398	0.175668	0.199241	0.22109	0.248291	0.280487	0.280412	0.27108	0.17043	0.187872	0.111639	0.112094	0.102243	0.111946	0.197071	0.250194	0.279869	0.295446	0.265109	0.21551	0.190733	0.147034	0.164874	0.185026	0.192742	0.212483	0.2394	0.323415	0.332874	0.284453	0.198782	0.131736	0.0306199	0.0110056	-0.0510795	-0.0262525	0.0145795	0.0166112	0.077334	0.0933803	0.107023	0.0706309	0.0797128	0.165432	0.13735	0.132166
123	0.140803	0.125562	0.106148	0.150083	0.174892	0.19481	0.209344	0.226019	0.250287	0.249683	0.238187	0.154928	0.177107	0.109422	0.119504	0.108204	0.116926	0.185423	0.223677	0.245674	0.258525	0.246302	0.207689	0.190565	0.152307	0.170374	0.188759	0.188098	0.206326	0.220937	0.286438	0.285921	0.247314	0.174182	0.125441	0.0392905	0.0219969	-0.0340664	-0.0133386	0.0190172	0.0165272	0.060699	0.067857	0.0784553	0.0465613	0.0441826	0.112447	0.102189	0.0844468
124	0.0851667	0.0695175	0.0626365	0.0938077	0.106405	0.119246	0.129173	0.143655	0.163134	0.165158	0.163694	0.115111	0.136199	0.0921228	0.10124	0.0908079	0.0908431	0.129265	0.146829	0.154445	0.16564	0.155162	0.127777	0.120792	0.0948218	0.113597	0.126145	0.129623	0.138223	0.146051	0.201869	0.194322	0.157058	0.107605	0.0749287	0.0222711	0.0160579	-0.0301765	-0.0113665	0.0212674	0.0179411	0.0532644	0.0600786	0.0599106	0.0399473	0.034657	0.0851551	0.0846148	0.0558295
125	0.112353	0.0974942	0.0807495	0.110873	0.127907	0.136843	0.143308	0.15149	0.163963	0.163227	0.158445	0.0982682	0.122909	0.069564	0.0797212	0.066335	0.0832491	0.129925	0.151405	0.158905	0.16349	0.156042	0.128613	0.125048	0.101018	0.113961	0.120563	0.12375	0.126655	0.132769	0.186176	0.184631	0.166528	0.116102	0.0916706	0.0243597	0.0083933	-0.0431683	-0.035685	-0.00436837	-0.00977866	0.0207018	0.0268536	0.0314089	0.00844903	0.00382332	0.0465291	0.0482933	0.0170689
126	0.0471691	0.0349885	0.0332283	0.0345605	0.0336112	0.033816	0.0375158	0.0427576	0.0502617	0.0551248	0.0585805	0.0388007	0.0649826	0.0444912	0.0535891	0.0443054	0.0512741	0.061524	0.0595701	0.0466346	0.0375474	0.0297406	0.016589	0.0244849	0.0229045	0.0311746	0.0263562	0.0307999	0.0195806	0.0136893	0.0450529	0.0479215	0.0510404	0.0464211	0.0424828	0.0208151	0.0112187	-0.0192284	-0.0195664	-0.000687238	-0.00398277	0.00488257	0.000671633	0.00500657	0.00172124	-0.00633416	0.00920732	0.0232834	0.00245283
127	-0.0106437	-0.0160856	-0.000766097	0.00125711	-0.0090219	-0.0111978	-0.0117406	-0.007435	0.00390374	0.0099239	0.0118545	0.0224182	0.0384807	0.0455773	0.0546933	0.0540519	0.0329312	0.0190897	0.000715838	-0.00794192	-0.00787197	-0.00649932	-0.00362313	0.00665124	0.00722924	0.0199457	0.0246665	0.0245864	0.0240812	0.0118391	0.0265824	0.00368627	-0.0191841	-0.0142766	-0.0121139	0.00729594	0.0197384	0.0093051	0.0126091	0.0307611	0.0285356	0.0319005	0.0289046	0.0210347	0.0160002	0.0163248	0.0203242	0.0156477	-0.00695994
128	0.0237776	0.000952034	0.0264522	0.0145744	0.00122074	-0.0232688	-0.0297282	-0.020293	-0.00618999	-0.000251727	0.00979404	-0.00539168	0.0100733	0.0175002	0.0242766	0.0289508	0.00536903	-0.00280459	-0.00580031	-0.0109387	-0.00350058	-0.0193365	-0.00361237	0.0106236	0.0108142	0.0162044	0.0192014	0.0313264	0.0305534	0.0270362	0.0437506	0.0287299	0.00449872	0.00233627	-0.00815515	0.00991731	0.0149471	0.0252262	0.0204004	0.0248534	0.0271156	0.0258706	0.0148315	0.0216245	0.0168418	0.0280758	0.0213412	0.0194684	0.0162377
129	0.0686982	0.0291226	0.0545635	0.0531414	0.0448252	0.0164074	0.013062	0.0348507	0.0593342	0.0623989	0.0718433	0.0126095	0.0240251	0.0100806	0.0146101	0.0139653	-0.00725844	0.0175818	0.0469654	0.0557411	0.0754938	0.0462209	0.0502868	0.0616297	0.0463919	0.0542671	0.0624495	0.0822612	0.0866606	0.093233	0.135075	0.130755	0.0877197	0.0490433	0.00110914	-0.0104607	-0.00678862	0.0148416	0.0101272	0.0188902	0.022192	0.0334576	0.0329152	0.0412392	0.0271522	0.0538228	0.0622105	0.0574311	0.0552819
130	0.0276195	-0.0148514	0.0149566	0.00408371	-0.000678268	-0.0245879	-0.0161567	0.0139993	0.0517906	0.0613712	0.0766552	0.0169856	0.0271591	0.0146457	0.0142971	0.0200194	-0.0101453	0.0177294	0.0462761	0.0504706	0.0732884	0.0271161	0.0204617	0.0228016	0.0045907	0.0181869	0.0310499	0.0575238	0.0692422	0.0844603	0.136991	0.144514	0.0820402	0.0500938	-0.0109778	-0.017116	-0.0113946	0.00240495	0.00374742	0.00711669	0.0129108	0.0230995	0.0293834	0.0284275	0.0188879	0.0451107	0.0516873	0.0448414	0.0432591
131	-0.0300491	-0.0690508	-0.0290655	-0.0457475	-0.0593573	-0.0825984	-0.0751424	-0.0462038	-0.00243925	0.0132726	0.0306634	-0.00374785	0.00189386	0.0069857	0.00359186	0.010239	-0.0318393	-0.020954	-0.00599993	-0.00867456	0.0101863	-0.0347886	-0.0402993	-0.0313713	-0.0407443	-0.0201929	-0.00845494	0.0151528	0.0241962	0.0298214	0.0842691	0.0880068	0.0150845	-0.00247205	-0.0602346	-0.0398582	-0.0222364	-0.0100775	-0.00420226	0.00375115	0.00727199	0.0157279	0.0253203	0.0142971	0.00893323	0.0372836	0.0427721	0.0354227	0.0296119
132	0.0489614	0.00173022	0.038499	0.0463337	0.0416675	0.0211928	0.0274623	0.0592681	0.103278	0.112278	0.128048	0.0550198	0.0581814	0.0370794	0.0393474	0.0404904	0.00226052	0.0419671	0.0821575	0.0980656	0.133343	0.086905	0.0727406	0.0742793	0.0489597	0.0708896	0.0876911	0.109542	0.125953	0.141431	0.207501	0.219004	0.128428	0.0664884	-0.012998	-0.0270568	-0.00530582	0.00926993	0.0178178	0.038193	0.0419904	0.0675881	0.0788497	0.0707888	0.0538614	0.0863231	0.105215	0.0910767	0.0747742
133	0.0531872	-0.00358303	0.0318021	0.0440352	0.0505556	0.0329874	0.0475202	0.0853083	0.138529	0.148242	0.164983	0.0655888	0.0709381	0.0347666	0.0338175	0.0395394	0.000510557	0.0633745	0.119439	0.141084	0.186329	0.1269	0.10154	0.0921173	0.0527083	0.0766159	0.10261	0.13271	0.161238	0.192559	0.276729	0.296459	0.18695	0.104431	-0.000421608	-0.0394583	-0.019728	-0.00883224	0.00586208	0.0273753	0.0330108	0.0706438	0.0923515	0.0776584	0.0567213	0.0951962	0.122745	0.106584	0.0896011
134	0.0843989	0.0194323	0.0528238	0.0646726	0.0766508	0.0569156	0.0728247	0.111205	0.162051	0.167555	0.186435	0.0663191	0.073463	0.025549	0.0249406	0.0328006	0.000944921	0.0750327	0.141579	0.168366	0.222305	0.155507	0.128685	0.112545	0.0686733	0.0860661	0.113046	0.151203	0.181444	0.226129	0.312641	0.340096	0.229515	0.134957	0.0276361	-0.0287638	-0.0153881	0.000852805	0.0132875	0.0291764	0.037035	0.0831793	0.106814	0.093747	0.0678647	0.115056	0.146469	0.128271	0.119179
135	0.11131	0.0441048	0.0745873	0.0950131	0.11736	0.102771	0.123827	0.162291	0.211032	0.213196	0.228325	0.107753	0.115069	0.0579153	0.0601418	0.0768829	0.0433297	0.125598	0.199078	0.230695	0.293351	0.227601	0.195564	0.164129	0.106707	0.12321	0.157677	0.194251	0.238775	0.304734	0.394637	0.408985	0.303168	0.194339	0.0809331	0.0152852	0.0196612	0.0329882	0.0489923	0.0582591	0.0720151	0.124688	0.14534	0.136674	0.108787	0.151369	0.190884	0.167203	0.16303
136	0.108158	0.0454094	0.0701778	0.0889597	0.111208	0.0978021	0.118911	0.155579	0.204523	0.206303	0.220137	0.102059	0.112279	0.0540258	0.0537638	0.0677967	0.0424255	0.123744	0.191366	0.21871	0.274791	0.209312	0.178925	0.151078	0.0976992	0.112494	0.145478	0.182668	0.222605	0.284133	0.366146	0.377634	0.279579	0.185574	0.0794352	0.0094341	0.0130455	0.0197124	0.0366347	0.0466221	0.0562943	0.107199	0.130951	0.116679	0.0918044	0.133681	0.170129	0.150804	0.143742
137	0.122567	0.0595188	0.0869007	0.103426	0.114887	0.0937281	0.107371	0.142569	0.187363	0.19236	0.213123	0.0925516	0.0980522	0.0425785	0.0352612	0.0355318	0.0165628	0.102416	0.172596	0.196831	0.245646	0.182542	0.162426	0.147502	0.102323	0.114749	0.141888	0.174435	0.206717	0.257351	0.323733	0.340409	0.255512	0.165438	0.0599073	-0.0211919	-0.0162189	0.0127535	0.0261486	0.0442915	0.0518855	0.102954	0.124724	0.115444	0.0945007	0.138326	0.166848	0.158514	0.150881
138	0.0952016	0.0403943	0.0532558	0.0652758	0.0822541	0.071808	0.0927015	0.122886	0.164044	0.168067	0.184014	0.0798445	0.0870636	0.0328518	0.0250338	0.031464	0.0237424	0.0990086	0.153406	0.17161	0.210376	0.14944	0.119336	0.101357	0.0626651	0.0721686	0.0962452	0.129309	0.154948	0.20485	0.279973	0.300434	0.223091	0.153827	0.0703202	-0.00137725	-0.00298722	-0.00238332	0.0124057	0.0234676	0.0262837	0.0740593	0.100126	0.0850657	0.0648509	0.105311	0.139935	0.128588	0.12715
139	0.122643	0.0757943	0.0824354	0.0992227	0.113746	0.104993	0.123511	0.146551	0.183223	0.187353	0.196457	0.0933696	0.104717	0.0451733	0.0458901	0.0514365	0.0487654	0.124881	0.176122	0.193107	0.222739	0.175716	0.15024	0.135053	0.0971783	0.103511	0.128995	0.151285	0.179735	0.221794	0.285979	0.300892	0.240406	0.1774	0.102708	0.0263555	0.0181656	0.0248604	0.0365125	0.0462918	0.0493266	0.0969597	0.114168	0.110076	0.0868141	0.124188	0.158069	0.148932	0.150197
140	0.0970701	0.044192	0.0481595	0.0624186	0.0855462	0.0834536	0.111552	0.141192	0.183886	0.187572	0.195963	0.0929267	0.101872	0.0374262	0.0326142	0.0451805	0.0426595	0.126284	0.176437	0.194155	0.227071	0.167628	0.128971	0.103651	0.0626197	0.0708934	0.0965331	0.129046	0.154842	0.206604	0.283678	0.3058	0.238999	0.178173	0.0996309	0.0191618	0.00820854	-0.00472493	0.013713	0.01563	0.0208426	0.072549	0.102595	0.0883308	0.0656686	0.107668	0.147757	0.134829	0.140399
141	0.102355	0.0502677	0.0609007	0.0814744	0.101141	0.0969949	0.122711	0.154261	0.202037	0.209808	0.222612	0.112131	0.12329	0.0600443	0.0586906	0.0662084	0.0576213	0.139905	0.196924	0.214831	0.251523	0.19111	0.153986	0.131899	0.0854169	0.100632	0.13015	0.15771	0.192374	0.240394	0.328092	0.352806	0.262524	0.187134	0.09518	0.0156751	0.0137671	0.00223989	0.0225563	0.038192	0.0432179	0.0961723	0.123087	0.108455	0.0833249	0.12106	0.164836	0.148229	0.142187
142	0.10537	0.0480482	0.0644	0.0815149	0.0978158	0.0876252	0.113274	0.147893	0.198065	0.206807	0.22166	0.103735	0.117602	0.0579157	0.0627613	0.0754605	0.0586666	0.133976	0.193182	0.213243	0.255421	0.189222	0.154581	0.132467	0.0852782	0.100014	0.130207	0.161094	0.197008	0.248362	0.341227	0.371523	0.270787	0.190665	0.0968002	0.0310604	0.031409	0.0300382	0.0450248	0.0547299	0.0641432	0.11385	0.134987	0.124849	0.098329	0.139236	0.178582	0.156896	0.157036
143	0.0977977	0.0373858	0.0631899	0.0830556	0.0904931	0.074785	0.0929287	0.127582	0.178031	0.187326	0.202808	0.0914849	0.102653	0.0530605	0.0571345	0.0616219	0.0375412	0.106405	0.165868	0.187084	0.227457	0.167697	0.138835	0.127306	0.0841979	0.102862	0.130333	0.157755	0.187621	0.226987	0.318491	0.340907	0.242821	0.157395	0.0611162	0.00520217	0.0174251	0.0283478	0.0412911	0.0618392	0.0679888	0.11688	0.135789	0.127045	0.100976	0.144101	0.181751	0.162707	0.158864
144	0.101143	0.0434339	0.0705052	0.102078	0.108237	0.0980771	0.114302	0.148669	0.202934	0.214323	0.227205	0.127332	0.130296	0.0806093	0.0810369	0.0786559	0.052753	0.125554	0.185086	0.2095	0.245611	0.191984	0.156301	0.149346	0.104116	0.1318	0.158385	0.175063	0.203482	0.233434	0.328742	0.349698	0.252514	0.157872	0.0574008	0.0020318	0.0173111	0.0177148	0.0364266	0.0634498	0.0651154	0.111177	0.129577	0.119001	0.0976753	0.130981	0.172245	0.157821	0.14527
145	0.0497528	0.00821946	0.0312056	0.0513065	0.0582738	0.0554923	0.0717653	0.100775	0.145562	0.155172	0.166846	0.0963995	0.102372	0.0705335	0.0707183	0.0728726	0.0441104	0.0907832	0.129918	0.146398	0.17867	0.135279	0.103829	0.0939899	0.0603931	0.0840612	0.106375	0.125752	0.147789	0.173996	0.25511	0.266596	0.1787	0.109012	0.0296306	-0.0029944	0.0125688	0.00309555	0.0223769	0.0476796	0.051781	0.0903798	0.10794	0.0949367	0.0765702	0.100497	0.139796	0.125564	0.107619
146	-0.0275785	-0.0677299	-0.0398978	-0.0367336	-0.0344108	-0.0369852	-0.0168728	0.0134966	0.0578126	0.0707462	0.0878764	0.0428157	0.0429175	0.0301241	0.0216091	0.0285613	-0.00558677	0.0248205	0.0529408	0.0580659	0.0846734	0.0361765	0.00458322	-0.00342433	-0.026848	-0.00236263	0.0142499	0.0379178	0.0535547	0.0782533	0.153315	0.170636	0.0920139	0.0488599	-0.0257545	-0.032886	-0.0173581	-0.0228693	-0.00468222	0.00919001	0.0129186	0.0430677	0.0682215	0.0458736	0.033946	0.0632419	0.0982891	0.0897825	0.0821801
147	-0.083577	-0.104067	-0.0848223	-0.0976996	-0.103638	-0.0955936	-0.0699001	-0.0486012	-0.0105172	0.00869076	0.0291038	0.0153434	0.0135004	0.0145964	-0.00238464	0.00349506	-0.0165774	-0.00424101	0.0051534	-0.00947376	-0.00586997	-0.0533218	-0.0873688	-0.0880342	-0.0924639	-0.0693428	-0.0623533	-0.0450354	-0.0401737	-0.0263274	0.041274	0.0698607	0.0115362	0.0129756	-0.0370347	-0.0297886	-0.0228319	-0.0399154	-0.0216608	-0.012864	-0.0118407	0.0109038	0.0365708	0.00892822	0.00907585	0.0302334	0.0688648	0.0737172	0.0778313
148	-0.00501453	-0.0299412	-0.0207704	-0.00869326	-0.00474881	0.00545947	0.0236689	0.0460461	0.0742137	0.0844123	0.0997318	0.0709949	0.0737737	0.0549706	0.0430665	0.0372724	0.0269369	0.0545631	0.0735804	0.0707583	0.0820197	0.0489289	0.0166553	0.0123603	-0.00542271	0.0147721	0.0239365	0.0402283	0.0443037	0.0624427	0.131411	0.14354	0.0896803	0.0567609	0.00392204	-0.0183252	-0.0129804	-0.0399367	-0.0155699	0.0149002	0.0137731	0.0544792	0.0712396	0.0580354	0.0545105	0.061696	0.104181	0.127173	0.11257
149	0.00731993	-0.0148836	-0.0119709	-0.00614587	-0.00137143	0.00683141	0.0182241	0.0367343	0.0478573	0.0508781	0.0689655	0.0491618	0.0482037	0.0313757	0.0168971	0.0069028	0.00781831	0.0300733	0.0450401	0.0407762	0.0481252	0.0201105	-0.00555791	-0.00750553	-0.0133264	-0.0016617	-0.00524774	0.0139943	0.000980323	0.0151567	0.0664903	0.0857779	0.0546734	0.0217168	-0.0047657	-0.0312442	-0.0270511	-0.0501208	-0.0338066	-0.00537362	-0.00421256	0.0359708	0.051666	0.0413751	0.0410433	0.0478241	0.0786403	0.11218	0.0866202
150	0.0841895	0.0580453	0.0525145	0.0707009	0.0828529	0.0882003	0.0960816	0.113633	0.123541	0.122644	0.132775	0.0847278	0.0986356	0.0537129	0.0519227	0.0338238	0.0468004	0.0891287	0.112237	0.11559	0.126253	0.105132	0.0791268	0.0757927	0.0593369	0.0695555	0.0691894	0.0883475	0.0781643	0.0922058	0.150543	0.156458	0.132667	0.0773948	0.0468843	-0.0181029	-0.0259492	-0.0681763	-0.0551679	-0.0101203	-0.0133749	0.032517	0.0440135	0.0470081	0.033619	0.0333246	0.0698595	0.0892842	0.057143
151	0.101488	0.0782018	0.0728094	0.0991962	0.112603	0.120405	0.129106	0.14636	0.161726	0.161395	0.165153	0.11061	0.125743	0.0781968	0.0811009	0.0657677	0.0704622	0.117086	0.143886	0.154692	0.170506	0.154428	0.129476	0.122624	0.0973377	0.109507	0.1188	0.132306	0.134388	0.15041	0.209712	0.205041	0.170404	0.107623	0.0668985	0.00164473	-0.00819811	-0.0491275	-0.0290832	0.0109306	0.00981623	0.0544479	0.0625904	0.0709973	0.0533802	0.0518453	0.0972659	0.109942	0.083568
152	0.146471	0.120034	0.105571	0.1478	0.171146	0.184529	0.195803	0.218065	0.240669	0.238096	0.23429	0.146808	0.163417	0.0931303	0.0953314	0.076021	0.0891897	0.164312	0.2108	0.234511	0.252952	0.232117	0.197509	0.183631	0.146037	0.159983	0.174869	0.186756	0.194634	0.215522	0.287405	0.286662	0.24643	0.161793	0.103154	0.00361577	-0.0163526	-0.068082	-0.0445269	0.00132953	0.00120763	0.0604013	0.0780935	0.0893381	0.058226	0.0685649	0.133241	0.123147	0.107867
153	0.165053	0.13968	0.124437	0.17016	0.195283	0.210041	0.225569	0.249925	0.278353	0.279061	0.272973	0.173954	0.190444	0.113974	0.115773	0.100726	0.112362	0.197899	0.251403	0.278817	0.295972	0.270229	0.232178	0.213746	0.170939	0.186326	0.205717	0.21335	0.231273	0.255902	0.329227	0.333816	0.290039	0.201331	0.132985	0.031564	0.0111347	-0.042292	-0.0203168	0.0331251	0.0350305	0.0989199	0.115539	0.133575	0.100724	0.114255	0.191429	0.168842	0.164585
154	0.159577	0.146401	0.119128	0.170046	0.204301	0.23067	0.250043	0.266208	0.296691	0.297254	0.277611	0.170078	0.18425	0.100134	0.101655	0.0859992	0.104152	0.203795	0.264435	0.299277	0.309756	0.296288	0.241875	0.218792	0.172217	0.192335	0.213981	0.207182	0.236635	0.255158	0.33626	0.344687	0.302448	0.20976	0.137016	0.0197879	-0.0113391	-0.0850015	-0.0543755	-0.0117195	-0.012537	0.0477575	0.0606416	0.0872153	0.0488229	0.0533761	0.142373	0.135494	0.136757
155	0.140331	0.132762	0.0998974	0.136242	0.170198	0.196598	0.224328	0.236365	0.264825	0.271046	0.254747	0.147148	0.166086	0.0836005	0.0858499	0.0771616	0.101575	0.197494	0.256234	0.282615	0.283308	0.263385	0.207106	0.179889	0.137654	0.15355	0.174	0.166299	0.203224	0.227073	0.307159	0.328523	0.295115	0.216937	0.149593	0.0325214	-0.00483781	-0.0820968	-0.0536748	-0.0271813	-0.0267157	0.0259585	0.036343	0.067843	0.0237051	0.020965	0.113145	0.1036	0.0987759
156	0.191117	0.18621	0.152356	0.186484	0.214925	0.229003	0.248999	0.247376	0.26821	0.274918	0.257473	0.139683	0.162144	0.0695196	0.0809093	0.0658488	0.106859	0.209147	0.271113	0.29566	0.294698	0.28576	0.239419	0.220975	0.179582	0.187425	0.205137	0.191056	0.229628	0.251576	0.322318	0.347346	0.329672	0.243522	0.180847	0.0504228	-0.00429777	-0.0871563	-0.0670782	-0.0407061	-0.0424591	0.0101345	0.0146137	0.0585638	0.0133625	0.0113048	0.0879823	0.0985813	0.0926359
157	0.170909	0.168436	0.122442	0.161111	0.194721	0.218683	0.248742	0.248205	0.276644	0.287244	0.265771	0.141365	0.162298	0.0617425	0.0692626	0.0563154	0.105317	0.21779	0.282788	0.307138	0.292484	0.276609	0.212871	0.193083	0.148345	0.164959	0.183026	0.163245	0.205427	0.225073	0.308959	0.342888	0.329052	0.247856	0.186004	0.047866	-0.0064025	-0.094782	-0.0803118	-0.0651114	-0.0756522	-0.0266852	-0.00679157	0.0195776	-0.0320052	-0.0269347	0.0616584	0.0562534	0.0597062
158	0.205332	0.203128	0.155501	0.192138	0.225137	0.236826	0.25672	0.245669	0.263376	0.267782	0.247761	0.119974	0.138044	0.0391887	0.0490846	0.0325122	0.0842083	0.195286	0.262624	0.291571	0.28549	0.276502	0.22188	0.209947	0.167215	0.175503	0.187228	0.168202	0.205116	0.225359	0.304819	0.338972	0.33266	0.235052	0.177135	0.0342784	-0.0178682	-0.0904236	-0.0806645	-0.0734144	-0.0821666	-0.0408959	-0.0248897	0.00273243	-0.0485862	-0.0409758	0.0305229	0.0348939	0.0248924
159	0.205542	0.1958	0.150987	0.194116	0.228604	0.240117	0.256802	0.250874	0.268471	0.269444	0.250517	0.120866	0.137517	0.0382373	0.0461849	0.0266338	0.0766827	0.188549	0.25792	0.289562	0.288198	0.277451	0.22265	0.211953	0.16733	0.177673	0.188023	0.17294	0.203777	0.223874	0.307165	0.336923	0.325444	0.223467	0.16371	0.0194443	-0.0291102	-0.0965598	-0.0847759	-0.0725721	-0.0808093	-0.0367328	-0.0194528	0.00366176	-0.0437332	-0.0359824	0.0348419	0.0392468	0.0240883
160	0.180497	0.15791	0.121095	0.166806	0.198625	0.205206	0.219379	0.222589	0.24454	0.245903	0.23443	0.107467	0.12043	0.0261706	0.0272577	0.0057523	0.0519041	0.160798	0.229191	0.257112	0.26108	0.242686	0.188081	0.181602	0.136645	0.15207	0.161472	0.15538	0.178231	0.197527	0.287696	0.315012	0.290962	0.192786	0.12819	-0.00843466	-0.0496372	-0.114051	-0.103829	-0.0852615	-0.0943432	-0.0502161	-0.025592	-0.0159329	-0.0579142	-0.0431861	0.0201586	0.0242335	0.00554742
161	0.163934	0.138285	0.107921	0.156099	0.189439	0.200997	0.213661	0.226321	0.24834	0.246113	0.238018	0.120359	0.133955	0.044103	0.043638	0.0214286	0.0603734	0.160659	0.22352	0.25022	0.26	0.239211	0.187513	0.176936	0.133482	0.150912	0.160077	0.16149	0.176018	0.195415	0.281067	0.300793	0.270345	0.177953	0.116695	-0.0111371	-0.0461577	-0.109894	-0.0975195	-0.0683581	-0.0753933	-0.0246256	0.000299012	0.00748417	-0.0303837	-0.0189615	0.048568	0.0482771	0.0250933
162	0.198739	0.173862	0.14212	0.181372	0.21254	0.213988	0.221675	0.226564	0.240564	0.235606	0.225329	0.10361	0.121626	0.0311816	0.0361141	0.0136947	0.05978	0.158179	0.221674	0.24876	0.258421	0.240356	0.19859	0.191569	0.15246	0.157881	0.162635	0.166064	0.176793	0.198978	0.276165	0.299297	0.283054	0.190914	0.135427	0.00664278	-0.0379647	-0.096029	-0.0881431	-0.0688513	-0.0729702	-0.0287328	-0.0158028	0.00778338	-0.027212	-0.0212695	0.0373109	0.0501655	0.0316612
163	0.177784	0.146483	0.121652	0.148482	0.171978	0.167573	0.176664	0.185205	0.201449	0.200312	0.197437	0.084853	0.103571	0.025847	0.0273534	0.00850322	0.0522567	0.137606	0.193834	0.210437	0.215917	0.188536	0.14994	0.147487	0.115986	0.121021	0.121719	0.132063	0.13624	0.157953	0.234631	0.263562	0.248002	0.173422	0.123342	0.0154982	-0.0210358	-0.068637	-0.0699837	-0.0482547	-0.0509227	-0.0164849	-0.00774331	0.0114024	-0.0162006	-0.00549183	0.0375513	0.0501427	0.0360872
164	0.150989	0.120079	0.104888	0.121285	0.135894	0.128002	0.133137	0.141511	0.154665	0.154063	0.154708	0.0668595	0.0863141	0.0256593	0.0269536	0.00953045	0.0451854	0.109747	0.15083	0.158744	0.162082	0.139134	0.109802	0.112557	0.0908014	0.0942881	0.0915597	0.105616	0.100766	0.116276	0.180935	0.201048	0.190566	0.136286	0.098642	0.0171494	-0.0121002	-0.0498638	-0.0548196	-0.0314246	-0.0342706	-0.00753006	-0.00416576	0.0139311	-0.00216878	0.00545448	0.0347602	0.0529443	0.0391072
165	0.134423	0.112049	0.0955658	0.109041	0.123285	0.118117	0.122785	0.130421	0.13929	0.137928	0.13697	0.0628041	0.0899865	0.0352699	0.0436305	0.0298732	0.0614734	0.111201	0.140166	0.143222	0.143478	0.124973	0.103253	0.102898	0.0852834	0.0870406	0.0842723	0.095405	0.0907635	0.103936	0.153316	0.168102	0.167508	0.12826	0.104237	0.0340511	0.00468012	-0.0344623	-0.0376345	-0.0210934	-0.0241135	-0.00401897	-0.00714373	0.0144957	0.00102616	-0.00316285	0.0301333	0.0435254	0.0336557
166	0.122815	0.0903367	0.0826141	0.0762874	0.0856733	0.0711797	0.0794567	0.0878825	0.104018	0.108014	0.115022	0.0349115	0.0618887	0.0159882	0.0180033	0.00927656	0.0375774	0.0834686	0.114492	0.112677	0.112551	0.0778512	0.0532204	0.0564654	0.0449941	0.0430172	0.0388828	0.0601838	0.0533838	0.0719679	0.132214	0.159918	0.151283	0.121749	0.0914699	0.0323578	0.00361065	-0.0276818	-0.0350475	-0.0262969	-0.0265159	-0.0157351	-0.0262668	-0.000572461	-0.0115649	-0.0045874	0.0122964	0.0299589	0.0310086
167	0.120066	0.0849442	0.0754891	0.0671996	0.0796386	0.0648708	0.0770021	0.0853337	0.104208	0.10918	0.117249	0.0274663	0.0485662	0.00228559	-0.000930521	-0.00641753	0.0236414	0.0757993	0.115789	0.117499	0.120073	0.07966	0.0503559	0.0499486	0.0355201	0.0317364	0.0301838	0.0537151	0.0528676	0.0789819	0.145192	0.179704	0.164635	0.130239	0.0911257	0.0284415	-0.000924648	-0.0294404	-0.0349797	-0.0328957	-0.0327368	-0.021324	-0.0277999	-0.00579957	-0.0192357	-0.00562875	0.0123725	0.0277092	0.0360939
168	0.134157	0.112975	0.0955155	0.102096	0.118795	0.110611	0.118137	0.120868	0.129946	0.129789	0.128798	0.0511089	0.0810931	0.0290594	0.0398622	0.0357286	0.0636562	0.108557	0.137649	0.141621	0.143488	0.123357	0.103719	0.098226	0.0790331	0.0760463	0.0773752	0.0867853	0.0934354	0.11596	0.160606	0.175943	0.176968	0.140544	0.11771	0.0551325	0.0259835	-0.0067899	-0.00822682	-0.00483957	-0.00785298	0.00356179	-0.0118489	0.0171516	0.00228866	-0.000127612	0.0287682	0.0376527	0.0425021
169	0.109006	0.0858226	0.0739714	0.0676596	0.0730275	0.0556072	0.0607602	0.0585681	0.0691279	0.0722801	0.073187	-0.00049193	0.0229348	-0.0112702	-0.00507686	-0.0060377	0.0217327	0.05515	0.0825429	0.0825012	0.0789848	0.0570986	0.0398808	0.0452315	0.0355262	0.0274128	0.0249406	0.0359349	0.0367011	0.0530793	0.095438	0.11882	0.120252	0.0987257	0.0795214	0.0382888	0.013846	-0.00156023	-0.0109442	-0.0198108	-0.0220983	-0.0242533	-0.0351678	-0.0179587	-0.0294454	-0.0176534	-0.0104892	-0.00252791	0.0158151
170	0.149828	0.115952	0.0938479	0.0946852	0.108053	0.0892873	0.100701	0.0992501	0.117753	0.124035	0.124478	0.0169777	0.0407301	-0.0179195	-0.0160036	-0.0236229	0.0190191	0.0849654	0.132627	0.137248	0.134291	0.101952	0.0666285	0.072149	0.0504282	0.0473377	0.0463224	0.0587157	0.0663497	0.0899378	0.164002	0.200457	0.193802	0.146602	0.104686	0.0248622	-0.0122295	-0.0481135	-0.0554064	-0.0594475	-0.0643507	-0.0591223	-0.0634241	-0.0413296	-0.0627512	-0.0465181	-0.0283464	-0.0113919	-0.00105904
171	0.139073	0.110847	0.0853743	0.0942004	0.110819	0.0991823	0.115808	0.114003	0.135821	0.145416	0.144587	0.0413555	0.0623213	0.00232504	0.00506773	0.00291528	0.0410996	0.108416	0.153186	0.158546	0.154192	0.123146	0.084083	0.0847083	0.0576083	0.0612	0.0663433	0.0702821	0.089819	0.112826	0.184054	0.219908	0.208543	0.161478	0.120233	0.0417755	0.008879	-0.0342953	-0.0382736	-0.0408205	-0.0467538	-0.0408315	-0.040983	-0.02815	-0.0512898	-0.0357296	-0.0152655	-0.00807076	-0.000334047
172	0.133443	0.104408	0.0707305	0.0811267	0.10312	0.095894	0.124509	0.123672	0.152856	0.169675	0.172482	0.0480319	0.0692378	-0.00646007	-0.005115	-0.0078035	0.0385661	0.126128	0.185856	0.189817	0.180463	0.136784	0.0816283	0.0771759	0.0418851	0.0523166	0.0600787	0.0597866	0.0935734	0.124995	0.218062	0.275056	0.258782	0.197141	0.137922	0.0324671	-0.00449971	-0.0631975	-0.0586456	-0.0593795	-0.0684564	-0.0540993	-0.0521776	-0.0372352	-0.0687594	-0.0526349	-0.018382	-0.00894547	-0.00537689
173	0.164053	0.133734	0.0967629	0.111372	0.131114	0.118791	0.141399	0.136291	0.162041	0.175768	0.174651	0.0451322	0.062956	-0.0159794	-0.0154815	-0.0237893	0.0269478	0.122181	0.187096	0.196091	0.188427	0.153224	0.100288	0.102066	0.0654319	0.0728285	0.079284	0.077573	0.108037	0.135318	0.229411	0.281624	0.26857	0.194713	0.132447	0.0168434	-0.0254671	-0.0799589	-0.0779133	-0.0850117	-0.0936512	-0.0794763	-0.0662425	-0.0579218	-0.0926769	-0.0713034	-0.0383257	-0.0269133	-0.0257392
174	0.159511	0.131818	0.0963595	0.122922	0.153573	0.152435	0.172582	0.173338	0.196796	0.204262	0.199948	0.0734524	0.0907798	0.00795865	0.00625035	-0.00522372	0.0406715	0.138648	0.204008	0.220816	0.218242	0.185918	0.130095	0.12433	0.0853492	0.0971819	0.102855	0.102305	0.126654	0.15242	0.245153	0.289685	0.27212	0.191376	0.130497	0.0117244	-0.0274836	-0.0887768	-0.0822477	-0.0767948	-0.0822781	-0.0578564	-0.0488494	-0.0337286	-0.0675141	-0.0540593	-0.0114279	-0.00132624	-0.00937955
175	0.169762	0.138467	0.0994976	0.114672	0.142088	0.13268	0.155359	0.152491	0.175221	0.184889	0.182972	0.0482949	0.0669198	-0.0164117	-0.0175621	-0.0284912	0.0236286	0.123581	0.194164	0.208254	0.203646	0.164831	0.109347	0.106173	0.0694195	0.0745106	0.0781535	0.0811603	0.106941	0.138873	0.237277	0.293436	0.282052	0.198824	0.133705	0.00860097	-0.0353928	-0.0948753	-0.0876658	-0.0905796	-0.0969748	-0.0754705	-0.0707581	-0.048952	-0.0842737	-0.0695432	-0.0289184	-0.00980784	-0.011365
176	0.151806	0.120877	0.0861234	0.106089	0.131153	0.126737	0.151432	0.153903	0.180724	0.192755	0.193984	0.0649027	0.0811224	-0.000887796	-0.00329049	-0.0129424	0.0361364	0.13364	0.200094	0.211194	0.205463	0.164962	0.109838	0.105237	0.0675031	0.0780627	0.0849522	0.0866203	0.114005	0.143273	0.238311	0.291049	0.272758	0.198121	0.134008	0.0162793	-0.0222626	-0.0801981	-0.0746572	-0.0692966	-0.0766982	-0.0496885	-0.037943	-0.0269739	-0.0616058	-0.0426477	0.00158627	0.00863114	0.00747121
177	0.16412	0.132465	0.0983247	0.124866	0.151609	0.148843	0.169205	0.172334	0.19663	0.204334	0.202428	0.0734805	0.0886248	0.00162396	-0.00022113	-0.0151888	0.0361262	0.137609	0.205421	0.221363	0.218825	0.184459	0.129864	0.12581	0.0861967	0.0967699	0.102376	0.103665	0.126129	0.15349	0.247518	0.293213	0.276073	0.194309	0.130817	0.00795868	-0.0336449	-0.0901428	-0.0844324	-0.077325	-0.0846049	-0.0535401	-0.0382708	-0.0266465	-0.0597644	-0.0422629	0.00436413	0.0137647	0.00811794
178	0.178066	0.156023	0.113394	0.143055	0.167856	0.164917	0.187048	0.182845	0.207309	0.218202	0.211778	0.0775417	0.0949599	0.0019952	0.00599252	-0.00965473	0.0460812	0.153569	0.222928	0.239147	0.231039	0.202612	0.147295	0.144691	0.102643	0.114275	0.122898	0.11397	0.147027	0.171159	0.264304	0.310665	0.299234	0.211213	0.147445	0.012006	-0.0339918	-0.0983086	-0.0921784	-0.0841704	-0.0953243	-0.0638591	-0.0461365	-0.0333095	-0.0768062	-0.059723	-0.00491845	0.00114956	-0.00556279
179	0.181328	0.16902	0.126428	0.168654	0.196538	0.205277	0.227969	0.223483	0.249261	0.26021	0.248973	0.123315	0.139134	0.0429492	0.0498882	0.0320956	0.0815436	0.191523	0.257286	0.277667	0.268957	0.250338	0.192205	0.184841	0.139117	0.157637	0.170875	0.152033	0.190693	0.208722	0.295973	0.333407	0.317033	0.224579	0.162095	0.0230253	-0.0199809	-0.0943181	-0.0801899	-0.0615158	-0.0729695	-0.0343808	-0.0152794	-0.00417227	-0.048385	-0.0391333	0.0253926	0.0275436	0.0106878
180	0.193326	0.187545	0.143235	0.188278	0.220381	0.235103	0.257174	0.25227	0.276811	0.285173	0.269488	0.146545	0.162504	0.0649764	0.0738041	0.0581673	0.104239	0.213566	0.275637	0.301484	0.294422	0.280373	0.22291	0.210323	0.165021	0.181945	0.197328	0.17728	0.215865	0.232452	0.310841	0.342964	0.325731	0.234387	0.178656	0.0416562	-0.00108122	-0.0795068	-0.0653211	-0.0463848	-0.0553255	-0.0169526	0.000240928	0.0137015	-0.0306447	-0.0252695	0.0396872	0.0386959	0.0200178
181	0.188931	0.191371	0.143893	0.19278	0.230061	0.259264	0.288909	0.287178	0.313162	0.32093	0.298008	0.178782	0.193897	0.09501	0.103532	0.0902879	0.129584	0.242223	0.304449	0.33783	0.325966	0.312473	0.249465	0.22677	0.181322	0.200038	0.219031	0.196603	0.238164	0.254054	0.327853	0.358857	0.34044	0.24861	0.19324	0.052332	0.0125629	-0.077062	-0.0538068	-0.0249413	-0.0315146	0.014323	0.029371	0.0476879	-0.000119568	0.000401758	0.0775828	0.0679057	0.0498462
182	0.178611	0.182118	0.139523	0.18845	0.219445	0.244277	0.272486	0.271236	0.2979	0.308712	0.288526	0.17885	0.197681	0.104696	0.11727	0.107528	0.141029	0.243162	0.297277	0.321984	0.311351	0.300852	0.243646	0.222884	0.178127	0.20047	0.220568	0.194246	0.239346	0.252363	0.317761	0.346605	0.325524	0.243651	0.192956	0.0688519	0.0357271	-0.0477769	-0.0273303	-0.00122019	-0.0102071	0.0270267	0.0356489	0.0510946	0.0078172	0.00506927	0.0748391	0.0658227	0.0478814
183	0.19939	0.198597	0.162264	0.195924	0.212966	0.212353	0.227686	0.216664	0.23372	0.241967	0.229847	0.124171	0.142196	0.0585541	0.0743646	0.0633529	0.104572	0.192237	0.241122	0.258184	0.253895	0.245583	0.207827	0.203333	0.167863	0.177383	0.188571	0.167193	0.201681	0.214895	0.268774	0.299192	0.290909	0.216715	0.175658	0.0679464	0.0275215	-0.0330589	-0.0308374	-0.0252483	-0.033458	-0.0160161	-0.00733967	0.0062063	-0.0313666	-0.0214845	0.0164594	0.0166213	0.0123637
184	0.168728	0.169282	0.126446	0.173954	0.204661	0.219217	0.237148	0.230958	0.251156	0.257235	0.237678	0.136592	0.158275	0.0758393	0.0893364	0.0819064	0.115775	0.201747	0.244747	0.266808	0.260524	0.254996	0.206936	0.19488	0.154344	0.174715	0.190324	0.166795	0.20415	0.212065	0.271454	0.291023	0.277134	0.204581	0.167799	0.0621023	0.0326878	-0.043177	-0.0333076	-0.0145683	-0.0254802	-0.00583744	-0.000894829	0.00915693	-0.0288433	-0.0308481	0.0201547	0.0102148	-0.0069169
185	0.140439	0.139281	0.119154	0.165381	0.1786	0.189169	0.19589	0.195655	0.211625	0.213814	0.198285	0.137991	0.156789	0.100834	0.118977	0.111913	0.120765	0.171653	0.190642	0.208312	0.211621	0.216206	0.192572	0.1889	0.159487	0.180153	0.198015	0.178229	0.201151	0.195703	0.231554	0.224285	0.20136	0.145734	0.124417	0.0634954	0.0545672	0.00581378	0.0151471	0.0417074	0.0352333	0.0538513	0.0532638	0.05506	0.0279203	0.0270818	0.0583935	0.0472217	0.0204344
186	0.181821	0.188568	0.153532	0.19368	0.205628	0.209665	0.226008	0.216541	0.230623	0.237913	0.222392	0.143189	0.159716	0.0901073	0.112042	0.109053	0.132498	0.199025	0.229438	0.24845	0.243892	0.239418	0.211216	0.204236	0.174297	0.187753	0.202047	0.17565	0.208692	0.213818	0.24747	0.266419	0.258922	0.197206	0.17606	0.0966303	0.0751994	0.0204716	0.0254098	0.0373163	0.02889	0.0376912	0.0319206	0.0429887	0.0117424	0.0177916	0.0408848	0.0327392	0.02584
187	0.123795	0.126263	0.0966456	0.125743	0.133896	0.130071	0.14388	0.129964	0.142832	0.153567	0.140036	0.0858841	0.109581	0.0621192	0.0836456	0.0899049	0.109798	0.148437	0.158124	0.161741	0.1522	0.15076	0.126593	0.127438	0.102485	0.117562	0.129462	0.103346	0.137661	0.139203	0.167916	0.180418	0.181206	0.149544	0.143483	0.0965587	0.0829822	0.0271809	0.0282853	0.0392172	0.0249442	0.0177828	-0.000235441	0.00877004	-0.00942272	-0.0144279	-0.00577565	-0.0133771	-0.0144933
188	0.0747863	0.0738332	0.0665772	0.078456	0.0784933	0.0696975	0.0664984	0.0525691	0.0535179	0.0562479	0.0447055	0.0336854	0.0557992	0.0442045	0.0608777	0.0675189	0.0662147	0.0671296	0.0575057	0.0574323	0.0538722	0.0660079	0.0664973	0.0746596	0.067526	0.07168	0.0785685	0.0661918	0.0776997	0.0694603	0.0767677	0.0607451	0.0675723	0.0580449	0.0679703	0.0628546	0.0614591	0.0364251	0.0338143	0.0425142	0.0363894	0.0286453	0.00899924	0.0169379	0.00774044	0.00560922	-0.00204543	-0.00526345	-0.00987237
189	0.122272	0.122986	0.117035	0.153842	0.151879	0.147532	0.143082	0.139455	0.143947	0.140676	0.125227	0.10482	0.117953	0.0939482	0.115338	0.118421	0.105945	0.119572	0.11604	0.134725	0.143854	0.155946	0.160127	0.165282	0.149899	0.163484	0.179355	0.161768	0.175217	0.161538	0.165754	0.144253	0.130061	0.0897929	0.0918956	0.0778866	0.0905445	0.0697266	0.0747955	0.0978852	0.0921848	0.100953	0.0836751	0.0893096	0.0726636	0.0734069	0.0814035	0.0661746	0.0449931
190	0.0921873	0.0818195	0.0829816	0.097119	0.0895247	0.0739552	0.0690679	0.0619846	0.0567909	0.0538401	0.0504164	0.0504121	0.0607374	0.0521745	0.0692791	0.0771285	0.0670107	0.0621008	0.0523465	0.0588553	0.066607	0.0743423	0.0879492	0.0962773	0.0882031	0.0899735	0.0990383	0.091503	0.100744	0.0986658	0.0929732	0.0693482	0.0770551	0.0536699	0.068012	0.0722441	0.0770063	0.073692	0.0693088	0.0806832	0.077392	0.078227	0.0559385	0.0682221	0.0603196	0.0637139	0.0552106	0.0526496	0.0468038
191	0.0948617	0.0723381	0.081026	0.0771177	0.0723373	0.0423481	0.0330208	0.0277827	0.0241546	0.0200403	0.0274318	-0.0007811	0.0156492	0.0178953	0.0292284	0.0419508	0.0316948	0.0224613	0.028458	0.0331053	0.0458124	0.0377637	0.0570654	0.0651918	0.0617676	0.0492227	0.0546784	0.0650948	0.0673188	0.0809352	0.0851669	0.0736989	0.0759212	0.0548329	0.0577724	0.0653316	0.0646721	0.0805982	0.0714796	0.0688024	0.0708955	0.0734828	0.0462596	0.0657012	0.0561432	0.0682423	0.0634724	0.0587076	0.0718129
192	0.133679	0.110745	0.121121	0.13393	0.121895	0.0916475	0.0747771	0.078368	0.0791884	0.0707833	0.0714103	0.0380698	0.0560716	0.0476121	0.0654407	0.066786	0.0509877	0.0513256	0.0590067	0.0724003	0.0882684	0.087237	0.111559	0.129718	0.121882	0.116881	0.125986	0.132672	0.129387	0.126198	0.135459	0.106942	0.0984901	0.0588947	0.0555329	0.0550285	0.061532	0.0835777	0.0749375	0.0917719	0.0926346	0.102502	0.0784388	0.100335	0.0851247	0.0983568	0.10082	0.0931168	0.0867682
193	0.208032	0.190592	0.180616	0.216389	0.205943	0.185373	0.173	0.177906	0.177306	0.163895	0.155729	0.0986586	0.114587	0.0776235	0.101578	0.0937542	0.0920888	0.12215	0.146305	0.17198	0.183473	0.182354	0.197392	0.213516	0.198857	0.193287	0.203345	0.19718	0.191754	0.19191	0.208666	0.192594	0.195202	0.131208	0.120765	0.0820683	0.0796998	0.103644	0.092812	0.119495	0.121822	0.145522	0.119669	0.157138	0.131165	0.147097	0.168463	0.15478	0.149147
194	0.154152	0.130562	0.129794	0.143675	0.137788	0.113404	0.103348	0.105412	0.105168	0.0965351	0.0949614	0.0528311	0.0775247	0.0562695	0.078845	0.0840189	0.0734435	0.0819865	0.0943651	0.108525	0.120752	0.118473	0.140809	0.153013	0.137812	0.128545	0.145791	0.150071	0.154776	0.161525	0.178872	0.147414	0.1551	0.104554	0.0984955	0.0840757	0.0795101	0.105495	0.0933019	0.109088	0.114036	0.133292	0.10283	0.141301	0.118383	0.131532	0.151316	0.137115	0.141801
195	0.190135	0.15916	0.153501	0.158783	0.15784	0.126159	0.116309	0.118585	0.123699	0.114922	0.115251	0.0359203	0.0631666	0.0287989	0.0465313	0.0400716	0.0466504	0.0787919	0.112443	0.128495	0.141076	0.12824	0.139024	0.153595	0.137688	0.119878	0.130606	0.144769	0.145135	0.159984	0.196714	0.185821	0.186493	0.12465	0.0998352	0.0562304	0.0433499	0.0696402	0.0588876	0.0722542	0.0737045	0.0933733	0.0668929	0.109916	0.0853404	0.104554	0.125463	0.128724	0.131844
196	0.193693	0.165294	0.155043	0.170627	0.156069	0.125776	0.117297	0.123038	0.134788	0.129395	0.12554	0.0446416	0.0736458	0.0366613	0.0599366	0.0495192	0.0549934	0.0892335	0.121723	0.137467	0.143984	0.129631	0.137653	0.161781	0.145339	0.13691	0.149629	0.151681	0.153211	0.158347	0.203919	0.192498	0.189024	0.127106	0.0986545	0.0552325	0.0473154	0.0757099	0.0628024	0.0880069	0.0843715	0.104669	0.0801232	0.119409	0.0954508	0.117534	0.135044	0.142956	0.139826
197	0.210197	0.187719	0.163226	0.190133	0.190415	0.172708	0.163299	0.163326	0.166193	0.154212	0.140913	0.0577982	0.0895781	0.0398433	0.0666759	0.0471458	0.065336	0.112528	0.153131	0.172183	0.171656	0.17041	0.169741	0.188128	0.168336	0.154791	0.162099	0.158442	0.154217	0.163341	0.211783	0.203686	0.22619	0.152937	0.120882	0.0509129	0.0263121	0.0394795	0.0307492	0.0547771	0.052685	0.0795752	0.0569534	0.109974	0.0792012	0.089865	0.128848	0.141445	0.139973
198	0.174247	0.150129	0.130856	0.142686	0.150033	0.133727	0.131329	0.130551	0.137826	0.130049	0.12178	0.0356912	0.0679828	0.0241257	0.0443837	0.035497	0.04657	0.0911246	0.131734	0.148537	0.153451	0.147298	0.144647	0.153805	0.131823	0.115572	0.132034	0.136816	0.145163	0.162165	0.216016	0.205938	0.215395	0.144579	0.106343	0.043157	0.0203062	0.0380749	0.0325889	0.0468382	0.0474458	0.0734907	0.0515747	0.102408	0.0697792	0.0830915	0.121583	0.130023	0.132874
199	0.158084	0.126653	0.114918	0.107659	0.108459	0.0787002	0.0787876	0.0793427	0.0924428	0.0905498	0.0907428	-0.00188624	0.0293944	-0.0119201	0.0026858	-0.00484658	0.0123178	0.0554084	0.0972436	0.106685	0.11281	0.0917762	0.0899268	0.103248	0.08546	0.0680024	0.0813529	0.0969849	0.106609	0.127344	0.182554	0.183571	0.183268	0.126306	0.0854449	0.0264818	0.00251301	0.0227576	0.0153305	0.0178852	0.0170759	0.0352847	0.0152374	0.0594452	0.0312425	0.052252	0.0768373	0.0928734	0.100177
200	0.160851	0.127646	0.114459	0.104771	0.116398	0.0923756	0.096814	0.0976288	0.107289	0.103633	0.106908	0.0105578	0.0374848	-0.0075563	0.000682301	-0.00581363	0.0174046	0.0666047	0.112385	0.12282	0.130974	0.105753	0.095994	0.0982106	0.0802304	0.0594384	0.0676849	0.0904578	0.0960511	0.127115	0.181601	0.195027	0.196231	0.138449	0.0992957	0.0325152	0.00377226	0.0142117	0.00941297	0.00479211	0.007244	0.0267829	0.0100565	0.0505221	0.0244933	0.0429871	0.0717358	0.0841726	0.0957826
201	0.126869	0.0932327	0.0850449	0.070129	0.0787453	0.0559649	0.0643411	0.0682658	0.0821967	0.0822816	0.0893975	-0.00277096	0.0176441	-0.0174711	-0.016104	-0.0143342	0.0059658	0.0476798	0.0905526	0.0988952	0.107027	0.0731219	0.0622975	0.0615566	0.047012	0.028044	0.0370999	0.0628081	0.0694656	0.102958	0.153306	0.172348	0.164152	0.122952	0.087738	0.0389434	0.0133027	0.030121	0.0216555	0.0074889	0.013314	0.0279852	0.0147515	0.0433638	0.0217847	0.0456698	0.0646873	0.0692439	0.0898504
202	0.103126	0.0697382	0.0671668	0.0587369	0.0726462	0.0613094	0.0747322	0.0828827	0.096396	0.0972198	0.108073	0.034626	0.0535404	0.0187183	0.0205695	0.02714	0.0383	0.0731355	0.10754	0.112895	0.124865	0.0904849	0.0740632	0.0624136	0.0445907	0.03529	0.043447	0.0655679	0.0761858	0.115896	0.165476	0.180204	0.166296	0.128363	0.0966729	0.0550352	0.0335789	0.0334791	0.0325027	0.0244518	0.0316303	0.0512729	0.0367664	0.0619366	0.0441466	0.0575455	0.0863163	0.0811124	0.0992864
203	0.115627	0.0770843	0.063695	0.0488427	0.0672522	0.0531867	0.0737625	0.0800335	0.0991673	0.103128	0.113581	0.00905919	0.0252119	-0.0214932	-0.0286971	-0.0241029	0.00665641	0.0639364	0.116294	0.12309	0.130385	0.0842794	0.0551874	0.0442461	0.023943	0.00920968	0.0174342	0.0459001	0.0579554	0.103144	0.169372	0.207963	0.193001	0.150163	0.104289	0.0399341	0.00812652	0.00476448	0.00108868	-0.0167576	-0.01033	0.0104558	0.00272675	0.0274156	0.00428295	0.0290052	0.0571786	0.0603363	0.08575
204	0.101592	0.061498	0.0465449	0.0262204	0.0439268	0.0275789	0.0486307	0.0560045	0.077662	0.0833935	0.0935964	-0.0151583	0.00295639	-0.0443832	-0.0551011	-0.0524249	-0.0177384	0.0430959	0.0965894	0.100795	0.107302	0.0585961	0.0275459	0.0184826	-0.00058111	-0.0157278	-0.00769677	0.0256685	0.0368157	0.0811384	0.153171	0.193915	0.175132	0.136083	0.083801	0.0147326	-0.0203188	-0.0280744	-0.0322765	-0.0535628	-0.0484199	-0.0303091	-0.0286018	-0.0083956	-0.0324325	-0.00319338	0.0238479	0.0306249	0.0564682
205	0.124238	0.0839057	0.0658602	0.0510849	0.0714319	0.0582471	0.0817785	0.0894894	0.112074	0.119108	0.128519	0.0141522	0.0352258	-0.0229098	-0.0293278	-0.029888	0.00966713	0.0780161	0.134216	0.138108	0.142519	0.0921417	0.0541742	0.0434234	0.0208027	0.00979281	0.0152814	0.0438164	0.0566699	0.101799	0.180016	0.228293	0.210553	0.165638	0.110762	0.0288098	-0.0102906	-0.0336225	-0.0344433	-0.051467	-0.0480942	-0.0295734	-0.0307814	-0.00699489	-0.0308814	-0.00803316	0.0239962	0.035316	0.0576762
206	0.103928	0.0581181	0.044612	0.0153422	0.0304703	0.0115425	0.0356042	0.0434656	0.06886	0.0787481	0.0924922	-0.0189033	-0.00256048	-0.0513083	-0.0662678	-0.0673153	-0.0276837	0.0384193	0.0951216	0.0944454	0.0980688	0.0424445	0.00295559	-0.00318357	-0.0198347	-0.0336351	-0.0304955	0.00558379	0.0140711	0.0587954	0.142243	0.19646	0.174534	0.139043	0.0792325	0.00429004	-0.0340153	-0.0510046	-0.0545243	-0.0778301	-0.074626	-0.064088	-0.0596634	-0.0404309	-0.0601278	-0.0299123	-0.0108706	0.0103197	0.0330524
207	0.121362	0.076652	0.0579585	0.0413841	0.0606992	0.0453125	0.070082	0.0781282	0.102912	0.111976	0.124515	0.00718727	0.0265822	-0.0326295	-0.0429523	-0.0470609	-0.00451306	0.068482	0.127423	0.128644	0.131566	0.0767757	0.0332429	0.0261613	0.00408506	-0.00396778	-0.00166615	0.0283422	0.0385969	0.0821783	0.16896	0.225504	0.205286	0.16004	0.0995351	0.0123252	-0.0264894	-0.0595496	-0.058192	-0.0739603	-0.0733459	-0.0567215	-0.0537574	-0.0344698	-0.0565892	-0.0323696	-0.00375909	0.0137384	0.0329423
208	0.114608	0.0707142	0.0548006	0.0407771	0.0607324	0.0475321	0.0705936	0.0808509	0.106186	0.114586	0.127144	0.0154121	0.0340184	-0.0221187	-0.0338991	-0.0376201	0.000626638	0.0704387	0.126153	0.127844	0.131732	0.0775403	0.0341963	0.026805	0.00566911	0.000555653	0.00194648	0.0319044	0.0392889	0.0798161	0.164731	0.218393	0.194442	0.15253	0.094188	0.0126839	-0.0229881	-0.058449	-0.0573096	-0.0690628	-0.0677384	-0.0516253	-0.0480969	-0.0315088	-0.0515385	-0.0283916	-0.00152862	0.0136806	0.0305324
209	0.123336	0.0805936	0.0586059	0.0489829	0.0717797	0.0591988	0.0829039	0.0910834	0.113234	0.11975	0.130129	0.00858714	0.0246852	-0.0376864	-0.0499702	-0.0556699	-0.0106172	0.0683637	0.132916	0.138661	0.141211	0.0885522	0.0441487	0.0359349	0.0119394	0.00459171	0.0064482	0.0344277	0.0439734	0.0870731	0.173939	0.230365	0.213092	0.160462	0.098437	0.00401336	-0.035634	-0.066701	-0.0642535	-0.0791958	-0.0767776	-0.0532247	-0.0481978	-0.0288738	-0.0558688	-0.0309293	0.00483114	0.0172054	0.0355454
210	0.10696	0.0651578	0.0488255	0.0325963	0.0492182	0.0345909	0.0600779	0.0676422	0.0938296	0.105933	0.120305	0.00867357	0.0304513	-0.0241345	-0.0303181	-0.0308442	0.0049122	0.0692211	0.1229	0.12094	0.122813	0.0672643	0.0247848	0.0189926	-0.00165778	-0.00558609	-0.00142795	0.0244082	0.0390967	0.0797825	0.16648	0.222309	0.197525	0.157445	0.0989215	0.0193909	-0.0127159	-0.0475976	-0.0438786	-0.0545094	-0.0543758	-0.0374813	-0.0403733	-0.0211966	-0.0449004	-0.0228822	0.00490119	0.0195731	0.0346456
211	0.131008	0.0877317	0.0649882	0.0506972	0.0711792	0.0549069	0.0817018	0.0852294	0.109694	0.12105	0.132399	0.00976295	0.0341638	-0.0294062	-0.0325907	-0.0353534	0.00769985	0.0813239	0.141441	0.142043	0.142003	0.0869909	0.0396207	0.0340557	0.00962189	0.00397292	0.00665414	0.0299646	0.0470415	0.0912818	0.185786	0.245586	0.228976	0.175213	0.115038	0.0206491	-0.0172005	-0.0572954	-0.0514791	-0.0641221	-0.0655303	-0.0493269	-0.0586475	-0.0303714	-0.0562707	-0.0383169	-0.00771136	0.0139795	0.0282421
212	0.131789	0.0918374	0.0654	0.0586869	0.081184	0.0683769	0.0943154	0.0982779	0.123047	0.133814	0.142154	0.015015	0.0372038	-0.031026	-0.0362727	-0.0427807	0.00423359	0.0861661	0.150789	0.154555	0.151986	0.0989222	0.0485701	0.0433992	0.0168239	0.0148356	0.0165819	0.0359757	0.0528946	0.0933441	0.190114	0.250711	0.235161	0.176031	0.113018	0.00962763	-0.0302602	-0.0750067	-0.070308	-0.0769679	-0.0788661	-0.0596925	-0.0632132	-0.0365035	-0.0662723	-0.0478071	-0.0122735	0.00585871	0.0161639
213	0.0955823	0.0495936	0.0314515	0.0126785	0.0306899	0.0158164	0.044529	0.0530436	0.0823945	0.0957497	0.11077	-0.00993797	0.0077159	-0.046045	-0.0585012	-0.0558088	-0.017459	0.053179	0.114149	0.112841	0.113693	0.0530258	0.00648475	0.000107119	-0.022389	-0.0278748	-0.0216839	0.00794679	0.0240616	0.0689216	0.16298	0.223923	0.197564	0.156629	0.0911955	0.0105941	-0.0228276	-0.0517171	-0.0506001	-0.0656783	-0.0651564	-0.0462408	-0.0419614	-0.0291048	-0.0542388	-0.0231012	0.00413546	0.0149478	0.0363567
214	0.0871398	0.0469009	0.029678	0.0135635	0.0315196	0.0225248	0.0556679	0.0627139	0.0943989	0.112185	0.127902	0.0178091	0.0415594	-0.0138293	-0.0190867	-0.0139385	0.0190166	0.083349	0.135024	0.12863	0.126364	0.0664264	0.0155842	0.00648674	-0.0175118	-0.0151816	-0.00810171	0.0116708	0.0364067	0.0797387	0.174909	0.23618	0.208206	0.170465	0.110094	0.0324704	0.00349437	-0.0415045	-0.0351875	-0.0390268	-0.0410929	-0.0230889	-0.0301154	-0.0107407	-0.0347613	-0.0158741	0.0151595	0.0255622	0.0402771
215	0.103764	0.0647011	0.0438619	0.0317774	0.0488473	0.0366584	0.067339	0.0715661	0.102554	0.11923	0.130459	0.0164049	0.0389828	-0.0180722	-0.021145	-0.0156337	0.0210743	0.0877706	0.140609	0.137444	0.133943	0.0782996	0.0298539	0.0231221	-0.00265282	-0.00186238	0.00561138	0.0220913	0.0477486	0.0890716	0.178842	0.237529	0.215464	0.175536	0.11882	0.0412372	0.00957426	-0.0310479	-0.0289134	-0.0383895	-0.0424186	-0.0308023	-0.0372005	-0.01963	-0.0422564	-0.0217982	0.00273863	0.0143099	0.0321449
216	0.0985938	0.0609242	0.0344404	0.0269894	0.0467309	0.0380873	0.0712713	0.0759521	0.108477	0.126528	0.136816	0.0117837	0.0322327	-0.0328322	-0.0387044	-0.0364142	0.00824229	0.0877414	0.149244	0.146817	0.139626	0.0832858	0.0293337	0.0222694	-0.00737193	-0.0042318	0.00469247	0.0193199	0.0479734	0.0888506	0.187097	0.250472	0.228577	0.182253	0.117205	0.0244441	-0.0111273	-0.054305	-0.0514399	-0.0592888	-0.0648821	-0.0476605	-0.0445466	-0.0310982	-0.0589291	-0.0343902	-0.00132797	0.0073019	0.023923
217	0.0525736	0.0122166	0.00263446	-0.0169159	-0.00328856	-0.0117469	0.0189622	0.0298395	0.0660514	0.0838777	0.0988097	-0.00266965	0.0131701	-0.0267706	-0.0400467	-0.0294447	-0.00543269	0.0512312	0.100113	0.0939524	0.0938219	0.034652	-0.0106758	-0.0184127	-0.0388472	-0.0375288	-0.0269586	-0.00224308	0.0188933	0.0584022	0.146397	0.200432	0.163045	0.140574	0.0780309	0.0230921	-0.000909702	-0.0300343	-0.031378	-0.0365812	-0.0374415	-0.022875	-0.0163054	-0.0127145	-0.0321616	-0.00143753	0.018915	0.0217796	0.0423216
218	0.0382922	0.00418001	-0.00943643	-0.0202811	-0.00647283	-0.00807012	0.0284997	0.0394776	0.0783733	0.0994896	0.112869	0.0220291	0.0359653	-0.0100104	-0.018606	-0.00444646	0.0214037	0.0781972	0.119951	0.109612	0.105703	0.0500026	0.00107091	-0.011238	-0.0377371	-0.0285621	-0.0154512	-0.00241261	0.0277239	0.0653567	0.142717	0.199942	0.16714	0.153011	0.0963039	0.0458948	0.0217435	-0.0158952	-0.0132717	-0.0231102	-0.0291882	-0.0212927	-0.0155366	-0.0172867	-0.0285466	-0.00574097	0.0130213	0.0153262	0.0415038
219	0.0364269	-0.0029505	-0.0110025	-0.0219005	-0.00381841	-0.000344797	0.0368594	0.0536551	0.0908755	0.108327	0.127136	0.0355298	0.0497529	0.00439043	-0.00853658	0.0028279	0.0243904	0.080427	0.127017	0.119346	0.120345	0.0581258	0.00613323	-0.0114838	-0.0369453	-0.0290576	-0.0179033	0.00220255	0.0257826	0.0709479	0.157908	0.214831	0.176002	0.153365	0.0925504	0.0373995	0.0128138	-0.0223383	-0.0148492	-0.0178242	-0.0167208	0.00807311	0.0133611	0.0154647	0.000223625	0.0196223	0.0562228	0.0506675	0.0745956
220	0.025192	-0.00995934	-0.0147705	-0.0303578	-0.0137309	-0.0103394	0.0244609	0.0402308	0.073603	0.087154	0.10366	0.0241774	0.0359061	0.000899679	-0.0126832	0.00182131	0.0160778	0.062047	0.103876	0.0989341	0.103079	0.0453699	0.00102118	-0.0188765	-0.0397758	-0.0380555	-0.0255553	-0.00264577	0.01802	0.064742	0.141499	0.188297	0.153243	0.133417	0.0790805	0.0361566	0.0120828	-0.00752303	-0.00140268	-0.0111143	-0.00499368	0.018473	0.0206804	0.026496	0.0120721	0.0290773	0.0645082	0.0562262	0.0845577
221	0.0242098	-0.00733731	-0.00941877	-0.0148341	-0.00334704	0.00152022	0.0309868	0.0479791	0.0784933	0.0897766	0.103121	0.0355601	0.0507442	0.0176422	0.0114301	0.0226393	0.0296601	0.0670549	0.103291	0.099841	0.102719	0.0542608	0.0169222	0.0017713	-0.0197798	-0.0136457	0.000832567	0.0152701	0.0353222	0.0736576	0.149297	0.17851	0.147069	0.122	0.0723505	0.0326576	0.0112813	-0.00177681	0.00657832	0.00361777	0.0101671	0.0394098	0.0388563	0.0490601	0.0307392	0.0408972	0.0880687	0.072484	0.0957939
222	0.043222	0.0110202	0.00872304	0.0101243	0.0249241	0.0328097	0.0594428	0.0807571	0.102306	0.105595	0.118311	0.0529109	0.067096	0.0298985	0.0257034	0.0315079	0.0396307	0.0780262	0.117243	0.11879	0.128148	0.0828192	0.0469585	0.0265004	0.00532206	0.00778639	0.0169725	0.0366102	0.0449324	0.0875484	0.158109	0.18659	0.161846	0.125156	0.0780111	0.0315085	0.00644419	-0.00217269	0.00531648	0.00415889	0.0143996	0.0515924	0.0528301	0.0659928	0.0460306	0.0541437	0.108918	0.0894216	0.112949
223	0.0663809	0.0384796	0.0287272	0.031157	0.0468503	0.0549805	0.0816155	0.0972698	0.119981	0.124058	0.128463	0.0527257	0.0736235	0.0315055	0.033452	0.0401471	0.0492344	0.0937154	0.133977	0.139045	0.142848	0.104923	0.0699482	0.0520474	0.028688	0.028113	0.043729	0.0586398	0.0731261	0.110893	0.185799	0.20773	0.189242	0.146663	0.0975362	0.0426449	0.0148565	0.00733242	0.0124882	0.0125788	0.0234564	0.0596638	0.0553744	0.0809201	0.0530144	0.0617583	0.119482	0.103058	0.124719
224	0.0816315	0.0571259	0.0390924	0.0494777	0.0704895	0.0865162	0.11249	0.129533	0.147593	0.14608	0.143165	0.0654031	0.089284	0.0395745	0.0434485	0.0434171	0.0583512	0.109999	0.152537	0.162413	0.162804	0.131809	0.0917118	0.0713767	0.046745	0.0455507	0.0584166	0.0720859	0.0793756	0.114048	0.189471	0.209765	0.202049	0.152563	0.105459	0.036037	0.00205157	-0.0137184	-0.00778698	-0.00577504	0.00532337	0.0459591	0.047766	0.0744761	0.0436274	0.0481429	0.115818	0.100468	0.115792
225	0.104885	0.0841149	0.0637526	0.0779727	0.0998684	0.114408	0.133934	0.145803	0.158566	0.153779	0.14613	0.0671065	0.0920733	0.0399303	0.0468396	0.0415856	0.0599629	0.114776	0.158558	0.171666	0.172132	0.153253	0.118825	0.100758	0.075999	0.0718644	0.0840325	0.0946627	0.10087	0.130859	0.198797	0.210941	0.211326	0.155507	0.110358	0.0347067	-0.0017405	-0.0153813	-0.011359	-0.00804096	0.00233423	0.0421722	0.0424324	0.0747254	0.0421882	0.044933	0.109764	0.101328	0.110883
226	0.10143	0.0823289	0.0608647	0.0720645	0.0879057	0.0960834	0.111338	0.116935	0.130584	0.128347	0.118371	0.0454605	0.0759608	0.0285148	0.0410049	0.0349877	0.0510798	0.0989512	0.13751	0.145561	0.141039	0.129696	0.102551	0.0951082	0.0715316	0.0671383	0.0827348	0.0864889	0.0966233	0.118866	0.187578	0.189543	0.197227	0.144757	0.0993127	0.0295312	-0.00614882	-0.0164307	-0.0142485	-0.00761674	-0.00020055	0.0360599	0.0298647	0.0713016	0.0376074	0.0380812	0.100491	0.101782	0.109674
227	0.107766	0.0812585	0.066725	0.0809911	0.100824	0.111568	0.125116	0.14095	0.148493	0.13853	0.132014	0.0638362	0.0914848	0.0456843	0.0563713	0.049563	0.0597365	0.104159	0.143124	0.156259	0.161479	0.145349	0.118207	0.101542	0.0785882	0.0729789	0.0808256	0.0970951	0.0919898	0.122129	0.185527	0.190176	0.197285	0.138915	0.0983707	0.0328499	-0.00033785	-0.0100378	-0.00704783	-0.0003374	0.0122222	0.0508256	0.0466758	0.0829071	0.0539716	0.0549399	0.116475	0.110585	0.118087
228	0.0798323	0.052226	0.0357271	0.0506984	0.0634162	0.0762193	0.0921384	0.112635	0.126859	0.12131	0.114317	0.0546787	0.0856224	0.0430779	0.05413	0.0445562	0.0530504	0.0929646	0.126445	0.132182	0.127526	0.105934	0.074192	0.0659965	0.0453054	0.0478577	0.0540545	0.0665592	0.0571441	0.078709	0.151562	0.157986	0.164211	0.118013	0.0772525	0.0182262	-0.0128772	-0.0283346	-0.0245011	-0.0132631	-0.00284596	0.0347922	0.0362632	0.064575	0.0407338	0.0405043	0.101526	0.100326	0.104147
229	0.11025	0.0837071	0.0567664	0.0815125	0.108262	0.128157	0.145554	0.164831	0.172279	0.159417	0.144965	0.0641369	0.0856348	0.02617	0.0292956	0.00749871	0.0355641	0.103884	0.161431	0.180665	0.176323	0.15727	0.114721	0.099273	0.0736112	0.0707948	0.0738561	0.0881744	0.0766336	0.103689	0.177784	0.198779	0.215519	0.14695	0.0900398	-0.00835029	-0.0559691	-0.0773815	-0.0703993	-0.0656687	-0.0512108	0.000653905	0.0128778	0.0430686	0.0106152	0.0136244	0.0850834	0.08782	0.0910761
230	0.120983	0.0895294	0.0641966	0.0908217	0.109228	0.123274	0.138712	0.162553	0.171777	0.159027	0.144443	0.0675986	0.0937943	0.0356975	0.0472881	0.0217194	0.0464535	0.108325	0.161877	0.178478	0.171968	0.147887	0.110337	0.101647	0.0775767	0.0762452	0.0764391	0.0914051	0.0727896	0.0978046	0.173589	0.193905	0.216376	0.147785	0.0926548	0.000808889	-0.0439227	-0.0635656	-0.0614392	-0.0478238	-0.0345288	0.015899	0.0232779	0.0597297	0.0299573	0.0328336	0.0997182	0.111691	0.11193
231	0.110404	0.0698447	0.0511478	0.0737104	0.0798559	0.0818433	0.0953662	0.124742	0.137706	0.130824	0.12543	0.0590042	0.084669	0.0293682	0.0390066	0.0074672	0.0351506	0.0913364	0.139003	0.142887	0.132793	0.0972049	0.0631058	0.0663674	0.0464612	0.0529331	0.0429827	0.060352	0.0331917	0.0530474	0.127691	0.158008	0.18022	0.126304	0.0731458	-0.00969742	-0.0516487	-0.0803887	-0.078529	-0.0664127	-0.0591524	-0.018733	-0.00722399	0.0156654	0.000393565	0.00479227	0.0545171	0.0777373	0.0787006
232	0.0591792	0.020544	0.00967988	0.0185494	0.0118744	0.0100439	0.0284649	0.0594766	0.0778586	0.0818969	0.0895412	0.0501781	0.071118	0.0309527	0.0360153	0.0119471	0.0333966	0.0684823	0.0952168	0.0825639	0.0678368	0.0216293	-0.00964826	-0.00134222	-0.0118658	0.00100587	-0.0124554	0.00328117	-0.0229823	-0.00847554	0.0575234	0.0967896	0.110372	0.0893746	0.0505086	-0.000577379	-0.0307631	-0.0634244	-0.0642489	-0.0534795	-0.0526483	-0.0285135	-0.0169668	-0.0112346	-0.0108381	-0.00469833	0.0224441	0.0445172	0.0519843
233	0.141856	0.103308	0.0894612	0.105351	0.116484	0.110871	0.122639	0.145452	0.154095	0.148653	0.151094	0.0769387	0.0970597	0.0361974	0.0400427	0.0135756	0.0468323	0.111053	0.161256	0.165146	0.164533	0.128951	0.101013	0.0982557	0.0773945	0.0778559	0.0673957	0.0881396	0.0685397	0.093505	0.151283	0.189968	0.20753	0.15429	0.102366	0.0119622	-0.0341334	-0.0702624	-0.0670813	-0.0641639	-0.0555323	-0.0197989	-0.0100841	0.013178	0.000384334	0.00208802	0.0427327	0.0672963	0.0672734
234	0.141191	0.102515	0.0859203	0.109075	0.113014	0.111475	0.128323	0.15844	0.172052	0.168094	0.169287	0.101343	0.117701	0.0580968	0.066697	0.0432911	0.0709446	0.129577	0.174648	0.180987	0.175149	0.131458	0.102982	0.101729	0.0808859	0.0852611	0.078042	0.0929241	0.0743102	0.0981571	0.156698	0.194343	0.211391	0.160971	0.116322	0.0377098	-0.00111537	-0.0258804	-0.0274329	-0.0189973	-0.00965265	0.0264225	0.0326578	0.0530243	0.0398964	0.0485167	0.0848029	0.0979032	0.10454
235	0.0697507	0.0339006	0.0304481	0.0330721	0.0400681	0.0421395	0.0621846	0.0886747	0.0993419	0.0985915	0.11396	0.0740035	0.083517	0.0486868	0.0456754	0.0396298	0.0487546	0.082199	0.111472	0.108667	0.11334	0.0672571	0.0381768	0.028458	0.016037	0.0189414	0.0117271	0.0346005	0.016502	0.046858	0.0992105	0.141754	0.142043	0.111596	0.0758358	0.0324831	0.00654097	-0.0126612	-0.00965853	-0.0104969	8.26752e-05	0.0278887	0.0333982	0.038878	0.0381772	0.0449426	0.0702256	0.0770073	0.0894273
236	0.101219	0.0692395	0.0639279	0.0689301	0.0651609	0.0560509	0.0708974	0.0880855	0.101242	0.106428	0.115314	0.073013	0.0888421	0.0480122	0.0536403	0.0426202	0.0600934	0.0973648	0.120766	0.113041	0.108258	0.0726108	0.0509297	0.0555997	0.0430647	0.0501581	0.0424991	0.052915	0.0418184	0.057816	0.104018	0.140089	0.148099	0.123917	0.0923773	0.0450773	0.0168513	-0.0139823	-0.0162489	-0.0145103	-0.0126886	-0.00236168	-0.0055021	0.00845469	0.00783049	0.0119175	0.0197702	0.0405266	0.0462735
237	0.133992	0.0942936	0.0861263	0.0939107	0.102837	0.0966672	0.120019	0.143338	0.159161	0.163772	0.180373	0.107868	0.114761	0.0570577	0.0554824	0.0479444	0.0722744	0.133891	0.178511	0.178967	0.186581	0.134481	0.10242	0.0909071	0.0686607	0.0708714	0.0675273	0.0879195	0.0848734	0.120504	0.174044	0.232358	0.224452	0.182218	0.131978	0.061152	0.0253004	-0.00870687	-0.00718271	-0.0139876	-0.00653558	0.0159949	0.0223764	0.031062	0.024653	0.0379996	0.051745	0.0669965	0.0768247
238	0.104533	0.0782908	0.074579	0.0828567	0.0817661	0.0746742	0.0892439	0.100554	0.108279	0.111694	0.118802	0.0911457	0.102106	0.0694605	0.0793835	0.0828614	0.0864711	0.110624	0.12252	0.121789	0.124462	0.0971969	0.0826481	0.0806244	0.0665742	0.0718217	0.0720266	0.0766693	0.0765672	0.0956454	0.124638	0.147647	0.154521	0.126262	0.110698	0.0816317	0.0652856	0.0424219	0.0408353	0.0448669	0.0473918	0.0558619	0.0436138	0.0542654	0.0528816	0.0563275	0.0562206	0.0638599	0.0673282
239	0.0199404	-0.0101898	-0.00980002	-0.0254456	-0.028316	-0.0320673	-0.000846835	0.0127125	0.0372014	0.0554115	0.0749729	0.046421	0.0514549	0.0296543	0.0257734	0.0381583	0.0414806	0.0645181	0.0778088	0.0585532	0.0564637	0.00606803	-0.0293485	-0.0344093	-0.0432454	-0.0322133	-0.0337538	-0.0241438	-0.0163757	0.00991996	0.0609473	0.121795	0.1038	0.106736	0.0712531	0.056449	0.0398478	0.00550738	0.00656438	-0.00299525	-0.00476779	-0.00971446	-0.0163524	-0.01865	-0.0101441	0.00152571	-0.0153905	0.00247242	0.0222876
240	0.104197	0.074167	0.0681334	0.0632784	0.0663066	0.0563602	0.0789905	0.087696	0.108714	0.121935	0.134027	0.0728071	0.0807302	0.0356084	0.0322272	0.0335976	0.0550903	0.107318	0.137536	0.131076	0.131358	0.0914544	0.0609806	0.0579841	0.0403544	0.0452292	0.0469835	0.0572117	0.0686434	0.0940559	0.146338	0.195387	0.179426	0.154272	0.112016	0.0594509	0.0305511	-0.0105827	-0.012548	-0.0188857	-0.0207163	-0.0206019	-0.0205782	-0.0105594	-0.0180098	-0.00422515	-0.00464518	0.0112007	0.0215122
241	0.110471	0.0900312	0.0759258	0.0835709	0.086294	0.0778631	0.102499	0.10376	0.125126	0.141321	0.147228	0.083819	0.0941438	0.0442775	0.0546296	0.0630966	0.0838884	0.132932	0.15704	0.152811	0.150288	0.118631	0.0888589	0.0842884	0.0610504	0.0701224	0.0783079	0.0736284	0.100186	0.122585	0.163878	0.208717	0.195961	0.169357	0.140177	0.0912657	0.0681185	0.0232582	0.0229248	0.0148753	0.00646409	-0.00174561	-0.010517	-0.00302879	-0.0154401	-0.00310963	-0.00787578	-0.00183785	0.00916395
242	0.049076	0.0267058	0.0150424	0.0027918	0.00613984	-0.000456785	0.030149	0.0285876	0.0576207	0.0787815	0.0840311	0.0338877	0.0462529	0.0191909	0.0225702	0.042133	0.0540031	0.0844978	0.100708	0.0889247	0.0823307	0.0446724	0.00882341	0.00368143	-0.0136071	-0.00554864	0.00483769	0.00281354	0.0342455	0.0596847	0.111644	0.1585	0.141673	0.136419	0.106996	0.0836609	0.0670552	0.0278326	0.0255677	0.0133057	0.00515785	-0.0103832	-0.0242219	-0.0197712	-0.0234614	-0.0104941	-0.0248023	-0.0148938	0.00755234
243	0.0727732	0.0442072	0.0275974	0.0194251	0.0245401	0.0157009	0.0478121	0.0525872	0.0870814	0.109856	0.117803	0.0401985	0.0544405	0.00859953	0.00843228	0.0196917	0.0450526	0.0994335	0.130951	0.119393	0.111669	0.0658851	0.0236643	0.0204774	-0.00341275	0.00718989	0.017737	0.0203277	0.0518202	0.0790895	0.147229	0.202508	0.178928	0.163549	0.115051	0.06361	0.0359351	-0.0145221	-0.016939	-0.0291209	-0.0395305	-0.0513562	-0.0482859	-0.0463433	-0.0598424	-0.0385298	-0.0377092	-0.0307383	-0.00960629
244	0.0773614	0.0407265	0.0197273	0.00843759	0.018145	0.00603314	0.0411782	0.047253	0.0862434	0.110809	0.122122	0.014785	0.0322408	-0.0248219	-0.0285406	-0.0189347	0.0172875	0.0873954	0.135534	0.12461	0.116595	0.0614612	0.0118288	0.00783011	-0.0211626	-0.0123017	-0.000440104	0.00899922	0.0442667	0.0793494	0.164929	0.228534	0.200484	0.175281	0.112239	0.041241	0.00721684	-0.0394745	-0.0419919	-0.0587165	-0.0691115	-0.0723079	-0.0592671	-0.0609441	-0.0825304	-0.0513399	-0.0397922	-0.0335428	-0.0110773
245	0.107781	0.0775955	0.0529573	0.049312	0.0573371	0.0450558	0.0763228	0.0796923	0.11461	0.137209	0.144933	0.0347823	0.0536902	-0.012544	-0.0118039	-0.00925587	0.0342828	0.111453	0.160722	0.152288	0.142427	0.0955933	0.0504416	0.0487674	0.0184292	0.027174	0.0389543	0.0419094	0.0780467	0.107822	0.187369	0.245355	0.223938	0.190749	0.130669	0.0453166	0.00613616	-0.0449975	-0.0494741	-0.0608469	-0.0726592	-0.0713451	-0.0542988	-0.0526731	-0.0828975	-0.053807	-0.0315675	-0.0290787	-0.0110799
246	0.14394	0.121794	0.095422	0.103286	0.11163	0.100441	0.124001	0.121361	0.148325	0.165508	0.166957	0.0594441	0.0765852	0.00336035	0.00840134	0.00437646	0.0508671	0.132687	0.181411	0.180936	0.172375	0.140805	0.100179	0.100843	0.069469	0.0772026	0.0871023	0.0818931	0.115235	0.137832	0.207387	0.254117	0.23979	0.192	0.140603	0.0460678	0.00461648	-0.0481281	-0.0531274	-0.0601273	-0.0708781	-0.0651162	-0.0479839	-0.0423622	-0.0756644	-0.0520487	-0.0251805	-0.0222289	-0.0134661
247	0.148869	0.117767	0.0909103	0.0857196	0.0935344	0.0766489	0.101719	0.101198	0.129842	0.14668	0.150292	0.0324202	0.0494843	-0.0273617	-0.0283712	-0.033704	0.0217301	0.109916	0.16544	0.164697	0.157526	0.117181	0.0761496	0.0772003	0.0476319	0.0485087	0.0572047	0.0621963	0.0917215	0.121094	0.198317	0.252505	0.239958	0.19208	0.132592	0.0302385	-0.0205425	-0.0738435	-0.0853458	-0.103096	-0.116765	-0.106889	-0.077275	-0.0697567	-0.106492	-0.0722319	-0.0429262	-0.0334474	-0.0145028
248	0.152012	0.121333	0.104062	0.108242	0.113038	0.0975858	0.116764	0.119839	0.145395	0.159215	0.163809	0.0635507	0.0766274	0.00946831	0.00834847	0.0027161	0.0440729	0.122763	0.169635	0.170472	0.167438	0.13285	0.0984087	0.10126	0.0739208	0.078039	0.0844325	0.0881839	0.109784	0.132646	0.197227	0.242569	0.224026	0.180227	0.128191	0.0427537	0.00134283	-0.0452857	-0.0561118	-0.0647753	-0.0715236	-0.0677819	-0.0474667	-0.0416027	-0.0694188	-0.0413794	-0.0234353	-0.0182068	-0.00645908
249	0.164392	0.130205	0.10417	0.104234	0.110524	0.0925516	0.121816	0.12348	0.154016	0.175014	0.183101	0.0683655	0.0844703	0.0038163	0.00798134	0.00309598	0.0524292	0.143701	0.1983	0.194647	0.186844	0.141887	0.0964879	0.0959825	0.0625761	0.0696069	0.0771118	0.0774255	0.112216	0.143592	0.221158	0.287596	0.273017	0.22153	0.158329	0.0500998	0.000260531	-0.0679785	-0.0686751	-0.0868439	-0.101047	-0.0994047	-0.0754185	-0.0715154	-0.104764	-0.0764434	-0.0563103	-0.0456224	-0.0347687
250	0.166963	0.137812	0.116697	0.120161	0.127798	0.114828	0.145856	0.15185	0.179006	0.198551	0.210369	0.100941	0.117157	0.0358594	0.0442343	0.0405313	0.0859919	0.172803	0.226094	0.220124	0.214996	0.168405	0.126896	0.118831	0.0863396	0.0930614	0.100236	0.101304	0.134658	0.169187	0.235038	0.305846	0.291717	0.245511	0.184363	0.0799041	0.0312501	-0.0312945	-0.0269728	-0.0448278	-0.0523423	-0.0413684	-0.0285962	-0.0192273	-0.0500815	-0.0298547	-0.00805078	0.00144407	0.0105766
251	0.184534	0.16924	0.142942	0.155692	0.169177	0.164948	0.195374	0.197345	0.222123	0.239915	0.24588	0.132654	0.151281	0.0645268	0.0779675	0.0726783	0.117184	0.208946	0.265269	0.264168	0.256956	0.219586	0.178452	0.164778	0.130364	0.136905	0.147985	0.140994	0.179561	0.210685	0.270264	0.334864	0.323822	0.268891	0.210393	0.0936208	0.0438211	-0.0188416	-0.010729	-0.0207827	-0.0227528	-3.50633e-05	0.00830249	0.0251099	-0.0132662	-0.000546392	0.0352334	0.0401565	0.040809
252	0.173815	0.158606	0.138115	0.161127	0.176198	0.178932	0.207759	0.217579	0.241795	0.255059	0.260511	0.157762	0.175013	0.0976968	0.112313	0.111621	0.137653	0.217801	0.266886	0.272408	0.274028	0.238	0.201216	0.182004	0.147696	0.156205	0.170537	0.166257	0.199984	0.229993	0.282169	0.334063	0.307439	0.251934	0.202352	0.105073	0.0724404	0.0239559	0.0349099	0.0372864	0.0416648	0.0707022	0.068769	0.0874186	0.0531545	0.0613988	0.0969948	0.0931856	0.0914254
253	0.157788	0.131138	0.111282	0.122636	0.140878	0.140219	0.174123	0.188771	0.216117	0.230662	0.242598	0.126664	0.143087	0.0625231	0.0691974	0.0702082	0.102861	0.190385	0.249425	0.251962	0.255952	0.20468	0.162076	0.140096	0.1053	0.109793	0.12244	0.130979	0.162377	0.203822	0.270446	0.338056	0.308718	0.255737	0.189903	0.0853027	0.043841	-0.00424845	0.00713545	-0.00201359	0.00496043	0.0390521	0.0459061	0.0620244	0.030021	0.0453376	0.0812066	0.0845239	0.0916025
254	0.179119	0.146438	0.127231	0.13379	0.14957	0.141586	0.171195	0.185356	0.209039	0.221222	0.235792	0.116371	0.130155	0.0470954	0.0488973	0.0417665	0.0828657	0.1768	0.24091	0.243749	0.24737	0.195071	0.155619	0.139472	0.107082	0.107458	0.114363	0.126582	0.150742	0.192034	0.258794	0.328906	0.309267	0.251545	0.182496	0.0669105	0.0161774	-0.0323794	-0.0244192	-0.0382535	-0.0305882	0.004888	0.0190309	0.0357138	0.00448413	0.0229023	0.0563595	0.0684864	0.0741345
255	0.187808	0.154766	0.136018	0.150493	0.164728	0.159485	0.189071	0.207201	0.229726	0.240467	0.255223	0.14089	0.15236	0.0682428	0.0740006	0.0663908	0.105981	0.197156	0.258941	0.262636	0.266099	0.212116	0.173856	0.156384	0.124212	0.125775	0.131646	0.142769	0.161703	0.201476	0.262647	0.332546	0.316525	0.262532	0.199168	0.0886772	0.0406765	-0.00391141	0.00156265	-0.00712616	0.00296945	0.0397764	0.0481288	0.0665541	0.0377604	0.0568595	0.0860998	0.0946889	0.101881
256	0.167708	0.133565	0.109779	0.121861	0.139372	0.13696	0.171066	0.19243	0.220087	0.233523	0.249697	0.126017	0.140441	0.0538213	0.0556218	0.0471711	0.08859	0.186164	0.252439	0.254502	0.255079	0.193811	0.148683	0.129934	0.0962889	0.100141	0.107769	0.121318	0.143481	0.18495	0.259543	0.334477	0.311156	0.257884	0.185666	0.0630524	0.013144	-0.0442687	-0.0310192	-0.038519	-0.0293411	0.0149822	0.0331496	0.0485344	0.0149346	0.0354838	0.0765774	0.0853824	0.0906553
257	0.175172	0.139923	0.119507	0.129235	0.151652	0.148871	0.174987	0.194966	0.212276	0.215599	0.228033	0.10889	0.119003	0.0374327	0.0315165	0.0160279	0.0607024	0.157842	0.229323	0.23953	0.246425	0.19196	0.152821	0.133066	0.104243	0.0989334	0.101045	0.123222	0.130879	0.173597	0.240682	0.309176	0.29808	0.233792	0.162251	0.0397635	-0.0160855	-0.058243	-0.0510065	-0.0632552	-0.0471359	0.00244689	0.0203997	0.044389	0.0135689	0.0309983	0.0751898	0.0922633	0.097637
258	0.178862	0.132055	0.11758	0.125847	0.139516	0.126898	0.149918	0.176419	0.192958	0.196748	0.216502	0.0979009	0.105456	0.0243718	0.0147596	-0.00920982	0.0397436	0.138023	0.214289	0.219142	0.224448	0.16197	0.126789	0.11559	0.0890823	0.0863245	0.0802861	0.10604	0.104725	0.146091	0.214157	0.287548	0.283506	0.2212	0.143528	0.0195322	-0.0419121	-0.0758709	-0.0735683	-0.0884231	-0.0707082	-0.0218972	-0.000625667	0.0215571	-0.0054104	0.0169483	0.055074	0.0782033	0.087175
259	0.195212	0.150917	0.132795	0.144188	0.154786	0.138283	0.151614	0.173731	0.184867	0.18325	0.194302	0.0771814	0.0894271	0.00829542	0.00400127	-0.0335276	0.0212487	0.119706	0.196499	0.205034	0.204941	0.154297	0.124951	0.123709	0.100825	0.0963949	0.0851626	0.107341	0.0981577	0.129905	0.195445	0.255242	0.267165	0.197615	0.123681	-0.0116609	-0.0767947	-0.10969	-0.109615	-0.10949	-0.0942945	-0.0425199	-0.0223535	0.00918589	-0.0214386	-0.00413854	0.0425562	0.0715322	0.0705858
260	0.162479	0.11412	0.0934563	0.11072	0.125048	0.1201	0.141589	0.176697	0.190411	0.186313	0.197999	0.0840113	0.0935868	0.0126516	0.00717391	-0.0309083	0.0203007	0.117672	0.196764	0.205979	0.205938	0.143579	0.105073	0.096276	0.0724626	0.0706419	0.0592287	0.0887182	0.071296	0.108503	0.183519	0.249358	0.258824	0.190039	0.112157	-0.0206958	-0.0825945	-0.114229	-0.111085	-0.106225	-0.0863532	-0.0251966	-0.00247489	0.0263426	-0.00275102	0.0157957	0.0680862	0.0949318	0.0965469
261	0.160466	0.116539	0.0936702	0.108083	0.123317	0.121285	0.149567	0.18331	0.203814	0.206712	0.22402	0.103171	0.111873	0.0283086	0.0220636	-0.00534173	0.0438521	0.143198	0.218092	0.22444	0.224052	0.156226	0.114458	0.100883	0.0746418	0.0742116	0.0705673	0.0968747	0.0925267	0.132178	0.208978	0.279682	0.272893	0.21382	0.139375	0.00922381	-0.0480308	-0.0834038	-0.0774479	-0.0780675	-0.0584236	0.000518579	0.0242226	0.0456482	0.0153411	0.0382441	0.0871417	0.105204	0.109559
262	0.142104	0.107097	0.0783043	0.087318	0.111773	0.115195	0.146113	0.170995	0.188664	0.19214	0.202992	0.0835761	0.0941705	0.0138637	0.00651076	-0.0118961	0.0357438	0.134321	0.20883	0.21566	0.213542	0.153208	0.106808	0.0874332	0.0611693	0.057613	0.0574753	0.0817506	0.0843361	0.125429	0.201751	0.275339	0.273469	0.217185	0.139423	0.0118374	-0.0463325	-0.0932446	-0.0854455	-0.095298	-0.0782064	-0.0269543	-0.00471874	0.0188207	-0.013268	0.00462618	0.0556095	0.0752102	0.0801724
263	0.142318	0.106094	0.0827521	0.0877886	0.105282	0.0993875	0.118827	0.141894	0.151871	0.15195	0.162475	0.0496251	0.0599376	-0.0148607	-0.0235945	-0.0553958	-0.00297702	0.091494	0.166222	0.172597	0.168847	0.116659	0.0815421	0.0733549	0.0543924	0.0506798	0.0419248	0.0655658	0.0591817	0.0906478	0.158431	0.221399	0.230457	0.173448	0.0989064	-0.0322976	-0.0972296	-0.131821	-0.13671	-0.14336	-0.125492	-0.0771873	-0.0477988	-0.0206213	-0.0592363	-0.0349777	0.0156817	0.0360403	0.0380014
264	0.128046	0.0967808	0.0680725	0.075884	0.087312	0.0843408	0.106231	0.125746	0.143602	0.148863	0.150415	0.0465042	0.0659643	-0.00903072	-0.00155708	-0.025137	0.0231386	0.10445	0.162309	0.162773	0.149627	0.103189	0.0642845	0.0616015	0.042893	0.0450738	0.0396451	0.0541166	0.051848	0.0748096	0.143708	0.199772	0.208991	0.169786	0.1081	-0.00266807	-0.0525178	-0.107861	-0.112043	-0.111888	-0.114825	-0.0882491	-0.0664234	-0.0424271	-0.0796623	-0.0555861	-0.0101049	0.00493298	0.0117827
265	0.194678	0.147936	0.140371	0.146443	0.150778	0.127137	0.135735	0.147354	0.154382	0.155204	0.171545	0.058069	0.0700301	-0.00538692	0.00803085	-0.00922251	0.0304681	0.105681	0.172507	0.178387	0.183341	0.143058	0.121021	0.123493	0.104348	0.100922	0.0923967	0.107553	0.107567	0.136533	0.189079	0.243684	0.247018	0.189191	0.131392	0.0335501	-0.00452373	-0.0175633	-0.0202052	-0.0412357	-0.0436119	-0.0206682	-0.0197085	0.00106171	-0.0299475	0.000873169	0.0269844	0.0365685	0.0561604
266	0.191819	0.148892	0.142968	0.148199	0.160748	0.139739	0.14716	0.154709	0.157318	0.15258	0.160323	0.0467557	0.0592798	-0.0101842	0.00742258	0.00804057	0.0394458	0.103871	0.168146	0.181315	0.191998	0.158959	0.138925	0.134392	0.114965	0.105828	0.0995268	0.116741	0.117154	0.149916	0.19201	0.242297	0.247584	0.19085	0.143916	0.0689468	0.0358851	0.0250538	0.0151113	-0.0139487	-0.0131219	0.00113224	-0.00911153	0.0152018	-0.0153752	0.0206049	0.0419108	0.0418478	0.0820604
267	0.185536	0.128477	0.129536	0.138354	0.145737	0.115696	0.117062	0.129827	0.128794	0.11852	0.127365	0.0165038	0.0249611	-0.0407657	-0.0266575	-0.0378957	-0.00996427	0.0571271	0.132442	0.147206	0.163923	0.129954	0.113187	0.116335	0.0965923	0.0878707	0.075196	0.0991624	0.0884613	0.122586	0.17228	0.221001	0.23086	0.160149	0.0945338	0.014437	-0.0191767	-0.0199002	-0.0245661	-0.047814	-0.0457127	-0.0201395	-0.0274011	0.00164859	-0.0281652	0.00834736	0.0336247	0.0489429	0.0833171
268	0.140535	0.0878187	0.0825667	0.0894209	0.0985592	0.0767217	0.0816347	0.100163	0.0973073	0.0862224	0.0948679	-0.00466822	-0.00144545	-0.0583421	-0.0603963	-0.0769986	-0.0435794	0.025058	0.102766	0.114517	0.12132	0.0851849	0.0644963	0.0662408	0.0507561	0.0426725	0.0268453	0.0513859	0.0346438	0.0671007	0.119469	0.169424	0.19078	0.128629	0.0602881	-0.0209244	-0.0624429	-0.0554239	-0.0657854	-0.0858631	-0.0764419	-0.048048	-0.0423718	-0.015644	-0.0450591	-0.0090667	0.0218092	0.0354678	0.0693537
269	0.129229	0.0857482	0.0900013	0.0940391	0.100338	0.0728157	0.0677951	0.0653121	0.0473385	0.0323134	0.0441675	-0.0280284	-0.0310991	-0.0539256	-0.0440358	-0.0363023	-0.0318489	-0.00479142	0.0598979	0.0730859	0.0891851	0.0759924	0.070795	0.0761943	0.0659972	0.0541467	0.0422505	0.0557374	0.0476548	0.0760333	0.103781	0.140292	0.162813	0.105209	0.0573844	0.0176892	-0.0103945	0.00665905	-0.000979697	-0.0320584	-0.0209368	-0.00643627	-0.025973	0.00321388	-0.0200301	0.00503631	0.0179501	0.0315531	0.0702023
270	0.156071	0.123755	0.118346	0.112994	0.119527	0.0887863	0.0837603	0.0572733	0.0266383	0.0108085	0.0218209	-0.0533457	-0.0473448	-0.0621475	-0.0323684	-0.00953793	-0.00168207	0.00520086	0.0537317	0.0658952	0.0809577	0.0817196	0.0800234	0.0857166	0.0794129	0.0556005	0.0473613	0.0536321	0.0557838	0.0875742	0.103133	0.141875	0.175254	0.125433	0.104576	0.074315	0.0494404	0.0620704	0.0499988	0.0104858	0.0140882	0.0155455	-0.0231176	0.0124495	-0.0130934	0.0124957	0.014486	0.027211	0.0753566
271	0.125135	0.103985	0.104884	0.104428	0.105423	0.0707428	0.0509793	0.00365598	-0.0392895	-0.0613354	-0.059127	-0.0816412	-0.0760668	-0.0528751	-0.0189711	-0.000412781	-0.0162605	-0.0435411	-0.0186035	-0.00356519	0.0215083	0.0540697	0.0655029	0.0818088	0.0805865	0.0567447	0.0506846	0.0444072	0.0495118	0.0677548	0.068947	0.0820562	0.115919	0.0611587	0.0482484	0.0458368	0.0379976	0.0498872	0.0467799	0.0248273	0.0221788	0.0202136	-0.0267653	0.0094137	-0.010086	0.0013843	-0.00633097	0.0176686	0.047057
272	0.230391	0.177133	0.198345	0.203334	0.194193	0.136659	0.106461	0.085583	0.0455244	0.0152721	0.0399032	-0.0327269	-0.0519407	-0.0533427	-0.0433439	-0.0410737	-0.0643381	-0.0512636	0.0301365	0.0646192	0.110494	0.118385	0.146122	0.170827	0.163234	0.135503	0.125395	0.135453	0.126635	0.154828	0.166297	0.181325	0.201466	0.092332	0.0490083	0.0182937	0.008358	0.0821737	0.07115	0.0532332	0.0630761	0.091737	0.0482363	0.0995756	0.0670586	0.0994503	0.108346	0.134223	0.156543
273	0.252815	0.20676	0.22096	0.236526	0.235	0.186085	0.157157	0.137421	0.105619	0.0751556	0.0839326	0.00133416	-0.00760584	-0.0241251	-0.0098625	-0.01074	-0.0361464	-0.00440764	0.0764309	0.120095	0.164753	0.178031	0.205216	0.227459	0.212941	0.183422	0.185572	0.191928	0.188452	0.213715	0.2312	0.231692	0.248643	0.124232	0.0707484	0.0235864	0.0105636	0.0894156	0.0801348	0.0689484	0.0851505	0.125168	0.0798024	0.144423	0.100103	0.129045	0.153109	0.177437	0.189346
274	0.296275	0.25609	0.26463	0.282021	0.284107	0.237495	0.212829	0.187201	0.165655	0.143121	0.143464	0.0525091	0.0548806	0.0175402	0.0421402	0.0414902	0.0276966	0.0723277	0.139874	0.180727	0.221218	0.236959	0.257745	0.278383	0.258665	0.230374	0.238094	0.240118	0.247504	0.269646	0.291424	0.290006	0.298223	0.173748	0.122069	0.0611318	0.0507851	0.104035	0.102438	0.0898529	0.0988491	0.136706	0.0890353	0.150219	0.102389	0.128993	0.153372	0.176886	0.179374
275	0.295463	0.263939	0.261973	0.285926	0.300262	0.269158	0.254117	0.232544	0.222279	0.203311	0.191726	0.0816808	0.096528	0.0427569	0.0724426	0.0829097	0.0693968	0.128409	0.194339	0.240277	0.278124	0.292473	0.305679	0.3138	0.284448	0.257309	0.281184	0.281192	0.303075	0.327221	0.359502	0.348494	0.344951	0.218331	0.164364	0.0935592	0.0792823	0.12331	0.119914	0.10784	0.121032	0.163899	0.11676	0.184662	0.124372	0.151634	0.189913	0.199088	0.200864
276	0.31618	0.280495	0.277167	0.306652	0.315039	0.276178	0.259388	0.232249	0.225275	0.208962	0.19018	0.0812502	0.103476	0.0430736	0.0881433	0.103917	0.0927917	0.146219	0.201892	0.245661	0.281128	0.300117	0.315234	0.332029	0.298988	0.273588	0.299424	0.29436	0.31861	0.338991	0.371551	0.355666	0.356105	0.233906	0.187228	0.129044	0.121398	0.152336	0.148842	0.141199	0.142999	0.180194	0.118158	0.187366	0.134298	0.163525	0.189678	0.205955	0.214978
277	0.306455	0.261361	0.259922	0.282331	0.282585	0.239681	0.226583	0.20938	0.212983	0.202561	0.189285	0.0638211	0.0901122	0.0198284	0.0595422	0.0633887	0.0650322	0.132908	0.195447	0.233089	0.263724	0.265973	0.2727	0.294873	0.261396	0.241241	0.26246	0.265767	0.285122	0.305772	0.359118	0.352506	0.342185	0.224981	0.164395	0.0915683	0.0808713	0.104042	0.103788	0.0998117	0.0963971	0.136869	0.0892519	0.147076	0.0997733	0.135045	0.160698	0.187969	0.193899
278	0.348691	0.300259	0.298473	0.322159	0.330246	0.283734	0.268638	0.248545	0.248738	0.234984	0.218321	0.077471	0.102856	0.0220598	0.0642755	0.0678551	0.0766268	0.155878	0.227133	0.271891	0.30621	0.309543	0.314961	0.332507	0.295181	0.268191	0.286061	0.293096	0.311278	0.339413	0.389878	0.390557	0.387102	0.257236	0.195009	0.110714	0.0959597	0.114698	0.113744	0.102538	0.0983036	0.139238	0.0869799	0.151178	0.100805	0.138684	0.165852	0.193768	0.205903
279	0.305056	0.250011	0.252162	0.263258	0.276924	0.228502	0.215629	0.202817	0.196439	0.178994	0.174181	0.0316996	0.0543036	-0.0180438	0.0148718	0.0297529	0.031764	0.101801	0.176018	0.219741	0.264958	0.25873	0.270671	0.27871	0.243704	0.210189	0.230708	0.255281	0.272699	0.314224	0.360689	0.361303	0.349245	0.225673	0.164387	0.0911122	0.0779327	0.116841	0.110377	0.0901143	0.0928638	0.139056	0.09316	0.151935	0.100094	0.149722	0.176926	0.191424	0.216365
280	0.30277	0.241469	0.249922	0.27636	0.284045	0.234979	0.217088	0.217954	0.221441	0.203733	0.198728	0.0524099	0.0710219	-0.0074258	0.0130155	0.00667074	0.0111084	0.100967	0.183478	0.232316	0.278962	0.266657	0.2782	0.293246	0.25336	0.232304	0.250174	0.274976	0.283669	0.312614	0.366483	0.360468	0.335001	0.200143	0.123062	0.0296333	0.0203911	0.0546918	0.054121	0.0594589	0.0577999	0.116018	0.0922251	0.136873	0.0880836	0.141158	0.174359	0.185166	0.194779
[truncated: 232 more columns]

## Sheet: Chromobox protein homolog 5
	0	1	2	3	4	5	6	7	8	9	10	11	12	13	14	15	16	17	18	19	20	21	22	23	24	25	26	27	28	29	30	31	32	33	34	35	36	37	38	39	40	41	42	43	44	45	46	47	48
0	0	-0.00198575	-0.0150535	-0.0314765	-0.0600685	-0.05006	-0.0749001	-0.110056	-0.100765	-0.066442	-0.0631758	-0.0570044	0.027134	0.0159809	0.0248156	-0.00564488	-0.0559623	-0.057417	-0.0602745	-0.0195057	-0.0852837	-0.0567828	-0.052158	-0.016416	-0.00626511	0.0755916	0.110363	0.133755	0.155169	0.00231566	0.0470349	0.0785203	0.0896181	0.0790504	0.0675537	0.0548876	-0.0122944	-0.0285837	-0.056098	-0.101904	-0.0576312	-0.0295807	0.0416633	-0.0218241	0.0528802	0.00126759	0.000951459	-0.0144173	0.0207168
1	-0.00198575	0	0.000257258	-0.00441947	-0.00451722	0.0398459	0.0213221	0.0123237	-0.00733248	0.00186009	-0.00701156	-0.0202652	0.08603	0.043667	0.0527047	0.036937	-0.00482111	-0.00575339	-0.0181388	0.0107131	-0.0277502	-0.00744919	-0.0146413	0.0341813	0.04541	0.127644	0.166812	0.188464	0.224708	0.0566129	0.0942399	0.130671	0.160649	0.153827	0.155013	0.149224	0.0832076	0.0639506	0.0308661	-0.00312261	0.0253866	-0.00460977	0.0944233	0.0109719	0.103293	0.067179	0.0865144	0.0934864	0.101048
2	-0.0150535	0.000257258	0	0.00097632	0.00447726	0.0476723	0.0764315	0.0221604	0.0381157	0.016287	0.02979	0.00705527	0.0878904	0.0411613	0.0448399	0.0256055	0.00943708	0.00873483	-0.00781517	0.00401261	-0.0423205	-0.0192735	-0.029348	0.0240975	0.0335518	0.107293	0.145395	0.157795	0.240025	0.0637638	0.0775489	0.124101	0.162113	0.168648	0.176362	0.168372	0.119093	0.0995138	0.0644045	0.018	0.0417906	-0.0279402	0.0812656	-0.00230819	0.085568	0.0633591	0.10201	0.142869	0.164603
3	-0.0314765	-0.00441947	0.00097632	0	0.00166534	0.0190055	0.0290814	0.00811326	0.0348172	0.0500418	0.0627268	0.0598076	0.148339	0.0713723	0.0728406	0.0287256	-0.0130116	-0.00493788	-0.00400859	0.0185167	-0.0196087	0.00341974	-0.00849693	0.0206358	0.0233619	0.0654828	0.0864664	0.100832	0.149705	0.0189922	0.0761801	0.0966596	0.114021	0.100316	0.0913647	0.0845675	0.0262136	0.0197488	-0.0184578	-0.0735598	0.0103435	-0.0198518	0.0355099	-0.017628	0.0573481	0.0150548	0.0434996	0.0526667	0.0728692
4	-0.0600685	-0.00451722	0.00447726	0.00166534	0	-0.000831613	0.0263738	-0.00472346	-0.00284765	0.0247609	0.0108542	0.0278244	0.124615	0.056906	0.069829	0.0175573	-0.0340301	-0.0232524	-0.0283474	0.0058477	-0.0132341	0.0112812	-0.00676735	0.0272971	0.0317858	0.0864771	0.115572	0.13164	0.161256	0.0147344	0.0698698	0.104564	0.125129	0.108334	0.0969863	0.0906331	0.0168121	0.00673121	-0.0349572	-0.102584	-0.015441	-0.0136088	0.039229	-0.0193735	0.0711637	0.00893096	0.0252877	0.0212589	0.0270001
5	-0.05006	0.0398459	0.0476723	0.0190055	-0.000831613	0	-8.46906e-05	-0.00648195	0.0123298	0.015255	0.0356665	0.056031	0.176575	0.103601	0.0841173	0.0501039	0.0391198	0.0570904	0.0610644	0.0800308	0.0671745	0.0672297	0.0580806	0.0661711	0.0647834	0.0964554	0.111502	0.115276	0.147623	0.0452958	0.0981924	0.113627	0.112589	0.0991513	0.0808777	0.0704153	0.00620559	-0.00669401	-0.0279807	-0.0558848	0.0403218	0.0406271	0.064572	0.0303733	0.0967608	0.0317057	0.0526813	0.0361397	0.0698396
6	-0.0749001	0.0213221	0.0764315	0.0290814	0.0263738	-8.46906e-05	0	-0.00365702	-0.00742451	0.00294136	0.0202623	0.0501919	0.177295	0.127601	0.0572362	0.0269533	0.0553672	0.0367715	0.029083	0.0422887	0.0204662	0.0623005	0.0438964	0.055632	0.0499526	0.070883	0.0689961	0.0789876	0.194718	0.0973782	0.138723	0.116111	0.112668	0.101059	0.0989466	0.094936	0.0477175	0.0252434	0.00901065	-0.0617992	0.0964731	0.053477	0.0893784	0.0337221	0.0850603	0.034012	0.0412785	0.0423463	0.0883407
7	-0.110056	0.0123237	0.0221604	0.00811326	-0.00472346	-0.00648195	-0.00365702	0	-0.0123421	-0.0194736	-0.0248916	-0.0188182	0.115192	0.0444007	-0.0448102	-0.0715614	-0.0100347	0.00696181	0.0286665	0.0788428	0.0424105	0.0646054	0.0709839	0.0835801	0.0785154	0.0551426	0.0319224	0.0268955	0.192453	0.131469	0.13705	0.118408	0.0898333	0.0847311	0.0745834	0.0609767	0.0370155	0.0105903	0.0112754	-0.0624743	0.128404	0.104294	0.0720899	0.0480856	0.066731	-0.0154518	-0.0262238	-0.0339464	0.0841871
8	-0.100765	-0.00733248	0.0381157	0.0348172	-0.00284765	0.0123298	-0.00742451	-0.0123421	0	-0.00450355	-0.0116928	-0.00125565	0.0665715	0.0170227	-0.0426523	-0.0793663	-0.0614374	-0.0464822	-0.0261504	0.0515093	-0.0329769	0.00026191	-9.76013e-05	0.0267227	0.022111	0.00187986	-0.0292548	-0.0569883	0.11091	0.0645261	0.130482	0.111573	0.0889142	0.0594468	0.0465842	0.0426929	0.0184359	0.00620334	-0.0026427	-0.0630167	0.0919924	0.0367262	0.0265931	-0.00143109	0.0314144	-0.029348	-0.0534064	-0.0665288	0.0339077
9	-0.066442	0.00186009	0.016287	0.0500418	0.0247609	0.015255	0.00294136	-0.0194736	-0.00450355	0	0.0024079	0.00436965	0.0651401	0.0266635	0.0221942	-0.0429764	-0.0396722	-0.0434583	-0.0500046	0.0426852	-0.0597782	-0.0369631	-0.0298366	0.00662039	0.00801616	0.00665499	-0.00607307	-0.0247116	0.103329	0.0283296	0.11124	0.106654	0.0918861	0.0549043	0.0408376	0.0400472	0.019724	0.0190104	-0.000378834	-0.0718704	0.0614478	0.0385031	0.00466866	-0.0141224	0.0155814	-0.0505315	-0.0746143	-0.0744915	0.0271229
10	-0.0631758	-0.00701156	0.02979	0.0627268	0.0108542	0.0356665	0.0202623	-0.0248916	-0.0116928	0.0024079	0	-0.00284086	0.0200743	0.0156925	0.0707179	0.0335445	0.00865369	0.00479942	-0.0141617	0.0433909	-0.087641	-0.0327395	-0.0315975	0.0302372	0.0374754	0.0668723	0.0532765	0.030515	0.0587172	-0.00753912	0.146323	0.131043	0.112664	0.0424262	0.0190137	0.0339973	-0.0109326	0.00615526	-0.0136128	-0.0242017	0.0570043	0.0531786	0.0612349	0.021551	0.0809397	0.0288397	-0.00512243	-0.0392014	-0.00462918
11	-0.0570044	-0.0202652	0.00705527	0.0598076	0.0278244	0.056031	0.0501919	-0.0188182	-0.00125565	0.00436965	-0.00284086	0	0.0133387	0.0233355	0.0507983	0.00996225	-0.00495816	0.000712814	-0.0196795	0.0352366	-0.0899314	-0.0456393	-0.0435742	0.0262988	0.0386198	0.0831593	0.0830788	0.0775003	0.0741483	-0.00610461	0.13554	0.127195	0.113799	0.0480452	0.0255582	0.0453604	0.00272887	0.0247076	-0.00287982	-0.019646	0.0389086	0.0552443	0.0770266	0.0289309	0.0905984	0.0425878	0.0163653	-0.0087641	0.0153891
12	0.027134	0.08603	0.0878904	0.148339	0.124615	0.176575	0.177295	0.115192	0.0665715	0.0651401	0.0200743	0.0133387	0	0.0135131	0.0340948	0.0210761	0.0206292	0.0259779	0.0119707	0.101569	0.0396516	0.0741463	0.0576749	0.147315	0.165897	0.238978	0.248678	0.231841	0.166114	0.111484	0.230469	0.262387	0.269512	0.222886	0.205298	0.236316	0.207898	0.23155	0.189155	0.148603	0.140107	0.144537	0.184767	0.131676	0.214644	0.171809	0.129408	0.126841	0.16407
13	0.0159809	0.043667	0.0411613	0.0713723	0.056906	0.103601	0.127601	0.0444007	0.0170227	0.0266635	0.0156925	0.0233355	0.0135131	0	0.00632327	0.00612288	0.00270298	0.0158019	0.015261	0.0906649	0.0291095	0.078098	0.0617734	0.145385	0.169093	0.268897	0.279817	0.28707	0.141609	0.0707422	0.213832	0.208751	0.176753	0.105108	0.0800799	0.0924259	0.0584893	0.0913176	0.0642724	0.0758873	0.0979148	0.140853	0.247885	0.155783	0.25602	0.219071	0.157884	0.0828893	0.0800787
14	0.0248156	0.0527047	0.0448399	0.0728406	0.069829	0.0841173	0.0572362	-0.0448102	-0.0426523	0.0221942	0.0707179	0.0507983	0.0340948	0.00632327	0	-0.000344234	-0.0113335	0.00752958	0.00622997	0.00227746	-0.0477181	-0.018707	-0.0220307	0.0496267	0.0700343	0.15306	0.164085	0.184848	0.140311	0.0442686	0.149984	0.115591	0.0861517	0.0276302	0.00950389	0.0238621	-0.011621	0.0136122	-0.000675377	0.0259044	0.0911487	0.0737653	0.196418	0.0865276	0.167297	0.164447	0.162335	0.106592	0.0903693
15	-0.00564488	0.036937	0.0256055	0.0287256	0.0175573	0.0501039	0.0269533	-0.0715614	-0.0793663	-0.0429764	0.0335445	0.00996225	0.0210761	0.00612288	-0.000344234	0	0.00163244	0.0115712	0.0243688	0.0463573	0.00863195	0.0294529	0.0366435	0.0867339	0.10308	0.189145	0.193302	0.205868	0.149277	0.0569165	0.154151	0.125521	0.092149	0.0436012	0.0257535	0.0222189	-0.0174799	-0.00817112	-0.00490656	0.0166689	0.107981	0.100804	0.243578	0.133004	0.211939	0.200652	0.198375	0.11445	0.0862516
16	-0.0559623	-0.00482111	0.00943708	-0.0130116	-0.0340301	0.0391198	0.0553672	-0.0100347	-0.0614374	-0.0396722	0.00865369	-0.00495816	0.0206292	0.00270298	-0.0113335	0.00163244	0	0.00544362	0.0192762	0.0713984	0.0287291	0.0462083	0.0395875	0.0765056	0.0893418	0.190488	0.205054	0.227709	0.192145	0.0448674	0.144702	0.12677	0.113339	0.0689579	0.0531295	0.0663828	0.0103272	0.0209609	0.00408963	0.00342131	0.101429	0.0831976	0.250016	0.119851	0.216821	0.203259	0.204084	0.142655	0.0969907
17	-0.057417	-0.00575339	0.00873483	-0.00493788	-0.0232524	0.0570904	0.0367715	0.00696181	-0.0464822	-0.0434583	0.00479942	0.000712814	0.0259779	0.0158019	0.00752958	0.0115712	0.00544362	0	0.00210392	0.0134454	-0.00985326	-0.042814	-0.0453291	0.00195588	0.0155684	0.104809	0.135758	0.175202	0.253838	0.0509999	0.105352	0.0857764	0.0928931	0.065562	0.0614235	0.0811839	0.0396284	0.050157	0.0221737	-0.00726934	0.0648974	-0.00883214	0.157508	0.0337995	0.12218	0.108033	0.142768	0.157898	0.148666
18	-0.0602745	-0.0181388	-0.00781517	-0.00400859	-0.0283474	0.0610644	0.029083	0.0286665	-0.0261504	-0.0500046	-0.0141617	-0.0196795	0.0119707	0.015261	0.00622997	0.0243688	0.0192762	0.00210392	0	0.00153478	-0.0221085	-0.0275403	-0.0578612	-0.00896709	0.00388007	0.0662241	0.105183	0.155113	0.275642	0.0932847	0.123127	0.0969664	0.101881	0.0685397	0.0726232	0.0890279	0.0614489	0.0771774	0.0483063	0.0132253	0.01903	-0.0424922	0.0769404	-0.0153098	0.0643188	0.0295198	0.042132	0.0862109	0.100066
19	-0.0195057	0.0107131	0.00401261	0.0185167	0.0058477	0.0800308	0.0422887	0.0788428	0.0515093	0.0426852	0.0433909	0.0352366	0.101569	0.0906649	0.00227746	0.0463573	0.0713984	0.0134454	0.00153478	0	-0.00446332	-0.00532245	-0.0354794	0.00453022	0.0194301	0.0927832	0.155346	0.227181	0.35039	0.113813	0.0973911	0.0762143	0.0958196	0.0844884	0.0929992	0.102167	0.0718212	0.0787291	0.0499849	0.00462751	0.0115751	-0.039455	0.0829448	0.000589085	0.0794952	0.0228429	0.0374115	0.0820197	0.0976265
20	-0.0852837	-0.0277502	-0.0423205	-0.0196087	-0.0132341	0.0671745	0.0204662	0.0424105	-0.0329769	-0.0597782	-0.087641	-0.0899314	0.0396516	0.0291095	-0.0477181	0.00863195	0.0287291	-0.00985326	-0.0221085	-0.00446332	0	-0.000826347	-0.0240426	-0.00409875	0.00456551	0.0595837	0.110912	0.162646	0.249836	0.0369951	-0.00786291	-0.0142109	-0.00360051	0.0100264	0.01579	0.00749369	-0.0103959	-0.0152364	-0.0363132	-0.0868439	-0.0865439	-0.069978	0.0144096	-0.0420413	0.00970239	-0.0807259	-0.0422923	0.00724055	0.045354
21	-0.0567828	-0.00744919	-0.0192735	0.00341974	0.0112812	0.0672297	0.0623005	0.0646054	0.00026191	-0.0369631	-0.0327395	-0.0456393	0.0741463	0.078098	-0.018707	0.0294529	0.0462083	-0.042814	-0.0275403	-0.00532245	-0.000826347	0	-0.00956568	-0.0131523	-0.0111673	0.0300434	0.0526889	0.0716161	0.154866	0.0414368	0.0148218	0.0423396	0.0784806	0.0979429	0.105113	0.104933	0.0794891	0.0692843	0.0369647	-0.0610593	-0.0433655	-0.0906645	-0.00894253	-0.0417924	0.00334025	-0.059731	-0.0379122	0.0133902	0.0491004
22	-0.052158	-0.0146413	-0.029348	-0.00849693	-0.00676735	0.0580806	0.0438964	0.0709839	-9.76013e-05	-0.0298366	-0.0315975	-0.0435742	0.0576749	0.0617734	-0.0220307	0.0366435	0.0395875	-0.0453291	-0.0578612	-0.0354794	-0.0240426	-0.00956568	0	-0.00576043	-0.0109741	0.0133224	0.0259773	0.0507582	0.115274	0.0312387	0.00849647	0.0388539	0.0698039	0.0817959	0.0821807	0.084149	0.0593369	0.0523394	0.0193659	-0.0881418	-0.0614522	-0.0885732	-0.0209997	-0.0358699	-0.00917011	-0.0569299	-0.0405787	-0.0070223	0.0297796
23	-0.016416	0.0341813	0.0240975	0.0206358	0.0272971	0.0661711	0.055632	0.0835801	0.0267227	0.00662039	0.0302372	0.0262988	0.147315	0.145385	0.0496267	0.0867339	0.0765056	0.00195588	-0.00896709	0.00453022	-0.00409875	-0.0131523	-0.00576043	0	0.00198914	0.0189395	0.0361147	0.0691728	0.148573	0.0840102	0.0580632	0.0792361	0.109866	0.11723	0.123721	0.120966	0.0991738	0.0926809	0.0626778	-0.0381128	0.0174399	-0.0414142	0.0176928	-0.00316116	0.0204178	0.0154011	0.0315153	0.0615021	0.099124
24	-0.00626511	0.04541	0.0335518	0.0233619	0.0317858	0.0647834	0.0499526	0.0785154	0.022111	0.00801616	0.0374754	0.0386198	0.165897	0.169093	0.0700343	0.10308	0.0893418	0.0155684	0.00388007	0.0194301	0.00456551	-0.0111673	-0.0109741	0.00198914	0	0.00769522	0.0270136	0.0641722	0.146266	0.08503	0.0512416	0.0664833	0.0928416	0.0982558	0.109303	0.105078	0.0878927	0.0798317	0.0507172	-0.0456083	0.0113641	-0.0354861	0.0182669	-0.00356224	0.0177082	0.00851424	0.0420095	0.0808224	0.111145
25	0.0755916	0.127644	0.107293	0.0654828	0.0864771	0.0964554	0.070883	0.0551426	0.00187986	0.00665499	0.0668723	0.0831593	0.238978	0.268897	0.15306	0.189145	0.190488	0.104809	0.0662241	0.0927832	0.0595837	0.0300434	0.0133224	0.0189395	0.00769522	0	0.0122517	0.034459	0.170424	0.118697	0.0740455	0.0819183	0.102775	0.123117	0.141397	0.129503	0.124158	0.111728	0.0883274	0.00302019	0.0514433	-0.0179772	0.0359247	0.0180842	0.0340539	0.0281914	0.0933267	0.151459	0.185853
26	0.110363	0.166812	0.145395	0.0864664	0.115572	0.111502	0.0689961	0.0319224	-0.0292548	-0.00607307	0.0532765	0.0830788	0.248678	0.279817	0.164085	0.193302	0.205054	0.135758	0.105183	0.155346	0.110912	0.0526889	0.0259773	0.0361147	0.0270136	0.0122517	0	0.0152727	0.129516	0.114499	0.0944427	0.091802	0.0976169	0.121544	0.135061	0.129925	0.125948	0.114192	0.0957677	0.00827366	0.0677426	-0.00844766	0.0424877	0.0320113	0.0518742	0.0496161	0.12083	0.169215	0.198952
27	0.133755	0.188464	0.157795	0.100832	0.13164	0.115276	0.0789876	0.0268955	-0.0569883	-0.0247116	0.030515	0.0775003	0.231841	0.28707	0.184848	0.205868	0.227709	0.175202	0.155113	0.227181	0.162646	0.0716161	0.0507582	0.0691728	0.0641722	0.034459	0.0152727	0	0.0680971	0.104182	0.101917	0.117116	0.111611	0.141346	0.150721	0.151933	0.146736	0.132161	0.111918	0.0135322	0.0679364	0.012868	0.0531392	0.0557939	0.0734517	0.0600592	0.137933	0.168534	0.207865
28	0.155169	0.224708	0.240025	0.149705	0.161256	0.147623	0.194718	0.192453	0.11091	0.103329	0.0587172	0.0741483	0.166114	0.141609	0.140311	0.149277	0.192145	0.253838	0.275642	0.35039	0.249836	0.154866	0.115274	0.148573	0.146266	0.170424	0.129516	0.0680971	0	0.0543191	0.11559	0.207287	0.19832	0.202221	0.195862	0.230689	0.191404	0.200247	0.183952	0.1395	0.152741	0.0793717	0.146302	0.120961	0.241143	0.241912	0.264773	0.216365	0.175174
29	0.00231566	0.0566129	0.0637638	0.0189922	0.0147344	0.0452958	0.0973782	0.131469	0.0645261	0.0283296	-0.00753912	-0.00610461	0.111484	0.0707422	0.0442686	0.0569165	0.0448674	0.0509999	0.0932847	0.113813	0.0369951	0.0414368	0.0312387	0.0840102	0.08503	0.118697	0.114499	0.104182	0.0543191	0	0.0469043	0.109876	0.140074	0.148562	0.146587	0.191831	0.127977	0.137252	0.0981512	0.0491138	0.0914197	0.0280494	0.139643	0.0701085	0.182864	0.165314	0.219987	0.253264	0.219288
30	0.0470349	0.0942399	0.0775489	0.0761801	0.0698698	0.0981924	0.138723	0.13705	0.130482	0.11124	0.146323	0.13554	0.230469	0.213832	0.149984	0.154151	0.144702	0.105352	0.123127	0.0973911	-0.00786291	0.0148218	0.00849647	0.0580632	0.0512416	0.0740455	0.0944427	0.101917	0.11559	0.0469043	0	0.0403219	0.0702795	0.126143	0.131685	0.181909	0.136002	0.133659	0.109783	0.0742681	0.10035	0.00749386	0.110779	0.0498507	0.114945	0.114298	0.217137	0.299166	0.321551
31	0.0785203	0.130671	0.124101	0.0966596	0.104564	0.113627	0.116111	0.118408	0.111573	0.106654	0.131043	0.127195	0.262387	0.208751	0.115591	0.125521	0.12677	0.0857764	0.0969664	0.0762143	-0.0142109	0.0423396	0.0388539	0.0792361	0.0664833	0.0819183	0.091802	0.117116	0.207287	0.109876	0.0403219	0	0.0274408	0.0686206	0.082378	0.111974	0.0850111	0.0818343	0.0590053	0.0569311	0.122183	0.0208369	0.143189	0.080909	0.13672	0.146345	0.237173	0.297547	0.310844
32	0.0896181	0.160649	0.162113	0.114021	0.125129	0.112589	0.112668	0.0898333	0.0889142	0.0918861	0.112664	0.113799	0.269512	0.176753	0.0861517	0.092149	0.113339	0.0928931	0.101881	0.0958196	-0.00360051	0.0784806	0.0698039	0.109866	0.0928416	0.102775	0.0976169	0.111611	0.19832	0.140074	0.0702795	0.0274408	0	0.0213631	0.0485786	0.0606199	0.0513443	0.0495241	0.0513985	0.0593433	0.143021	0.0384953	0.167446	0.107987	0.157497	0.181708	0.25855	0.284867	0.293289
33	0.0790504	0.153827	0.168648	0.100316	0.108334	0.0991513	0.101059	0.0847311	0.0594468	0.0549043	0.0424262	0.0480452	0.222886	0.105108	0.0276302	0.0436012	0.0689579	0.065562	0.0685397	0.0844884	0.0100264	0.0979429	0.0817959	0.11723	0.0982558	0.123117	0.121544	0.141346	0.202221	0.148562	0.126143	0.0686206	0.0213631	0	0.0123967	0.0386937	0.027849	0.0504997	0.0421319	0.0430814	0.119354	0.0164553	0.169135	0.0983226	0.164019	0.186228	0.232591	0.238214	0.237602
34	0.0675537	0.155013	0.176362	0.0913647	0.0969863	0.0808777	0.0989466	0.0745834	0.0465842	0.0408376	0.0190137	0.0255582	0.205298	0.0800799	0.00950389	0.0257535	0.0531295	0.0614235	0.0726232	0.0929992	0.01579	0.105113	0.0821807	0.123721	0.109303	0.141397	0.135061	0.150721	0.195862	0.146587	0.131685	0.082378	0.0485786	0.0123967	0	0.0168511	0.0257083	0.045313	0.0493411	0.0444137	0.137694	0.0156425	0.188931	0.107767	0.179816	0.207056	0.24004	0.246956	0.237356
35	0.0548876	0.149224	0.168372	0.0845675	0.0906331	0.0704153	0.094936	0.0609767	0.0426929	0.0400472	0.0339973	0.0453604	0.236316	0.0924259	0.0238621	0.0222189	0.0663828	0.0811839	0.0890279	0.102167	0.00749369	0.104933	0.084149	0.120966	0.105078	0.129503	0.129925	0.151933	0.230689	0.191831	0.181909	0.111974	0.0606199	0.0386937	0.0168511	0	0.0147066	0.0426311	0.056012	0.0595596	0.151603	0.0379167	0.168997	0.102159	0.153326	0.189685	0.23937	0.235941	0.244762
36	-0.0122944	0.0832076	0.119093	0.0262136	0.0168121	0.00620559	0.0477175	0.0370155	0.0184359	0.019724	-0.0109326	0.00272887	0.207898	0.0584893	-0.011621	-0.0174799	0.0103272	0.0396284	0.0614489	0.0718212	-0.0103959	0.0794891	0.0593369	0.0991738	0.0878927	0.124158	0.125948	0.146736	0.191404	0.127977	0.136002	0.0850111	0.0513443	0.027849	0.0257083	0.0147066	0	0.0127054	0.0279544	0.0322109	0.111291	0.025104	0.149172	0.0851537	0.143958	0.177866	0.219671	0.206228	0.203682
37	-0.0285837	0.0639506	0.0995138	0.0197488	0.00673121	-0.00669401	0.0252434	0.0105903	0.00620334	0.0190104	0.00615526	0.0247076	0.23155	0.0913176	0.0136122	-0.00817112	0.0209609	0.050157	0.0771774	0.0787291	-0.0152364	0.0692843	0.0523394	0.0926809	0.0798317	0.111728	0.114192	0.132161	0.200247	0.137252	0.133659	0.0818343	0.0495241	0.0504997	0.045313	0.0426311	0.0127054	0	0.0186399	0.0312375	0.105473	0.02525	0.139529	0.0816995	0.133577	0.163999	0.226168	0.208224	0.21006
38	-0.056098	0.0308661	0.0644045	-0.0184578	-0.0349572	-0.0279807	0.00901065	0.0112754	-0.0026427	-0.000378834	-0.0136128	-0.00287982	0.189155	0.0642724	-0.000675377	-0.00490656	0.00408963	0.0221737	0.0483063	0.0499849	-0.0363132	0.0369647	0.0193659	0.0626778	0.0507172	0.0883274	0.0957677	0.111918	0.183952	0.0981512	0.109783	0.0590053	0.0513985	0.0421319	0.0493411	0.056012	0.0279544	0.0186399	0	0.00647645	0.0556648	0.000992756	0.110335	0.0542991	0.115006	0.147504	0.208767	0.198609	0.194113
39	-0.101904	-0.00312261	0.018	-0.0735598	-0.102584	-0.0558848	-0.0617992	-0.0624743	-0.0630167	-0.0718704	-0.0242017	-0.019646	0.148603	0.0758873	0.0259044	0.0166689	0.00342131	-0.00726934	0.0132253	0.00462751	-0.0868439	-0.0610593	-0.0881418	-0.0381128	-0.0456083	0.00302019	0.00827366	0.0135322	0.1395	0.0491138	0.0742681	0.0569311	0.0593433	0.0430814	0.0444137	0.0595596	0.0322109	0.0312375	0.00647645	0	0.00260102	-0.0541272	0.0292367	-0.026277	0.0284643	0.0562199	0.121297	0.146401	0.150247
40	-0.0576312	0.0253866	0.0417906	0.0103435	-0.015441	0.0403218	0.0964731	0.128404	0.0919924	0.0614478	0.0570043	0.0389086	0.140107	0.0979148	0.0911487	0.107981	0.101429	0.0648974	0.01903	0.0115751	-0.0865439	-0.0433655	-0.0614522	0.0174399	0.0113641	0.0514433	0.0677426	0.0679364	0.152741	0.0914197	0.10035	0.122183	0.143021	0.119354	0.137694	0.151603	0.111291	0.105473	0.0556648	0.00260102	0	-0.0144068	0.0412952	-0.00915575	0.055383	0.0622939	0.109343	0.144669	0.149019
41	-0.0295807	-0.00460977	-0.0279402	-0.0198518	-0.0136088	0.0406271	0.053477	0.104294	0.0367262	0.0385031	0.0531786	0.0552443	0.144537	0.140853	0.0737653	0.100804	0.0831976	-0.00883214	-0.0424922	-0.039455	-0.069978	-0.0906645	-0.0885732	-0.0414142	-0.0354861	-0.0179772	-0.00844766	0.012868	0.0793717	0.0280494	0.00749386	0.0208369	0.0384953	0.0164553	0.0156425	0.0379167	0.025104	0.02525	0.000992756	-0.0541272	-0.0144068	0	-0.0115495	-0.037471	-0.0302556	-0.0506318	-0.0132195	0.0476088	0.0771436
42	0.0416633	0.0944233	0.0812656	0.0355099	0.039229	0.064572	0.0893784	0.0720899	0.0265931	0.00466866	0.0612349	0.0770266	0.184767	0.247885	0.196418	0.243578	0.250016	0.157508	0.0769404	0.0829448	0.0144096	-0.00894253	-0.0209997	0.0176928	0.0182669	0.0359247	0.0424877	0.0531392	0.146302	0.139643	0.110779	0.143189	0.167446	0.169135	0.188931	0.168997	0.149172	0.139529	0.110335	0.0292367	0.0412952	-0.0115495	0	0.00637161	0.0185464	0.0108653	0.0551603	0.107636	0.137588
43	-0.0218241	0.0109719	-0.00230819	-0.017628	-0.0193735	0.0303733	0.0337221	0.0480856	-0.00143109	-0.0141224	0.021551	0.0289309	0.131676	0.155783	0.0865276	0.133004	0.119851	0.0337995	-0.0153098	0.000589085	-0.0420413	-0.0417924	-0.0358699	-0.00316116	-0.00356224	0.0180842	0.0320113	0.0557939	0.120961	0.0701085	0.0498507	0.080909	0.107987	0.0983226	0.107767	0.102159	0.0851537	0.0816995	0.0542991	-0.026277	-0.00915575	-0.037471	0.00637161	0	0.00307304	-0.00379913	0.023575	0.051053	0.0795237
44	0.0528802	0.103293	0.085568	0.0573481	0.0711637	0.0967608	0.0850603	0.066731	0.0314144	0.0155814	0.0809397	0.0905984	0.214644	0.25602	0.167297	0.211939	0.216821	0.12218	0.0643188	0.0794952	0.00970239	0.00334025	-0.00917011	0.0204178	0.0177082	0.0340539	0.0518742	0.0734517	0.241143	0.182864	0.114945	0.13672	0.157497	0.164019	0.179816	0.153326	0.143958	0.133577	0.115006	0.0284643	0.055383	-0.0302556	0.0185464	0.00307304	0	0.00811861	0.0566703	0.0990993	0.146727
45	0.00126759	0.067179	0.0633591	0.0150548	0.00893096	0.0317057	0.034012	-0.0154518	-0.029348	-0.0505315	0.0288397	0.0425878	0.171809	0.219071	0.164447	0.200652	0.203259	0.108033	0.0295198	0.0228429	-0.0807259	-0.059731	-0.0569299	0.0154011	0.00851424	0.0281914	0.0496161	0.0600592	0.241912	0.165314	0.114298	0.146345	0.181708	0.186228	0.207056	0.189685	0.177866	0.163999	0.147504	0.0562199	0.0622939	-0.0506318	0.0108653	-0.00379913	0.00811861	0	0.012192	0.0363593	0.0740198
46	0.000951459	0.0865144	0.10201	0.0434996	0.0252877	0.0526813	0.0412785	-0.0262238	-0.0534064	-0.0746143	-0.00512243	0.0163653	0.129408	0.157884	0.162335	0.198375	0.204084	0.142768	0.042132	0.0374115	-0.0422923	-0.0379122	-0.0405787	0.0315153	0.0420095	0.0933267	0.12083	0.137933	0.264773	0.219987	0.217137	0.237173	0.25855	0.232591	0.24004	0.23937	0.219671	0.226168	0.208767	0.121297	0.109343	-0.0132195	0.0551603	0.023575	0.0566703	0.012192	0	0.0153246	0.0529718
47	-0.0144173	0.0934864	0.142869	0.0526667	0.0212589	0.0361397	0.0423463	-0.0339464	-0.0665288	-0.0744915	-0.0392014	-0.0087641	0.126841	0.0828893	0.106592	0.11445	0.142655	0.157898	0.0862109	0.0820197	0.00724055	0.0133902	-0.0070223	0.0615021	0.0808224	0.151459	0.169215	0.168534	0.216365	0.253264	0.299166	0.297547	0.284867	0.238214	0.246956	0.235941	0.206228	0.208224	0.198609	0.146401	0.144669	0.0476088	0.107636	0.051053	0.0990993	0.0363593	0.0153246	0	0.0184717
48	0.0207168	0.101048	0.164603	0.0728692	0.0270001	0.0698396	0.0883407	0.0841871	0.0339077	0.0271229	-0.00462918	0.0153891	0.16407	0.0800787	0.0903693	0.0862516	0.0969907	0.148666	0.100066	0.0976265	0.045354	0.0491004	0.0297796	0.099124	0.111145	0.185853	0.198952	0.207865	0.175174	0.219288	0.321551	0.310844	0.293289	0.237602	0.237356	0.244762	0.203682	0.21006	0.194113	0.150247	0.149019	0.0771436	0.137588	0.0795237	0.146727	0.0740198	0.0529718	0.0184717	0
49	0.0216063	0.0821176	0.146003	0.0586244	0.013342	0.0770573	0.0748522	0.0687885	0.0101554	-0.00118496	-0.027045	-0.00901634	0.149009	0.0788556	0.0804058	0.084165	0.0826139	0.114179	0.0528712	0.0592668	0.0282544	0.0365749	0.0235554	0.0891083	0.087583	0.144442	0.159442	0.1799	0.182746	0.198568	0.296858	0.285654	0.277506	0.219502	0.222221	0.233952	0.196487	0.203272	0.181691	0.135312	0.124808	0.062526	0.122536	0.0585956	0.117154	0.0559035	0.0476788	0.0366522	0.0145747
50	-0.0421744	0.027835	0.0716758	0.0196382	-0.0139722	0.0470887	0.0534455	0.029399	-0.0200906	-0.0396682	-0.0444191	-0.0375577	0.0885973	0.0472622	0.0645267	0.087714	0.0858897	0.0756241	-0.0034636	0.0143517	-0.0169055	-0.00968891	-0.0179116	0.0474418	0.0502298	0.101077	0.122962	0.136033	0.170415	0.132543	0.173597	0.197999	0.208346	0.169167	0.182523	0.1754	0.150329	0.151838	0.121517	0.0720613	0.0570493	0.002411	0.0654549	0.00787572	0.0709582	0.0477398	0.0448689	0.049243	0.0425367
51	-0.0367908	0.0316292	0.0820389	0.0266534	-0.0151053	0.0514678	0.0642766	0.0549037	0.0037155	-0.0170764	-0.0344763	-0.0298654	0.102636	0.0384389	0.0536902	0.0708298	0.071046	0.0783559	0.0102988	0.0294799	-0.00220475	0.0146519	0.00479881	0.0662172	0.0613832	0.112433	0.122552	0.125533	0.15132	0.134722	0.188034	0.20995	0.21551	0.170598	0.184656	0.175809	0.142834	0.142722	0.108193	0.0581715	0.0498471	0.0105105	0.0694172	0.0266435	0.099841	0.0788373	0.0803538	0.0683558	0.0549939
52	-0.097965	-0.00820739	0.0349196	-0.0391625	-0.0799001	-0.0179297	0.0046374	-0.00791556	-0.0428836	-0.0578208	-0.0685412	-0.0663094	0.0819832	0.0038011	-0.00274797	0.0199513	-0.000704893	-0.00518607	-0.0674318	-0.0393655	-0.0805818	-0.0380939	-0.0447127	0.0125393	0.0120682	0.0657113	0.0807812	0.0863388	0.135602	0.0475369	0.0945932	0.107565	0.122863	0.0786153	0.0967268	0.0985147	0.0705731	0.0723757	0.0354352	-0.00441617	0.0184248	-0.014462	0.067584	-0.0029069	0.0653061	0.0706311	0.0931785	0.0806267	0.0708407
53	-0.189587	-0.0628342	0.00101394	-0.120663	-0.165136	-0.101298	-0.110537	-0.121089	-0.114504	-0.144334	-0.1413	-0.130472	0.0509518	-0.0493421	-0.0638022	-0.0505106	-0.0860802	-0.0783412	-0.102336	-0.0757592	-0.135341	-0.0795496	-0.0898052	-0.0340162	-0.0335793	0.0274042	0.0369619	0.0336136	0.104884	-0.02618	0.0334366	0.0435903	0.0609738	0.0180121	0.0320127	0.0486225	0.0248554	0.0329534	-0.0039707	-0.0450718	-0.0102899	-0.0613586	0.0463939	-0.0286619	0.0456705	0.0631106	0.0929591	0.0862898	0.0764296
54	-0.114985	-0.0351002	-0.000384547	-0.0965559	-0.108354	-0.0625936	-0.0393163	-0.03766	-0.0562757	-0.0703423	-0.0575601	-0.0548299	0.108893	0.0343861	0.00476527	0.00761161	-0.0126451	-0.0359813	-0.0237679	-0.0142163	-0.0576152	-0.0287649	-0.0443425	-0.0125447	-0.0107477	0.036707	0.0518315	0.0747337	0.146911	0.0236428	0.0491038	0.0410563	0.0542634	0.0343953	0.0459725	0.0548828	0.0334938	0.0371891	0.0116057	-0.0220301	0.00314117	-0.0382247	0.0409574	-0.0123617	0.0459678	0.0557375	0.0809818	0.0892835	0.0853565
55	-0.0875692	-0.0121754	0.0305153	-0.0795553	-0.0904422	-0.0584849	-0.0234489	-0.0176067	-0.0428686	-0.0429561	-0.0465066	-0.0385426	0.145648	0.0579262	0.0123413	0.00532888	-0.00672047	-0.0141698	0.0112247	0.0161327	-0.0365764	0.00958724	-0.00889857	0.0216655	0.0188486	0.0627515	0.0722953	0.0984648	0.181277	0.0659987	0.0913095	0.0652566	0.0621685	0.0538576	0.0597824	0.057311	0.0348582	0.037244	0.0218208	-0.00815097	0.0370083	-0.0241081	0.0704904	0.0185261	0.0766134	0.0941737	0.120748	0.123611	0.121211
56	-0.0485638	0.0154074	0.0456854	-0.0598331	-0.0684891	-0.0413911	-0.026714	-0.0318143	-0.0436762	-0.0347357	-0.0211533	-0.0148106	0.174412	0.0926342	0.0312651	0.0102167	0.000627945	-0.00659999	0.0288028	0.028276	-0.0287137	0.014633	-0.00229949	0.024775	0.0173467	0.0551959	0.0591932	0.0841612	0.190217	0.0766076	0.0961037	0.0721549	0.0702638	0.066606	0.0707712	0.0723884	0.0452501	0.0426749	0.0286236	-0.00317422	0.0483778	-0.0257806	0.0764222	0.0250254	0.0814133	0.0966067	0.133536	0.151065	0.150726
57	-0.0491655	0.0119977	0.0471357	-0.0587835	-0.0669462	-0.0341318	-0.0090283	-0.005775	-0.0214153	-0.0166874	-0.0179895	-0.0155073	0.171564	0.0819884	0.0274884	0.00416142	-0.00437955	-0.0110038	0.0235238	0.0239152	-0.0244089	0.0222464	0.00344285	0.0252488	0.0178662	0.0548649	0.0584751	0.0891978	0.174104	0.078168	0.107905	0.0790838	0.0700992	0.0579576	0.0589545	0.063727	0.0358885	0.0394516	0.0284027	-0.000861661	0.0497147	-0.0235223	0.0581758	0.0216451	0.0738913	0.0886748	0.110527	0.120864	0.121165
58	-0.050576	0.00380205	0.0161946	-0.0631462	-0.0619129	-0.0332165	-0.0155543	-0.0285427	-0.044085	-0.0437565	-0.0234905	-0.0257582	0.143109	0.0716177	0.0187791	0.00246729	-0.0097368	-0.0359503	0.00263911	0.0037462	-0.0346275	0.000690842	-0.0158301	0.00266909	-0.00128941	0.0327066	0.0385459	0.0673341	0.147584	0.0458928	0.0603319	0.0436264	0.0472013	0.044188	0.0472054	0.0510603	0.0289669	0.0306846	0.0143252	-0.0228203	0.0161659	-0.0463429	0.0302878	-0.00362573	0.0497017	0.0545062	0.0793692	0.105477	0.111969
59	-0.0517519	0.00792848	0.00881968	-0.0601687	-0.0609276	-0.0300823	-0.0225302	-0.039073	-0.0381391	-0.0454829	-0.0127671	-0.0183993	0.148654	0.0815501	0.0138136	-0.0027505	-0.0205297	-0.0527625	-0.0108855	-0.0129058	-0.0545413	-0.0287048	-0.0435301	-0.0214363	-0.0257453	0.0024684	0.00885953	0.0392937	0.130837	0.029909	0.0402292	0.023432	0.0271207	0.0303621	0.0347314	0.0341214	0.0176128	0.015498	0.00371522	-0.0284137	0.00490863	-0.0613231	0.00403442	-0.0303192	0.0177817	0.0245594	0.0529879	0.0872648	0.099137
60	-0.0492742	0.0162644	0.0268131	-0.0403367	-0.0404923	-0.0120717	-0.0128997	-0.0145018	-0.00158297	-0.0107215	-0.00520911	-0.000983911	0.168608	0.0988173	0.00723925	-0.00462083	-0.0262162	-0.0452312	0.00212544	0.012195	-0.0251655	-0.00135814	-0.00948792	0.011952	0.00297972	0.0218903	0.0176609	0.0472928	0.14323	0.0562527	0.0702365	0.0532719	0.0556505	0.0544553	0.0474713	0.0550144	0.0310483	0.0272779	0.0166014	-0.0432993	0.0176958	-0.0483037	0.0309095	-0.00124667	0.0439921	0.0439807	0.0784094	0.102061	0.107703
61	-0.0642244	0.0171175	0.0367877	-0.0341526	-0.0331964	-0.00745333	-0.0377386	-0.0362495	-0.0134398	-0.0348773	-0.0244089	-0.0105232	0.163646	0.115464	0.00581204	0.00858691	-0.0208645	-0.0417983	-0.00200449	0.0225843	-0.013716	-0.00899106	-0.0162635	0.00891646	0.00220518	0.01377	0.00772784	0.0294854	0.132358	0.0430852	0.0548308	0.039889	0.0455483	0.0495588	0.0487958	0.0522991	0.0305684	0.0231787	0.0086472	-0.0651218	0.00421568	-0.0615168	0.0245753	-0.00673425	0.0345812	0.0302151	0.0757751	0.104713	0.11128
62	-0.0361373	0.0495673	0.0811023	-0.0236339	-0.0283433	0.00357356	-0.056823	-0.0888237	-0.0558602	-0.0545128	-0.0364927	-0.0118457	0.184352	0.122488	0.0241198	0.00617328	-0.0253942	-0.0233212	0.012882	0.0526285	0.00685549	0.00151584	-0.0127922	0.0191014	0.0128614	0.0268015	0.0120651	0.0319901	0.147848	0.0421033	0.104124	0.0785851	0.0798227	0.072471	0.0693523	0.0764241	0.0525112	0.0496964	0.040545	0.00614633	0.0366536	-0.0472195	0.0487986	0.00895997	0.0510697	0.0474399	0.0931832	0.112176	0.11541
63	-0.012057	0.0672328	0.0918589	0.00752887	0.0136987	0.0333873	-0.0310065	-0.0403336	-0.0190576	-0.0252741	-0.0120914	0.0120849	0.193472	0.145692	0.0417837	0.0402752	0.0139419	-0.000674722	0.0152073	0.0706242	0.0310969	0.0172215	0.0059502	0.0315572	0.0249935	0.029538	0.0169588	0.0343776	0.129709	0.0510355	0.0914369	0.0698661	0.0684233	0.0619888	0.0629365	0.0712761	0.0518593	0.0507122	0.037262	-0.0135264	0.0466533	-0.018833	0.0556738	0.02324	0.0581407	0.0536895	0.102206	0.127871	0.128883
64	0.0495875	0.111933	0.120375	0.0484822	0.0667895	0.0718698	0.0094198	0.00153445	-0.0242515	-0.0106397	0.0115205	0.0388176	0.21626	0.191099	0.0841186	0.0873945	0.0736011	0.0503455	0.0591522	0.127582	0.0773867	0.0399023	0.0189479	0.0466534	0.0393823	0.0359285	0.0202978	0.0373355	0.141519	0.100796	0.124969	0.104961	0.0976374	0.0949422	0.0939478	0.101806	0.08393	0.0797465	0.0700957	-0.00537444	0.0728223	-0.0100468	0.060555	0.0305771	0.0680221	0.0621549	0.120918	0.146475	0.152612
65	0.0233237	0.0902689	0.11547	0.0378019	0.0302361	0.0467502	-0.0211732	-0.039982	-0.0262224	-0.0176123	0.00388994	0.0326854	0.217472	0.180088	0.101468	0.082423	0.0486694	0.046251	0.0608767	0.14253	0.0829276	0.0411065	0.0191919	0.0472651	0.0435192	0.0532409	0.0427373	0.0554321	0.158459	0.0883377	0.15716	0.147184	0.145631	0.134129	0.124521	0.135461	0.100503	0.0987524	0.0893889	0.0360535	0.0918395	0.00144909	0.0890445	0.0391681	0.0857315	0.0730981	0.128114	0.131794	0.134623
66	0.0401987	0.0956259	0.130832	0.0436633	0.046575	0.0710424	0.00996175	-0.000780988	-0.00352542	-0.00324664	-0.0158545	0.0135953	0.188292	0.146501	0.0804475	0.0792609	0.0374118	0.0400781	0.0458562	0.141201	0.0931726	0.0545146	0.029319	0.0629873	0.0601153	0.0827455	0.0717757	0.0854386	0.14743	0.0816607	0.198937	0.187752	0.186834	0.15129	0.138997	0.158885	0.113748	0.120613	0.101572	0.0506635	0.0966494	0.0166023	0.111049	0.0557983	0.112655	0.10182	0.132651	0.133887	0.116592
67	0.0716427	0.117945	0.141597	0.0674623	0.0926381	0.102826	0.0509378	0.0540548	-0.00586122	-0.00205054	-0.0326449	-0.00197941	0.161947	0.137298	0.0733824	0.101102	0.0685076	0.0527834	0.0546121	0.158086	0.115854	0.0795086	0.0568218	0.087929	0.0901379	0.118709	0.116105	0.145044	0.171595	0.100859	0.198505	0.190439	0.187953	0.150666	0.137315	0.169665	0.117411	0.127309	0.104996	0.0480541	0.126904	0.0544139	0.164457	0.0922738	0.151582	0.141448	0.158761	0.170767	0.148342
68	0.031114	0.0716294	0.0857139	0.0324994	0.0623616	0.066238	0.0309604	0.0215752	-0.0702577	-0.0597084	-0.0989713	-0.0614194	0.0758777	0.0601807	0.0200054	0.0600585	0.0221605	0.0152376	0.0236502	0.136901	0.106444	0.0573898	0.0339582	0.0677688	0.0765705	0.109333	0.112088	0.133701	0.140283	0.0489324	0.132521	0.156309	0.161174	0.125704	0.109128	0.135873	0.081659	0.0938785	0.0585526	-0.0146822	0.0626499	0.019565	0.136786	0.0676224	0.135815	0.117658	0.134839	0.142313	0.126082
69	-0.0283189	-0.00543667	0.00716661	-0.011198	-0.00220356	0.0143791	-0.0217256	-0.0439794	-0.0867725	-0.0694562	-0.0889218	-0.0604899	0.0668728	0.034912	0.0166279	0.0414781	-0.00612598	-0.0327954	-0.0445433	0.0482263	0.0202962	-0.00962046	-0.0281337	0.00853088	0.0151063	0.0514448	0.0661398	0.100081	0.133554	0.00303254	0.0809376	0.10627	0.128177	0.0986456	0.0906074	0.0936901	0.0558383	0.0666388	0.022329	-0.0543483	-0.0197313	-0.0354199	0.0595832	-0.000980957	0.0548771	0.0311685	0.050931	0.0671171	0.0757104
70	-0.0574452	-0.0146484	0.00101034	-0.0417614	-0.0264219	-0.0160831	-0.0403444	-0.0573777	-0.1057	-0.0984219	-0.124771	-0.0969914	0.0385509	0.00171525	-0.0243425	0.0144273	-0.0347176	-0.0608174	-0.0636386	0.0172255	0.00467713	-0.0100389	-0.0247838	0.00335305	0.0101036	0.0650503	0.0843	0.107768	0.139266	-0.0246334	0.0363489	0.0719395	0.0986191	0.0698617	0.0665358	0.0777809	0.0377594	0.0467615	-0.00827255	-0.100217	-0.0404569	-0.0599464	0.0726981	-0.000561106	0.0682048	0.049075	0.0797125	0.103687	0.10145
71	-0.0603847	0.00131602	0.0154921	-0.0467807	-0.0203851	-0.0154543	-0.00389133	-0.0202469	-0.107925	-0.100352	-0.145968	-0.111948	0.0418498	-0.0187901	-0.0428456	-0.0163009	-0.0454053	-0.0538469	-0.049269	0.0228533	0.0135066	0.0109877	-0.0136022	0.0132561	0.0196803	0.0728244	0.0880609	0.121776	0.155948	0.0191901	0.0811339	0.102012	0.111334	0.0730529	0.0601015	0.0679875	0.0305646	0.0423549	-0.00249443	-0.0885909	-0.0129794	-0.0610711	0.0677228	0.00125793	0.0697129	0.0547602	0.0630026	0.0799077	0.10008
72	-0.103748	-0.0583763	-0.0678805	-0.0773355	-0.0402374	-0.0504973	-0.0338342	-0.0654063	-0.120864	-0.110316	-0.149018	-0.114189	0.00371232	-0.0178553	-0.0629161	-0.0386963	-0.0764322	-0.124493	-0.109456	-0.0595201	-0.0712518	-0.060629	-0.0811152	-0.0571409	-0.0548987	-0.0064685	0.0192154	0.0533169	0.103594	-0.0449596	-0.0454001	-0.0205832	0.00226621	-0.0149263	-0.0151265	-0.0128523	-0.0442403	-0.0418392	-0.0981633	-0.238137	-0.134841	-0.145934	-0.0319375	-0.0854075	-0.0184604	-0.05688	-0.0265552	0.00554068	0.0283641
73	-0.111808	-0.0679814	-0.0784182	-0.0754187	-0.0393969	-0.0387575	-0.0414969	-0.0600643	-0.113156	-0.103121	-0.146285	-0.114773	-0.00299952	-0.033081	-0.0792363	-0.0527284	-0.101414	-0.147969	-0.133145	-0.072702	-0.0604167	-0.0631161	-0.0722429	-0.0567886	-0.0554872	-0.0155322	0.00619577	0.0411998	0.0589639	-0.0717013	-0.0595824	-0.0456555	-0.0314079	-0.0548558	-0.0628455	-0.0546653	-0.0873444	-0.08016	-0.135025	-0.253391	-0.171006	-0.126146	-0.0514052	-0.0745808	-0.0324394	-0.0797275	-0.0627277	-0.0665946	-0.0409714
74	-0.0955351	-0.0455351	-0.0497477	-0.0808477	-0.0453123	-0.0490302	-0.0337432	-0.0538955	-0.113818	-0.0984111	-0.138182	-0.106569	0.0404613	-0.0172064	-0.0615251	-0.0542409	-0.0868637	-0.115883	-0.093486	-0.0443629	-0.0561991	-0.0317905	-0.0511371	-0.0318765	-0.0305121	0.0175455	0.0369549	0.0726597	0.112857	-0.0133665	-0.00141281	0.00372746	0.0113795	-0.0135233	-0.0201931	-0.015631	-0.0500212	-0.046626	-0.0885862	-0.187341	-0.0992741	-0.104417	-0.0104574	-0.0540088	0.00169456	-0.0274194	-0.01167	-0.00170436	0.0313517
75	-0.0734072	-0.0292315	-0.0291237	-0.0632253	-0.0333608	-0.0306849	-0.0137562	-0.0346363	-0.0990692	-0.0815563	-0.137327	-0.10528	0.0479419	-0.0068834	-0.04662	-0.0459269	-0.0811729	-0.106657	-0.079016	-0.0324373	-0.0532199	-0.0214408	-0.0417611	-0.0175493	-0.0162048	0.0404617	0.0595601	0.0868822	0.0995021	0.000362681	0.0274133	0.0344002	0.042689	0.0203123	0.0108346	0.0151935	-0.0332142	-0.0305823	-0.0750879	-0.18556	-0.100299	-0.108154	0.00023472	-0.0441961	0.025368	-0.00508352	-0.00502611	-0.00770641	0.0130449
76	-0.114517	-0.0589415	-0.052042	-0.0537066	-0.0287048	-0.0119056	0.0165703	0.0120767	-0.0351529	-0.0574447	-0.123991	-0.0964694	0.0461463	0.0102481	-0.064978	-0.0337805	-0.0743281	-0.131353	-0.0962553	-0.0543117	-0.0622774	-0.0292277	-0.0428282	-0.0269412	-0.0282192	0.010153	0.0321428	0.0756877	0.109384	-0.00235503	0.00729972	-0.00482964	0.00307438	-0.0130884	-0.0190517	-0.0134051	-0.0542662	-0.0558709	-0.101891	-0.246668	-0.124219	-0.125726	-0.0252807	-0.0609597	-0.00152392	-0.0434614	-0.0265423	-0.0175955	-0.00756414
77	-0.124633	-0.065454	-0.0669761	-0.0615804	-0.0368061	-0.0181503	0.00302488	-0.00893698	-0.0636763	-0.0854362	-0.141965	-0.115573	0.0206228	-0.00662823	-0.0793935	-0.0424419	-0.0826258	-0.141617	-0.108648	-0.0645674	-0.0663313	-0.0409146	-0.0537215	-0.0434608	-0.0451023	-0.0132961	0.00538749	0.0461534	0.0836014	-0.00504419	-0.0139529	-0.0225076	-0.0180401	-0.0304744	-0.035992	-0.0340881	-0.0742162	-0.0784608	-0.126979	-0.285595	-0.151989	-0.14109	-0.0505524	-0.0747995	-0.0258938	-0.066181	-0.0458527	-0.0417176	-0.0240076
78	-0.068371	-0.0393789	-0.0569989	-0.0318034	-0.000155734	0.0446104	0.0293268	0.0701385	-0.0328191	-0.0439	-0.140554	-0.108591	0.0372266	0.00909324	-0.0611086	-0.0118738	-0.0518834	-0.128103	-0.0964488	-0.0510839	-0.0359316	-0.0379233	-0.0438074	-0.0491863	-0.0516362	-0.0128154	0.00964819	0.0952758	0.137678	0.0603152	0.053005	0.0107566	0.0101489	-0.0215912	-0.0316875	-0.0193481	-0.0442318	-0.037633	-0.0848004	-0.22248	-0.161389	-0.108652	-0.0269415	-0.04744	-0.0138894	-0.058408	-0.0584843	-0.0638481	-0.0513543
79	-0.0554157	-0.0345244	-0.061566	-0.0327725	0.000229409	0.030319	-0.00298907	0.0180848	-0.0651928	-0.0588236	-0.122167	-0.086118	0.0392319	0.0290317	-0.0250204	0.0192189	-0.0216275	-0.098656	-0.0936646	-0.0490462	-0.0451592	-0.0734664	-0.0805943	-0.0785109	-0.0794551	-0.032757	-0.0145388	0.0596582	0.128973	0.0607526	0.0549978	0.0214491	0.0279545	-0.00956124	-0.0165426	-0.00972675	-0.033667	-0.0298238	-0.0752799	-0.208956	-0.164748	-0.0874602	-0.0377844	-0.0672241	-0.0398618	-0.0738543	-0.0742673	-0.0860034	-0.0677193
80	-0.061043	-0.00574682	-0.0191928	-0.0131735	0.0181213	0.0363347	0.0196411	0.00776779	-0.0764463	-0.0720545	-0.0972549	-0.0598725	0.0699024	0.0631704	0.039064	0.0708091	0.0408237	-0.0227748	-0.044605	-0.00376558	-0.0140904	-0.0278224	-0.0468168	-0.0255578	-0.0265114	0.0321032	0.0430452	0.0848943	0.206474	0.161715	0.14587	0.122721	0.123856	0.0826526	0.0809118	0.0756868	0.031102	0.0286799	-0.0219978	-0.15736	-0.090288	-0.0677879	0.0127951	-0.0403712	0.0160957	-0.0097437	-0.0117183	-0.0169928	9.25831e-05
81	-0.00236728	0.0615848	0.0458088	0.0521261	0.0887298	0.0953092	0.0733028	0.0416089	-0.0348432	-0.0270825	-0.0208457	0.0182107	0.138097	0.131149	0.113953	0.131017	0.11284	0.0558785	0.0270798	0.0692022	0.046268	0.0465448	0.0242746	0.0596758	0.0602775	0.129665	0.137395	0.150844	0.30644	0.310342	0.255071	0.23803	0.213997	0.173304	0.160652	0.146265	0.0791696	0.0738305	0.0242426	-0.123566	-0.0353284	-0.023062	0.0600603	0.0178887	0.0818943	0.0453542	0.0242452	0.0202891	0.0647537
82	-0.020458	0.0293762	0.0327403	0.0338502	0.0425863	0.0756446	0.0478288	0.0489384	-0.0492872	-0.0419272	-0.0705461	-0.0212712	0.11984	0.112312	0.108901	0.123509	0.0879327	0.0393031	0.0128453	0.0649416	0.0591351	0.0736861	0.0557162	0.0817476	0.0795652	0.167042	0.178934	0.203394	0.295689	0.258779	0.243788	0.236045	0.229336	0.190239	0.179668	0.188031	0.109423	0.0984577	0.0480784	-0.106379	-0.0369447	0.00381717	0.135832	0.0595277	0.144077	0.0957565	0.0629784	0.0450212	0.040663
[truncated: 34 more columns]
