# Supplementary material for: Global comparative structural analysis of responses to protein phosphorylation
Source: Nat Commun. 2025 Oct 24;16:9407. doi: 10.1038/s41467-025-64116-4 (PMC12552441; doi:10.1038/s41467-025-64116-4)
Supplement: Supplementary file 8 — Source Data [file 41467_2025_64116_MOESM8_ESM.zip › SourceData_Fig5_FigS14_FigS16.xlsx]

## Sheet: Description
This file contains the underlying data for Fig. 5a. This is also the data underlying Fig. S14.
Sheet	Explanation
Fig_5a_S14_background	Underlying data for background stretch (non-phosphosite, non-functional site residues)
Fig_5a_S14_functional_site	Underlying data for functional site stretch
Fig_5a_S14_phosphosite	Underlying data for phosphosite stretch
Fig_5j_S16a_background	Underlying data for background stretch (non-phosphosite, non-functional site residues)
Fig_5j_S16a_functional_site	Underlying data for functional site stretch
Fig_5j_S16a_phosphosite	Underlying data for phosphosite stretch
Fig5e, Fig5g columns
Column	Description
residue_index	Residue index
mean_extensive_stretch	Mean extensive stretch of the residue
std_extensive_stretch	Standard deviation of the mean stretch of the residue
Fig5d, FigS16c columns
Column	Description
Uniprot_ID	UniProt ID of the protein
psite_residue_index	Residue index of the phosphorylated residue
functional_site_type	Type of mechanically coupled functional site
functional_site_description	Description of the functional site
shortest_distance (A)	Shortest observed distance between the phosphosite and the functional site

## Sheet: FigS5a_FigS14_phosphosite
Uniprot_ID	psite_residue_index	stretch_psite	stretch_psite_bootstrap
A0A0K8P8E7	225	1.01115	1.01977
A0A0R6L508	285	NA	NA
A0A1C3NEV1	283	1.01355	1.02679
A0A2K3CR90	564	NA	NA
A0A2K3D4W3	328	NA	NA
A0A2K3DQY7	168	NA	NA
A0A2K3DQY7	173	NA	NA
A0A2K3DQY7	212	NA	NA
A0A2K3DQY7	229	NA	NA
A0A2K3DQY7	239	NA	NA
A0A2K3DQY7	244	NA	NA
A0A2K3DQY7	249	NA	NA
A0A2K3DQY7	251	NA	NA
A0A2K3DQY7	42	NA	NA
A0A2K3DQY7	505	NA	NA
A0A2K3DQY7	510	NA	NA
A0A2K3DQY7	514	NA	NA
A0A2K3DQY7	523	NA	NA
A0A2K3DQY7	537	NA	NA
A0A2K3DQY7	706	NA	NA
A0A2K3DQY7	708	NA	NA
A0A2K3DQY7	712	NA	NA
A0A2K3DQY7	714	NA	NA
A0A2K3DQY7	77	NA	NA
A0A2K3E0K3	176	NA	NA
A0A2K3E0K3	177	NA	NA
A0A2K3E0K3	178	NA	NA
A0A452E9Y6	315	1.01364	1.03159
A0A7M4DUC2	1525	NA	NA
A0A7M4DUC2	1547	NA	NA
A1YYW7	89	1.00725	1.01063
A5JUY8	315	1.00882	1.01621
A8IE32	339	NA	NA
A8IE32	344	NA	NA
B1L3C9	254	1.14371	1.02278
B7GTV0	75	1.01856	1.02073
B7UL96	59	NA	NA
D3KVM3	12	1.08623	1.02976
D3KVM3	276	1.05387	1.02658
D6WMX4	207	1.3653	1.04775
G0SCK6	160	NA	NA
G0SCK6	163	NA	NA
H2DZ00	228	NA	NA
H2DZ00	232	NA	NA
H2DZ00	237	NA	NA
O00092	81	1.01728	1.01469
O06291	280	1.03871	1.0301
O06976	46	NA	NA
O14920	177	NA	NA
O14920	181	3.48599	1.02787
O14920	257	1.09334	1.03345
O14939	573	NA	NA
O14965	287	NA	NA
O14965	288	NA	NA
O15264	180	NA	NA
O15264	182	NA	NA
O15530	241	1.2283	1.03262
O18734	38	NA	NA
O19069	299	1.02987	1.0328
O28025	18	NA	NA
O31465	74	NA	NA
O32723	57	NA	NA
O43293	265	1.0195	1.05355
O43293	50	1.27989	1.04884
O43353	111	1.02414	1.05356
O43683	969	NA	NA
O60260	65	1.08328	1.08411
O60674	1007	1.03329	1.04843
O60674	1008	1.03864	1.04083
O62305	284	2.07233	1.08507
O75385	180	1.66714	1.03679
O75385	87	1.03272	1.03921
O75460	724	1.08622	1.0518
O75460	726	1.22288	1.0545
O75460	729	1.37236	1.05207
O75531	3	NA	NA
O75531	4	NA	NA
O75533	129	NA	NA
O94804	185	NA	NA
O94804	191	NA	NA
O94804	208	NA	NA
O96013	562	1.02013	1.0334
P00489	15	NA	NA
P00517	11	1.11487	1.02302
P00517	140	NA	NA
P00517	339	1.03441	1.02316
P00519	50	NA	NA
P00523	416	1.47524	1.53245
P00634	124	1.04026	1.035
P00791	127	1.02835	1.04445
P00949	117	1.03058	1.02724
P01012	345	1.46947	1.07072
P01012	69	1.03292	1.06003
P01112	64	NA	NA
P02974	75	NA	NA
P03870	343	1.53849	1.02584
P04629	677	NA	NA
P05132	11	1.13471	1.02216
P05132	140	1.02013	1.03078
P05132	198	NA	NA
P05132	339	1.15198	1.03522
P05187	114	1.0098	1.01431
P06239	394	NA	NA
P06276	226	1.01911	1.02328
P06612	319	NA	NA
P06737	15	NA	NA
P06786	782	1.02943	1.06075
P07102	39	1.01713	1.01952
P07332	713	1.04272	1.03418
P07355	24	NA	NA
P07471	23	NA	NA
P07477	154	1.03866	1.0358
P07515	46	1.12304	1.05263
P07738	11	1.0612	1.03628
P07830	54	NA	NA
P07854	94	NA	NA
P07949	809	NA	NA
P07949	900	NA	NA
P07949	905	NA	NA
P07949	909	NA	NA
P07949	928	NA	NA
P07953	259	NA	NA
P08149	465	NA	NA
P08200	113	1.04723	1.01857
P08559	293	NA	NA
P08877	15	1.19479	1.09043
P08877	46	1.07177	1.06734
P08879	119	1.00338	1.01547
P0AA04	15	1.25331	1.08556
P0AGE9	247	1.02123	1.01255
P0CE47	383	NA	NA
P0CG47	164	NA	NA
P0CG47	172	NA	NA
P0CG47	217	NA	NA
P0CG47	218	NA	NA
P10721	570	1.18881	1.05225
P11309	261	NA	NA
P11309	276	NA	NA
P11802	172	NA	NA
P12694	337	NA	NA
P12928	144	1.01682	1.02916
P12928	43	1.0211	1.02765
P12931	338	1.03402	1.03907
P12931	419	1.51428	1.07112
P13807	641	1.32661	1.03463
P15056	729	NA	NA
P15693	112	1.00586	1.01221
P16892	182	NA	NA
P17612	11	NA	NA
P17612	140	NA	NA
P17612	339	1.04715	1.03461
P18669	11	1.05052	1.03002
P19525	446	1.72689	1.05036
P20906	26	1.01876	1.01248
P21802	561	NA	NA
P21802	586	NA	NA
P21802	656	NA	NA
P21802	657	1.32832	1.04845
P21802	769	NA	NA
P22413	256	1.00504	1.01229
P22413	486	1.02346	1.01365
P22607	577	3.39787	1.06399
P22607	647	1.35908	1.06752
P22607	648	1.38051	1.06303
P22681	371	1.33385	1.05648
P22887	122	1.00467	1.02407
P23443	252	NA	NA
P23443	390	NA	NA
P23443	394	NA	NA
P23874	150	1.27575	1.06231
P24723	513	1.6409	1.05184
P24941	15	1.10827	1.06346
P24941	160	NA	NA
P25321	11	1.10689	1.02333
P25321	140	1.00809	1.02674
P26276	108	1.01739	1.02119
P27361	204	1.11722	1.03559
P27577	38	1.4007	1.12099
P27577	41	1.20247	1.13752
P28327	8	NA	NA
P28482	125	NA	NA
P28482	185	NA	NA
P28482	187	NA	NA
P29317	772	2.06199	1.07064
P29320	701	NA	NA
P29322	793	1.07495	1.03113
P31324	112	1.0833	1.03052
P31749	477	NA	NA
P31751	309	1.03827	1.07381
P31751	451	NA	NA
P32356	60	NA	NA
P32356	83	NA	NA
P32989	274	1.11934	1.03719
P33284	15	1.28884	1.02698
P33981	675	NA	NA
P33981	676	NA	NA
P33981	677	NA	NA
P33981	686	NA	NA
P35557	411	1.02717	1.04336
P36495	1795	NA	NA
P36871	117	1.04191	1.02832
P36887	339	1.09441	1.04535
P38319	182	1.01394	1.02038
P39579	36	NA	NA
P39984	34	1.02248	1.01857
P41743	484	1.02132	1.0459
P42530	84	1.01576	1.01637
P43405	525	NA	NA
P43405	526	1.04224	1.03876
P46108	221	1.63185	1.27771
P46109	207	NA	NA
P47811	180	23.0649	1.10982
P47811	182	1.5272	1.06728
P48730	220	1.12165	1.03815
P49759	341	1.10959	1.03505
P49759	342	1.0995	1.03416
P49841	216	NA	NA
P49841	277	NA	NA
P49841	9	NA	NA
P50613	164	1.08834	1.02787
P52333	980	1.05052	1.04713
P52333	981	1.08495	1.04837
P52956	126	1.00765	1.00924
P53597	299	1.03234	1.01985
P53778	183	NA	NA
P53778	185	1.74979	1.13211
P54646	172	NA	NA
P54760	774	NA	NA
P54762	647	1.03008	1.03777
P54762	778	3.90602	1.037
P61006	111	NA	NA
P61006	72	NA	NA
P61015	16	NA	NA
P61925	22	NA	NA
P62707	11	1.08039	1.01899
P63086	183	1.4841	1.05662
P63086	185	1.47404	1.05844
P63248	22	1.49414	1.07529
P68400	2	1.06079	1.03705
P69797	10	1.00456	1.00099
P78527	2609	NA	NA
P78527	2638	NA	NA
P78527	2645	NA	NA
P78527	2647	NA	NA
P80025	315	1.00951	1.02778
P84022	423	NA	NA
P84022	425	NA	NA
P96356	78	1.03645	1.02537
P9WG47	129	1.01686	1.035
P9WI81	171	NA	NA
P9WI81	173	NA	NA
P9WI83	152	NA	NA
P9WI83	21	NA	NA
P9WI83	224	1.05549	1.05215
P9WI83	46	NA	NA
P9WKD3	84	1.03233	1.02723
Q00944	576	0.872989	1.06616
Q00944	577	0.964288	1.05612
Q04759	676	NA	NA
Q05609	704	NA	NA
Q05609	707	NA	NA
Q05609	710	NA	NA
Q06210	261	1.01325	1.01803
Q07955	201	NA	NA
Q07955	207	NA	NA
Q07955	209	NA	NA
Q13131	183	NA	NA
Q13153	423	NA	NA
Q13188	174	1.51587	1.05991
Q13188	180	1.2188	1.06577
Q13188	268	1.11116	1.05679
Q13191	363	1.3552	1.05327
Q13523	849	1.37341	1.03998
Q13627	301	1.04992	1.03237
Q13882	342	1.10688	1.05425
Q14653	386	1.30266	1.07506
Q14653	402	1.03138	1.06493
Q15393	613	1.04909	1.03831
Q16288	706	1.23089	1.03817
Q16539	180	NA	NA
Q16539	182	1.44379	1.06385
Q16594	8	NA	NA
Q16875	254	NA	NA
Q26069	12	1.07993	1.02294
Q29495	31	1.67028	1.03635
Q2RIF5	58	NA	NA
Q2UNF9	38	1.11804	1.01634
Q3JWH7	9	1.02526	1.03231
Q51578	88	1.00336	1.00714
Q564N5	56	1.04033	1.01587
Q564N5	74	1.02798	1.01287
Q564N5	79	1.13519	1.01319
Q5NHF4	247	1.02408	1.0133
Q5ZSZ6	54	1.26458	1.04146
Q61686	11	NA	NA
Q61686	12	NA	NA
Q61686	13	NA	NA
Q61686	14	NA	NA
Q64610	209	NA	NA
Q71V39	163	1.01493	1.03722
Q71V39	239	1.06685	1.03629
Q71V39	300	1.02635	1.03204
Q79PF4	431	1.02161	1.02139
Q79V60	432	NA	NA
Q7CWV1	405	NA	NA
Q7Z4H3	10	1.34154	1.03539
Q818Z9	85	1.01839	1.01949
Q8DTU0	92	1.01133	1.01123
Q8PGN7	99	NA	NA
Q8ZVF7	82	1.01449	1.02169
Q92630	232	1.07329	1.03059
Q92630	458	1.13634	1.03691
Q92731	488	NA	NA
Q92918	165	1.87645	1.07984
Q92918	171	1.51315	1.08586
Q93VE0	27	NA	NA
Q94F62	290	1.06426	1.07626
Q94F62	312	1.07792	1.07518
Q94F62	324	NA	NA
Q94F62	455	1.07855	1.07047
Q96EY4	127	NA	NA
Q96RR4	345	1.04333	1.03697
Q96RR4	400	1.02653	1.04036
Q99640	260	1.12725	1.05173
Q99XG5	123	NA	NA
Q9F4L3	28	1.01969	1.01948
Q9H3Z4	10	NA	NA
Q9H8S9	12	NA	NA
Q9H8S9	35	1.12552	1.06323
Q9HCE5	399	1.00935	1.02358
Q9I6W2	68	NA	NA
Q9KWY4	84	1.00573	1.01305
Q9L387	85	1.01128	1.02031
Q9NWZ3	342	1.20248	1.03598
Q9NWZ3	345	3.08955	1.05092
Q9NWZ3	346	1.19797	1.04839
Q9NYL2	161	1.30511	1.04771
Q9QZL0	184	NA	NA
Q9QZL0	231	NA	NA
Q9QZL0	232	NA	NA
Q9SRQ7	158	NA	NA
Q9UHD2	172	1.24439	1.06926
Q9UK32	232	1.08621	1.02498
Q9WV60	216	1.05015	1.0468
Q9WV60	9	20.2912	1.04762
Q9X1F5	59	NA	NA
Q9Y6E0	190	1.02436	1.05013

## Sheet: FigS5a_FigS14_functional_site
Uniprot_ID	functional_site_type	functional_site_description	functional_site_ligand	stretch_functional_site	stretch_functional_site_bootstrap	stretch_psite_per_group	stretch_background_per_group
A0A0K8P8E7	Active site	Acyl-ester intermediate		NA	NA	1.01115	1.01965
A0A0K8P8E7	Active site	Charge relay system		1.01304	1.01905	1.01115	1.01965
A0A0K8P8E7	Binding site		4-[(2-hydroxyethoxy)carbonyl]benzoate	1.03879	1.02034	1.01115	1.01965
A0A0K8P8E7	Binding site		Ca(2+)	1.02346	1.02032	1.01115	1.01965
A0A0K8P8E7	Binding site		4-[(2-hydroxyethoxy)carbonyl]benzoate	1.01112	1.02107	1.01115	1.01965
A0A1C3NEV1	Binding site		Zn(2+)	1.01056	1.02729	1.01355	1.02628
A0A452E9Y6	Active site	Proton acceptor		1.0095	1.04025	1.01364	1.02998
A0A452E9Y6	Binding site		heme b	1.01869	1.02994	1.01364	1.02998
A0A452E9Y6	Binding site		Ca(2+)	1.00909	1.02902	1.01364	1.02998
A0A452E9Y6	Binding site		heme b	1.01539	1.02175	1.01364	1.02998
A0A452E9Y6	Site	Transition state stabilizer		1.02892	1.04974	1.01364	1.02998
A1YYW7	Active site	Phosphothreonine intermediate		NA	NA	1.00725	1.01022
A1YYW7	Binding site		Zn(2+)	1.00725	1.01005	1.00725	1.01022
A1YYW7	Binding site		substrate	1.00795	1.00932	1.00725	1.01022
A1YYW7	Binding site		Zn(2+)	1.00691	1.01072	1.00725	1.01022
A5JUY8	Active site	Proton acceptor		1.00609	1.02014	1.00882	1.01812
A5JUY8	Binding site		heme b	1.01453	1.02268	1.00882	1.01812
A5JUY8	Binding site		Ca(2+)	1.00766	1.01552	1.00882	1.01812
A5JUY8	Binding site		heme b	1.01316	1.01591	1.00882	1.01812
A5JUY8	Site	Transition state stabilizer		1.0296	1.01382	1.00882	1.01812
B1L3C9	Binding site		CoA	1.02635	1.01976	1.14371	1.01848
B1L3C9	Binding site		acetyl-CoA	1.02635	1.01976	1.14371	1.01848
B1L3C9	Binding site		CoA	1.02994	1.01638	1.14371	1.01848
B1L3C9	Binding site		acetyl-CoA	1.02994	1.01638	1.14371	1.01848
B1L3C9	Binding site		CoA	1.01994	1.01938	1.14371	1.01848
B1L3C9	Binding site		acetyl-CoA	1.01994	1.01938	1.14371	1.01848
B1L3C9	Binding site		Mg(2+)	1.0115	1.02264	1.14371	1.01848
B1L3C9	Binding site		CoA	1.01844	1.02084	1.14371	1.01848
B1L3C9	Binding site		acetyl-CoA	1.02803	1.02264	1.14371	1.01848
B1L3C9	Binding site		ADP	1.01409	1.01894	1.14371	1.01848
B1L3C9	Binding site		CoA	1.00876	1.02236	1.14371	1.01848
B1L3C9	Binding site		ADP	1.02185	1.02082	1.14371	1.01848
B1L3C9	Binding site		Mg(2+)	1.07071	1.02186	1.14371	1.01848
B1L3C9	Binding site		ADP	NA	NA	1.14371	1.01848
B1L3C9	Binding site		Mg(2+)	NA	NA	1.14371	1.01848
B1L3C9	Binding site		ADP	1.03487	1.0191	1.14371	1.01848
B1L3C9	Binding site		Mg(2+)	1.00973	1.02299	1.14371	1.01848
B7GTV0	Binding site		Zn(2+)	1.02215	1.02045	1.01856	1.02033
D3KVM3	Binding site		ADP	1.02239	1.02917	1.05387	1.02683
D3KVM3	Binding site		sn-glycerol 3-phosphate	1.02239	1.02917	1.05387	1.02683
D3KVM3	Binding site		ADP	1.02794	1.02692	1.05387	1.02683
D3KVM3	Binding site		sn-glycerol 3-phosphate	1.01415	1.02697	1.05387	1.02683
D3KVM3	Binding site		ADP	1.04166	1.02985	1.05387	1.02683
D3KVM3	Binding site		sn-glycerol 3-phosphate	1.04166	1.02985	1.05387	1.02683
D3KVM3	Binding site		ADP	NA	NA	1.05387	1.02683
D3KVM3	Binding site		sn-glycerol 3-phosphate	NA	NA	1.05387	1.02683
D3KVM3	Binding site		ADP	1.06827	1.02503	1.05387	1.02683
D6WMX4	Active site	Proton acceptor		1.03444	1.04084	1.3653	1.04433
D6WMX4	Binding site		ATP	1.03528	1.05738	1.3653	1.04433
D6WMX4	Binding site		Mg(2+)	1.01419	1.04996	1.3653	1.04433
D6WMX4	Binding site		ATP	1.03341	1.04972	1.3653	1.04433
D6WMX4	Binding site		Mg(2+)	1.05423	1.03503	1.3653	1.04433
D6WMX4	Binding site		ATP	1.01245	1.08747	1.3653	1.04433
D6WMX4	Binding site		Mg(2+)	1.01245	1.08747	1.3653	1.04433
D6WMX4	Site	Important for interaction with substrates Prkn and ubiquitin		NA	NA	1.3653	1.04433
O00092	Active site	Nucleophile		1.01949	1.01393	1.01728	1.0135
O00092	Binding site		1D-myo-inositol hexakisphosphate	1.01389	1.01376	1.01728	1.0135
O06291	Active site	Charge relay system		1.01846	1.03004	1.03871	1.03015
O14920	Active site	Proton acceptor		1.01368	1.02331	1.09334	1.02888
O14920	Binding site		ATP	1.19499	1.02874	1.09334	1.02888
O14965	Active site	Proton acceptor		NA	NA	NA	NA
O14965	Binding site		ATP	NA	NA	NA	NA
O15264	Active site	Proton acceptor		NA	NA	NA	NA
O15264	Binding site		ATP	NA	NA	NA	NA
O15530	Active site	Proton acceptor		1.02228	1.04252	1.2283	1.03814
O15530	Binding site		ATP	1.05023	1.03794	1.2283	1.03814
O19069	Active site	Tele-phosphohistidine intermediate		1.03037	1.03537	1.02987	1.03345
O19069	Binding site		CoA	1.02404	1.03291	1.02987	1.03345
O19069	Binding site		substrate	1.02465	1.03875	1.02987	1.03345
O28025	DNA binding site			NA	NA	NA	NA
O31465	Binding site		substrate	NA	NA	NA	NA
O43293	Active site	Proton acceptor		1.01297	1.05251	1.27989	1.04874
O43293	Binding site		ATP	1.07323	1.05172	1.27989	1.04874
O43293	Binding site		pyridone 6	1.03996	1.05513	1.27989	1.04874
O43353	Active site	Proton acceptor		1.03881	1.06732	1.02414	1.05513
O43353	Binding site		ATP	1.0757	1.05762	1.02414	1.05513
O43683	Active site	Proton acceptor		NA	NA	NA	NA
O43683	Binding site		ATP	NA	NA	NA	NA
O60260	Active site			NA	NA	1.08328	1.07678
O60260	Binding site		Zn(2+)	1.08348	1.07244	1.08328	1.07678
O60674	Active site	Proton acceptor		1.02076	1.04176	1.03864	1.03755
O60674	Binding site		ATP	1.0609	1.03884	1.03864	1.03755
O60674	Site	Breakpoint for translocation to form PCM1-JAK2 fusion protein		NA	NA	1.03864	1.03755
O62305	Active site	Proton acceptor		1.01026	1.09078	2.07233	1.08549
O62305	Binding site		ATP	1.07321	1.08841	2.07233	1.08549
O75385	Active site	Proton acceptor		1.02513	1.03735	1.03272	1.03821
O75385	Binding site		ATP	1.03622	1.03835	1.03272	1.03821
O75460	Active site	Proton acceptor		1.03585	1.05232	1.37236	1.0477
O75460	Binding site		ATP	1.05308	1.04859	1.37236	1.0477
O75460	Site	Interacts with hydroxy-aryl-aldehyde inhibitors		1.0844	1.06271	1.37236	1.0477
O75533	Site	Interaction with RNA		1.06087	1.06746	NA	NA
O75533	Site	Interaction with PHF5A		1.11597	1.06343	NA	NA
O75533	Site	Interaction with SF3B3		1.04712	1.06053	NA	NA
O75533	Site	Interaction with RNA		1.09077	1.05775	NA	NA
O75533	Site	Interaction with SF3B3		1.02215	1.06909	NA	NA
O94804	Active site	Proton acceptor		NA	NA	NA	NA
O94804	Binding site		ATP	NA	NA	NA	NA
O96013	Active site	Proton acceptor		1.0115	1.03556	1.02013	1.03175
O96013	Binding site		ATP	1.05361	1.03228	1.02013	1.03175
P00489	Binding site		AMP	NA	NA	NA	NA
P00489	Site	Involved in the association of subunits		NA	NA	NA	NA
P00489	Site	Can be labeled by an AMP analog		NA	NA	NA	NA
P00517	Active site	Proton acceptor		1.02232	1.02326	1.03441	1.02302
P00517	Binding site		ATP	1.04113	1.02372	1.03441	1.02302
P00519	Active site	Proton acceptor		1.02037	1.03621	NA	NA
P00519	Binding site		ATP	1.06334	1.03521	NA	NA
P00519	Site	Breakpoint for translocation to form BCR-ABL and NUP214-ABL1 fusion proteins		NA	NA	NA	NA
P00523	Active site	Proton acceptor		1.01018	1.0775	1.47524	1.03914
P00523	Binding site		ATP	1.0718	1.0403	1.47524	1.03914
P00634	Active site	Phosphoserine intermediate		1.03732	1.03731	1.04026	1.03505
P00634	Binding site		Mg(2+)	1.03791	1.04113	1.04026	1.03505
P00634	Binding site		Zn(2+)	1.03791	1.04113	1.04026	1.03505
P00634	Binding site		Mg(2+)	1.03774	1.03676	1.04026	1.03505
P00634	Binding site		Zn(2+)	1.02754	1.03487	1.04026	1.03505
P00791	Active site			1.02187	1.0452	1.02835	1.04354
P00949	Active site	Phosphoserine intermediate		1.04712	1.02408	1.03058	1.0276
P00949	Binding site		alpha-D-glucose 1,6-bisphosphate	1.04175	1.02512	1.03058	1.0276
P00949	Binding site		Mg(2+)	1.02877	1.02504	1.03058	1.0276
P00949	Binding site		alpha-D-glucose 1,6-bisphosphate	1.01024	1.03032	1.03058	1.0276
P00949	Binding site		Mg(2+)	1.01024	1.03032	1.03058	1.0276
P00949	Binding site		alpha-D-glucose 1,6-bisphosphate	1.0193	1.02842	1.03058	1.0276
P01012	Binding site		Ca(2+)	1.02573	1.06188	1.03292	1.05747
P01012	Site	Cleavage		1.16454	1.07465	1.03292	1.05747
P01112	Binding site		GTP	NA	NA	NA	NA
P03870	Active site	O-(3'-phospho-DNA)-tyrosine intermediate		NA	NA	1.53849	1.02283
P04629	Active site	Proton acceptor		NA	NA	NA	NA
P04629	Binding site		ATP	NA	NA	NA	NA
P04629	Site	Breakpoint for translocation to form TRK and TRK-T3		NA	NA	NA	NA
P04629	Site	Breakpoint for translocation to form TRK-T1		NA	NA	NA	NA
P04629	Site	Interaction with SHC1		NA	NA	NA	NA
P04629	Site	Interaction with PLCG1		NA	NA	NA	NA
P05132	Active site	Proton acceptor		1.00934	1.03007	1.15198	1.02924
P05132	Binding site		ATP	1.05076	1.03071	1.15198	1.02924
P05187	Active site	Phosphoserine intermediate		1.01014	1.01548	1.0098	1.01388
P05187	Binding site		Mg(2+)	1.01679	1.0164	1.0098	1.01388
P05187	Binding site		Zn(2+)	1.01346	1.0159	1.0098	1.01388
P05187	Binding site		Mg(2+)	1.02145	1.01158	1.0098	1.01388
P05187	Binding site		Ca(2+)	1.01165	1.01441	1.0098	1.01388
P05187	Binding site		Mg(2+)	1.01036	1.01327	1.0098	1.01388
P05187	Binding site		Zn(2+)	1.01432	1.0142	1.0098	1.01388
P06239	Active site	Proton acceptor		NA	NA	NA	NA
P06239	Binding site		ATP	NA	NA	NA	NA
P06276	Active site	Acyl-ester intermediate		1.0161	1.0234	1.01911	1.02324
P06276	Active site	Charge relay system		1.01796	1.02331	1.01911	1.02324
P06276	Binding site		tacrine	1.01132	1.02401	1.01911	1.02324
P06276	Binding site		substrate	1.00859	1.02326	1.01911	1.02324
P06276	Binding site		tacrine	1.01383	1.02484	1.01911	1.02324
P06612	Active site	O-(5'-phospho-DNA)-tyrosine intermediate		NA	NA	NA	NA
P06612	Binding site		Mg(2+)	NA	NA	NA	NA
P06612	Site	Interaction with DNA		NA	NA	NA	NA
P06737	Binding site		AMP	1.05436	1.02068	NA	NA
P06737	Site	Involved in the association of subunits		1.01488	1.0222	NA	NA
P06737	Site	May be involved in allosteric control		1.00955	1.02359	NA	NA
P06786	Active site	O-(5'-phospho-DNA)-tyrosine intermediate		NA	NA	1.02943	1.04743
P06786	Binding site		ATP	NA	NA	1.02943	1.04743
P06786	Binding site		Mg(2+)	1.08009	1.05477	1.02943	1.04743
P06786	Site	Interaction with DNA		1.08166	1.05263	1.02943	1.04743
P06786	Site	Transition state stabilizer		1.02887	1.04969	1.02943	1.04743
P06786	Site	Important for DNA bending		1.02929	1.04115	1.02943	1.04743
P06786	Site	Interaction with DNA		1.02036	1.04219	1.02943	1.04743
P07102	Active site	Nucleophile		1.01501	1.01908	1.01713	1.01789
P07102	Active site	Proton donor		1.0095	1.01732	1.01713	1.01789
P07102	Binding site		1D-myo-inositol hexakisphosphate	1.02724	1.0183	1.01713	1.01789
P07332	Active site	Proton acceptor		1.01364	1.03167	1.04272	1.03128
P07332	Binding site		ATP	1.04815	1.0351	1.04272	1.03128
P07477	Active site	Charge relay system		1.02897	1.03386	1.03866	1.03391
P07477	Binding site		Ca(2+)	1.04767	1.03407	1.03866	1.03391
P07477	Site	Required for specificity		1.01712	1.03365	1.03866	1.03391
P07515	Active site	Pros-phosphohistidine intermediate		1.16395	1.05163	1.12304	1.0534
P07738	Active site	Tele-phosphohistidine intermediate		NA	NA	1.0612	1.03335
P07738	Active site	Proton donor/acceptor		1.01352	1.03744	1.0612	1.03335
P07738	Binding site		substrate	1.05991	1.03613	1.0612	1.03335
P07738	Site	Not glycated		1.0407	1.03399	1.0612	1.03335
P07738	Site	Transition state stabilizer		1.02942	1.03448	1.0612	1.03335
P07738	Site	Not glycated		1.04954	1.03039	1.0612	1.03335
P07949	Active site	Proton acceptor		NA	NA	NA	NA
P07949	Binding site		ATP	NA	NA	NA	NA
P07949	Binding site		semaxanib	NA	NA	NA	NA
P07949	Site	Breakpoint for translocation to form the TRIM27/RET oncogene		NA	NA	NA	NA
P07949	Site	Cleavage		NA	NA	NA	NA
P07949	Site	Breakpoint for translocation to form PCM1-RET		NA	NA	NA	NA
P07949	Site	Cleavage		NA	NA	NA	NA
P07953	Active site			1.02812	1.01693	NA	NA
P07953	Active site	Tele-phosphohistidine intermediate		NA	NA	NA	NA
P07953	Active site	Proton donor/acceptor		NA	NA	NA	NA
P07953	Binding site		ATP	1.00769	1.01793	NA	NA
P07953	Binding site		beta-D-fructose 6-phosphate	1.02225	1.01831	NA	NA
P07953	Binding site		ATP	1.0053	1.01757	NA	NA
P07953	Binding site		beta-D-fructose 6-phosphate	1.01069	1.02042	NA	NA
P07953	Binding site		beta-D-fructose 2,6-bisphosphate	NA	NA	NA	NA
P07953	Binding site		ATP	NA	NA	NA	NA
P07953	Binding site		beta-D-fructose 2,6-bisphosphate	NA	NA	NA	NA
P07953	Binding site		ATP	NA	NA	NA	NA
P07953	Binding site		beta-D-fructose 2,6-bisphosphate	NA	NA	NA	NA
P07953	Binding site		ATP	NA	NA	NA	NA
P07953	Site	Transition state stabilizer		NA	NA	NA	NA
P08149	Active site	Acyl-ester intermediate		NA	NA	NA	NA
P08200	Binding site		NADP(+)	1.0752	1.01977	1.04723	1.01879
P08200	Binding site		substrate	1.01267	1.01914	1.04723	1.01879
P08200	Binding site		Mg(2+)	1.02088	1.01838	1.04723	1.01879
P08200	Binding site		NADP(+)	1.02613	1.01911	1.04723	1.01879
P08200	Site	Critical for catalysis		1.02988	1.02109	1.04723	1.01879
P08877	Active site	Pros-phosphohistidine intermediate		1.13009	1.05666	1.07177	1.0662
P08879	Active site	Pros-phosphohistidine intermediate		NA	NA	1.00338	1.01524
P08879	Binding site		ATP	1.01947	1.01549	1.00338	1.01524
P0AA04	Active site	Pros-phosphohistidine intermediate		NA	NA	1.25331	1.07919
P0AGE9	Active site	Tele-phosphohistidine intermediate		1.02675	1.01378	1.02123	1.01177
P0AGE9	Binding site		CoA	1.01011	1.01178	1.02123	1.01177
P0AGE9	Binding site		substrate	1.00725	1.01009	1.02123	1.01177
P0CE47	Binding site		GTP	NA	NA	NA	NA
P0CG47	Site	Interacts with activating enzyme		NA	NA	NA	NA
P0CG47	Site	Essential for function		NA	NA	NA	NA
P0CG47	Site	Interacts with activating enzyme		NA	NA	NA	NA
P10721	Active site	Proton acceptor		1.01527	1.06091	1.18881	1.05151
P10721	Binding site		Mg(2+)	NA	NA	1.18881	1.05151
P10721	Binding site		ATP	1.04197	1.05337	1.18881	1.05151
P10721	Binding site		Mg(2+)	1.02941	1.05538	1.18881	1.05151
P10721	Site	Important for interaction with phosphotyrosine-binding proteins		NA	NA	1.18881	1.05151
P11309	Active site	Proton acceptor		NA	NA	NA	NA
P11309	Binding site		ATP	NA	NA	NA	NA
P11802	Active site	Proton acceptor		1.08356	1.07363	NA	NA
P11802	Binding site		ATP	1.19719	1.07302	NA	NA
P12694	Binding site		thiamine diphosphate	NA	NA	NA	NA
P12694	Binding site		K(+)	NA	NA	NA	NA
P12694	Binding site		thiamine diphosphate	NA	NA	NA	NA
P12694	Binding site		K(+)	NA	NA	NA	NA
P12694	Binding site		Mg(2+)	NA	NA	NA	NA
P12694	Binding site		thiamine diphosphate	NA	NA	NA	NA
P12694	Binding site		Mg(2+)	NA	NA	NA	NA
P12694	Binding site		thiamine diphosphate	NA	NA	NA	NA
P12928	Binding site		substrate	1.03232	1.03005	1.0211	1.02963
P12928	Binding site		ATP	1.01018	1.03008	1.0211	1.02963
P12928	Binding site		K(+)	1.03743	1.02929	1.0211	1.02963
P12928	Binding site		ATP	1.04037	1.02962	1.0211	1.02963
P12928	Binding site		substrate	1.03391	1.02789	1.0211	1.02963
P12928	Binding site		Mn(2+)	1.03351	1.02968	1.0211	1.02963
P12928	Binding site		substrate	1.00814	1.03204	1.0211	1.02963
P12928	Binding site		Mn(2+)	1.01163	1.02834	1.0211	1.02963
P12928	Binding site		substrate	1.00914	1.02895	1.0211	1.02963
P12928	Binding site		beta-D-fructose 1,6-bisphosphate	1.00704	1.03017	1.0211	1.02963
P12928	Site	Transition state stabilizer		1.03391	1.02789	1.0211	1.02963
P12931	Active site	Proton acceptor		1.01157	1.03475	1.51428	1.03541
P12931	Binding site		ATP	1.09709	1.03806	1.51428	1.03541
P13807	Binding site		UDP	1.0914	1.04964	1.32661	1.04952
P13807	Binding site		UDP-alpha-D-glucose	1.02623	1.0573	1.32661	1.04952
P13807	Binding site		alpha-D-glucose 6-phosphate	1.01604	1.05311	1.32661	1.04952
P13807	Binding site		UDP	1.02758	1.0456	1.32661	1.04952
P13807	Binding site		UDP-alpha-D-glucose	1.02758	1.0456	1.32661	1.04952
P13807	Binding site		alpha-D-glucose 6-phosphate	1.00519	1.04154	1.32661	1.04952
P13807	Binding site		UDP-alpha-D-glucose	1.03377	1.05033	1.32661	1.04952
P13807	Binding site		UDP	1.02961	1.048	1.32661	1.04952
P13807	Binding site		alpha-D-glucose 6-phosphate	1.04213	1.0506	1.32661	1.04952
P15056	Active site	Proton acceptor		1.01762	1.03572	NA	NA
P15056	Binding site		Zn(2+)	NA	NA	NA	NA
P15056	Binding site		ATP	1.04491	1.04432	NA	NA
P15056	Site	Breakpoint for translocation to form KIAA1549-BRAF fusion protein		NA	NA	NA	NA
P15693	Active site	Phosphoserine intermediate		1.00547	1.01183	1.00586	1.0132
P15693	Binding site		Mg(2+)	1.02081	1.00963	1.00586	1.0132
P15693	Binding site		Zn(2+)	1.01311	1.01066	1.00586	1.0132
P15693	Binding site		Mg(2+)	1.00487	1.03261	1.00586	1.0132
P15693	Binding site		Ca(2+)	1.00528	1.01118	1.00586	1.0132
P15693	Binding site		Mg(2+)	1.00477	1.00995	1.00586	1.0132
P15693	Binding site		Zn(2+)	1.00719	1.01084	1.00586	1.0132
P16892	Active site	Proton acceptor		1.00542	1.01484	NA	NA
P16892	Binding site		ATP	1.01538	1.01817	NA	NA
P17612	Active site	Proton acceptor		1.00798	1.03861	1.04715	1.03459
P17612	Binding site		ATP	1.04495	1.03513	1.04715	1.03459
P18669	Active site	Tele-phosphohistidine intermediate		NA	NA	1.05052	1.02959
P18669	Active site	Proton donor/acceptor		1.01005	1.02834	1.05052	1.02959
P18669	Binding site		substrate	1.04742	1.03042	1.05052	1.02959
P18669	Site	Transition state stabilizer		1.01959	1.03262	1.05052	1.02959
P19525	Active site	Proton acceptor		1.03181	1.03847	1.72689	1.04718
P19525	Binding site		ATP	1.0475	1.04593	1.72689	1.04718
P19525	Binding site		Mg(2+)	1.05023	1.06204	1.72689	1.04718
P20906	Binding site		Mg(2+)	1.00822	1.0121	1.01876	1.01263
P20906	Binding site		Ca(2+)	1.00925	1.01291	1.01876	1.01263
P21802	Active site	Proton acceptor		1.02526	1.04503	NA	NA
P21802	Binding site		ATP	1.05627	1.04565	NA	NA
P22413	Active site	AMP-threonine intermediate		1.02029	1.01421	1.02346	1.01415
P22413	Binding site		AMP	1.00785	1.01341	1.02346	1.01415
P22413	Binding site		Zn(2+)	1.00785	1.01341	1.02346	1.01415
P22413	Binding site		AMP	1.02029	1.01421	1.02346	1.01415
P22413	Binding site		CMP	1.02029	1.01421	1.02346	1.01415
P22413	Binding site		dTMP	1.02029	1.01421	1.02346	1.01415
P22413	Binding site		GMP	1.02029	1.01421	1.02346	1.01415
P22413	Binding site		Zn(2+)	1.02029	1.01421	1.02346	1.01415
P22413	Binding site		AMP	1.04458	1.01386	1.02346	1.01415
P22413	Binding site		CMP	1.04458	1.01386	1.02346	1.01415
P22413	Binding site		dTMP	1.04458	1.01386	1.02346	1.01415
P22413	Binding site		GMP	1.04577	1.01412	1.02346	1.01415
P22413	Binding site		AMP	1.02406	1.01506	1.02346	1.01415
P22413	Binding site		CMP	1.02406	1.01506	1.02346	1.01415
P22413	Binding site		GMP	1.02406	1.01506	1.02346	1.01415
P22413	Binding site		AMP	1.0633	1.01544	1.02346	1.01415
P22413	Binding site		CMP	1.0633	1.01544	1.02346	1.01415
P22413	Binding site		dTMP	1.0633	1.01544	1.02346	1.01415
P22413	Binding site		GMP	1.0633	1.01544	1.02346	1.01415
P22413	Binding site		AMP	1.00664	1.01411	1.02346	1.01415
P22413	Binding site		CMP	1.00664	1.01411	1.02346	1.01415
P22413	Binding site		dTMP	1.00664	1.01411	1.02346	1.01415
P22413	Binding site		GMP	1.00664	1.01411	1.02346	1.01415
P22413	Binding site		Zn(2+)	1.00664	1.01411	1.02346	1.01415
P22413	Binding site		2',3'-cGAMP	1.00802	1.01406	1.02346	1.01415
P22413	Binding site		Zn(2+)	1.00687	1.01355	1.02346	1.01415
P22413	Binding site		AMP	1.00585	1.01271	1.02346	1.01415
P22413	Binding site		CMP	1.00585	1.01271	1.02346	1.01415
P22413	Binding site		dTMP	1.00585	1.01271	1.02346	1.01415
P22413	Binding site		GMP	1.00585	1.01271	1.02346	1.01415
P22413	Binding site		Zn(2+)	1.00585	1.01271	1.02346	1.01415
P22413	Binding site		2',3'-cGAMP	1.01405	1.01382	1.02346	1.01415
P22413	Binding site		AMP	1.00781	1.01402	1.02346	1.01415
P22413	Binding site		CMP	1.00781	1.01402	1.02346	1.01415
P22413	Binding site		dTMP	1.00781	1.01402	1.02346	1.01415
P22413	Binding site		GMP	1.00781	1.01402	1.02346	1.01415
P22413	Binding site		Zn(2+)	1.00781	1.01402	1.02346	1.01415
P22413	Binding site		Ca(2+)	1.01131	1.01432	1.02346	1.01415
P22413	Site	Cleavage		NA	NA	1.02346	1.01415
P22413	Site	Essential for catalytic activity		1.00499	1.01285	1.02346	1.01415
P22607	Active site	Proton acceptor		1.0565	1.06155	1.38051	1.06542
P22607	Binding site		ATP	1.09024	1.07345	1.38051	1.06542
P22681	Binding site		Ca(2+)	1.01964	1.04892	1.33385	1.04814
P22681	Binding site		4-O-phospho-L-tyrosine	1.03092	1.05417	1.33385	1.04814
P22887	Active site	Pros-phosphohistidine intermediate		NA	NA	1.00467	1.02312
P22887	Binding site		ATP	1.01363	1.01927	1.00467	1.02312
P23443	Active site	Proton acceptor		NA	NA	NA	NA
P23443	Binding site		ATP	NA	NA	NA	NA
P23874	Active site	Proton acceptor		1.0445	1.17201	1.27575	1.05038
P23874	Binding site		ATP	1.04716	1.0513	1.27575	1.05038
P23874	DNA binding site			1.06859	1.05581	1.27575	1.05038
P24723	Active site	Proton acceptor		1.00744	1.04398	1.6409	1.04865
P24723	Binding site		ATP	1.11449	1.04975	1.6409	1.04865
P24941	Active site	Proton acceptor		1.05645	1.07428	NA	NA
P24941	Binding site		ATP	1.06256	1.06324	NA	NA
P24941	Binding site		Mg(2+)	1.0355	1.0674	NA	NA
P24941	Binding site		ATP	1.05432	1.06105	NA	NA
P24941	Binding site		Mg(2+)	1.05432	1.06105	NA	NA
P24941	Site	CDK7 binding		1.05798	1.06502	NA	NA
P25321	Active site	Proton acceptor		1.01177	1.02603	1.00809	1.0251
P25321	Binding site		ATP	1.03554	1.02584	1.00809	1.0251
P26276	Active site	Proton donor		1.01451	1.01932	1.01739	1.02039
P26276	Active site	Non-phosphorylated intermediate		NA	NA	1.01739	1.02039
P26276	Active site	Proton acceptor		1.01775	1.02096	1.01739	1.02039
P26276	Binding site		alpha-D-glucose 1-phosphate	1.04768	1.02466	1.01739	1.02039
P26276	Binding site		alpha-D-mannose 1-phosphate	1.04768	1.02466	1.01739	1.02039
P26276	Binding site		Mg(2+)	1.00997	1.02248	1.01739	1.02039
P26276	Binding site		alpha-D-glucose 1-phosphate	1.03546	1.02051	1.01739	1.02039
P26276	Binding site		alpha-D-mannose 1-phosphate	1.03422	1.02027	1.01739	1.02039
P26276	Binding site		alpha-D-glucose 1-phosphate	1.0239	1.0206	1.01739	1.02039
P26276	Binding site		alpha-D-mannose 1-phosphate	1.0239	1.0206	1.01739	1.02039
P26276	Binding site		alpha-D-glucose 1-phosphate	1.07068	1.02018	1.01739	1.02039
P26276	Binding site		alpha-D-mannose 1-phosphate	1.07068	1.02018	1.01739	1.02039
P27361	Active site	Proton acceptor		1.02417	1.03967	1.11722	1.03284
P27361	Binding site		ATP	1.10047	1.03584	1.11722	1.03284
P27577	DNA binding site			NA	NA	1.20247	1.13015
P28327	Active site	Proton acceptor		NA	NA	NA	NA
P28327	Binding site		ATP	NA	NA	NA	NA
P28482	Active site	Proton acceptor		NA	NA	NA	NA
P28482	Binding site		ATP	NA	NA	NA	NA
P28482	DNA binding site			NA	NA	NA	NA
P29317	Active site	Proton acceptor		1.04821	1.05362	2.06199	1.0467
P29317	Binding site		ATP	1.08472	1.05198	2.06199	1.0467
P29320	Active site	Proton acceptor		NA	NA	NA	NA
P29320	Binding site		ATP	NA	NA	NA	NA
P29322	Active site	Proton acceptor		1.00967	1.02293	1.07495	1.02566
P29322	Binding site		ATP	1.03198	1.02117	1.07495	1.02566
P31324	Binding site		3',5'-cyclic AMP	1.02997	1.0327	1.0833	1.04482
P31749	Active site	Proton acceptor		NA	NA	NA	NA
P31749	Binding site		1D-myo-inositol 1,3,4,5-tetrakisphosphate	NA	NA	NA	NA
P31749	Binding site		ATP	NA	NA	NA	NA
P31749	Site	Cleavage		NA	NA	NA	NA
P31751	Active site	Proton acceptor		1.02892	1.09979	NA	NA
P31751	Binding site		ATP	1.07822	1.08016	NA	NA
P31751	Binding site		Mn(2+)	1.03855	1.07313	NA	NA
P32356	Active site	Proton donor/acceptor		1.07044	1.03412	NA	NA
P32356	Binding site		Ca(2+)	NA	NA	NA	NA
P32356	Binding site		substrate	1.02258	1.0285	NA	NA
P32356	Site	BMH1 binding		NA	NA	NA	NA
P32989	Active site	O-(3'-phospho-DNA)-tyrosine intermediate		NA	NA	1.11934	1.04042
P32989	Site	Involved in religation		1.02066	1.04681	1.11934	1.04042
P33284	Binding site		ATP	1.03084	1.02835	1.28884	1.02216
P33981	Active site	Proton acceptor		NA	NA	NA	NA
P33981	Binding site		ATP	NA	NA	NA	NA
P35557	Binding site		ATP	1.06685	1.04253	1.02717	1.04344
P35557	Binding site		substrate	1.03687	1.04173	1.02717	1.04344
P35557	Binding site		ATP	1.04413	1.04294	1.02717	1.04344
P35557	Binding site		substrate	1.00843	1.04103	1.02717	1.04344
P35557	Binding site		ATP	1.03047	1.04376	1.02717	1.04344
P36871	Active site	Phosphoserine intermediate		1.0116	1.03833	1.04191	1.02844
P36871	Binding site		alpha-D-glucose 1,6-bisphosphate	1.03209	1.03201	1.04191	1.02844
P36871	Binding site		Mg(2+)	1.03211	1.0292	1.04191	1.02844
P36871	Binding site		alpha-D-glucose 1,6-bisphosphate	1.03574	1.04077	1.04191	1.02844
P36871	Binding site		Mg(2+)	1.03574	1.04077	1.04191	1.02844
P36871	Binding site		alpha-D-glucose 1,6-bisphosphate	1.02827	1.02894	1.04191	1.02844
P36887	Active site	Proton acceptor		1.00278	1.04263	1.09441	1.04426
P36887	Binding site		ATP	1.06521	1.04478	1.09441	1.04426
P38319	Active site	Nucleophile		NA	NA	1.01394	1.02038
P38319	Active site	Proton donor/acceptor		1.01317	1.02902	1.01394	1.02038
P38319	Binding site		substrate	1.00944	1.01995	1.01394	1.02038
P38319	Site	Interaction with DNA		1.00793	1.02567	1.01394	1.02038
P39984	Site	Important for interaction with HAT1		1.0054	1.01613	1.02248	1.0196
P41743	Active site	Proton acceptor		1.00782	1.04649	1.02132	1.05116
P41743	Binding site		ATP	1.08603	1.04781	1.02132	1.05116
P42530	Binding site		Ca(2+)	1.01642	1.01583	1.01576	1.01653
P42530	Binding site		a carbohydrate	1.02016	1.01605	1.01576	1.01653
P43405	Active site	Proton acceptor		1.01795	1.03563	1.04224	1.03474
P43405	Binding site		ATP	1.0672	1.03534	1.04224	1.03474
P46108	Site	Proline switch		NA	NA	1.63185	1.2469
P47811	Active site	Proton acceptor		1.08003	1.06859	1.5272	1.05946
P47811	Binding site		ATP	1.08904	1.06275	1.5272	1.05946
P48730	Active site	Proton acceptor		1.0186	1.03703	1.12165	1.0344
P48730	Binding site		ATP	1.08072	1.03678	1.12165	1.0344
P49759	Active site	Proton acceptor		1.02818	1.03515	1.0995	1.03254
P49759	Binding site		ATP	1.05652	1.03352	1.0995	1.03254
P49841	Active site	Proton acceptor		1.0138	1.03898	NA	NA
P49841	Binding site		ATP	1.04012	1.03787	NA	NA
P50613	Active site	Proton acceptor		1.04321	1.03936	1.08834	1.03876
P50613	Binding site		ATP	1.04819	1.04006	1.08834	1.03876
P52333	Active site	Proton acceptor		1.03715	1.0517	1.08495	1.046
P52333	Binding site		ATP	1.05862	1.04687	1.08495	1.046
P52956	Active site	Nucleophile		NA	NA	1.00765	1.00989
P52956	Active site			1.0295	1.01066	1.00765	1.00989
P52956	Active site	Proton donor/acceptor		1.01131	1.01015	1.00765	1.00989
P52956	Site	Transition state stabilizer		1.01269	1.00965	1.00765	1.00989
P53597	Active site	Tele-phosphohistidine intermediate		1.02932	1.02007	1.03234	1.02056
P53597	Binding site		CoA	1.02491	1.02059	1.03234	1.02056
P53597	Binding site		substrate	1.03692	1.02224	1.03234	1.02056
P53778	Active site	Proton acceptor		1.10107	1.14884	1.74979	1.07778
P53778	Binding site		ATP	1.06241	1.06456	1.74979	1.07778
P54646	Active site	Proton acceptor		NA	NA	NA	NA
P54646	Binding site		ATP	NA	NA	NA	NA
P54760	Active site	Proton acceptor		1.02803	1.04339	NA	NA
P54760	Binding site		ATP	1.09799	1.04017	NA	NA
P54762	Active site	Proton acceptor		1.03191	1.40365	3.90602	1.03574
P54762	Binding site		ATP	1.07113	1.03796	3.90602	1.03574
P61006	Binding site		GTP	NA	NA	NA	NA
P61925	Site	Important for inhibition		NA	NA	NA	NA
P62707	Active site	Tele-phosphohistidine intermediate		1.1048	1.01836	1.08039	1.01805
P62707	Active site	Proton donor/acceptor		1.02793	1.02187	1.08039	1.01805
P62707	Binding site		substrate	1.04998	1.01981	1.08039	1.01805
P62707	Site	Transition state stabilizer		1.02146	1.01746	1.08039	1.01805
P63086	Active site	Proton acceptor		1.0561	1.05691	1.47404	1.05
P63086	Binding site		ATP	1.09804	1.05454	1.47404	1.05
P63248	Site	Important for inhibition		1.04396	1.08864	1.49414	1.01568
P68400	Active site	Proton acceptor		1.01162	1.03649	1.06079	1.03388
P68400	Binding site		ATP	1.07984	1.03466	1.06079	1.03388
P69797	Active site	Tele-phosphohistidine intermediate		NA	NA	1.00456	1.00092
P69797	Active site	Pros-phosphohistidine intermediate		NA	NA	1.00456	1.00092
P69797	Site	Involved in the phosphoryl transfer between H-10 and H-175		1.00024	1.00093	1.00456	1.00092
P78527	Site	Cleavage		NA	NA	NA	NA
P80025	Active site	Proton acceptor		1.01284	1.02547	1.00951	1.02675
P80025	Binding site		heme b	1.01815	1.023	1.00951	1.02675
P80025	Binding site		Ca(2+)	1.00806	1.02222	1.00951	1.02675
P80025	Binding site		heme b	1.01601	1.0216	1.00951	1.02675
P80025	Site	Transition state stabilizer		1.01689	1.05716	1.00951	1.02675
P84022	Binding site		Zn(2+)	NA	NA	NA	NA
P84022	Site	Required for trimerization		NA	NA	NA	NA
P84022	Site	Required for interaction with DNA and JUN and for functional cooperation with JUN		NA	NA	NA	NA
P96356	Binding site		Mg(2+)	1.0293	1.02574	1.03645	1.02518
P96356	Binding site		Ca(2+)	1.09944	1.02905	1.03645	1.02518
P96356	Binding site		Mg(2+)	1.02608	1.0264	1.03645	1.02518
P9WG47	Active site	O-(5'-phospho-DNA)-tyrosine intermediate		NA	NA	1.01686	1.0361
P9WG47	Binding site		Ca(2+)	NA	NA	1.01686	1.0361
P9WI81	Active site	Proton acceptor		NA	NA	NA	NA
P9WI81	Binding site		ATP	NA	NA	NA	NA
P9WI81	Binding site		Mg(2+)	NA	NA	NA	NA
P9WI81	Binding site		ATP	NA	NA	NA	NA
P9WI81	Binding site		Mg(2+)	NA	NA	NA	NA
P9WI83	Active site	Proton acceptor		1.03613	1.04672	NA	NA
P9WI83	Binding site		ATP	1.08746	1.05059	NA	NA
P9WKD3	Active site	Acyl-ester intermediate		1.01723	1.02322	1.03233	1.02674
P9WKD3	Active site	Proton acceptor		1.02119	1.02751	1.03233	1.02674
P9WKD3	Binding site		substrate	1.03394	1.02686	1.03233	1.02674
P9WKD3	Site	Increases nucleophilicity of active site Ser		1.04354	1.02821	1.03233	1.02674
P9WKD3	Site	Functions as a gatekeeper residue that regulates substrate accessibility to the enzyme active site		1.01539	1.02637	1.03233	1.02674
Q00944	Active site	Proton acceptor		1.03038	1.12603	0.964288	1.05098
Q00944	Binding site		ATP	1.04601	1.0434	0.964288	1.05098
Q04759	Active site	Proton acceptor		NA	NA	NA	NA
Q04759	Binding site		ATP	NA	NA	NA	NA
Q05609	Active site	Proton acceptor		1.08426	1.03808	NA	NA
Q05609	Binding site		ATP	1.03258	1.04109	NA	NA
Q06210	Active site	For GATase activity		1.03993	1.01967	1.01325	1.01883
Q06210	Binding site		substrate	1.01143	1.01851	1.01325	1.01883
Q13131	Active site	Proton acceptor		NA	NA	NA	NA
Q13131	Binding site		ATP	NA	NA	NA	NA
Q13153	Active site	Proton acceptor		NA	NA	NA	NA
Q13153	Binding site		ATP	NA	NA	NA	NA
Q13188	Active site	Proton acceptor		1.0559	1.05672	1.11116	1.05128
Q13188	Binding site		ATP	NA	NA	1.11116	1.05128
Q13188	Site	Cleavage		1.02362	1.05387	1.11116	1.05128
Q13191	Binding site		Ca(2+)	1.00921	1.05425	1.3552	1.05326
Q13191	Binding site		4-O-phospho-L-tyrosine	1.0296	1.07985	1.3552	1.05326
Q13523	Active site	Proton acceptor		1.08236	1.0486	1.37341	1.03587
Q13523	Binding site		ATP	1.10964	1.03893	1.37341	1.03587
Q13627	Active site	Proton acceptor		1.02322	1.03171	1.04992	1.03173
Q13627	Binding site		ATP	1.03355	1.03275	1.04992	1.03173
Q13882	Active site	Proton acceptor		1.08542	1.05576	1.10688	1.0545
Q13882	Binding site		ATP	1.07361	1.05572	1.10688	1.0545
Q14653	DNA binding site			NA	NA	1.03138	1.06314
Q14653	Site	Cleavage		NA	NA	1.03138	1.06314
Q15393	Site	Interaction with SF3B5		1.04758	1.03993	1.04909	1.03902
Q15393	Site	Interaction with SF3B1		1.03378	1.03741	1.04909	1.03902
Q16288	Active site	Proton acceptor		1.01603	1.03879	1.23089	1.03898
Q16288	Binding site		ATP	1.05381	1.04188	1.23089	1.03898
Q16288	Site	Interaction with SHC1		NA	NA	1.23089	1.03898
Q16288	Site	Interaction with PLC-gamma-1		2.12514	1.08242	1.23089	1.03898
Q16539	Active site	Proton acceptor		1.09675	1.05813	1.44379	1.05286
Q16539	Binding site		ATP	1.19306	1.0568	1.44379	1.05286
Q16594	DNA binding site			1.87971	1.06445	NA	NA
Q16875	Active site			NA	NA	NA	NA
Q16875	Active site	Tele-phosphohistidine intermediate		NA	NA	NA	NA
Q16875	Active site	Proton donor/acceptor		NA	NA	NA	NA
Q16875	Binding site		ATP	NA	NA	NA	NA
Q16875	Binding site		beta-D-fructose 6-phosphate	NA	NA	NA	NA
Q16875	Binding site		ATP	NA	NA	NA	NA
Q16875	Binding site		beta-D-fructose 6-phosphate	NA	NA	NA	NA
Q16875	Binding site		beta-D-fructose 2,6-bisphosphate	NA	NA	NA	NA
Q16875	Binding site		ATP	NA	NA	NA	NA
Q16875	Binding site		beta-D-fructose 2,6-bisphosphate	NA	NA	NA	NA
Q16875	Binding site		ATP	NA	NA	NA	NA
Q16875	Binding site		beta-D-fructose 2,6-bisphosphate	NA	NA	NA	NA
Q16875	Binding site		ATP	NA	NA	NA	NA
Q16875	Site	Transition state stabilizer		NA	NA	NA	NA
Q26069	Binding site		Mg(2+)	1.02541	1.03637	1.07993	1.03542
Q29495	Binding site		acetyl-CoA	1.03728	1.05487	1.67028	1.05576
Q29495	Binding site		substrate	1.03129	1.04864	1.67028	1.05576
Q29495	Binding site		acetyl-CoA	1.04207	1.0561	1.67028	1.05576
Q29495	Binding site		substrate	1.03568	1.30681	1.67028	1.05576
Q29495	Binding site		acetyl-CoA	1.01404	1.06202	1.67028	1.05576
Q29495	Site	Important for the catalytic mechanism		1.02293	1.09252	1.67028	1.05576
Q2UNF9	Binding site		Cu(2+)	1.00702	1.01868	1.11804	1.01839
Q3JWH7	Active site	Tele-phosphohistidine intermediate		NA	NA	1.02526	1.03125
Q3JWH7	Active site	Proton donor/acceptor		1.02242	1.03086	1.02526	1.03125
Q3JWH7	Binding site		(2R)-2,3-bisphosphoglycerate	1.03104	1.03278	1.02526	1.03125
Q3JWH7	Binding site		(2R)-3-phosphoglycerate	1.03026	1.0305	1.02526	1.03125
Q3JWH7	Binding site		(2R)-2,3-bisphosphoglycerate	1.02626	1.0328	1.02526	1.03125
Q3JWH7	Binding site		(2R)-3-phosphoglycerate	1.02626	1.0328	1.02526	1.03125
Q3JWH7	Binding site		(2R)-2,3-bisphosphoglycerate	1.02256	1.03017	1.02526	1.03125
Q3JWH7	Binding site		(2R)-3-phosphoglycerate	1.02242	1.03086	1.02526	1.03125
Q3JWH7	Binding site		(2R)-2,3-bisphosphoglycerate	1.02743	1.03149	1.02526	1.03125
Q3JWH7	Binding site		(2R)-3-phosphoglycerate	1.02743	1.03149	1.02526	1.03125
Q3JWH7	Binding site		(2R)-2,3-bisphosphoglycerate	1.05216	1.03287	1.02526	1.03125
Q3JWH7	Binding site		(2R)-3-phosphoglycerate	1.05216	1.03287	1.02526	1.03125
Q3JWH7	Binding site		(2R)-2,3-bisphosphoglycerate	1.04886	1.03345	1.02526	1.03125
Q3JWH7	Binding site		(2R)-3-phosphoglycerate	1.04886	1.03345	1.02526	1.03125
Q3JWH7	Binding site		(2R)-2,3-bisphosphoglycerate	1.0548	1.03201	1.02526	1.03125
Q3JWH7	Binding site		(2R)-3-phosphoglycerate	1.0548	1.03201	1.02526	1.03125
Q3JWH7	Binding site		(2R)-2,3-bisphosphoglycerate	1.03253	1.03094	1.02526	1.03125
Q3JWH7	Binding site		(2R)-3-phosphoglycerate	1.03425	1.03046	1.02526	1.03125
Q3JWH7	Site	Transition state stabilizer		1.02549	1.03256	1.02526	1.03125
Q51578	Binding site		Zn(2+)	1.00672	1.00667	1.00336	1.00682
Q564N5	Binding site		Ca(2+)	1.03321	1.01557	1.13519	1.01443
Q5NHF4	Active site	Tele-phosphohistidine intermediate		NA	NA	1.02408	1.01352
Q5NHF4	Binding site		CoA	1.0129	1.01435	1.02408	1.01352
Q5NHF4	Binding site		substrate	1.00988	1.01285	1.02408	1.01352
Q5NHF4	Binding site		Mg(2+)	NA	NA	1.02408	1.01352
Q5ZSZ6	Binding site		Mg(2+)	1.07707	1.05124	1.26458	1.0419
Q64610	Active site	Nucleophile		NA	NA	NA	NA
Q64610	Binding site		Zn(2+)	NA	NA	NA	NA
Q64610	Binding site		substrate	NA	NA	NA	NA
Q64610	Binding site		Zn(2+)	NA	NA	NA	NA
Q64610	Binding site		Ca(2+)	NA	NA	NA	NA
Q64610	Site	Essential for catalytic activity		NA	NA	NA	NA
Q71V39	Binding site		GTP	1.02227	1.03123	1.02635	1.03185
Q79PF4	Active site	Proton acceptor in CI (KaiC 1)		1.02123	1.02242	1.02161	1.02111
Q79PF4	Active site	Proton acceptor in CII (KaiC 2)		1.01252	1.02472	1.02161	1.02111
Q79PF4	Binding site		ATP	1.01473	1.02217	1.02161	1.02111
Q79PF4	Binding site		Mg(2+)	1.00754	1.01963	1.02161	1.02111
Q79PF4	Binding site		ATP	1.01856	1.02031	1.02161	1.02111
Q79PF4	Binding site		Mg(2+)	1.00589	1.02142	1.02161	1.02111
Q79PF4	Binding site		ATP	1.00749	1.01736	1.02161	1.02111
Q79PF4	Binding site		Mg(2+)	1.01252	1.02472	1.02161	1.02111
Q79PF4	Binding site		ATP	1.0168	1.02188	1.02161	1.02111
Q79V60	Active site	Proton acceptor in CI (KaiC 1)		NA	NA	NA	NA
Q79V60	Active site	Proton acceptor in CII (KaiC 2)		NA	NA	NA	NA
Q79V60	Binding site		ATP	NA	NA	NA	NA
Q79V60	Binding site		Mg(2+)	NA	NA	NA	NA
Q79V60	Binding site		ATP	NA	NA	NA	NA
Q79V60	Binding site		Mg(2+)	NA	NA	NA	NA
Q79V60	Binding site		ATP	NA	NA	NA	NA
Q79V60	Binding site		Mg(2+)	NA	NA	NA	NA
Q79V60	Binding site		ATP	NA	NA	NA	NA
Q7Z4H3	Binding site		a divalent metal cation	1.01807	1.0263	1.34154	1.02561
Q818Z9	Binding site		Mn(2+)	1.01871	1.02129	1.01839	1.02021
Q8DTU0	Binding site		Mn(2+)	1.00495	1.01108	1.01133	1.01128
Q8ZVF7	Binding site		AMP	1.02344	1.02296	1.01449	1.02195
Q8ZVF7	Binding site		adenosine	1.02344	1.02296	1.01449	1.02195
Q8ZVF7	Binding site		AMP	1.01852	1.02048	1.01449	1.02195
Q8ZVF7	Binding site		adenosine	1.01852	1.02048	1.01449	1.02195
Q8ZVF7	Binding site		AMP	1.0165	1.02251	1.01449	1.02195
Q8ZVF7	Binding site		adenosine	1.01339	1.02412	1.01449	1.02195
Q8ZVF7	Binding site		AMP	1.01016	1.02104	1.01449	1.02195
Q8ZVF7	Binding site		adenosine	1.01264	1.02135	1.01449	1.02195
Q8ZVF7	Binding site		AMP	1.02262	1.01975	1.01449	1.02195
Q8ZVF7	Binding site		adenosine	1.02262	1.01975	1.01449	1.02195
Q92630	Active site	Proton acceptor		1.01527	1.03428	1.13634	1.03322
Q92630	Binding site		ATP	1.04526	1.03448	1.13634	1.03322
Q92731	DNA binding site			NA	NA	NA	NA
Q92918	Active site	Proton acceptor		1.06865	1.08681	1.51315	1.07601
Q92918	Binding site		ATP	1.13712	1.08747	1.51315	1.07601
Q93VE0	Binding site		chlorophyll a	1.01922	1.03815	NA	NA
Q93VE0	Binding site		chlorophyll b	1.02818	1.03713	NA	NA
Q93VE0	Binding site		chlorophyll a	1.03525	1.03773	NA	NA
Q93VE0	Binding site		chlorophyll b	1.05049	1.03422	NA	NA
Q93VE0	Binding site		chlorophyll a	1.01977	1.0373	NA	NA
Q93VE0	Binding site		chlorophyll b	1.08	1.03333	NA	NA
Q94F62	Active site	Proton acceptor		1.03332	1.11043	1.07855	1.071
Q94F62	Binding site		brassinolide	NA	NA	1.07855	1.071
Q94F62	Binding site		ATP	1.12251	1.0722	1.07855	1.071
Q94F62	Site	Interacts with flagellin flg22		NA	NA	1.07855	1.071
Q96RR4	Active site	Proton acceptor		1.01917	1.12157	1.02653	1.03805
Q96RR4	Binding site		ATP	1.06621	1.03872	1.02653	1.03805
Q99640	Active site	Proton acceptor		1.03703	1.04395	1.12725	1.04574
Q99640	Binding site		ATP	1.03332	1.04631	1.12725	1.04574
Q99640	Binding site		Mg(2+)	1.03136	1.04906	1.12725	1.04574
Q99XG5	Active site	O-(5'-phospho-DNA)-tyrosine intermediate		NA	NA	NA	NA
Q9F4L3	Active site	EMO_00114 hydrogen bond donor,EMO_00114 hydrogen bond donor,EMO_00114 hydrogen bond donor,EMO_00114 hydrogen bond donor,EMO_00113 hydrogen bond acceptor,EMO_00114 hydrogen bond donor,EMO_00114 hydrogen bond donor,EMO_00068 proton donor,EMO_00068 proton donor,EMO_00066 proton acceptor,EMO_00066 proton acceptor		1.0148	1.02239	1.01969	1.01823
Q9F4L3	Active site	EMO_00113 hydrogen bond acceptor,EMO_00114 hydrogen bond donor,EMO_00114 hydrogen bond donor,EMO_00114 hydrogen bond donor,EMO_00114 hydrogen bond donor,EMO_00114 hydrogen bond donor,EMO_00066 proton acceptor,EMO_00068 proton donor		1.00779	1.01758	1.01969	1.01823
Q9F4L3	Binding site		thiamine diphosphate	1.01153	1.01968	1.01969	1.01823
Q9F4L3	Binding site		Ca(2+)	1.00986	1.01806	1.01969	1.01823
Q9F4L3	Binding site		Mg(2+)	1.00986	1.01806	1.01969	1.01823
Q9F4L3	Binding site		thiamine diphosphate	1.00979	1.01689	1.01969	1.01823
Q9F4L3	Binding site		Ca(2+)	1.00986	1.01812	1.01969	1.01823
Q9F4L3	Binding site		Mg(2+)	1.01011	1.01864	1.01969	1.01823
Q9F4L3	Binding site		thiamine diphosphate	1.01011	1.01864	1.01969	1.01823
Q9F4L3	Binding site		Ca(2+)	1.01101	1.01856	1.01969	1.01823
Q9F4L3	Binding site		Mg(2+)	1.01101	1.01856	1.01969	1.01823
Q9F4L3	Binding site		thiamine diphosphate	1.0107	1.0182	1.01969	1.01823
Q9F4L3	Site	EMO_00113 hydrogen bond acceptor,EMO_00033 electrostatic stabiliser,EMO_00113 hydrogen bond acceptor,EMO_00033 electrostatic stabiliser,EMO_00113 hydrogen bond acceptor,EMO_00033 electrostatic stabiliser,EMO_00113 hydrogen bond acceptor,EMO_00033 electrostatic stabiliser,EMO_00113 hydrogen bond acceptor,EMO_00033 electrostatic stabiliser,EMO_00113 hydrogen bond acceptor,EMO_00033 electrostatic st…		1.02104	1.01851	1.01969	1.01823
Q9H8S9	Binding site		Zn(2+)	1.02345	1.04973	1.12552	1.05649
Q9HCE5	Site	Interaction with METTL3		1.03003	1.04422	1.00935	1.04574
Q9KWY4	Active site	Phosphoserine intermediate		NA	NA	1.00573	1.01532
Q9KWY4	Binding site		Mg(2+)	1.00365	1.01506	1.00573	1.01532
Q9KWY4	Binding site		Zn(2+)	1.00365	1.01506	1.00573	1.01532
Q9KWY4	Binding site		Mg(2+)	1.00766	1.01789	1.00573	1.01532
Q9KWY4	Binding site		Zn(2+)	1.00376	1.01764	1.00573	1.01532
Q9KWY4	Binding site		Mg(2+)	1.01347	1.01565	1.00573	1.01532
Q9KWY4	Binding site		Zn(2+)	1.00509	1.01481	1.00573	1.01532
Q9KWY4	Binding site		Mg(2+)	1.00978	1.01359	1.00573	1.01532
Q9KWY4	Binding site		Zn(2+)	1.00425	1.01431	1.00573	1.01532
Q9L387	Binding site		Zn(2+)	1.03039	1.0209	1.01128	1.02009
Q9NWZ3	Active site	Proton acceptor		1.02524	1.04016	1.19797	1.03649
Q9NWZ3	Binding site		ATP	1.06159	1.03776	1.19797	1.03649
Q9NYL2	Active site	Proton acceptor		1.00758	1.04181	1.30511	1.03446
Q9NYL2	Binding site		ATP	1.20192	1.04164	1.30511	1.03446
Q9QZL0	Active site	Proton acceptor		NA	NA	NA	NA
Q9QZL0	Binding site		ATP	NA	NA	NA	NA
Q9UHD2	Active site	Proton acceptor		1.02994	1.05887	1.24439	1.0569
Q9UHD2	Binding site		ATP	1.0213	1.05375	1.24439	1.0569
Q9UK32	Active site	Proton acceptor		1.02439	1.03679	1.08621	1.03334
Q9UK32	Binding site		ATP	1.04659	1.03422	1.08621	1.03334
Q9WV60	Active site	Proton acceptor		1.01522	1.05007	20.2912	1.04594
Q9WV60	Binding site		ATP	1.04597	1.04428	20.2912	1.04594
Q9Y6E0	Active site	Proton acceptor		1.03246	1.04951	1.02436	1.04852
Q9Y6E0	Binding site		ATP	1.04554	1.04793	1.02436	1.04852
Q9Y6E0	Binding site		Mg(2+)	1.02692	1.05817	1.02436	1.04852
Q9Y6E0	Site	Cleavage		NA	NA	1.02436	1.04852

## Sheet: Fig5a_FigS14_background
Uniprot_ID	psite_residue_index	stretch_background	stretch_background_bootstrap
A0A0K8P8E7	225	1.01965	1.01964
A0A0R6L508	285	NA	NA
A0A1C3NEV1	283	1.02628	1.0259
A0A2K3CR90	564	NA	NA
A0A2K3D4W3	328	NA	NA
A0A2K3DQY7	168	NA	NA
A0A2K3DQY7	173	NA	NA
A0A2K3DQY7	212	NA	NA
A0A2K3DQY7	229	NA	NA
A0A2K3DQY7	239	NA	NA
A0A2K3DQY7	244	NA	NA
A0A2K3DQY7	249	NA	NA
A0A2K3DQY7	251	NA	NA
A0A2K3DQY7	42	NA	NA
A0A2K3DQY7	505	NA	NA
A0A2K3DQY7	510	NA	NA
A0A2K3DQY7	514	NA	NA
A0A2K3DQY7	523	NA	NA
A0A2K3DQY7	537	NA	NA
A0A2K3DQY7	706	NA	NA
A0A2K3DQY7	708	NA	NA
A0A2K3DQY7	712	NA	NA
A0A2K3DQY7	714	NA	NA
A0A2K3DQY7	77	NA	NA
A0A2K3E0K3	176	NA	NA
A0A2K3E0K3	177	NA	NA
A0A2K3E0K3	178	NA	NA
A0A452E9Y6	315	1.02998	1.02956
A0A7M4DUC2	1525	NA	NA
A0A7M4DUC2	1547	NA	NA
A1YYW7	89	1.01022	1.01014
A5JUY8	315	1.01812	1.01797
A8IE32	339	NA	NA
A8IE32	344	NA	NA
B1L3C9	254	1.01848	1.01959
B7GTV0	75	1.02033	1.02035
B7UL96	59	NA	NA
D3KVM3	12	1.02875	1.02937
D3KVM3	276	1.02683	1.02725
D6WMX4	207	1.04433	1.04745
G0SCK6	160	NA	NA
G0SCK6	163	NA	NA
H2DZ00	228	NA	NA
H2DZ00	232	NA	NA
H2DZ00	237	NA	NA
O00092	81	1.0135	1.01353
O06291	280	1.03015	1.03016
O06976	46	NA	NA
O14920	177	NA	NA
O14920	181	1.02638	1.03374
O14920	257	1.02888	1.03104
O14939	573	NA	NA
O14965	287	NA	NA
O14965	288	NA	NA
O15264	180	NA	NA
O15264	182	NA	NA
O15530	241	1.03814	1.03952
O18734	38	NA	NA
O19069	299	1.03345	1.03311
O28025	18	NA	NA
O31465	74	NA	NA
O32723	57	NA	NA
O43293	265	1.05164	1.05151
O43293	50	1.04874	1.05176
O43353	111	1.05513	1.05525
O43683	969	NA	NA
O60260	65	1.07678	1.07742
O60674	1007	1.04656	1.04763
O60674	1008	1.03755	1.03826
O62305	284	1.08549	1.0954
O75385	180	1.03839	1.04086
O75385	87	1.03821	1.03803
O75460	724	1.04933	1.0497
O75460	726	1.04898	1.04965
O75460	729	1.0477	1.04967
O75531	3	NA	NA
O75531	4	NA	NA
O75533	129	NA	NA
O94804	185	NA	NA
O94804	191	NA	NA
O94804	208	NA	NA
O96013	562	1.03175	1.03262
P00489	15	NA	NA
P00517	11	1.02037	1.02138
P00517	140	NA	NA
P00517	339	1.02302	1.02429
P00519	50	NA	NA
P00523	416	1.03914	1.0403
P00634	124	1.03505	1.03504
P00791	127	1.04354	1.04314
P00949	117	1.0276	1.0275
P01012	345	1.06106	1.06408
P01012	69	1.05747	1.05755
P01112	64	NA	NA
P02974	75	NA	NA
P03870	343	1.02283	1.02465
P04629	677	NA	NA
P05132	11	1.02476	1.02555
P05132	140	1.02966	1.03099
P05132	198	NA	NA
P05132	339	1.02924	1.0312
P05187	114	1.01388	1.01383
P06239	394	NA	NA
P06276	226	1.02324	1.02311
P06612	319	NA	NA
P06737	15	NA	NA
P06786	782	1.04743	1.04755
P07102	39	1.01789	1.01812
P07332	713	1.03128	1.0317
P07355	24	NA	NA
P07471	23	NA	NA
P07477	154	1.03391	1.0341
P07515	46	1.0534	1.05569
P07738	11	1.03335	1.03558
P07830	54	NA	NA
P07854	94	NA	NA
P07949	809	NA	NA
P07949	900	NA	NA
P07949	905	NA	NA
P07949	909	NA	NA
P07949	928	NA	NA
P07953	259	NA	NA
P08149	465	NA	NA
P08200	113	1.01879	1.01936
P08559	293	NA	NA
P08877	15	1.08361	1.0885
P08877	46	1.0662	1.06715
P08879	119	1.01524	1.01507
P0AA04	15	1.07919	1.08697
P0AGE9	247	1.01177	1.01184
P0CE47	383	NA	NA
P0CG47	164	NA	NA
P0CG47	172	NA	NA
P0CG47	217	NA	NA
P0CG47	218	NA	NA
P10721	570	1.05151	1.05132
P11309	261	NA	NA
P11309	276	NA	NA
P11802	172	NA	NA
P12694	337	NA	NA
P12928	144	1.0302	1.02971
P12928	43	1.02963	1.0291
P12931	338	1.03526	1.03715
P12931	419	1.03541	1.03773
P13807	641	1.04952	1.0493
P15056	729	NA	NA
P15693	112	1.0132	1.01301
P16892	182	NA	NA
P17612	11	NA	NA
P17612	140	NA	NA
P17612	339	1.03459	1.0354
P18669	11	1.02959	1.03094
P19525	446	1.04718	1.04835
P20906	26	1.01263	1.01264
P21802	561	NA	NA
P21802	586	NA	NA
P21802	656	NA	NA
P21802	657	1.04873	1.05028
P21802	769	NA	NA
P22413	256	1.01265	1.01256
P22413	486	1.01415	1.01428
P22607	577	1.06096	1.06924
P22607	647	1.06558	1.06921
P22607	648	1.06542	1.0691
P22681	371	1.04814	1.05017
P22887	122	1.02312	1.02231
P23443	252	NA	NA
P23443	390	NA	NA
P23443	394	NA	NA
P23874	150	1.05038	1.05235
P24723	513	1.04865	1.05213
P24941	15	1.06195	1.06175
P24941	160	NA	NA
P25321	11	1.02219	1.02337
P25321	140	1.0251	1.02544
P26276	108	1.02039	1.02101
P27361	204	1.03284	1.03557
P27577	38	1.12354	1.13329
P27577	41	1.13015	1.13265
P28327	8	NA	NA
P28482	125	NA	NA
P28482	185	NA	NA
P28482	187	NA	NA
P29317	772	1.0467	1.05113
P29320	701	NA	NA
P29322	793	1.02566	1.02676
P31324	112	1.04482	1.03273
P31749	477	NA	NA
P31751	309	1.07558	1.07488
P31751	451	NA	NA
P32356	60	NA	NA
P32356	83	NA	NA
P32989	274	1.04042	1.04136
P33284	15	1.02216	1.02339
P33981	675	NA	NA
P33981	676	NA	NA
P33981	677	NA	NA
P33981	686	NA	NA
P35557	411	1.04344	1.04301
P36495	1795	NA	NA
P36871	117	1.02844	1.02852
P36887	339	1.04426	1.04594
P38319	182	1.02038	1.02025
P39579	36	NA	NA
P39984	34	1.0196	1.01961
P41743	484	1.05116	1.05197
P42530	84	1.01653	1.01659
P43405	525	NA	NA
P43405	526	1.03474	1.03573
P46108	221	1.2469	1.25253
P46109	207	NA	NA
P47811	180	1.05928	1.06218
P47811	182	1.05946	1.0622
P48730	220	1.0344	1.03653
P49759	341	1.03248	1.03364
P49759	342	1.03254	1.03365
P49841	216	NA	NA
P49841	277	NA	NA
P49841	9	NA	NA
P50613	164	1.03876	1.03969
P52333	980	1.04635	1.04676
P52333	981	1.046	1.04678
P52956	126	1.00989	1.01
P53597	299	1.02056	1.02091
P53778	183	NA	NA
P53778	185	1.07778	1.07854
P54646	172	NA	NA
P54760	774	NA	NA
P54762	647	1.03553	1.03644
P54762	778	1.03574	1.03811
P61006	111	NA	NA
P61006	72	NA	NA
P61015	16	NA	NA
P61925	22	NA	NA
P62707	11	1.01805	1.02073
P63086	183	1.04964	1.05308
P63086	185	1.05	1.05326
P63248	22	1.01568	1.08954
P68400	2	1.03388	1.03536
P69797	10	1.00092	1.00103
P78527	2609	NA	NA
P78527	2638	NA	NA
P78527	2645	NA	NA
P78527	2647	NA	NA
P80025	315	1.02675	1.02639
P84022	423	NA	NA
P84022	425	NA	NA
P96356	78	1.02518	1.02605
P9WG47	129	1.0361	1.03598
P9WI81	171	NA	NA
P9WI81	173	NA	NA
P9WI83	152	NA	NA
P9WI83	21	NA	NA
P9WI83	224	1.04951	1.051
P9WI83	46	NA	NA
P9WKD3	84	1.02674	1.02695
Q00944	576	1.05222	1.04967
Q00944	577	1.05098	1.04979
Q04759	676	NA	NA
Q05609	704	NA	NA
Q05609	707	NA	NA
Q05609	710	NA	NA
Q06210	261	1.01883	1.01875
Q07955	201	NA	NA
Q07955	207	NA	NA
Q07955	209	NA	NA
Q13131	183	NA	NA
Q13153	423	NA	NA
Q13188	174	1.05583	1.06011
Q13188	180	1.06192	1.06426
Q13188	268	1.05128	1.05198
Q13191	363	1.05326	1.05552
Q13523	849	1.03587	1.0398
Q13627	301	1.03173	1.03196
Q13882	342	1.0545	1.05628
Q14653	386	1.06814	1.07193
Q14653	402	1.06314	1.06254
Q15393	613	1.03902	1.03909
Q16288	706	1.03898	1.04263
Q16539	180	NA	NA
Q16539	182	1.05286	1.05792
Q16594	8	NA	NA
Q16875	254	NA	NA
Q26069	12	1.03542	1.03533
Q29495	31	1.05576	1.05781
Q2RIF5	58	NA	NA
Q2UNF9	38	1.01839	1.01873
Q3JWH7	9	1.03125	1.03132
Q51578	88	1.00682	1.00677
Q564N5	56	1.01514	1.01532
Q564N5	74	1.01518	1.01534
Q564N5	79	1.01443	1.01533
Q5NHF4	247	1.01352	1.01362
Q5ZSZ6	54	1.0419	1.04371
Q61686	11	NA	NA
Q61686	12	NA	NA
Q61686	13	NA	NA
Q61686	14	NA	NA
Q64610	209	NA	NA
Q71V39	163	1.03726	1.03672
Q71V39	239	1.03677	1.03672
Q71V39	300	1.03185	1.03144
Q79PF4	431	1.02111	1.02083
Q79V60	432	NA	NA
Q7CWV1	405	NA	NA
Q7Z4H3	10	1.02561	1.02598
Q818Z9	85	1.02021	1.02017
Q8DTU0	92	1.01128	1.01121
Q8PGN7	99	NA	NA
Q8ZVF7	82	1.02195	1.02153
Q92630	232	1.02892	1.02974
Q92630	458	1.03322	1.03488
Q92731	488	NA	NA
Q92918	165	1.07145	1.07858
Q92918	171	1.07601	1.08263
Q93VE0	27	NA	NA
Q94F62	290	1.07121	1.07318
Q94F62	312	1.07101	1.07326
Q94F62	324	NA	NA
Q94F62	455	1.071	1.07345
Q96EY4	127	NA	NA
Q96RR4	345	1.03779	1.03882
Q96RR4	400	1.03805	1.03883
Q99640	260	1.04574	1.04603
Q99XG5	123	NA	NA
Q9F4L3	28	1.01823	1.01804
Q9H3Z4	10	NA	NA
Q9H8S9	12	NA	NA
Q9H8S9	35	1.05649	1.05702
Q9HCE5	399	1.04574	1.04557
Q9I6W2	68	NA	NA
Q9KWY4	84	1.01532	1.01493
Q9L387	85	1.02009	1.0203
Q9NWZ3	342	1.03258	1.03448
Q9NWZ3	345	1.03795	1.04109
Q9NWZ3	346	1.03649	1.03858
Q9NYL2	161	1.03446	1.04064
Q9QZL0	184	NA	NA
Q9QZL0	231	NA	NA
Q9QZL0	232	NA	NA
Q9SRQ7	158	NA	NA
Q9UHD2	172	1.0569	1.0579
Q9UK32	232	1.03334	1.0342
Q9WV60	216	1.04498	1.0455
Q9WV60	9	1.04594	1.04899
Q9X1F5	59	NA	NA
Q9Y6E0	190	1.04852	1.04773

## Sheet: Fig5d
Uniprot_ID	psite_residue_index	functional_site_type	functional_site_description	shortest_distance (A)
B1L3C9	254	Binding site	Mg(2+)	9.64062
D3KVM3	12	Binding site	ADP	15.5657
D3KVM3	276	Binding site	ADP	8.70178
O14920	181	Binding site	ATP	17.8329
P00517	11	Binding site	ATP	27.9215
P05132	11	Binding site	ATP	28.2704
P05132	339	Binding site	ATP	17.5842
P08200	113	Binding site	NADP(+)	7.87515
P08877	15	Active site	Pros-phosphohistidine intermediate	0
P12931	419	Binding site	ATP	18.4148
P24723	513	Binding site	ATP	15.84
P25321	11	Binding site	ATP	27.4466
P27361	204	Binding site	ATP	15.1799
P29317	772	Binding site	ATP	19.705
P48730	220	Binding site	ATP	21.6482
P49759	341	Binding site	ATP	13.3902
P49759	342	Binding site	ATP	12.0407
P54762	778	Binding site	ATP	22.4449
P62707	11	Active site	Tele-phosphohistidine intermediate	0
P62707	11	Binding site	substrate	0
P63086	183	Binding site	ATP	23.9959
P63086	185	Binding site	ATP	17.6472
Q13523	849	Binding site	ATP	17.5175
Q16288	706	Site	Interaction with PLC-gamma-1	35.7786
Q16539	182	Active site	Proton acceptor	21.6668
Q16539	182	Binding site	ATP	20.8186
Q9NWZ3	342	Binding site	ATP	21.5515
Q9NWZ3	345	Binding site	ATP	19.4196
Q9NWZ3	346	Binding site	ATP	19.2743
Q9NYL2	161	Binding site	ATP	4.29997

## Sheet: Fig5e
residue_index	mean_extensive_stretch	std_extensive_stretch
2	1.18187	0.0878581
3	1.1318	0.115982
4	1.08525	0.0508834
5	1.06066	0.0437943
6	1.09875	0.100638
7	1.07383	0.0480767
8	1.04522	0.0416569
9	1.04451	0.0277606
10	1.04442	0.0261652
11	1.04275	0.0266598
12	1.04195	0.0279671
13	1.04216	0.0217514
14	1.05238	0.0311907
15	1.06918	0.0404151
16	1.10845	0.0711191
17	1.08204	0.0548284
18	1.12324	0.151907
19	1.13269	0.136684
20	1.09626	0.0572476
21	1.11009	0.156997
22	1.05955	0.0335846
23	1.04281	0.0195975
24	1.0345	0.0155799
25	1.03764	0.017954
26	1.03221	0.019913
27	1.0366	0.02167
28	1.04342	0.0314161
29	1.05402	0.0461717
30	1.05673	0.0588794
31	1.04018	0.0251686
32	1.0371	0.028129
33	1.03219	0.0226205
34	1.03736	0.0203561
35	1.03209	0.017856
36	1.03406	0.0170734
37	1.03381	0.0190207
38	1.0349	0.0181664
39	1.03925	0.0229791
40	1.04776	0.0279866
41	1.06197	0.050748
42	1.06018	0.0467261
43	1.10996	0.138118
44	1.10876	0.102239
45	1.12767	0.151491
46	1.12164	0.124056
47	1.0652	0.0385568
48	1.06934	0.0501739
49	1.05	0.0326825
50	1.04836	0.0405908
51	1.0528	0.0376853
52	1.0449	0.0285093
53	1.04435	0.0253464
54	1.04236	0.0233091
55	1.02967	0.0173978
56	1.03616	0.0201938
57	1.05292	0.0340522
58	1.03757	0.0243999
59	1.03091	0.0238813
60	1.043	0.0221822
61	1.04164	0.0314699
62	1.04724	0.0266291
63	1.03767	0.0197523
64	1.02606	0.0153747
65	1.03008	0.0141865
66	1.03795	0.0185516
67	1.03815	0.0190386
68	1.05025	0.0302546
69	1.08607	0.0985189
70	1.12463	0.193187
71	1.0653	0.0679968
72	1.05759	0.0516109
73	1.06373	0.0467905
74	1.09121	0.0791664
75	1.0862	0.097404
76	1.06254	0.0461171
77	1.04306	0.026026
78	1.03934	0.0230951
79	1.03757	0.0216264
80	1.03453	0.0189857
81	1.03492	0.0195021
82	1.0383	0.0190498
83	1.04323	0.0250833
84	1.04696	0.0252032
85	1.04587	0.0224115
86	1.04551	0.0245118
87	1.03701	0.0185882
88	1.03141	0.0194451
89	1.01492	0.0122851
90	1.02047	0.0114801
91	1.02449	0.014034
92	1.02038	0.0142578
93	1.01723	0.0115889
94	1.02438	0.0120981
95	1.03553	0.0258597
96	1.02875	0.021037
97	1.02667	0.0146797
98	1.0239	0.0188306
99	1.02634	0.0226578
100	1.01736	0.0143034
101	1.0183	0.0126953
102	1.01629	0.0127919
103	1.02968	0.0266566
104	1.02826	0.0202533
105	1.01437	0.0115912
106	1.01979	0.0150623
107	1.03582	0.0294564
108	1.0162	0.012633
109	1.01217	0.0120857
110	1.01698	0.0112095
111	1.01569	0.0121333
112	1.01288	0.0125481
113	1.01199	0.0106161
114	1.01384	0.0109869
115	1.01452	0.0131076
116	1.01224	0.0113446
117	1.01325	0.0101563
118	1.01918	0.0132681
119	1.01675	0.0125149
120	1.01471	0.0122369
121	1.01823	0.0110904
122	1.02871	0.0160316
123	1.01958	0.0130779
124	1.01751	0.0139731
125	1.01263	0.0118525
126	1.01433	0.012868
127	1.0176	0.018259
128	1.0186	0.0163015
129	1.01397	0.0109693
130	1.0146	0.0103178
131	1.01523	0.0125042
132	1.03601	0.0266057
133	1.02277	0.0133595
134	1.01469	0.0122431
135	1.0201	0.0130432
136	1.0217	0.0127111
137	1.04102	0.0230623
138	1.05717	0.031502
139	1.04523	0.0247394
140	1.02928	0.013456
141	1.04941	0.0249401
142	1.03717	0.0229018
143	1.03489	0.0219754
144	1.02201	0.0149501
145	1.0183	0.012962
146	1.02144	0.0121575
147	1.01627	0.011385
148	1.02186	0.0123572
149	1.0394	0.0242193
150	1.03249	0.0202092
151	1.04191	0.0289309
152	1.03816	0.0419716
153	1.02305	0.0220305
154	1.02429	0.0204214
155	1.02237	0.0153169
156	1.01774	0.0173725
157	1.02336	0.0180002
158	1.03342	0.0303524
159	1.04292	0.0299369
160	1.04681	0.0274488
161	1.04408	0.025648
162	1.03437	0.0146412
163	1.04423	0.10502
164	1.02214	0.0132315
165	1.02644	0.0175067
166	1.03174	0.0209267
167	1.03871	0.0293644
168	1.06023	0.0551979
169	1.07792	0.0787836
170	1.18185	0.203486
171	1.06873	0.100391
172	1.08328	0.0781302
173	1.08116	0.117498
174	1.059	0.0619415
175	1.0376	0.0354111
176	1.03016	0.0275434
177	1.03065	0.0209366
178	1.02318	0.0166213
179	1.01605	0.0101948
180	1.01854	0.0121879
181	1.01649	0.0116932
182	1.01734	0.0121201
183	1.02914	0.0147987
184	1.02427	0.0172433
185	1.02875	0.0192996
186	1.03732	0.0281679
187	1.04283	0.052771
188	1.03631	0.0440347
189	1.02761	0.0225839
190	1.02751	0.0262823
191	1.01444	0.0138653
192	1.01255	0.011424
193	1.01317	0.0116382
194	1.01265	0.0116959
195	1.01118	0.0117654
196	1.01106	0.010829
197	1.01207	0.0110085
198	1.01239	0.0114157
199	1.01034	0.0108168
200	1.01049	0.0105992
201	1.01251	0.0097927
202	1.01182	0.0109965
203	1.01185	0.0103186
204	1.0131	0.00966459
205	1.01473	0.0105112
206	1.01384	0.0121642
207	1.01368	0.0106179
208	1.01889	0.0105947
209	1.03004	0.0183682
210	1.02923	0.0140161
211	1.02206	0.0120179
212	1.02192	0.014775
213	1.02906	0.0201776
214	1.03448	0.0317864
215	1.05304	0.0533104
216	1.05444	0.0689101
217	1.08694	0.111595
218	1.13621	0.151457
219	1.15126	0.0966471
221	1.09936	0.121245
222	1.10743	0.161656
223	1.06797	0.0555255
224	1.0469	0.0573498
225	1.04255	0.0472249
226	1.04834	0.0503472
227	1.03969	0.027085
228	1.03182	0.0209666
229	1.03654	0.0266126
230	1.03235	0.0223588
231	1.02695	0.0193743
232	1.02841	0.0157897
233	1.03621	0.0196818
234	1.02825	0.0144632
235	1.02889	0.0176826
236	1.02685	0.0172966
237	1.02184	0.0149274
238	1.02206	0.0147918
239	1.02187	0.0119674
240	1.01973	0.0126025
241	1.01693	0.0112921
242	1.02092	0.0111458
243	1.02447	0.0116544
244	1.02337	0.0152309
245	1.01868	0.0124146
246	1.01912	0.0127015
247	1.01656	0.0128971
248	1.0147	0.0115753
249	1.01951	0.0124606
250	1.01522	0.0117381
251	1.01204	0.0113795
252	1.01433	0.0111986
253	1.0148	0.0114814
254	1.01566	0.0123583
255	1.01574	0.0119909
256	1.02123	0.0134715
257	1.01951	0.0114102
258	1.01921	0.0112746
259	1.01829	0.012074
260	1.01941	0.0134113
261	1.02121	0.0147159
262	1.01716	0.0122392
263	1.01744	0.0113638
264	1.01821	0.0126556
265	1.0187	0.0138474
266	1.0183	0.0154426
267	1.01825	0.010369
268	1.01666	0.0137051
269	1.01762	0.0151687
270	1.01831	0.0130619
271	1.01904	0.014457
272	1.02215	0.0162507
273	1.01674	0.0130324
274	1.02833	0.0196365
275	1.02498	0.0169005
276	1.02352	0.01923
277	1.03527	0.0324764
278	1.04958	0.0427985
279	1.06992	0.0834939
280	1.07892	0.145655
281	1.07006	0.0805542
282	1.07511	0.0883804
283	1.10102	0.106611
284	1.09439	0.0895945
285	1.10155	0.117273
286	1.08113	0.0804794
287	1.05435	0.0471639
288	1.03609	0.0263534
289	1.02561	0.0179548
290	1.0356	0.022176
291	1.04972	0.0350481
292	1.08164	0.0984295
293	1.08099	0.0880037
294	1.1223	0.851494

## Sheet: Fig5g
residue_index	mean_extensive_stretch	std_extensive_stretch
6	1.04147	0.0272238
7	1.01736	0.00885789
8	1.0154	0.00792836
9	1.01179	0.00701436
10	1.014	0.00845679
11	1.01205	0.00506589
12	1.01179	0.00566076
13	1.01029	0.00837939
14	1.01941	0.00912718
15	1.01926	0.0124198
16	1.02577	0.0083219
17	1.01411	0.00728337
18	1.01486	0.00621556
19	1.01243	0.00488776
20	1.01216	0.00638403
21	1.01785	0.00965394
22	1.02223	0.00963488
23	1.00709	0.00429603
24	1.00962	0.0062448
25	1.01239	0.00450697
26	1.00451	0.00532295
27	1.01135	0.00621426
28	1.00689	0.00485721
29	1.00918	0.00395658
30	1.00937	0.00300913
31	1.01204	0.00571565
32	1.00791	0.00424819
33	1.00789	0.00471554
34	1.01107	0.00491308
35	1.01786	0.00923408
36	1.01523	0.00709303
37	1.01517	0.00711594
38	1.00739	0.0114768
39	1.01379	0.00659751
40	1.02213	0.0100882
41	1.02357	0.0102639
42	1.01884	0.0128191
43	1.04206	0.0206009
44	1.03533	0.0128576
45	1.03657	0.016425
46	1.01725	0.00670728
47	1.0134	0.00751339
48	1.01039	0.00525712
49	1.0092	0.00474117
50	1.0087	0.00387287
51	1.00531	0.00387962
52	1.00705	0.00370532
53	1.00725	0.00335467
54	1.00761	0.00377691
55	1.00773	0.00324455
56	1.00831	0.00333674
57	1.00836	0.00272239
58	1.01141	0.00680344
59	1.02281	0.0118805
60	1.0226	0.010767
61	1.01807	0.00944856
62	1.01333	0.00559302
63	1.01184	0.00507516
64	1.0076	0.00415534
65	1.01116	0.00462965
66	1.02545	0.0100088
67	1.01433	0.00584788
68	1.0136	0.00854238
69	1.01671	0.005592
70	1.01835	0.00388296
71	1.01809	0.00876823
72	1.02047	0.00708271
73	1.01404	0.00603518
74	1.01418	0.00565084
75	1.00906	0.00532508
76	1.0084	0.00571619
77	1.00806	0.0055797
78	1.00642	0.00425395
79	1.01	0.00433291
80	1.00539	0.00512899
81	1.01193	0.00724033
82	1.01738	0.00837642
83	1.00847	0.00345885
85	1.01372	0.00711472
86	1.02359	0.00728643
87	1.00978	0.00681454
88	1.00757	0.0049646
89	1.0117	0.00908472
90	1.01287	0.00976607
91	1.01435	0.0070442
92	1.01034	0.00619065
93	1.00847	0.00400022
94	1.01588	0.00542195
95	1.01213	0.00393485
96	1.01166	0.00376275
97	1.00946	0.00500236
98	1.01387	0.00639144
99	1.01639	0.012675
100	1.01688	0.00512643
101	1.01309	0.00649054
102	1.01355	0.00659979
103	1.01644	0.00864114
104	1.01772	0.00567943
105	1.02381	0.00609013
106	1.04242	0.0169881
107	1.02789	0.00910752
108	1.0283	0.0122782
109	1.01915	0.0103707
110	1.01619	0.00633122
111	1.01379	0.00573084
112	1.02628	0.0047804
113	1.03544	0.00900106
114	1.0114	0.0045736
115	1.01196	0.00364286
116	1.00953	0.00506522
117	1.01093	0.00543931
118	1.01219	0.0057792
119	1.01242	0.00614965
120	1.01009	0.00572286
121	1.00726	0.00470192
122	1.00745	0.00619693
123	1.00904	0.00857737
124	1.01325	0.00868041
125	1.0213	0.0130874
126	1.03877	0.0192305
127	1.02419	0.0118246
128	1.01472	0.00648064
129	1.01665	0.0067354
130	1.01864	0.00713412
131	1.00985	0.00440171
132	1.00986	0.00308187
133	1.00926	0.00361538
134	1.00827	0.00420316
135	1.00964	0.00458971
136	1.00924	0.00476026
137	1.01074	0.00465206
138	1.00736	0.00368595
139	1.01019	0.00568923
140	1.01304	0.0113271
141	1.01742	0.00781649
142	1.01856	0.011734
143	1.00472	0.00438783
144	1.00296	0.00447505
145	1.00524	0.00378742
146	1.00452	0.00331817
147	1.00464	0.0031091
148	1.00692	0.00328207
149	1.00787	0.00508213
150	1.00841	0.0046062
151	1.00899	0.00497331
152	1.01117	0.00610447
153	1.01116	0.00470447
154	1.01772	0.00642495
155	1.028	0.00676569
156	1.01591	0.0100053
157	1.03092	0.0100769
158	1.10838	0.054825
159	1.06587	0.0576741
160	1.07775	0.0677234
161	1.04082	0.0250605
162	1.04543	0.0179265
163	1.03698	0.0273758
164	1.02414	0.0123763
165	1.01998	0.00834178
166	1.01361	0.00578314
167	1.01154	0.00773267
168	1.01253	0.00649478
169	1.01232	0.00523493
170	1.01497	0.00764554
171	1.01279	0.00873075
172	1.01784	0.00684802
173	1.01518	0.00823917
174	1.02238	0.0135938
175	1.02473	0.0128449
176	1.01875	0.0109346
177	1.01738	0.006107
178	1.02024	0.00595835
179	1.02909	0.0104963
180	1.04432	0.011499
181	1.03063	0.0133842
182	1.02496	0.00495139
183	1.02248	0.00832109
184	1.01607	0.00856057
185	1.03418	0.0167038
186	1.01575	0.00742388
187	1.01937	0.00681575
189	1.015	0.00597821
190	1.01328	0.00937079
191	1.00978	0.00594937
192	1.01131	0.00494416
193	1.0142	0.00568973
194	1.02018	0.00850576
195	1.03037	0.0230802
196	1.04229	0.0298303
197	1.04125	0.0333378
198	1.02142	0.0151663
199	1.0197	0.00685954
200	1.01068	0.00524123
201	1.00367	0.0067839
202	1.00477	0.00698685
203	1.01253	0.00806156
204	1.011	0.00879222
205	1.0119	0.00470488
206	1.01589	0.0054418
207	1.01402	0.00735875
208	1.01476	0.00741394
209	1.01834	0.00773992
210	1.01023	0.00732108
211	1.00992	0.00944298
212	1.00991	0.006469
213	1.01806	0.00398357
214	1.02865	0.0168741
215	1.02057	0.0114344
216	1.01852	0.00718037
217	1.01583	0.00699446
218	1.02352	0.0144129
219	1.01345	0.00473847
220	1.01537	0.00748186
221	1.01211	0.0066357
222	1.01751	0.0132583
223	1.00801	0.0063095
224	1.01403	0.0104315
225	1.01091	0.00676682
226	1.00693	0.00637884
227	1.01122	0.00706453
228	1.01671	0.00902321
229	1.01734	0.00995416
230	1.00981	0.00686537
231	1.00696	0.00795423
232	1.00899	0.00721563
233	1.00865	0.0061207
234	1.01509	0.00599913
235	1.01312	0.00978339
236	1.01703	0.00792635
237	1.01332	0.0081061
238	1.01873	0.00742585
239	1.01894	0.00599553
240	1.01871	0.00628497
241	1.01343	0.00554738
242	1.02134	0.0102028
243	1.01343	0.0053857
244	1.01188	0.00802168
245	1.01849	0.00986582
246	1.01477	0.00895798
247	1.01511	0.00731934
248	1.01101	0.00762973
249	1.00986	0.00589913
250	1.00974	0.00739146
251	1.01145	0.0085712
252	1.0085	0.00807076
253	1.02277	0.013979
254	1.02566	0.0176041
255	1.03783	0.0224168
256	1.05698	0.0420954
257	1.03622	0.0163955

## Sheet: Fig5j_FigS16_functional_site
Uniprot_ID	functional_site_type	functional_site_description	functional_site_ligand	representation_functional_site_within_phospho	representation_functional_site_within_phospho_bootstrap	representation_functional_site_between_groups	representation_functional_site_between_groups_bootstrap	representation_functional_site_within_nonphospho	representation_functional_site_within_nonphospho_bootstrap
A0A0K8P8E7	Active site	Acyl-ester intermediate		NA	NA	NA	NA	0.0464576	0.104971
A0A0K8P8E7	Active site	Charge relay system		0	0.107	0.00198413	0.10627	0.0275842	0.0930836
A0A0K8P8E7	Binding site		4-[(2-hydroxyethoxy)carbonyl]benzoate	0.0666667	0.132333	0.406746	0.119087	0.102497	0.0957607
A0A0K8P8E7	Binding site		Ca(2+)	0.0933333	0.137733	0.198413	0.123222	0.116725	0.104846
A0A0K8P8E7	Binding site		4-[(2-hydroxyethoxy)carbonyl]benzoate	0	0.116889	0.00396825	0.128175	0.0261324	0.101289
A0A1C3NEV1	Binding site		Zn(2+)	NA	NA	0	0.105556	0.0277778	0.13
A0A452E9Y6	Active site	Proton acceptor		0	0.0636364	0	0.0643636	0	0.058
A0A452E9Y6	Binding site		heme b	0	0.044	0	0.04	0.05	0.057
A0A452E9Y6	Binding site		Ca(2+)	0	0.0421818	0	0.0415273	0	0.0554
A0A452E9Y6	Binding site		heme b	0	0.0218182	0	0.0223636	0.025	0.0755
A0A452E9Y6	Site	Transition state stabilizer		0	0.0647273	0	0.0694545	0	0.067
A1YYW7	Active site	Phosphothreonine intermediate		NA	NA	NA	NA	0	0.11
A1YYW7	Binding site		Zn(2+)	NA	NA	0	0.04	0	0.125
A1YYW7	Binding site		substrate	NA	NA	0	0.0425	0	0.0875
A1YYW7	Binding site		Zn(2+)	NA	NA	0	0.07	0	0.124
A5JUY8	Active site	Proton acceptor		0	0.06	0	0.04	0	0.03
A5JUY8	Binding site		heme b	0	0.05	0	0.0533333	0	0.02
A5JUY8	Binding site		Ca(2+)	0	0.038	0	0.032	0	0.0145
A5JUY8	Binding site		heme b	0	0.0416667	0	0.035	0	0.04
A5JUY8	Site	Transition state stabilizer		0	0.03	0.166667	0.0233333	0	0.03
B1L3C9	Binding site		CoA	0.583333	0.106667	0	0.0371429	0.0934066	0.0545055
B1L3C9	Binding site		acetyl-CoA	0.583333	0.106667	0	0.0371429	0.0934066	0.0545055
B1L3C9	Binding site		CoA	0.333333	0.08	0.107143	0.0135714	0.164835	0.0386813
B1L3C9	Binding site		acetyl-CoA	0.333333	0.08	0.107143	0.0135714	0.164835	0.0386813
B1L3C9	Binding site		CoA	0	0.0783333	0	0.0307143	0.032967	0.0513187
B1L3C9	Binding site		acetyl-CoA	0	0.0783333	0	0.0307143	0.032967	0.0513187
B1L3C9	Binding site		Mg(2+)	0.0833333	0.0866667	0	0.0507143	0.00549451	0.0589011
B1L3C9	Binding site		CoA	0.208333	0.0825	0.00892857	0.0407143	0.0467033	0.0589011
B1L3C9	Binding site		acetyl-CoA	0.416667	0.0766667	0.0178571	0.0421429	0.0934066	0.0640659
B1L3C9	Binding site		ADP	0	0.075	0	0.0325	0	0.051978
B1L3C9	Binding site		CoA	0	0.09	0	0.0510714	0	0.0552747
B1L3C9	Binding site		ADP	0.104167	0.0791667	0.0223214	0.0361607	0.0260989	0.0523626
B1L3C9	Binding site		Mg(2+)	0	0.118333	0.0535714	0.035	0.032967	0.0542857
B1L3C9	Binding site		ADP	NA	NA	NA	NA	0.74359	0.0644872
B1L3C9	Binding site		Mg(2+)	NA	NA	NA	NA	0.74359	0.0644872
B1L3C9	Binding site		ADP	0.166667	0.0758333	0.0803571	0.0282143	0.032967	0.0513736
B1L3C9	Binding site		Mg(2+)	0	0.0966667	0	0.0521429	0	0.0582418
B7GTV0	Binding site		Zn(2+)	0.0833333	0.0625	0.148359	0.111995	0.191162	0.0936515
D3KVM3	Binding site		ADP	0	0.12	0.0441176	0.109853	0.110738	0.133054
D3KVM3	Binding site		sn-glycerol 3-phosphate	0	0.12	0.0441176	0.109853	0.110738	0.133054
D3KVM3	Binding site		ADP	0.0333333	0.099	0.0611111	0.102778	0.0910714	0.12439
D3KVM3	Binding site		sn-glycerol 3-phosphate	0	0.108333	0.00231481	0.10375	0.00634921	0.12991
D3KVM3	Binding site		ADP	0	0.11	0.173611	0.117917	0.0238095	0.158651
D3KVM3	Binding site		sn-glycerol 3-phosphate	0	0.11	0.173611	0.117917	0.0238095	0.158651
D3KVM3	Binding site		ADP	NA	NA	NA	NA	0.49127	0.101
D3KVM3	Binding site		sn-glycerol 3-phosphate	NA	NA	NA	NA	0.49127	0.101
D3KVM3	Binding site		ADP	0.361111	0.104444	0.550926	0.09	0.452116	0.119524
D6WMX4	Active site	Proton acceptor		0	0.13	0	0.05	NA	NA
D6WMX4	Binding site		ATP	0	0.156	0	0.08	NA	NA
D6WMX4	Binding site		Mg(2+)	0	0.119333	0	0.05	NA	NA
D6WMX4	Binding site		ATP	0.125	0.172833	0	0.0691667	NA	NA
D6WMX4	Binding site		Mg(2+)	0.3	0.16	0	0.03	NA	NA
D6WMX4	Binding site		ATP	0.0333333	0.138	0	0.133333	NA	NA
D6WMX4	Binding site		Mg(2+)	0.0333333	0.138	0	0.133333	NA	NA
D6WMX4	Site	Important for interaction with substrates Prkn and ubiquitin		NA	NA	NA	NA	NA	NA
O00092	Active site	Nucleophile		NA	NA	0	0.13	0.0833333	0.126667
O00092	Binding site		1D-myo-inositol hexakisphosphate	NA	NA	0.136364	0.13	0.128788	0.0819697
O06291	Active site	Charge relay system		NA	NA	0.0238095	0.126429	0.0833333	0.164652
O14920	Active site	Proton acceptor		NA	NA	0	0	NA	NA
O14920	Binding site		ATP	NA	NA	0.285714	0.0228571	NA	NA
O14965	Active site	Proton acceptor		NA	NA	NA	NA	NA	NA
O14965	Binding site		ATP	NA	NA	NA	NA	NA	NA
O15264	Active site	Proton acceptor		0	0.09	NA	NA	NA	NA
O15264	Binding site		ATP	0.65	0.086	NA	NA	NA	NA
O15530	Active site	Proton acceptor		NA	NA	0.0045045	0.121351	0	0.166667
O15530	Binding site		ATP	NA	NA	0.137187	0.112347	0.3	0.148333
O19069	Active site	Tele-phosphohistidine intermediate		0	0.11	0.148148	0.104444	NA	NA
O19069	Binding site		CoA	0.125	0.121667	0.0654762	0.10373	NA	NA
O19069	Binding site		substrate	0.5	0.15	0.111111	0.117037	NA	NA
O28025	DNA binding site			NA	NA	NA	NA	NA	NA
O31465	Binding site		substrate	0.0833333	0.138333	NA	NA	0.185714	0.165333
O43293	Active site	Proton acceptor		0	0.18	0	0.105	0	0.110444
O43293	Binding site		ATP	0.15	0.17	0.345	0.1188	0.183333	0.101556
O43293	Binding site		pyridone 6	0	0.225	0.1	0.126	0.0611111	0.109
O43353	Active site	Proton acceptor		0	0.05	0.0277778	0.092037	NA	NA
O43353	Binding site		ATP	0	0.054	0.10654	0.0798648	NA	NA
O43683	Active site	Proton acceptor		NA	NA	NA	NA	NA	NA
O43683	Binding site		ATP	NA	NA	NA	NA	NA	NA
O60260	Active site			NA	NA	NA	NA	0	0.0933333
O60260	Binding site		Zn(2+)	NA	NA	0.0833333	0.07375	0.0507246	0.0662319
O60674	Active site	Proton acceptor		0.00417032	0.119596	0.00511509	0.115761	0.00869565	0.125159
O60674	Binding site		ATP	0.31102	0.128286	0.290148	0.121768	0.316655	0.133678
O60674	Site	Breakpoint for translocation to form PCM1-JAK2 fusion protein		NA	NA	NA	NA	NA	NA
O62305	Active site	Proton acceptor		NA	NA	0	0.03	0	0.05
O62305	Binding site		ATP	NA	NA	0	0.031	0.25	0.04
O75385	Active site	Proton acceptor		0.166667	0.156667	0.0555556	0.128889	0	0.084
O75385	Binding site		ATP	0.133333	0.158333	0.166667	0.139877	0.0888889	0.0900741
O75460	Active site	Proton acceptor		0	0.0686667	0.0151515	0.104848	NA	NA
O75460	Binding site		ATP	0.159259	0.0880741	0.120512	0.100401	NA	NA
O75460	Site	Interacts with hydroxy-aryl-aldehyde inhibitors		0.333333	0.0893333	0.308333	0.111	NA	NA
O75533	Site	Interaction with RNA		NA	NA	0	0.0666667	NA	NA
O75533	Site	Interaction with PHF5A		NA	NA	0.333333	0.0666667	NA	NA
O75533	Site	Interaction with SF3B3		NA	NA	0	0.0566667	NA	NA
O75533	Site	Interaction with RNA		NA	NA	0.111111	0.06	NA	NA
O75533	Site	Interaction with SF3B3		NA	NA	0	0.0666667	NA	NA
O94804	Active site	Proton acceptor		0.0833333	0.143333	NA	NA	NA	NA
O94804	Binding site		ATP	0.191667	0.126833	NA	NA	NA	NA
O96013	Active site	Proton acceptor		0.5	0.45	0.0128205	0.185128	0.01417	0.136572
O96013	Binding site		ATP	0.633333	0.353333	0.311394	0.168678	0.244997	0.128576
P00489	Binding site		AMP	0.193452	0.0723214	NA	NA	NA	NA
P00489	Site	Involved in the association of subunits		0.0138889	0.0872222	NA	NA	NA	NA
P00489	Site	Can be labeled by an AMP analog		0	0.0638889	NA	NA	NA	NA
P00517	Active site	Proton acceptor		0	0.105867	0.00649351	0.0764935	0	0.04
P00517	Binding site		ATP	0.233413	0.093446	0.210606	0.0781277	0.309524	0.0661905
P00519	Active site	Proton acceptor		NA	NA	0	0.1	NA	NA
P00519	Binding site		ATP	NA	NA	0.25	0.115	NA	NA
P00519	Site	Breakpoint for translocation to form BCR-ABL and NUP214-ABL1 fusion proteins		NA	NA	NA	NA	NA	NA
P00523	Active site	Proton acceptor		0.25	0.173333	0	0.113661	NA	NA
P00523	Binding site		ATP	0.291667	0.208833	0.273532	0.114777	NA	NA
P00634	Active site	Phosphoserine intermediate		0	0.198333	0.04375	0.17925	0.0755804	0.123043
P00634	Binding site		Mg(2+)	0	0.176667	0.196203	0.179367	0.240304	0.130695
P00634	Binding site		Zn(2+)	0	0.176667	0.196203	0.179367	0.240304	0.130695
P00634	Binding site		Mg(2+)	0.138889	0.153333	0.34375	0.184583	0.133542	0.126814
P00634	Binding site		Zn(2+)	0.0666667	0.173667	0.105625	0.17785	0.0459779	0.131407
P00791	Active site			0	0.150333	0	0.104722	0.0833333	0.132333
P00949	Active site	Phosphoserine intermediate		0.1	0.07	0.125	0.0333333	0	0.06
P00949	Binding site		alpha-D-glucose 1,6-bisphosphate	0.0833333	0.079	0.104167	0.0429167	0.0416667	0.065
P00949	Binding site		Mg(2+)	0.0555556	0.0751111	0.0416667	0.0372222	0	0.0644444
P00949	Binding site		alpha-D-glucose 1,6-bisphosphate	0.0333333	0.096	0	0.055	0.0833333	0.105
P00949	Binding site		Mg(2+)	0.0333333	0.096	0	0.055	0.0833333	0.105
P00949	Binding site		alpha-D-glucose 1,6-bisphosphate	0.04	0.0821333	0.0166667	0.0426667	0.0166667	0.067
P01012	Binding site		Ca(2+)	0	0.147	0	0.1096	0.05	0.099
P01012	Site	Cleavage		0.3375	0.135833	0.263333	0.1348	0.5125	0.117
P01112	Binding site		GTP	NA	NA	NA	NA	NA	NA
P03870	Active site	O-(3'-phospho-DNA)-tyrosine intermediate		NA	NA	NA	NA	NA	NA
P04629	Active site	Proton acceptor		0	0.137333	NA	NA	NA	NA
P04629	Binding site		ATP	0.493333	0.142667	NA	NA	NA	NA
P04629	Site	Breakpoint for translocation to form TRK and TRK-T3		NA	NA	NA	NA	NA	NA
P04629	Site	Breakpoint for translocation to form TRK-T1		NA	NA	NA	NA	NA	NA
P04629	Site	Interaction with SHC1		NA	NA	NA	NA	NA	NA
P04629	Site	Interaction with PLCG1		0.366667	0.104667	NA	NA	NA	NA
P05132	Active site	Proton acceptor		0.00142248	0.13027	0	0.13	0	0.19
P05132	Binding site		ATP	0.247598	0.132362	0.237227	0.127152	0.166667	0.223333
P05187	Active site	Phosphoserine intermediate		0.0333333	0.154	0	0.21	0	0.24
P05187	Binding site		Mg(2+)	0.466667	0.201333	0.416667	0.225	0	0.2
P05187	Binding site		Zn(2+)	0.25	0.177667	0.208333	0.2175	0	0.22
P05187	Binding site		Mg(2+)	0.133333	0.094	0.583333	0.0766667	0.5	0.12
P05187	Binding site		Ca(2+)	0.0416667	0.1535	0.166667	0.18125	0.25	0.1475
P05187	Binding site		Mg(2+)	0	0.0953333	0	0.11	0	0.16
P05187	Binding site		Zn(2+)	0.253333	0.15	0.166667	0.164333	0.1	0.194
P06239	Active site	Proton acceptor		NA	NA	NA	NA	0.0666667	0.126667
P06239	Binding site		ATP	NA	NA	NA	NA	0.193333	0.1214
P06276	Active site	Acyl-ester intermediate		NA	NA	0	0.122273	0.000261233	0.140421
P06276	Active site	Charge relay system		NA	NA	0.0284091	0.135	0.0538793	0.141493
P06276	Binding site		tacrine	NA	NA	0	0.124063	0	0.146448
P06276	Binding site		substrate	NA	NA	0	0.134432	0.000783699	0.146298
P06276	Binding site		tacrine	NA	NA	0.0327869	0.135082	0.0617486	0.147115
P06612	Active site	O-(5'-phospho-DNA)-tyrosine intermediate		NA	NA	NA	NA	NA	NA
P06612	Binding site		Mg(2+)	NA	NA	NA	NA	NA	NA
P06612	Site	Interaction with DNA		NA	NA	NA	NA	NA	NA
P06737	Binding site		AMP	0.261905	0.128571	0.670714	0.14155	0.305263	0.139135
P06737	Site	Involved in the association of subunits		0.0238095	0.128095	0.0892857	0.148786	0.119883	0.13614
P06737	Site	May be involved in allosteric control		0	0.121905	0	0.139429	0	0.126082
P06786	Active site	O-(5'-phospho-DNA)-tyrosine intermediate		NA	NA	NA	NA	NA	NA
P06786	Binding site		ATP	NA	NA	NA	NA	NA	NA
P06786	Binding site		Mg(2+)	0	0.0133333	0.0833333	0.0520833	NA	NA
P06786	Site	Interaction with DNA		0	0.03	0.1	0.0597857	NA	NA
P06786	Site	Transition state stabilizer		0	0.02	0	0.065	NA	NA
P06786	Site	Important for DNA bending		0	0.04	0	0.0375	NA	NA
P06786	Site	Interaction with DNA		0	0.01	0	0.0425	NA	NA
P07102	Active site	Nucleophile		NA	NA	0	0.1	0.363636	0.0851515
P07102	Active site	Proton donor		NA	NA	0	0.125	0	0.102273
P07102	Binding site		1D-myo-inositol hexakisphosphate	NA	NA	0.159091	0.12197	0.174242	0.0963636
P07332	Active site	Proton acceptor		NA	NA	0	0.065	0	0.06
P07332	Binding site		ATP	NA	NA	0.125	0.071	0.2	0.0763333
P07477	Active site	Charge relay system		0	0.126667	0.106061	0.191212	0.115152	0.182333
P07477	Binding site		Ca(2+)	0	0.1375	0.375	0.197045	0.393182	0.187455
P07477	Site	Required for specificity		0	0.11	0.0454545	0.197273	0.0272727	0.178
P07515	Active site	Pros-phosphohistidine intermediate		0	0.16	1	0.18	0.5	0.34
P07738	Active site	Tele-phosphohistidine intermediate		NA	NA	NA	NA	0.0105263	0.158632
P07738	Active site	Proton donor/acceptor		0	0.13	0	0.1105	0	0.174368
P07738	Binding site		substrate	0.105263	0.132632	0.267105	0.108921	0.182368	0.148911
P07738	Site	Not glycated		0.125	0.13	0.175	0.092125	0.149342	0.147763
P07738	Site	Transition state stabilizer		0	0.16	0	0.0935	0	0.146895
P07738	Site	Not glycated		0	0.0966667	0.175926	0.0986111	0.362745	0.144662
P07949	Active site	Proton acceptor		0	0.121667	NA	NA	NA	NA
P07949	Binding site		ATP	0.133333	0.103667	NA	NA	NA	NA
P07949	Binding site		semaxanib	0	0.105	NA	NA	NA	NA
P07949	Site	Breakpoint for translocation to form the TRIM27/RET oncogene		NA	NA	NA	NA	NA	NA
P07949	Site	Cleavage		0.916667	0.123333	NA	NA	NA	NA
P07949	Site	Breakpoint for translocation to form PCM1-RET		0.833333	0.123333	NA	NA	NA	NA
P07949	Site	Cleavage		NA	NA	NA	NA	NA	NA
P07953	Active site			0	0.045	0.321429	0.166429	0.222222	0.162222
P07953	Active site	Tele-phosphohistidine intermediate		NA	NA	NA	NA	0	0.21
P07953	Active site	Proton donor/acceptor		NA	NA	NA	NA	0	0.14
P07953	Binding site		ATP	0	0.0488889	0.0357143	0.166687	0.0462963	0.167477
P07953	Binding site		beta-D-fructose 6-phosphate	0	0.07	0.196429	0.175	0.236111	0.156806
P07953	Binding site		ATP	0	0.0666667	0	0.16619	0.0324074	0.160185
P07953	Binding site		beta-D-fructose 6-phosphate	0	0.12	0	0.182857	0.138889	0.177778
P07953	Binding site		beta-D-fructose 2,6-bisphosphate	NA	NA	NA	NA	0	0.177333
P07953	Binding site		ATP	NA	NA	NA	NA	0.208333	0.179167
P07953	Binding site		beta-D-fructose 2,6-bisphosphate	NA	NA	NA	NA	0.277778	0.154444
P07953	Binding site		ATP	NA	NA	NA	NA	0	0.168
P07953	Binding site		beta-D-fructose 2,6-bisphosphate	NA	NA	NA	NA	0	0.17
P07953	Binding site		ATP	NA	NA	NA	NA	1	0.133333
P07953	Site	Transition state stabilizer		NA	NA	NA	NA	0	0.15
P08149	Active site	Acyl-ester intermediate		0	0.0986667	NA	NA	0.257576	0.125758
P08200	Binding site		NADP(+)	NA	NA	0.62069	0.144828	0.593596	0.150369
P08200	Binding site		substrate	NA	NA	0.0344828	0.12931	0.125616	0.12597
P08200	Binding site		Mg(2+)	NA	NA	0.206897	0.110345	0.0566502	0.120419
P08200	Binding site		NADP(+)	NA	NA	0.258621	0.121931	0.220074	0.124485
P08200	Site	Critical for catalysis		NA	NA	0.293103	0.136552	0.206281	0.146539
P08877	Active site	Pros-phosphohistidine intermediate		0.607143	0.370357	0.825	0.3435	0.8	0.358
P08879	Active site	Pros-phosphohistidine intermediate		NA	NA	NA	NA	0.1	0.196667
P08879	Binding site		ATP	0.194444	0.175	0.203704	0.222593	0.233333	0.230778
P0AA04	Active site	Pros-phosphohistidine intermediate		NA	NA	NA	NA	0.622727	0.335818
P0AGE9	Active site	Tele-phosphohistidine intermediate		0.1	0.208667	0.266667	0.207667	0.333333	0.116515
P0AGE9	Binding site		CoA	0.143056	0.197639	0.117708	0.161625	0.0880682	0.128788
P0AGE9	Binding site		substrate	0.122222	0.150889	0.075	0.125	0.0227273	0.0995455
P0CE47	Binding site		GTP	0.0245098	0.0582353	NA	NA	0.129747	0.0789087
P0CG47	Site	Interacts with activating enzyme		0.5	0.52	NA	NA	0.306019	0.367932
P0CG47	Site	Essential for function		1	0.53	NA	NA	0.206615	0.366731
P0CG47	Site	Interacts with activating enzyme		0.5	0.5	NA	NA	0.755032	0.364643
P10721	Active site	Proton acceptor		NA	NA	0	0.174	NA	NA
P10721	Binding site		Mg(2+)	NA	NA	NA	NA	NA	NA
P10721	Binding site		ATP	NA	NA	0.131634	0.162647	NA	NA
P10721	Binding site		Mg(2+)	NA	NA	0	0.177667	NA	NA
P10721	Site	Important for interaction with phosphotyrosine-binding proteins		NA	NA	NA	NA	NA	NA
P11309	Active site	Proton acceptor		NA	NA	NA	NA	NA	NA
P11309	Binding site		ATP	NA	NA	NA	NA	NA	NA
P11802	Active site	Proton acceptor		NA	NA	0	0.1	0	0.173333
P11802	Binding site		ATP	NA	NA	0.416667	0.125	0.333333	0.185
P12694	Binding site		thiamine diphosphate	NA	NA	NA	NA	NA	NA
P12694	Binding site		K(+)	NA	NA	NA	NA	NA	NA
P12694	Binding site		thiamine diphosphate	NA	NA	NA	NA	NA	NA
P12694	Binding site		K(+)	NA	NA	NA	NA	NA	NA
P12694	Binding site		Mg(2+)	NA	NA	NA	NA	NA	NA
P12694	Binding site		thiamine diphosphate	NA	NA	NA	NA	NA	NA
P12694	Binding site		Mg(2+)	NA	NA	NA	NA	NA	NA
P12694	Binding site		thiamine diphosphate	NA	NA	NA	NA	NA	NA
P12928	Binding site		substrate	0.666667	0.105	0	0.0875	0	0.07
P12928	Binding site		ATP	0	0.0920833	0	0.088125	0	0.1
P12928	Binding site		K(+)	0.0208333	0.0983333	0.15625	0.07625	0.25	0.11
P12928	Binding site		ATP	0	0.0958333	0.1875	0.0775	0.25	0.085
P12928	Binding site		substrate	0	0.11	0	0.0725	0.5	0.08
P12928	Binding site		Mn(2+)	0	0.075	0	0.0825	0	0.1
P12928	Binding site		substrate	0	0.0633333	0	0.0825	0	0.07
P12928	Binding site		Mn(2+)	0	0.11	0	0.09	0	0.06
P12928	Binding site		substrate	0	0.120833	0	0.09	0	0.05
P12928	Binding site		beta-D-fructose 1,6-bisphosphate	0	0.0883333	0	0.085	0	0.07125
P12928	Site	Transition state stabilizer		0	0.11	0	0.0725	0.5	0.08
P12931	Active site	Proton acceptor		0	0.09	0	0.0888	NA	NA
P12931	Binding site		ATP	0.3	0.054	0.397722	0.116153	NA	NA
P13807	Binding site		UDP	0	0.00833333	0.25	0.055	0.214286	0.0742857
P13807	Binding site		UDP-alpha-D-glucose	0	0.0225	0.03125	0.0853125	0	0.0930357
P13807	Binding site		alpha-D-glucose 6-phosphate	0	0.0483333	0	0.075	0.0345238	0.0830952
P13807	Binding site		UDP	0	0.035	0	0.04375	0	0.0685714
P13807	Binding site		UDP-alpha-D-glucose	0	0.035	0	0.04375	0	0.0685714
P13807	Binding site		alpha-D-glucose 6-phosphate	0	0.0166667	0	0.038125	0	0.0489286
P13807	Binding site		UDP-alpha-D-glucose	0	0.015	0	0.0697917	0	0.0847619
P13807	Binding site		UDP	0	0.0216667	0	0.071875	0	0.0778571
P13807	Binding site		alpha-D-glucose 6-phosphate	0	0.025	0	0.0653125	0	0.0794643
P15056	Active site	Proton acceptor		0	0.06	0	0.12	0	0.29
P15056	Binding site		Zn(2+)	NA	NA	NA	NA	NA	NA
P15056	Binding site		ATP	0.05	0.09	0.25	0.1515	0.4	0.262
P15056	Site	Breakpoint for translocation to form KIAA1549-BRAF fusion protein		NA	NA	NA	NA	NA	NA
P15693	Active site	Phosphoserine intermediate		0	0.13	0	0.235	0	0.21
P15693	Binding site		Mg(2+)	0	0.14	1	0.17	0.5	0.25
P15693	Binding site		Zn(2+)	0	0.135	0.5	0.2025	0.25	0.23
P15693	Binding site		Mg(2+)	0.5	0.09	0	0.115	0	0.2
P15693	Binding site		Ca(2+)	0	0.09	0	0.18	0.375	0.205
P15693	Binding site		Mg(2+)	0	0.1	0	0.16	0	0.23
P15693	Binding site		Zn(2+)	0.166667	0.116667	0	0.213333	0	0.198
P16892	Active site	Proton acceptor		NA	NA	0	0.08	NA	NA
P16892	Binding site		ATP	NA	NA	0	0.138	NA	NA
P17612	Active site	Proton acceptor		0	0.112857	0	0.128235	NA	NA
P17612	Binding site		ATP	0.166797	0.109392	0.174463	0.119958	NA	NA
P18669	Active site	Tele-phosphohistidine intermediate		NA	NA	NA	NA	0.00189394	0.11
P18669	Active site	Proton donor/acceptor		0	0.103889	0	0.102424	0	0.113409
P18669	Binding site		substrate	0.147214	0.117065	0.229832	0.120485	0.128955	0.129167
P18669	Site	Transition state stabilizer		0	0.134722	0.00673401	0.137104	0.00189394	0.133674
P19525	Active site	Proton acceptor		0.0833333	0.278333	0	0.045	0	0.0566667
P19525	Binding site		ATP	0.308333	0.2455	0.1	0.0791667	0.0833333	0.0846667
P19525	Binding site		Mg(2+)	0.25	0.255	0.0833333	0.095	0	0.06
P20906	Binding site		Mg(2+)	0	0.0533333	0.00854701	0.069359	0.0247253	0.0708458
P20906	Binding site		Ca(2+)	0	0.0466667	0.00854701	0.0751282	0.0518371	0.0747308
P21802	Active site	Proton acceptor		0	0.02	0	0.143929	NA	NA
P21802	Binding site		ATP	0.428571	0.0257143	0.217855	0.160415	NA	NA
P22413	Active site	AMP-threonine intermediate		0	0.09	0.0833333	0.085	0	0.0746667
P22413	Binding site		AMP	0	0.02	0	0.065	0	0.0553571
P22413	Binding site		Zn(2+)	0	0.02	0	0.065	0	0.0553571
P22413	Binding site		AMP	0	0.09	0.0833333	0.085	0	0.0746667
P22413	Binding site		CMP	0	0.09	0.0833333	0.085	0	0.0746667
P22413	Binding site		dTMP	0	0.09	0.0833333	0.085	0	0.0746667
P22413	Binding site		GMP	0	0.09	0.0833333	0.085	0	0.0746667
P22413	Binding site		Zn(2+)	0	0.09	0.0833333	0.085	0	0.0746667
P22413	Binding site		AMP	0	0.06	0.5	0.06125	0.267857	0.0675
P22413	Binding site		CMP	0	0.06	0.5	0.06125	0.267857	0.0675
P22413	Binding site		dTMP	0	0.06	0.5	0.06125	0.267857	0.0675
P22413	Binding site		GMP	0	0.07	0.53125	0.061875	0.214286	0.0691071
P22413	Binding site		AMP	0	0.13	0.0625	0.07375	0.0357143	0.0582143
P22413	Binding site		CMP	0	0.13	0.0625	0.07375	0.0357143	0.0582143
P22413	Binding site		GMP	0	0.13	0.0625	0.07375	0.0357143	0.0582143
P22413	Binding site		AMP	0	0.06	0.75	0.065	0.267857	0.0717857
P22413	Binding site		CMP	0	0.06	0.75	0.065	0.267857	0.0717857
P22413	Binding site		dTMP	0	0.06	0.75	0.065	0.267857	0.0717857
P22413	Binding site		GMP	0	0.06	0.75	0.065	0.267857	0.0717857
P22413	Binding site		AMP	0	0.06	0	0.06375	0	0.0732143
P22413	Binding site		CMP	0	0.06	0	0.06375	0	0.0732143
P22413	Binding site		dTMP	0	0.06	0	0.06375	0	0.0732143
P22413	Binding site		GMP	0	0.06	0	0.06375	0	0.0732143
P22413	Binding site		Zn(2+)	0	0.06	0	0.06375	0	0.0732143
P22413	Binding site		2',3'-cGAMP	0	0.05	0	0.065	0	0.0732143
P22413	Binding site		Zn(2+)	0	0.05	0	0.06125	0	0.0616071
P22413	Binding site		AMP	0	0.07	0	0.05	0	0.0535714
P22413	Binding site		CMP	0	0.07	0	0.05	0	0.0535714
P22413	Binding site		dTMP	0	0.07	0	0.05	0	0.0535714
P22413	Binding site		GMP	0	0.07	0	0.05	0	0.0535714
P22413	Binding site		Zn(2+)	0	0.07	0	0.05	0	0.0535714
P22413	Binding site		2',3'-cGAMP	0	0.08	0.0625	0.05	0	0.0589286
P22413	Binding site		AMP	0	0.05	0	0.05	0	0.0675
P22413	Binding site		CMP	0	0.05	0	0.05	0	0.0675
P22413	Binding site		dTMP	0	0.05	0	0.05	0	0.0675
P22413	Binding site		GMP	0	0.05	0	0.05	0	0.0675
P22413	Binding site		Zn(2+)	0	0.05	0	0.05	0	0.0675
P22413	Binding site		Ca(2+)	0	0.052	0.0125	0.05975	0.0178571	0.0602857
P22413	Site	Cleavage		NA	NA	NA	NA	NA	NA
P22413	Site	Essential for catalytic activity		0	0.03	0	0.06	0	0.0642857
P22607	Active site	Proton acceptor		0	0.25	0.166667	0.153333	0	0.11
P22607	Binding site		ATP	0.4	0.226	0.25	0.161667	0.116667	0.0906667
P22681	Binding site		Ca(2+)	0	0.121333	0.00555556	0.0504444	0	0.114611
P22681	Binding site		4-O-phospho-L-tyrosine	0	0.148333	0	0.0561111	0.0138889	0.150556
P22887	Active site	Pros-phosphohistidine intermediate		NA	NA	NA	NA	0.00666667	0.16
P22887	Binding site		ATP	NA	NA	0.133333	0.149067	0.144167	0.153272
P23443	Active site	Proton acceptor		0.5	0.13	NA	NA	NA	NA
P23443	Binding site		ATP	0.05	0.112	NA	NA	NA	NA
P23874	Active site	Proton acceptor		NA	NA	0	0.1	NA	NA
P23874	Binding site		ATP	NA	NA	0.107143	0.103857	NA	NA
P23874	DNA binding site			NA	NA	0.225	0.09	NA	NA
P24723	Active site	Proton acceptor		0	0.05	0	0.09	NA	NA
P24723	Binding site		ATP	0.3	0.051	0.25	0.078	NA	NA
P24941	Active site	Proton acceptor		0.0020202	0.11341	0.0108055	0.0865815	NA	NA
P24941	Binding site		ATP	0.242079	0.106479	0.100818	0.0782141	NA	NA
P24941	Binding site		Mg(2+)	0.00636364	0.111289	0	0.080124	NA	NA
P24941	Binding site		ATP	0.0679571	0.112809	0.00199601	0.0618962	NA	NA
P24941	Binding site		Mg(2+)	0.0679571	0.112809	0.00199601	0.0618962	NA	NA
P24941	Site	CDK7 binding		0.0964815	0.108786	0.0871732	0.077085	NA	NA
P25321	Active site	Proton acceptor		NA	NA	0	0.130484	0.00150489	0.114658
P25321	Binding site		ATP	NA	NA	0.207024	0.134481	0.166669	0.114987
P26276	Active site	Proton donor		0	0.103778	0	0.076	NA	NA
P26276	Active site	Non-phosphorylated intermediate		NA	NA	NA	NA	NA	NA
P26276	Active site	Proton acceptor		0.0181818	0.105455	0	0.0781818	NA	NA
P26276	Binding site		alpha-D-glucose 1-phosphate	0.254545	0.103636	0.818182	0.103636	NA	NA
P26276	Binding site		alpha-D-mannose 1-phosphate	0.254545	0.103636	0.818182	0.103636	NA	NA
P26276	Binding site		Mg(2+)	0.0030303	0.121212	0	0.106061	NA	NA
P26276	Binding site		alpha-D-glucose 1-phosphate	0.136364	0.106364	0.136364	0.0827273	NA	NA
P26276	Binding site		alpha-D-mannose 1-phosphate	0.0818182	0.1	0.0909091	0.0654545	NA	NA
P26276	Binding site		alpha-D-glucose 1-phosphate	0.112576	0.109297	0.127273	0.0906364	NA	NA
P26276	Binding site		alpha-D-mannose 1-phosphate	0.112576	0.109297	0.127273	0.0906364	NA	NA
P26276	Binding site		alpha-D-glucose 1-phosphate	0.361818	0.102873	0.345455	0.0836364	NA	NA
P26276	Binding site		alpha-D-mannose 1-phosphate	0.361818	0.102873	0.345455	0.0836364	NA	NA
P27361	Active site	Proton acceptor		0	0.1	0	0.1325	0	0.146667
P27361	Binding site		ATP	0.35	0.14	0.527778	0.126972	0.687037	0.166259
P27577	DNA binding site			NA	NA	NA	NA	NA	NA
P28327	Active site	Proton acceptor		0	0.14	NA	NA	NA	NA
P28327	Binding site		ATP	0.107143	0.0928571	NA	NA	NA	NA
P28482	Active site	Proton acceptor		0	0.121111	NA	NA	NA	NA
P28482	Binding site		ATP	0.251389	0.130792	NA	NA	NA	NA
P28482	DNA binding site			0.116959	0.12019	NA	NA	NA	NA
P29317	Active site	Proton acceptor		NA	NA	0.084507	0.129296	NA	NA
P29317	Binding site		ATP	NA	NA	0.268326	0.136112	NA	NA
P29320	Active site	Proton acceptor		0	0.13	NA	NA	NA	NA
P29320	Binding site		ATP	0.282051	0.110009	NA	NA	NA	NA
P29322	Active site	Proton acceptor		NA	NA	0	0.1	NA	NA
P29322	Binding site		ATP	NA	NA	0.1	0.094	NA	NA
P31324	Binding site		3',5'-cyclic AMP	NA	NA	0.270742	0.291499	0.194203	0.217246
P31749	Active site	Proton acceptor		NA	NA	NA	NA	NA	NA
P31749	Binding site		1D-myo-inositol 1,3,4,5-tetrakisphosphate	NA	NA	NA	NA	NA	NA
P31749	Binding site		ATP	NA	NA	NA	NA	NA	NA
P31749	Site	Cleavage		NA	NA	NA	NA	NA	NA
P31751	Active site	Proton acceptor		0.0357143	0.163214	0	0.224615	NA	NA
P31751	Binding site		ATP	0.351786	0.158321	0.176923	0.125846	NA	NA
P31751	Binding site		Mn(2+)	0.0892857	0.160357	0	0.113846	NA	NA
P32356	Active site	Proton donor/acceptor		NA	NA	1	0.22	NA	NA
P32356	Binding site		Ca(2+)	NA	NA	NA	NA	NA	NA
P32356	Binding site		substrate	NA	NA	0.1	0.152	NA	NA
P32356	Site	BMH1 binding		NA	NA	NA	NA	NA	NA
P32989	Active site	O-(3'-phospho-DNA)-tyrosine intermediate		NA	NA	NA	NA	0.5	0.03
P32989	Site	Involved in religation		NA	NA	0	0.06	0	0.03
P33284	Binding site		ATP	0.0666667	0.112667	0.166667	0.114359	0.179487	0.121154
P33981	Active site	Proton acceptor		NA	NA	NA	NA	NA	NA
P33981	Binding site		ATP	NA	NA	NA	NA	NA	NA
P35557	Binding site		ATP	NA	NA	0.244086	0.101688	NA	NA
P35557	Binding site		substrate	NA	NA	0.0241935	0.0958387	NA	NA
P35557	Binding site		ATP	NA	NA	0.258065	0.1	NA	NA
P35557	Binding site		substrate	NA	NA	0	0.092043	NA	NA
P35557	Binding site		ATP	NA	NA	0.0469208	0.104164	NA	NA
P36871	Active site	Phosphoserine intermediate		0	0.15	0	0.161667	0.27572	0.115802
P36871	Binding site		alpha-D-glucose 1,6-bisphosphate	0.0625	0.115	0.196429	0.127976	0.169463	0.109866
P36871	Binding site		Mg(2+)	0.00793651	0.0851587	0.0846561	0.10881	0.224946	0.110969
P36871	Binding site		alpha-D-glucose 1,6-bisphosphate	0.0714286	0.07	0.112903	0.11629	0.118033	0.10682
P36871	Binding site		Mg(2+)	0.0714286	0.07	0.112903	0.11629	0.118033	0.10682
P36871	Binding site		alpha-D-glucose 1,6-bisphosphate	0.0269841	0.0842857	0.0714286	0.111553	0.133224	0.109623
P36887	Active site	Proton acceptor		NA	NA	0	0.04	0	0.156667
P36887	Binding site		ATP	NA	NA	0.0952381	0.0390476	0.214286	0.148889
P38319	Active site	Nucleophile		NA	NA	NA	NA	0.204545	0.126515
P38319	Active site	Proton donor/acceptor		0	0.145	0	0.1775	0	0.148333
P38319	Binding site		substrate	0	0.1775	0	0.185417	0	0.131591
P38319	Site	Interaction with DNA		0	0.146667	0	0.16	0.030303	0.158182
P39984	Site	Important for interaction with HAT1		NA	NA	0	0.11	0	0.16
P41743	Active site	Proton acceptor		NA	NA	0	0.0966667	0	0.108
P41743	Binding site		ATP	NA	NA	0.337037	0.108	0.231204	0.115567
P42530	Binding site		Ca(2+)	0.0777778	0.0871111	0.0740741	0.0840741	0.5	0.172222
P42530	Binding site		a carbohydrate	0.0777778	0.0797778	0.111111	0.0933333	0.166667	0.143333
P43405	Active site	Proton acceptor		0	0.102857	0.00371058	0.123043	NA	NA
P43405	Binding site		ATP	0.347619	0.100175	0.366034	0.126191	NA	NA
P46108	Site	Proline switch		NA	NA	NA	NA	NA	NA
P47811	Active site	Proton acceptor		0.05	0.136	0.079646	0.113841	NA	NA
P47811	Binding site		ATP	0.135	0.138217	0.171339	0.108341	NA	NA
P48730	Active site	Proton acceptor		0	0.130128	0.00253593	0.128538	0.00842491	0.141316
P48730	Binding site		ATP	0.400196	0.128291	0.42344	0.130225	0.399646	0.140291
P49759	Active site	Proton acceptor		0	0.166667	0.0419162	0.118683	0.0415584	0.125909
P49759	Binding site		ATP	0.266667	0.175	0.322754	0.107174	0.27513	0.117803
P49841	Active site	Proton acceptor		0	0.25	0	0.136623	NA	NA
P49841	Binding site		ATP	0.35	0.244	0.0519481	0.121558	NA	NA
P50613	Active site	Proton acceptor		NA	NA	0	0.217143	0	0.0947619
P50613	Binding site		ATP	NA	NA	0.342857	0.179714	0.233333	0.0788571
P52333	Active site	Proton acceptor		0	0.125	0	0.101333	0.0238095	0.143048
P52333	Binding site		ATP	0.283333	0.119833	0.17	0.0931667	0.32	0.129238
P52956	Active site	Nucleophile		NA	NA	NA	NA	NA	NA
P52956	Active site			NA	NA	1	0.16	NA	NA
P52956	Active site	Proton donor/acceptor		NA	NA	0	0.1	NA	NA
P52956	Site	Transition state stabilizer		NA	NA	0.5	0.11	NA	NA
P53597	Active site	Tele-phosphohistidine intermediate		1	0.2	0.666667	0.16	0.333333	0.146667
P53597	Binding site		CoA	0.25	0.16	0.104167	0.1125	0.0208333	0.125
P53597	Binding site		substrate	0	0.22	0.333333	0.143333	0.333333	0.16
P53778	Active site	Proton acceptor		0	0.22	0.5	0.15	0.5	0.17
P53778	Binding site		ATP	0	0.23	0	0.1	0.35	0.196
P54646	Active site	Proton acceptor		NA	NA	NA	NA	0	0.04
P54646	Binding site		ATP	NA	NA	NA	NA	0	0.037
P54760	Active site	Proton acceptor		0.5	0.11	0	0.21	NA	NA
P54760	Binding site		ATP	0.25	0.09	0.8	0.194	NA	NA
P54762	Active site	Proton acceptor		0.25	0.186667	0.125	0.149167	0.0757576	0.156061
P54762	Binding site		ATP	0.233333	0.163667	0.452364	0.144305	0.316378	0.174537
P61006	Binding site		GTP	0.146667	0.2228	NA	NA	0.242128	0.146047
P61925	Site	Important for inhibition		NA	NA	NA	NA	NA	NA
P62707	Active site	Tele-phosphohistidine intermediate		NA	NA	1	0.06	NA	NA
P62707	Active site	Proton donor/acceptor		NA	NA	0	0.1	NA	NA
P62707	Binding site		substrate	NA	NA	0.421053	0.0947368	NA	NA
P62707	Site	Transition state stabilizer		NA	NA	0	0.06	NA	NA
P63086	Active site	Proton acceptor		0	0.06	0.00438596	0.0876316	NA	NA
P63086	Binding site		ATP	0.241667	0.0645	0.235457	0.0908395	NA	NA
P63248	Site	Important for inhibition		1	0.92	0.916667	0.9075	0.944444	0.803333
P68400	Active site	Proton acceptor		NA	NA	0	0.108956	0.00020202	0.102945
P68400	Binding site		ATP	NA	NA	0.402478	0.108593	0.227781	0.103739
P69797	Active site	Tele-phosphohistidine intermediate		NA	NA	NA	NA	0.95	0.087
P69797	Active site	Pros-phosphohistidine intermediate		NA	NA	NA	NA	NA	NA
P69797	Site	Involved in the phosphoryl transfer between H-10 and H-175		0	0.08	0	0.11	0	0.09
P78527	Site	Cleavage		NA	NA	NA	NA	NA	NA
P80025	Active site	Proton acceptor		0.00114943	0.0437931	0	0.0428	0	0.0322222
P80025	Binding site		heme b	0.00114943	0.0267126	0	0.029	0	0.0331111
P80025	Binding site		Ca(2+)	0.000689655	0.0298805	0	0.03176	0	0.0324889
P80025	Binding site		heme b	0.00114943	0.0335862	0	0.0310333	0	0.0364444
P80025	Site	Transition state stabilizer		0.0172414	0.0910575	0.00333333	0.0624667	0	0.0448889
P84022	Binding site		Zn(2+)	NA	NA	NA	NA	NA	NA
P84022	Site	Required for trimerization		NA	NA	NA	NA	NA	NA
P84022	Site	Required for interaction with DNA and JUN and for functional cooperation with JUN		NA	NA	NA	NA	NA	NA
P96356	Binding site		Mg(2+)	0.166667	0.175714	0.167735	0.158553	0.232524	0.197067
P96356	Binding site		Ca(2+)	0.333333	0.201667	0.291667	0.17	0.5	0.209167
P96356	Binding site		Mg(2+)	0.205882	0.180784	0.152092	0.159912	0.212929	0.198398
P9WG47	Active site	O-(5'-phospho-DNA)-tyrosine intermediate		NA	NA	NA	NA	0	0.0533333
P9WG47	Binding site		Ca(2+)	NA	NA	NA	NA	NA	NA
P9WI81	Active site	Proton acceptor		0	0.13	NA	NA	NA	NA
P9WI81	Binding site		ATP	0.147059	0.128824	NA	NA	NA	NA
P9WI81	Binding site		Mg(2+)	0	0.19	NA	NA	NA	NA
P9WI81	Binding site		ATP	0	0.12	NA	NA	NA	NA
P9WI81	Binding site		Mg(2+)	0	0.12	NA	NA	NA	NA
P9WI83	Active site	Proton acceptor		NA	NA	0	0.0714286	NA	NA
P9WI83	Binding site		ATP	NA	NA	0.115873	0.0760317	NA	NA
P9WKD3	Active site	Acyl-ester intermediate		NA	NA	0.0168067	0.114958	0.219512	0.211297
P9WKD3	Active site	Proton acceptor		NA	NA	0.0252101	0.183361	0.0376195	0.18346
P9WKD3	Binding site		substrate	NA	NA	0.220588	0.162101	0.222727	0.19194
P9WKD3	Site	Increases nucleophilicity of active site Ser		NA	NA	0.495798	0.184034	0.265705	0.178676
P9WKD3	Site	Functions as a gatekeeper residue that regulates substrate accessibility to the enzyme active site		NA	NA	0	0.164706	0.10596	0.208172
Q00944	Active site	Proton acceptor		NA	NA	0	0.18	NA	NA
Q00944	Binding site		ATP	NA	NA	0	0.042	NA	NA
Q04759	Active site	Proton acceptor		NA	NA	NA	NA	NA	NA
Q04759	Binding site		ATP	NA	NA	NA	NA	NA	NA
Q05609	Active site	Proton acceptor		0	0.1	0.25	0.165	0.5	0.2
Q05609	Binding site		ATP	0	0.143333	0.15	0.188167	0.55	0.158
Q06210	Active site	For GATase activity		0.0694444	0.0461111	0.0784314	0.0539869	0.139706	0.0630147
Q06210	Binding site		substrate	0.0416667	0.0542063	0.0532213	0.0524556	0.0278361	0.0646113
Q13131	Active site	Proton acceptor		NA	NA	NA	NA	NA	NA
Q13131	Binding site		ATP	NA	NA	NA	NA	NA	NA
Q13153	Active site	Proton acceptor		0.00909091	0.118545	NA	NA	NA	NA
Q13153	Binding site		ATP	0.322112	0.125474	NA	NA	NA	NA
Q13188	Active site	Proton acceptor		0.0833333	0.128333	0.2	0.1	0.0136986	0.129589
Q13188	Binding site		ATP	0.457143	0.153317	NA	NA	0.335802	0.121189
Q13188	Site	Cleavage		0	0.103333	0	0.124	0	0.107778
Q13191	Binding site		Ca(2+)	0	0.0963333	0	0.123	NA	NA
Q13191	Binding site		4-O-phospho-L-tyrosine	0	0.123333	0	0.19	NA	NA
Q13523	Active site	Proton acceptor		0.0961538	0.167179	0.307692	0.116923	NA	NA
Q13523	Binding site		ATP	0.434117	0.170076	0.625244	0.0988571	NA	NA
Q13627	Active site	Proton acceptor		NA	NA	0.0206186	0.17567	NA	NA
Q13627	Binding site		ATP	NA	NA	0.231473	0.183327	NA	NA
Q13882	Active site	Proton acceptor		NA	NA	0	0.0709091	0	0.172545
Q13882	Binding site		ATP	NA	NA	0.0646465	0.0774545	0.238914	0.167608
Q14653	DNA binding site			NA	NA	NA	NA	NA	NA
Q14653	Site	Cleavage		NA	NA	NA	NA	NA	NA
Q15393	Site	Interaction with SF3B5		NA	NA	0.05	0.022	0.0166667	0.04
Q15393	Site	Interaction with SF3B1		NA	NA	0	0.0175	0	0.0516667
Q16288	Active site	Proton acceptor		0	0.13	0	0.125	0	0.151667
Q16288	Binding site		ATP	0.55	0.11	0.1625	0.115917	0.255556	0.151167
Q16288	Site	Interaction with SHC1		NA	NA	NA	NA	NA	NA
Q16288	Site	Interaction with PLC-gamma-1		NA	NA	1	0.12	0	0.21
Q16539	Active site	Proton acceptor		0	0.03	0.251256	0.0903518	NA	NA
Q16539	Binding site		ATP	0.5	0.028	0.408849	0.0873948	NA	NA
Q16594	DNA binding site			0.5	0.365	1	0.325	NA	NA
Q16875	Active site			NA	NA	NA	NA	NA	NA
Q16875	Active site	Tele-phosphohistidine intermediate		NA	NA	NA	NA	NA	NA
Q16875	Active site	Proton donor/acceptor		NA	NA	NA	NA	NA	NA
Q16875	Binding site		ATP	NA	NA	NA	NA	NA	NA
Q16875	Binding site		beta-D-fructose 6-phosphate	NA	NA	NA	NA	NA	NA
Q16875	Binding site		ATP	NA	NA	NA	NA	NA	NA
Q16875	Binding site		beta-D-fructose 6-phosphate	NA	NA	NA	NA	NA	NA
Q16875	Binding site		beta-D-fructose 2,6-bisphosphate	NA	NA	NA	NA	NA	NA
Q16875	Binding site		ATP	NA	NA	NA	NA	NA	NA
Q16875	Binding site		beta-D-fructose 2,6-bisphosphate	NA	NA	NA	NA	NA	NA
Q16875	Binding site		ATP	NA	NA	NA	NA	NA	NA
Q16875	Binding site		beta-D-fructose 2,6-bisphosphate	NA	NA	NA	NA	NA	NA
Q16875	Binding site		ATP	NA	NA	NA	NA	NA	NA
Q16875	Site	Transition state stabilizer		NA	NA	NA	NA	NA	NA
Q26069	Binding site		Mg(2+)	0	0.1	0.2	0.2745	0.15	0.241
Q29495	Binding site		acetyl-CoA	0	0.0738889	0.0119048	0.188571	0.0555556	0.189206
Q29495	Binding site		substrate	0	0.101667	0	0.147143	0.0238095	0.17619
Q29495	Binding site		acetyl-CoA	0.0138889	0.0725	0.130952	0.16119	0.150794	0.19373
Q29495	Binding site		substrate	0	0.0283333	0	0.157143	0	0.200476
Q29495	Binding site		acetyl-CoA	0	0.0816667	0	0.162143	0.0873016	0.203968
Q29495	Site	Important for the catalytic mechanism		0	0.0383333	0	0.184286	0	0.165476
Q2UNF9	Binding site		Cu(2+)	NA	NA	0	0.113667	0.0425926	0.148704
Q3JWH7	Active site	Tele-phosphohistidine intermediate		NA	NA	NA	NA	0.0128205	0.134359
Q3JWH7	Active site	Proton donor/acceptor		NA	NA	0	0.176923	0.00641026	0.121667
Q3JWH7	Binding site		(2R)-2,3-bisphosphoglycerate	NA	NA	0.102564	0.203077	0.0448718	0.134327
Q3JWH7	Binding site		(2R)-3-phosphoglycerate	NA	NA	0	0.163077	0.0192308	0.125769
Q3JWH7	Binding site		(2R)-2,3-bisphosphoglycerate	NA	NA	0	0.187692	0	0.125
Q3JWH7	Binding site		(2R)-3-phosphoglycerate	NA	NA	0	0.187692	0	0.125
Q3JWH7	Binding site		(2R)-2,3-bisphosphoglycerate	NA	NA	0	0.176923	0.00641026	0.116538
Q3JWH7	Binding site		(2R)-3-phosphoglycerate	NA	NA	0	0.176923	0.00641026	0.121667
Q3JWH7	Binding site		(2R)-2,3-bisphosphoglycerate	NA	NA	0	0.178462	0.00641026	0.128077
Q3JWH7	Binding site		(2R)-3-phosphoglycerate	NA	NA	0	0.178462	0.00641026	0.128077
Q3JWH7	Binding site		(2R)-2,3-bisphosphoglycerate	NA	NA	0.307692	0.193846	0.128205	0.127821
Q3JWH7	Binding site		(2R)-3-phosphoglycerate	NA	NA	0.307692	0.193846	0.128205	0.127821
Q3JWH7	Binding site		(2R)-2,3-bisphosphoglycerate	NA	NA	0.384615	0.22	0.166667	0.133077
Q3JWH7	Binding site		(2R)-3-phosphoglycerate	NA	NA	0.384615	0.22	0.166667	0.133077
Q3JWH7	Binding site		(2R)-2,3-bisphosphoglycerate	NA	NA	0.769231	0.195385	0.532051	0.136282
Q3JWH7	Binding site		(2R)-3-phosphoglycerate	NA	NA	0.769231	0.195385	0.532051	0.136282
Q3JWH7	Binding site		(2R)-2,3-bisphosphoglycerate	NA	NA	0.102564	0.177436	0.00641026	0.117991
Q3JWH7	Binding site		(2R)-3-phosphoglycerate	NA	NA	0	0.178462	0	0.116795
Q3JWH7	Site	Transition state stabilizer		NA	NA	0	0.181538	0	0.116538
Q51578	Binding site		Zn(2+)	NA	NA	0.2	0.222	0.133333	0.130667
Q564N5	Binding site		Ca(2+)	0	0.05	0.4	0.102	0.75	0.127
Q5NHF4	Active site	Tele-phosphohistidine intermediate		NA	NA	NA	NA	0	0.04
Q5NHF4	Binding site		CoA	0.111111	0.178889	0.03125	0.110625	0.0714286	0.08
Q5NHF4	Binding site		substrate	0	0.14	0	0.11	0	0.04
Q5NHF4	Binding site		Mg(2+)	NA	NA	NA	NA	0	0.04
Q5ZSZ6	Binding site		Mg(2+)	0.25	0.16	0.5	0.21	NA	NA
Q64610	Active site	Nucleophile		NA	NA	NA	NA	NA	NA
Q64610	Binding site		Zn(2+)	NA	NA	NA	NA	NA	NA
Q64610	Binding site		substrate	NA	NA	NA	NA	NA	NA
Q64610	Binding site		Zn(2+)	NA	NA	NA	NA	NA	NA
Q64610	Binding site		Ca(2+)	NA	NA	NA	NA	NA	NA
Q64610	Site	Essential for catalytic activity		NA	NA	NA	NA	NA	NA
Q71V39	Binding site		GTP	0.0882353	0.107059	0.0196078	0.0898039	0.107843	0.187843
Q79PF4	Active site	Proton acceptor in CI (KaiC 1)		0	0.0593333	0.0555556	0.0494444	0	0.0613333
Q79PF4	Active site	Proton acceptor in CII (KaiC 2)		0	0.0626667	0	0.0555556	0	0.0373333
Q79PF4	Binding site		ATP	0.00666667	0.0544	0.0333333	0.0527778	0	0.0442667
Q79PF4	Binding site		Mg(2+)	0	0.0373333	0	0.0361111	0	0.0246667
Q79PF4	Binding site		ATP	0.02	0.0449333	0.0185185	0.0435926	0.00888889	0.0375556
Q79PF4	Binding site		Mg(2+)	0	0.044	0	0.0355556	0	0.0666667
Q79PF4	Binding site		ATP	0	0.032	0	0.0305556	0	0.048
Q79PF4	Binding site		Mg(2+)	0	0.0626667	0	0.0555556	0	0.0373333
Q79PF4	Binding site		ATP	0.0166667	0.0525	0.03125	0.05	0.0125	0.04425
Q79V60	Active site	Proton acceptor in CI (KaiC 1)		0.267857	0.113214	NA	NA	NA	NA
Q79V60	Active site	Proton acceptor in CII (KaiC 2)		0.0892857	0.134286	NA	NA	NA	NA
Q79V60	Binding site		ATP	0.0952381	0.123036	NA	NA	NA	NA
Q79V60	Binding site		Mg(2+)	0.0178571	0.139286	NA	NA	NA	NA
Q79V60	Binding site		ATP	0.0521978	0.107308	NA	NA	NA	NA
Q79V60	Binding site		Mg(2+)	0	0.117143	NA	NA	NA	NA
Q79V60	Binding site		ATP	0.0178571	0.113214	NA	NA	NA	NA
Q79V60	Binding site		Mg(2+)	0.0892857	0.134286	NA	NA	NA	NA
Q79V60	Binding site		ATP	0.154018	0.117009	NA	NA	NA	NA
Q7Z4H3	Binding site		a divalent metal cation	0.0357143	0.173333	0.047619	0.193333	0.0238095	0.194286
Q818Z9	Binding site		Mn(2+)	0.00378049	0.0763244	0.0864198	0.0837531	0.1	0.116
Q8DTU0	Binding site		Mn(2+)	0	0.114	0	0.071	0	0.076
Q8ZVF7	Binding site		AMP	0.166667	0.31	0.259259	0.193333	0.208333	0.177222
Q8ZVF7	Binding site		adenosine	0.166667	0.31	0.259259	0.193333	0.208333	0.177222
Q8ZVF7	Binding site		AMP	0	0.32	0.148148	0.178519	0.0555556	0.205278
Q8ZVF7	Binding site		adenosine	0	0.32	0.148148	0.178519	0.0555556	0.205278
Q8ZVF7	Binding site		AMP	0.0833333	0.263333	0.0740741	0.213704	0.0347222	0.180833
Q8ZVF7	Binding site		adenosine	0	0.266667	0.037037	0.223704	0.0416667	0.191389
Q8ZVF7	Binding site		AMP	0	0.263333	0.037037	0.174815	0.0138889	0.171111
Q8ZVF7	Binding site		adenosine	0	0.265	0.0555556	0.187778	0.0416667	0.17125
Q8ZVF7	Binding site		AMP	0.166667	0.26	0.185185	0.163704	0.319444	0.148889
Q8ZVF7	Binding site		adenosine	0.166667	0.26	0.185185	0.163704	0.319444	0.148889
Q92630	Active site	Proton acceptor		0.00584795	0.113041	0	0.0964912	0	0.0633333
Q92630	Binding site		ATP	0.211838	0.116265	0.171754	0.0913337	0.0261905	0.0730476
Q92731	DNA binding site			NA	NA	NA	NA	NA	NA
Q92918	Active site	Proton acceptor		NA	NA	0	0.0683333	0.0666667	0.0906667
Q92918	Binding site		ATP	NA	NA	0.160714	0.0700893	0.0895238	0.104133
Q93VE0	Binding site		chlorophyll a	NA	NA	0	0.2025	0.25	0.335
Q93VE0	Binding site		chlorophyll b	NA	NA	0	0.23	0.5	0.25
Q93VE0	Binding site		chlorophyll a	NA	NA	0	0.155	0.25	0.32
Q93VE0	Binding site		chlorophyll b	NA	NA	0.4	0.144	0.5	0.34
Q93VE0	Binding site		chlorophyll a	NA	NA	0	0.192857	0.357143	0.332857
Q93VE0	Binding site		chlorophyll b	NA	NA	1	0.17	0.5	0.33
Q94F62	Active site	Proton acceptor		0	0.42	0	0.1	0	0.13
Q94F62	Binding site		brassinolide	NA	NA	NA	NA	NA	NA
Q94F62	Binding site		ATP	0.535714	0.473571	0.125	0.04	0.077381	0.134048
Q94F62	Site	Interacts with flagellin flg22		NA	NA	NA	NA	NA	NA
Q96RR4	Active site	Proton acceptor		0	0.17	0.0625	0.165	NA	NA
Q96RR4	Binding site		ATP	0.1	0.101	0.303906	0.165172	NA	NA
Q99640	Active site	Proton acceptor		NA	NA	0.0588235	0.110588	NA	NA
Q99640	Binding site		ATP	NA	NA	0.101961	0.119935	NA	NA
Q99640	Binding site		Mg(2+)	NA	NA	0.0294118	0.119608	NA	NA
Q99XG5	Active site	O-(5'-phospho-DNA)-tyrosine intermediate		NA	NA	NA	NA	NA	NA
Q9F4L3	Active site	EMO_00114 hydrogen bond donor,EMO_00114 hydrogen bond donor,EMO_00114 hydrogen bond donor,EMO_00114 hydrogen bond donor,EMO_00113 hydrogen bond acceptor,EMO_00114 hydrogen bond donor,EMO_00114 hydrogen bond donor,EMO_00068 proton donor,EMO_00068 proton donor,EMO_00066 proton acceptor,EMO_00066 proton acceptor		0.166667	0.135	0.125	0.265	0	0.07
Q9F4L3	Active site	EMO_00113 hydrogen bond acceptor,EMO_00114 hydrogen bond donor,EMO_00114 hydrogen bond donor,EMO_00114 hydrogen bond donor,EMO_00114 hydrogen bond donor,EMO_00114 hydrogen bond donor,EMO_00066 proton acceptor,EMO_00068 proton donor		0	0.075	0	0.1425	0	0.08
Q9F4L3	Binding site		thiamine diphosphate	0.0119048	0.0971429	0.0357143	0.171429	0.0714286	0.07
Q9F4L3	Binding site		Ca(2+)	0	0.09	0	0.1825	0	0.08
Q9F4L3	Binding site		Mg(2+)	0	0.09	0	0.1825	0	0.08
Q9F4L3	Binding site		thiamine diphosphate	0	0.0679167	0	0.14125	0	0.065
Q9F4L3	Binding site		Ca(2+)	0	0.09	0	0.165	0	0.055
Q9F4L3	Binding site		Mg(2+)	0	0.126667	0	0.175	0	0.05
Q9F4L3	Binding site		thiamine diphosphate	0	0.126667	0	0.175	0	0.05
Q9F4L3	Binding site		Ca(2+)	0	0.0916667	0	0.1575	0	0.03
Q9F4L3	Binding site		Mg(2+)	0	0.0916667	0	0.1575	0	0.03
Q9F4L3	Binding site		thiamine diphosphate	0	0.0983333	0.0625	0.155	0	0.085
Q9F4L3	Site	EMO_00113 hydrogen bond acceptor,EMO_00033 electrostatic stabiliser,EMO_00113 hydrogen bond acceptor,EMO_00033 electrostatic stabiliser,EMO_00113 hydrogen bond acceptor,EMO_00033 electrostatic stabiliser,EMO_00113 hydrogen bond acceptor,EMO_00033 electrostatic stabiliser,EMO_00113 hydrogen bond acceptor,EMO_00033 electrostatic stabiliser,EMO_00113 hydrogen bond acceptor,EMO_00033 electrostatic st…		0.0416667	0.0841667	0.375	0.15875	0	0.04
Q9H8S9	Binding site		Zn(2+)	NA	NA	0	0.186364	0.0507576	0.192864
Q9HCE5	Site	Interaction with METTL3		0	0.0616667	0.0357143	0.0711905	NA	NA
Q9KWY4	Active site	Phosphoserine intermediate		NA	NA	NA	NA	0	0.17
Q9KWY4	Binding site		Mg(2+)	0	0.127333	0	0.163333	0	0.14
Q9KWY4	Binding site		Zn(2+)	0	0.127333	0	0.163333	0	0.155
Q9KWY4	Binding site		Mg(2+)	0	0.179	0	0.181667	0	0.115
Q9KWY4	Binding site		Zn(2+)	0	0.182667	0	0.195	0	0.15
Q9KWY4	Binding site		Mg(2+)	0.05	0.1725	0.1875	0.133333	0.375	0.1775
Q9KWY4	Binding site		Zn(2+)	0.0111111	0.146889	0	0.127222	0	0.196667
Q9KWY4	Binding site		Mg(2+)	0.0333333	0.142	0	0.114167	0	0.185
Q9KWY4	Binding site		Zn(2+)	0	0.129556	0	0.138333	0	0.16
Q9L387	Binding site		Zn(2+)	NA	NA	0.343434	0.211313	0.214646	0.12803
Q9NWZ3	Active site	Proton acceptor		0.0122222	0.107188	0.022029	0.11287	0.0483333	0.128467
Q9NWZ3	Binding site		ATP	0.260067	0.115684	0.242696	0.115236	0.249855	0.139787
Q9NYL2	Active site	Proton acceptor		0	0.18	0	0.07625	0	0.095
Q9NYL2	Binding site		ATP	0.25	0.208	0.688889	0.0758056	0.359524	0.0677063
Q9QZL0	Active site	Proton acceptor		NA	NA	NA	NA	0	0.0883333
Q9QZL0	Binding site		ATP	NA	NA	NA	NA	0.441667	0.1385
Q9UHD2	Active site	Proton acceptor		0	0.1	0	0.045	NA	NA
Q9UHD2	Binding site		ATP	0.1	0.099	0	0.045	NA	NA
Q9UK32	Active site	Proton acceptor		0	0.18	0	0.145	0	0.12
Q9UK32	Binding site		ATP	0.6	0.186	0.225	0.147	0.05	0.079
Q9WV60	Active site	Proton acceptor		0	0.146667	0	0.123333	0	0.154667
Q9WV60	Binding site		ATP	0.208333	0.143	0	0.103333	0.24	0.1352
Q9Y6E0	Active site	Proton acceptor		0.0278146	0.0740927	0.00566572	0.0797734	0.0138889	0.126667
Q9Y6E0	Binding site		ATP	0.0753043	0.071695	0.0557669	0.0877189	0.276641	0.125015
Q9Y6E0	Binding site		Mg(2+)	0.0390212	0.0602249	0.00137363	0.0753297	0.0769231	0.128526
Q9Y6E0	Site	Cleavage		NA	NA	NA	NA	NA	NA

## Sheet: Fig5j_S16_phosphosite
Uniprot_ID	psite_residue_index	representation_phosphosite_within_phospho	representation_phosphosite_within_phospho_bootstrap	representation_phosphosite_between_groups	representation_phosphosite_between_groups_bootstrap	representation_phosphosite_within_nonphospho	representation_phosphosite_within_nonphospho_bootstrap
A0A0K8P8E7	225	0	0.1115	0.00297619	0.113413	0.0174216	0.0971312
A0A0R6L508	285	NA	NA	NA	NA	NA	NA
A0A1C3NEV1	283	NA	NA	0	0.0888889	0.141667	0.107333
A0A2K3CR90	564	NA	NA	NA	NA	NA	NA
A0A2K3D4W3	328	NA	NA	NA	NA	NA	NA
A0A2K3DQY7	168	NA	NA	NA	NA	NA	NA
A0A2K3DQY7	173	NA	NA	NA	NA	NA	NA
A0A2K3DQY7	212	NA	NA	NA	NA	NA	NA
A0A2K3DQY7	229	NA	NA	NA	NA	NA	NA
A0A2K3DQY7	239	NA	NA	NA	NA	NA	NA
A0A2K3DQY7	244	NA	NA	NA	NA	NA	NA
A0A2K3DQY7	249	NA	NA	NA	NA	NA	NA
A0A2K3DQY7	251	NA	NA	NA	NA	NA	NA
A0A2K3DQY7	42	NA	NA	NA	NA	NA	NA
A0A2K3DQY7	505	NA	NA	NA	NA	NA	NA
A0A2K3DQY7	510	NA	NA	NA	NA	NA	NA
A0A2K3DQY7	514	NA	NA	NA	NA	NA	NA
A0A2K3DQY7	523	NA	NA	NA	NA	NA	NA
A0A2K3DQY7	537	NA	NA	NA	NA	NA	NA
A0A2K3DQY7	706	NA	NA	NA	NA	NA	NA
A0A2K3DQY7	708	NA	NA	NA	NA	NA	NA
A0A2K3DQY7	712	NA	NA	NA	NA	NA	NA
A0A2K3DQY7	714	NA	NA	NA	NA	NA	NA
A0A2K3DQY7	77	NA	NA	NA	NA	NA	NA
A0A2K3E0K3	176	NA	NA	NA	NA	NA	NA
A0A2K3E0K3	177	NA	NA	NA	NA	NA	NA
A0A2K3E0K3	178	NA	NA	NA	NA	NA	NA
A0A452E9Y6	315	0	0.0354182	0	0.0360727	0.01	0.0594
A0A7M4DUC2	1525	NA	NA	NA	NA	NA	NA
A0A7M4DUC2	1547	NA	NA	NA	NA	NA	NA
A1YYW7	89	NA	NA	0	0.055	0	0.108
A5JUY8	315	0	0.036	0	0.0246667	0	0.018
A8IE32	339	NA	NA	NA	NA	NA	NA
A8IE32	344	NA	NA	NA	NA	NA	NA
B1L3C9	254	0.395833	0.0883333	0.776786	0.0491071	0.708242	0.0638681
B7GTV0	75	0	0.058	0.0166667	0.112667	0.04	0.0926667
B7UL96	59	NA	NA	NA	NA	NA	NA
D3KVM3	12	0	0.08	0.220395	0.10375	0.0465149	0.12233
D3KVM3	276	0.4375	0.105	0.375	0.0988542	0.377302	0.123543
D6WMX4	207	0.266667	0.136667	0.833333	0.0683333	NA	NA
G0SCK6	160	NA	NA	NA	NA	NA	NA
G0SCK6	163	NA	NA	NA	NA	NA	NA
H2DZ00	228	NA	NA	NA	NA	NA	NA
H2DZ00	232	NA	NA	NA	NA	NA	NA
H2DZ00	237	NA	NA	NA	NA	NA	NA
O00092	81	NA	NA	0	0.147	0.1	0.0946667
O06291	280	NA	NA	0.285714	0.159643	0.332967	0.161945
O06976	46	NA	NA	NA	NA	NA	NA
O14920	177	NA	NA	NA	NA	NA	NA
O14920	181	NA	NA	1	0.02	NA	NA
O14920	257	NA	NA	0.25	0.03	NA	NA
O14939	573	NA	NA	NA	NA	NA	NA
O14965	287	NA	NA	NA	NA	NA	NA
O14965	288	NA	NA	NA	NA	NA	NA
O15264	180	0	0.075	NA	NA	NA	NA
O15264	182	0	0.095	NA	NA	NA	NA
O15530	241	NA	NA	0.657552	0.0977604	0.625	0.1175
O18734	38	NA	NA	NA	NA	NA	NA
O19069	299	0.133333	0.109333	0.155556	0.0998519	NA	NA
O28025	18	NA	NA	NA	NA	NA	NA
O31465	74	0	0.115	NA	NA	0.00833333	0.166667
O32723	57	NA	NA	NA	NA	NA	NA
O43293	265	0	0.105	0.0125	0.12475	0	0.105822
O43293	50	1	0.19	0.635417	0.124688	0.493961	0.100512
O43353	111	0	0.055	0.00231481	0.0753704	NA	NA
O43683	969	NA	NA	NA	NA	NA	NA
O60260	65	NA	NA	0.166667	0.0966667	0	0.0896667
O60674	1007	0.100311	0.118623	0.0271577	0.113028	0	0.136
O60674	1008	0.192932	0.130781	0.167732	0.12941	0.141039	0.13592
O62305	284	NA	NA	0.75	0.03	0	0.056
O75385	180	0.09375	0.0899107	1	0.13875	NA	NA
O75385	87	0.236111	0.151389	0.185185	0.139074	0.0333333	0.0914667
O75460	724	0.0333333	0.0963333	0.2	0.103222	NA	NA
O75460	726	0.4	0.0583333	0.47619	0.110952	NA	NA
O75460	729	0.483333	0.084	0.740451	0.111597	NA	NA
O75531	3	NA	NA	NA	NA	NA	NA
O75531	4	NA	NA	NA	NA	NA	NA
O75533	129	NA	NA	NA	NA	NA	NA
O94804	185	0.833333	0.112083	NA	NA	NA	NA
O94804	191	0.777778	0.116667	NA	NA	NA	NA
O94804	208	0.6875	0.127917	NA	NA	NA	NA
O96013	562	0.25	0.3625	0.0737179	0.183718	0.0144399	0.127827
P00489	15	0.371528	0.0736111	NA	NA	NA	NA
P00517	11	0.501096	0.115671	0.627976	0.124381	NA	NA
P00517	140	0.00583333	0.0871333	NA	NA	0.02355	0.117901
P00517	339	NA	NA	0.0133333	0.0725333	NA	NA
P00519	50	NA	NA	NA	NA	NA	NA
P00523	416	0.25	0.196667	0.6875	0.114687	NA	NA
P00634	124	0.0666667	0.165	0.1025	0.181	0.0902104	0.131514
P00791	127	0.0666667	0.17	0	0.100111	0.02	0.128667
P00949	117	0.0833333	0.0845	0.0833333	0.0483333	0.0333333	0.041
P01012	345	0.427273	0.153364	0.632353	0.118353	0.5	0.103
P01012	69	0.3625	0.1455	0.0595238	0.0998571	0.111111	0.111778
P01112	64	NA	NA	NA	NA	NA	NA
P02974	75	NA	NA	NA	NA	NA	NA
P03870	343	0.791667	0.160833	1	0.0908333	NA	NA
P04629	677	0.15	0.1415	NA	NA	NA	NA
P05132	11	1	0.236667	0.797101	0.148623	NA	NA
P05132	140	0.0440705	0.128356	0.0285417	0.123438	NA	NA
P05132	198	NA	NA	NA	NA	NA	NA
P05132	339	NA	NA	0.884058	0.129493	1	0.21
P05187	114	0.02	0.144133	0	0.165	0	0.176
P06239	394	NA	NA	NA	NA	0.8	0.059
P06276	226	NA	NA	0.0477273	0.128273	0.00894723	0.142413
P06612	319	NA	NA	NA	NA	NA	NA
P06737	15	0.854167	0.154167	NA	NA	NA	NA
P06786	782	0	0.03	0	0.076875	NA	NA
P07102	39	NA	NA	0.0333333	0.117333	0.271212	0.0910606
P07332	713	NA	NA	0	0.0766667	0.166667	0.0746667
P07355	24	NA	NA	NA	NA	NA	NA
P07471	23	NA	NA	NA	NA	NA	NA
P07477	154	0.1	0.128	0.309091	0.203091	0.254545	0.184291
P07515	46	0.25	0.15	0.375	0.1475	0.8	0.384
P07738	11	0	0.155	0.295833	0.112417	0.102632	0.154268
P07830	54	NA	NA	NA	NA	NA	NA
P07854	94	NA	NA	NA	NA	NA	NA
P07949	809	NA	NA	NA	NA	NA	NA
P07949	900	0.0583333	0.118167	NA	NA	NA	NA
P07949	905	0.286765	0.121379	NA	NA	NA	NA
P07949	909	NA	NA	NA	NA	NA	NA
P07949	928	0	0.11125	NA	NA	NA	NA
P07953	259	NA	NA	NA	NA	0	0.175333
P08149	465	0.0166667	0.1025	NA	NA	0.00692641	0.119532
P08200	113	NA	NA	0.405172	0.122069	0.420443	0.12831
P08559	293	NA	NA	NA	NA	NA	NA
P08877	15	NA	NA	0.666667	0.248333	0.638095	0.339162
P08877	46	0.28125	0.394911	0.338542	0.345313	0.546667	0.3212
P08879	119	0.0416667	0.186667	0.0138889	0.225833	0.0533333	0.241867
P0AA04	15	NA	NA	0.738095	0.177143	0.597273	0.342509
P0AGE9	247	0.130556	0.197056	0.2875	0.177917	0.254545	0.136576
P0CE47	383	0.125	0.0575	NA	NA	0.14902	0.0822876
P0CG47	164	NA	NA	NA	NA	0.562963	0.401027
P0CG47	172	NA	NA	NA	NA	NA	NA
P0CG47	217	NA	NA	NA	NA	NA	NA
P0CG47	218	NA	NA	NA	NA	NA	NA
P10721	570	NA	NA	0.826923	0.155385	NA	NA
P11309	261	NA	NA	NA	NA	NA	NA
P11309	276	NA	NA	NA	NA	NA	NA
P11802	172	NA	NA	NA	NA	0.583333	0.208333
P12694	337	NA	NA	NA	NA	NA	NA
P12928	144	0.5	0.086	0	0.053	0.05	0.0943333
P12928	43	0	0.093	0	0.077	0	0.07
P12931	338	0	0.092	0.0518519	0.119556	NA	NA
P12931	419	1	0.082	0.75	0.0875	NA	NA
P13807	641	0.895833	0.0179167	1	0.0216667	1	0.0575
P15056	729	1	0.06	NA	NA	NA	NA
P15693	112	0	0.128	0.05	0.203	0	0.208
P16892	182	NA	NA	NA	NA	NA	NA
P17612	11	0.525926	0.104259	NA	NA	NA	NA
P17612	140	0.121154	0.112115	NA	NA	NA	NA
P17612	339	NA	NA	0.185621	0.12232	NA	NA
P18669	11	0.0520833	0.108403	0.328283	0.116465	0.0160985	0.12222
P19525	446	0.375	0.276667	1	0.06	NA	NA
P20906	26	0	0.0425	0.17094	0.0753632	0.143212	0.0738926
P21802	561	0	0.08625	NA	NA	NA	NA
P21802	586	0	0.0458333	NA	NA	NA	NA
P21802	656	NA	NA	NA	NA	NA	NA
P21802	657	0	0.04	0.81761	0.167044	NA	NA
P21802	769	NA	NA	NA	NA	NA	NA
P22413	256	0	0.0425	0	0.0409375	0.0107143	0.0547857
P22413	486	0	0.045	0.203125	0.056875	0.0857143	0.0737143
P22607	577	1	0.235	0.875	0.151667	1	0.11
P22607	647	0.5	0.176667	0.833333	0.133333	0.733333	0.100667
P22607	648	0.5	0.19	0.888889	0.114444	0.733333	0.076
P22681	371	0.208333	0.108611	0.819444	0.067037	0.075	0.121667
P22887	122	NA	NA	0	0.1882	0.0123333	0.173993
P23443	252	0.369048	0.118929	NA	NA	NA	NA
P23443	390	0	0.125	NA	NA	NA	NA
P23443	394	0	0.1	NA	NA	NA	NA
P23874	150	NA	NA	0.666667	0.113333	NA	NA
P24723	513	0	0.045	1	0.07	NA	NA
P24941	15	0.25	0.09	0.27408	0.0763675	NA	NA
P24941	160	0.113291	0.11528	NA	NA	NA	NA
P25321	11	NA	NA	0.738725	0.140082	0.51691	0.131859
P25321	140	NA	NA	0.0021475	0.139316	0.000788288	0.120753
P26276	108	0.0636364	0.121682	0	0.0836364	NA	NA
P27361	204	0.25	0.135	0.5	0.130625	0.0166667	0.162
P27577	38	NA	NA	1	0.38	NA	NA
P27577	41	NA	NA	1	0.475	NA	NA
P28327	8	NA	NA	NA	NA	NA	NA
P28482	125	0	0.0933791	NA	NA	NA	NA
P28482	185	0.321429	0.107143	NA	NA	NA	NA
P28482	187	0.287037	0.131019	NA	NA	NA	NA
P29317	772	NA	NA	0.923077	0.0555769	NA	NA
P29320	701	0.0972222	0.122361	NA	NA	NA	NA
P29322	793	NA	NA	1	0.11	NA	NA
P31324	112	NA	NA	0.833333	0.273333	0.433333	0.224667
P31749	477	NA	NA	NA	NA	NA	NA
P31751	309	NA	NA	0	0.0846154	NA	NA
P31751	451	0.484375	0.123906	NA	NA	NA	NA
P32356	60	NA	NA	NA	NA	NA	NA
P32356	83	NA	NA	NA	NA	NA	NA
P32989	274	NA	NA	0.125	0.025	0.3	0.032
P33284	15	0.6	0.112167	0.609848	0.124242	0.351061	0.146742
P33981	675	NA	NA	NA	NA	NA	NA
P33981	676	NA	NA	NA	NA	NA	NA
P33981	677	NA	NA	NA	NA	NA	NA
P33981	686	NA	NA	NA	NA	NA	NA
P35557	411	NA	NA	0	0.108226	NA	NA
P36495	1795	NA	NA	NA	NA	NA	NA
P36871	117	0.0595238	0.0838571	0.161905	0.109913	0.284423	0.110159
P36887	339	NA	NA	0.222222	0.03	0.6	0.154667
P38319	182	0.0416667	0.165417	0.0208333	0.153021	0.106061	0.129939
P39579	36	NA	NA	NA	NA	NA	NA
P39984	34	NA	NA	0.125	0.15	0.3	0.156
P41743	484	NA	NA	0	0.123333	0.00666667	0.122267
P42530	84	0	0.077	0.0555556	0.1	0.3	0.161333
P43405	525	0.0675505	0.112891	NA	NA	NA	NA
P43405	526	0.0555556	0.105714	0.207207	0.135045	NA	NA
P46108	221	NA	NA	1	0.42	NA	NA
P46109	207	NA	NA	NA	NA	NA	NA
P47811	180	0.275	0.113	0.656383	0.106447	NA	NA
P47811	182	0.5	0.1335	0.949107	0.109982	NA	NA
P48730	220	0.545113	0.130752	0.564581	0.140562	0.561457	0.146878
P49759	341	0.666667	0.213333	0.660606	0.111909	0.352256	0.125314
P49759	342	0.833333	0.206667	0.59697	0.099697	0.316184	0.113823
P49841	216	NA	NA	NA	NA	NA	NA
P49841	277	1	0.2625	NA	NA	NA	NA
P49841	9	NA	NA	NA	NA	NA	NA
P50613	164	NA	NA	0.9	0.225	0.17	0.1318
P52333	980	0.0555556	0.113333	0.0777778	0.0879444	0.125397	0.133568
P52333	981	0.138889	0.125	0.283333	0.0952222	0.167381	0.131848
P52956	126	NA	NA	0	0.075	NA	NA
P53597	299	0.45	0.133	0.3	0.105833	0.266667	0.138667
P53778	183	0	0.23	NA	NA	NA	NA
P53778	185	0	0.18	1	0.13	0.5	0.17
P54646	172	NA	NA	NA	NA	0.1	0.038
P54760	774	NA	NA	NA	NA	NA	NA
P54762	647	0.0416667	0.136429	0.0952381	0.170476	0.341667	0.162222
P54762	778	0.458333	0.158333	1	0.184667	NA	NA
P61006	111	0.630952	0.145	NA	NA	NA	NA
P61006	72	0.25	0.238333	NA	NA	0.593553	0.150827
P61015	16	NA	NA	NA	NA	NA	NA
P61925	22	NA	NA	NA	NA	NA	NA
P62707	11	NA	NA	0.75	0.09	NA	NA
P63086	183	0	0.0708333	0.961364	0.0923182	NA	NA
P63086	185	0.0416667	0.0758333	0.837264	0.0937736	NA	NA
P63248	22	1	0.91	1	0.9025	0.95	0.835
P68400	2	NA	NA	0.36532	0.119192	0.114007	0.113759
P69797	10	0.625	0.145	0.475	0.1615	0.67	0.1364
P78527	2609	NA	NA	NA	NA	NA	NA
P78527	2638	NA	NA	NA	NA	NA	NA
P78527	2645	NA	NA	NA	NA	NA	NA
P78527	2647	NA	NA	NA	NA	NA	NA
P80025	315	0.000229885	0.0486621	0	0.0459467	0	0.0387667
P84022	423	1	0.365	NA	NA	NA	NA
P84022	425	NA	NA	NA	NA	NA	NA
P96356	78	0.125	0.170833	0.291667	0.145	0.395833	0.20475
P9WG47	129	0.0751634	0.119297	0	0.056713	0	0.0626667
P9WI81	171	1	0.0921429	NA	NA	NA	NA
P9WI81	173	1	0.115	NA	NA	NA	NA
P9WI83	152	NA	NA	NA	NA	NA	NA
P9WI83	21	NA	NA	NA	NA	NA	NA
P9WI83	224	NA	NA	0.0357143	0.0764286	NA	NA
P9WI83	46	NA	NA	NA	NA	NA	NA
P9WKD3	84	NA	NA	0.222269	0.16795	0.24064	0.192887
Q00944	576	NA	NA	0	0.0533333	NA	NA
Q00944	577	NA	NA	0	0.08	NA	NA
Q04759	676	NA	NA	NA	NA	NA	NA
Q05609	704	0.625	0.14	NA	NA	NA	NA
Q05609	707	0.75	0.125	NA	NA	NA	NA
Q05609	710	0.75	0.1325	NA	NA	NA	NA
Q06210	261	0.0222222	0.0511111	0.0235294	0.049281	0.0367647	0.0633088
Q07955	201	NA	NA	NA	NA	NA	NA
Q07955	207	NA	NA	NA	NA	NA	NA
Q07955	209	NA	NA	NA	NA	NA	NA
Q13131	183	NA	NA	NA	NA	NA	NA
Q13153	423	0.438636	0.128182	NA	NA	NA	NA
Q13188	174	0.366667	0.156	0.619444	0.101444	0.729167	0.0925833
Q13188	180	0.145833	0.139	0.3	0.0935556	0.556667	0.106233
Q13188	268	NA	NA	0.263333	0.110467	0.032963	0.125896
Q13191	363	0.145833	0.11625	1	0.11125	NA	NA
Q13523	849	0.440705	0.164199	1	0.0892308	NA	NA
Q13627	301	NA	NA	0.399055	0.176211	NA	NA
Q13882	342	NA	NA	0.295455	0.0654545	0.349091	0.175382
Q14653	386	0.766667	0.168	0.570312	0.165208	0.525	0.190756
Q14653	402	0.5	0.1775	0.0803571	0.131161	0.121978	0.164088
Q15393	613	NA	NA	0	0.0225	0.0833333	0.0466667
Q16288	706	0.125	0.095	0.5	0.118125	0.4	0.154667
Q16539	180	0.75	0.11	NA	NA	NA	NA
Q16539	182	0.5	0.055	0.782548	0.0993075	NA	NA
Q16594	8	0.708333	0.3025	NA	NA	NA	NA
Q16875	254	NA	NA	NA	NA	NA	NA
Q26069	12	NA	NA	1	0.313333	1	0.556667
Q29495	31	0.0416667	0.06875	0.7	0.175667	0.75	0.26775
Q2RIF5	58	NA	NA	NA	NA	NA	NA
Q2UNF9	38	NA	NA	0.65	0.101	0.783333	0.179222
Q3JWH7	9	NA	NA	0.0384615	0.197564	0.0557692	0.131064
Q51578	88	NA	NA	0	0.224	0.2	0.152
Q564N5	56	0	0.0075	0.6	0.120667	0.85	0.154
Q564N5	74	0	0.02	0.45	0.1245	0.17	0.1494
Q564N5	79	0.375	0.005	0.7	0.1355	0.13	0.125
Q5NHF4	247	0	0.165	0.375	0.08875	0	0.066
Q5ZSZ6	54	0.833333	0.176667	1	0.145	NA	NA
Q61686	11	NA	NA	NA	NA	NA	NA
Q61686	12	NA	NA	NA	NA	NA	NA
Q61686	13	NA	NA	NA	NA	NA	NA
Q61686	14	NA	NA	NA	NA	NA	NA
Q64610	209	NA	NA	NA	NA	NA	NA
Q71V39	163	0	0.085	0	0.12625	0	0.066
Q71V39	239	0.375	0.0775	0.4375	0.11125	0.2	0.062
Q71V39	300	NA	NA	0	0.095	0.333333	0.198
Q79PF4	431	0.00833333	0.0525	0.0625	0.0506944	0	0.0436
Q79V60	432	0.047619	0.116548	NA	NA	NA	NA
Q7CWV1	405	NA	NA	NA	NA	NA	NA
Q7Z4H3	10	0.958333	0.095	1	0.246667	NA	NA
Q818Z9	85	0.0108232	0.0795976	0	0.067716	0	0.0666667
Q8DTU0	92	0	0.13	0	0.075	0	0.068
Q8PGN7	99	NA	NA	NA	NA	NA	NA
Q8ZVF7	82	0.1	0.263333	0.037037	0.187407	0.0805556	0.185889
Q92630	232	0.375	0.29	0.483696	0.0933696	0.232411	0.110387
Q92630	458	0.256433	0.120365	0.310965	0.10336	0.065	0.0765667
Q92731	488	0.125	0.1825	NA	NA	NA	NA
Q92918	165	NA	NA	0.907407	0.0619753	NA	NA
Q92918	171	NA	NA	0.666667	0.0704167	0.83	0.0947333
Q93VE0	27	NA	NA	NA	NA	NA	NA
Q94F62	290	0.5	0.4525	0	0.053125	0.0666667	0.128333
Q94F62	312	0.75	0.4975	0	0.051875	0.0833333	0.129667
Q94F62	324	0.291667	0.127917	NA	NA	NA	NA
Q94F62	455	0.5	0.44	0	0.03375	0.0166667	0.128333
Q96EY4	127	NA	NA	NA	NA	NA	NA
Q96RR4	345	0.125	0.1075	0.1875	0.147656	NA	NA
Q96RR4	400	0	0.08	0.164062	0.1775	NA	NA
Q99640	260	NA	NA	0.328431	0.127843	NA	NA
Q99XG5	123	0.115741	0.0732593	NA	NA	NA	NA
Q9F4L3	28	0.0833333	0.0916667	0.15625	0.176875	0	0.074
Q9H3Z4	10	NA	NA	NA	NA	NA	NA
Q9H8S9	12	NA	NA	NA	NA	NA	NA
Q9H8S9	35	NA	NA	0.666667	0.21	0.697297	0.204486
Q9HCE5	399	0.0833333	0.0608333	0	0.0666667	NA	NA
Q9I6W2	68	NA	NA	NA	NA	NA	NA
Q9KWY4	84	0	0.160833	0	0.0995833	0	0.122
Q9L387	85	NA	NA	0.0555556	0.203519	0.146528	0.128625
Q9NWZ3	342	0.206831	0.123517	0.273487	0.114037	0.342837	0.124309
Q9NWZ3	345	0.212813	0.116379	0.461476	0.0994107	0.789683	0.14994
Q9NWZ3	346	0.115471	0.13323	0.318643	0.122901	0.487688	0.144886
Q9NYL2	161	NA	NA	0.75	0.06125	0.660714	0.0935
Q9QZL0	184	NA	NA	NA	NA	1	0.16
Q9QZL0	231	NA	NA	NA	NA	0.75	0.165
Q9QZL0	232	NA	NA	NA	NA	NA	NA
Q9SRQ7	158	NA	NA	NA	NA	NA	NA
Q9UHD2	172	0	0.095	0.3125	0.07875	NA	NA
Q9UK32	232	NA	NA	0.75	0.065	0.3	0.07
Q9WV60	216	0.0625	0.148333	0.0416667	0.1	0.0888889	0.126444
Q9WV60	9	NA	NA	1	0.13	NA	NA
Q9X1F5	59	NA	NA	NA	NA	NA	NA
Q9Y6E0	190	0.0047619	0.0750952	0.00384615	0.0912308	0.0166667	0.0794444

## Sheet: FigS16c
Uniprot_ID	psite_residue_index	functional_site_type	functional_site_description	shortest_distance (A)
B1L3C9	254	Binding site	CoA	25.5342
B1L3C9	254	Binding site	acetyl-CoA	25.5342
D3KVM3	276	Binding site	ADP	8.70178
O14920	181	Binding site	ATP	17.8329
O43293	50	Binding site	ATP	16.1601
P00517	11	Binding site	ATP	27.9215
P00523	416	Binding site	ATP	23.0157
P05132	11	Binding site	ATP	28.2704
P05132	339	Binding site	ATP	17.5842
P08200	113	Binding site	NADP(+)	7.87515
P08200	113	Binding site	NADP(+)	12.31
P12931	419	Binding site	ATP	18.4148
P18669	11	Binding site	substrate	0
P22413	486	Binding site	AMP	24.298
P22413	486	Binding site	CMP	24.298
P22413	486	Binding site	dTMP	24.298
P22413	486	Binding site	GMP	24.298
P22413	486	Binding site	AMP	36.9606
P22413	486	Binding site	CMP	36.9606
P22413	486	Binding site	dTMP	36.9606
P22413	486	Binding site	GMP	36.9606
P25321	11	Binding site	ATP	27.4466
P27361	204	Binding site	ATP	15.1799
P29317	772	Binding site	ATP	19.705
P48730	220	Binding site	ATP	21.6482
P49759	341	Binding site	ATP	13.3902
P49759	342	Binding site	ATP	12.0407
P50613	164	Binding site	ATP	27.4603
P52333	981	Binding site	ATP	21.5401
P54762	778	Binding site	ATP	22.4449
P62707	11	Active site	Tele-phosphohistidine intermediate	0
P62707	11	Binding site	substrate	0
P63086	183	Binding site	ATP	23.9959
P63086	185	Binding site	ATP	17.6472
Q13523	849	Binding site	ATP	17.5175
Q16539	182	Active site	Proton acceptor	21.6668
Q16539	182	Binding site	ATP	20.8186
Q92630	232	Binding site	ATP	0
Q92630	458	Binding site	ATP	36.9355
Q9NWZ3	342	Binding site	ATP	21.5515
Q9NWZ3	345	Binding site	ATP	19.4196
Q9NWZ3	346	Binding site	ATP	19.2743
Q9NYL2	161	Binding site	ATP	4.29997
