# Supplementary material for: Global comparative structural analysis of responses to protein phosphorylation
Source: Nat Commun. 2025 Oct 24;16:9407. doi: 10.1038/s41467-025-64116-4 (PMC12552441; doi:10.1038/s41467-025-64116-4)
Supplement: Supplementary file 8 — Source Data [file 41467_2025_64116_MOESM8_ESM.zip › SourceData_FigS10.xlsx]

## Sheet: Sheet1
Sheet	Description
FigS10ab	Changes in local dynamics around the phosphosite (contacts) vs the background (rest of the protein) and their statistical significance
Columns	Description
phosphosite	Relevant phosphosite (UniProt ID+residue index)
ks_statistic	Kolmogorov-Smirnov statistic
pval	P-value
background_median	Median fluctuation of non-phosphosite contact residues
background_std	Standard deviation of the mean fluctuation of non-phosphosite contact residues
contacts_median	Median fluctuation of phosphosite contact residues
contacts_std	Standard deviation of the mean fluctuation of phosphosite contact residues
reject	Whether the null hypothesis is rejected
adj_pval	Adjusted p-values
-log10_adj_pval	Log transformed adjusted p-values
diffs	Difference in fluctuations between contact and non-contact residues

## Sheet: FigS10ab
phosphosite	ks_statistic	pval	background_median	background_std	contacts_median	contacts_std	reject	adj_pval	-log10_adj_pval	diffs
Q92630_458	0.541415	0.000337045	-0.00904093	0.165912	-0.0437531	0.093897	True	0.00182004	2.73992	-0.0347121
Q9L387_85	0.204657	0.0528558	-0.00359877	0.0629324	0.000596287	0.0304808	False	0.0891942	1.04966	0.00419505
Q9F4L3_28	0.344969	0.00602684	0.00932273	0.0463057	0.00344814	0.0157666	True	0.0154976	1.80974	-0.00587459
P05132_11	0.204995	0.383737	0.0107872	0.0796058	0.00643273	0.0254495	False	0.418623	0.378177	-0.00435448
A0A1C3NEV1_283	0.340932	0.000273755	-0.0123923	0.607157	-0.0021673	0.0229896	True	0.00164253	2.78449	0.010225
A0A0K8P8E7_225	0.328376	0.00017984	0.0195915	0.116044	0.0102712	0.0276664	True	0.00114251	2.94214	-0.00932034
O60674_1007	0.240714	0.0808897	-0.0107421	0.277446	-0.00420459	0.0911605	False	0.130389	0.884758	0.00653754
Q79PF4_431	0.198009	0.166893	-0.00357865	0.131925	-0.00438532	0.0178743	False	0.228157	0.641766	-0.000806669
P00517_11	0.614615	0.00233818	0.00831613	0.0513965	-0.00777434	0.0557342	True	0.0081459	2.08906	-0.0160905
O60674_1008	0.270727	0.0196059	-0.00131932	0.107203	0.00339923	0.0945892	True	0.0399516	1.39847	0.00471855
O32723_57	0.287028	0.0898168	-2.90162e-05	0.0949577	0.0427541	0.152203	False	0.140583	0.852068	0.0427831
Q99XG5_123	0.47638	6.83471e-05	-0.0321786	0.810986	-0.0895759	0.0589214	True	0.000615124	3.21104	-0.0573973
Q7Z4H3_10	0.470175	0.0026181	-0.00783591	0.0819449	-0.0298895	0.362369	True	0.00845794	2.07274	-0.0220536
P00517_140	0.358414	0.0045748	-3.90853e-05	0.0382662	0.00852355	0.00826319	True	0.012655	1.89774	0.00856263
P61006_72	0.503401	9.29779e-05	-0.00644919	0.0635667	-0.034165	0.136861	True	0.000669441	3.17429	-0.0277158
P42530_84	0.234359	0.130394	-0.466665	0.788849	-0.467556	0.483056	False	0.190304	0.720551	-0.000890653
P46109_207	0.569913	3.46086e-10	0.563544	3.20958	-0.0898306	4.30471	True	7.47546e-09	8.12636	-0.653374
P05132_339	0.245893	0.193213	0.00333642	0.110604	0.00108566	0.175797	False	0.25141	0.599617	-0.00225077
D3KVM3_276	0.168415	0.18106	-0.00879806	0.170778	-0.0142569	0.0782579	False	0.244431	0.611843	-0.00545885
P02974_75	0.258403	0.145717	-0.000563327	0.455292	-0.0451467	0.155861	False	0.209832	0.678128	-0.0445834
P04629_677	0.0900383	0.957028	0.00500304	0.226022	0.00963668	0.23716	False	0.957028	0.0190752	0.00463364
P20906_26	0.210803	0.191515	-0.00649056	0.0385422	-0.00973755	0.0112422	False	0.25141	0.599617	-0.00324699
P08559_293	0.0851685	0.950739	-0.00327505	0.0708359	-0.00626764	0.0523897	False	0.957028	0.0190752	-0.00299259
P0CG47_218	0.23951	0.255913	0.164804	0.131839	0.177297	0.255382	False	0.298432	0.525154	0.0124937
P35557_411	0.244641	0.0283264	-0.00496792	0.153285	-0.0163542	0.0467244	False	0.0536711	1.27026	-0.0113863
Q8PGN7_99	0.167384	0.118162	0.0005266	0.0224672	0.002535	0.0309986	False	0.177243	0.75143	0.0020084
P52956_126	0.191097	0.126491	-1.4529e-05	0.525915	-0.00340649	0.0159311	False	0.187138	0.727839	-0.00339196
P00949_117	0.155303	0.198655	0.000692195	0.0768843	0.00521009	0.0347455	False	0.255414	0.592756	0.0045179
P07854_94	0.757221	2.05756e-09	0.223254	0.368057	-0.0599917	0.493769	True	3.70361e-08	7.43137	-0.283245
A0A0R6L508_285	0.270802	0.0073578	0.000981409	0.0948118	-0.00186256	0.0173316	True	0.01806	1.74328	-0.00284397
Q92630_232	0.512777	2.5105e-06	0.00209276	0.193183	-0.0536953	0.290539	True	3.01261e-05	4.52106	-0.055788
P33284_15	0.406399	0.0212994	0.00989155	0.0420293	0.0405204	0.117168	True	0.0425987	1.3706	0.0306289
P05187_114	0.588625	3.69182e-15	-0.0191779	0.176003	-0.0104283	0.00481474	True	3.98716e-13	12.3993	0.00874956
P07515_46	0.226392	0.239042	0.0625882	0.127928	0.0590835	0.0704085	False	0.286851	0.542344	-0.00350472
Q13882_342	0.165501	0.287251	-0.00563966	0.147705	-0.000945947	0.194843	False	0.329672	0.481917	0.00469371
P46108_221	0.272657	0.00965841	1.05739	5.84833	0.633714	1.03462	True	0.0212879	1.67187	-0.423671
P49841_216	0.356805	0.00194636	-0.000299448	0.188967	-0.0122047	0.078049	True	0.0072485	2.13975	-0.0119053
Q9X1F5_59	0.188871	0.511571	-0.0158236	0.369197	0.00257855	0.106599	False	0.542211	0.265831	0.0184022
P63248_22	0.448718	0.28999	0.209817	0.232608	0.530659	0.694838	False	0.329672	0.481917	0.320842
P26276_108	0.169482	0.149811	-0.0175445	0.0916727	-0.00887837	0.101517	False	0.21289	0.671845	0.00866617
P00791_127	0.414598	0.0187347	-0.0102364	0.0737666	-0.0295231	0.089791	True	0.0389105	1.40993	-0.0192866
P36887_339	0.389744	0.00776177	0.0415493	0.247191	0.0982301	0.127925	True	0.0182233	1.73937	0.0566808
P17612_339	0.625397	1.37708e-07	0.00488414	0.12921	-0.0578889	0.113742	True	2.12464e-06	5.67271	-0.062773
Q99640_260	0.3079	0.0390277	-0.00659192	0.221127	0.010845	0.245324	False	0.0690982	1.16053	0.0174369
P05132_140	0.373382	0.00271214	-0.00236767	0.0836153	0.00447493	0.012671	True	0.00845794	2.07274	0.00684259
Q26069_12	0.304412	0.667011	0.122732	0.180617	0.0772795	0.343287	False	0.69939	0.15528	-0.0454523
P06239_394	0.720617	1.30344e-14	0.00727392	0.207552	-0.109061	1.18458	True	7.0386e-13	12.1525	-0.116335
P07471_23	0.59375	0.00757413	-2.45543	2.10249	-8.09213	4.25521	True	0.0181779	1.74046	-5.6367
Q16594_8	1	0.0185185	36.6682	124.472	-8.82553	0	True	0.0389105	1.40993	-45.4937
P22681_371	0.43915	2.51969e-07	0.100896	0.543678	0.41247	2.44999	True	3.40158e-06	5.46832	0.311575
P48730_220	0.286891	0.157549	-9.31638e-05	0.12784	-0.00632622	0.152279	False	0.220978	0.655652	-0.00623305
O75385_87	0.255547	0.0846442	-0.0300362	0.187703	-0.0287078	0.0702822	False	0.134435	0.871488	0.0013284
Q7CWV1_405	0.237597	0.0374598	-0.00713298	0.221536	-0.00612135	0.0308703	False	0.0674276	1.17116	0.00101164
P61925_22	0.417582	0.2992	-0.281146	0.352089	-0.64936	3.07387	False	0.3366	0.472886	-0.368215
P9WG47_129	0.371161	0.00429856	0.0220458	0.207116	-0.0128706	0.0452518	True	0.0122558	1.91166	-0.0349164
P17612_11	0.701807	0.0552988	-0.0141094	0.0776753	-0.544477	0.301898	False	0.0918812	1.03677	-0.530367
O96013_562	0.262441	0.0359032	-0.00556591	0.0465979	-0.000700103	0.0115913	False	0.0657211	1.1823	0.0048658
P12928_144	0.581848	4.31095e-06	0.0269399	0.260517	-0.0683665	0.0588831	True	4.65583e-05	4.332	-0.0953064
P27361_204	0.169352	0.304165	-0.0158113	0.310309	-0.00808116	0.123004	False	0.338658	0.470239	0.00773012
O14965_287	0.295168	0.000691254	-0.0342004	0.108587	-0.0152345	0.294907	True	0.00324589	2.48867	0.0189659
P07355_24	0.370936	0.0063154	0.0284405	0.206981	0.048298	0.168605	True	0.0158619	1.79964	0.0198576
O06976_46	0.464286	0.00046522	-0.341455	1.32171	-0.149552	0.156731	True	0.00239256	2.62114	0.191903
P08200_113	0.149071	0.446068	0.0233215	0.30915	0.0194659	0.0622916	False	0.481753	0.317175	-0.00385562
Q29495_31	0.487342	0.222883	-0.0163663	0.0938379	-0.129099	0.256036	False	0.273539	0.562981	-0.112732
P25321_11	0.825301	7.57159e-05	0.0054959	0.14191	-0.513283	1.08905	True	0.000629025	3.20133	-0.518779
P0CG47_172	0.281909	0.206979	-0.0354906	0.139	-0.021787	0.0391618	False	0.262985	0.580069	0.0137036
O62305_284	0.350318	0.0010634	0.439914	1.0378	0.771879	46.2815	True	0.004521	2.34477	0.331965
P61015_16	0.354839	0.0654492	17.4966	44.1482	30.32	26.328	False	0.107099	0.970216	12.8235
Q9H3Z4_10	0.364429	0.00413762	-0.46041	2.1821	-1.48552	3.33047	True	0.0122558	1.91166	-1.02511
P17612_140	0.373794	0.00266765	-0.00811559	0.0619553	0.00116945	0.0356161	True	0.00845794	2.07274	0.00928504
P80025_315	0.212121	0.256983	0.00254239	0.096832	-0.00135643	0.0405797	False	0.298432	0.525154	-0.00389882
Q8DTU0_92	0.278445	0.002741	-0.00180368	0.0844759	1.21949e-05	0.0095389	True	0.00845794	2.07274	0.00181587
P07477_154	0.20979	0.227346	-0.0193141	0.0809814	-0.0136171	0.0582183	False	0.275881	0.559278	0.00569704
A5JUY8_315	0.340829	0.0407244	0.00128357	0.102343	-0.00508531	0.0193958	False	0.0709393	1.14911	-0.00636888
Q818Z9_85	0.150068	0.213399	0.00959915	0.0650419	0.0104887	0.0415774	False	0.264909	0.576903	0.000889554
Q96EY4_127	0.158606	0.780661	0.0813487	1.52995	0.0151462	0.508316	False	0.810687	0.0911469	-0.0662025
P0CG47_217	0.216667	0.353862	0.0055028	0.0579287	0.0112343	0.0382531	False	0.389971	0.408968	0.00573152
P23443_252	0.240157	0.0519581	0.013856	0.263095	-0.00206679	0.160391	False	0.0890711	1.05026	-0.0159228
P08877_46	0.240602	0.184347	-0.00598246	0.0529692	-0.0128659	0.0490397	False	0.245796	0.609425	-0.00688349
A0A452E9Y6_315	0.222116	0.212328	0.00611267	0.507383	0.00382177	0.299148	False	0.264909	0.576903	-0.0022909
P00489_15	0.355722	0.00114108	0.0127401	0.467979	0.0485662	0.130254	True	0.00456431	2.34062	0.0358261
P36871_117	0.178828	0.0949961	0.0113914	0.134078	0.0110988	0.0373581	False	0.146565	0.833968	-0.00029265
O14965_288	0.563826	3.39642e-13	0.0329975	0.198915	-0.102604	0.472457	True	1.22271e-11	10.9127	-0.135602
P68400_2	0.497515	0.00599702	-0.01093	0.0958876	-0.042568	0.0226441	True	0.0154976	1.80974	-0.0316381
Q5ZSZ6_54	0.35814	9.07791e-05	-0.0212256	0.563107	-0.00157351	0.412768	True	0.000669441	3.17429	0.019652
P39579_36	0.480208	0.00431224	-0.000589264	0.336101	-0.03834	0.0701803	True	0.0122558	1.91166	-0.0377508
P00634_124	0.221027	0.0090483	-0.011955	0.0370124	-0.00715498	0.0153786	True	0.0204771	1.68873	0.00480005
P25321_140	0.405107	0.00108839	-0.000346819	0.215663	0.0107446	0.025209	True	0.004521	2.34477	0.0110915
A0A2K3D4W3_328	0.488307	0.00143859	-9.98164	135.433	-4.8686	2.38404	True	0.00554885	2.2558	5.11303
P9WKD3_84	0.281489	0.00105334	-0.00363484	0.0576054	-0.00803598	0.0177988	True	0.004521	2.34477	-0.00440115
B7UL96_59	0.258562	0.0243234	-0.0140392	0.096657	-0.00376943	0.0509135	True	0.0469095	1.32874	0.0102698
P61006_111	0.292857	0.031201	0.00892607	0.142259	0.0421382	0.109861	False	0.0580983	1.23584	0.0332122
Q13153_423	0.109294	0.898113	0.000716478	0.128311	0.00150561	0.17236	False	0.915059	0.0385511	0.000789128
Q2RIF5_58	0.285714	0.101479	-0.010421	0.0910136	-0.0289044	0.0727529	False	0.154362	0.81146	-0.0184834
P01112_64	0.339912	0.000562569	-0.0156408	0.0735487	-0.034118	0.104632	True	0.0027617	2.55882	-0.0184772
D3KVM3_12	0.44392	2.91301e-05	-0.00624498	0.075826	-0.0273405	0.0239637	True	0.000286005	3.54363	-0.0210955
P00523_416	0.251082	0.0154642	0.0374116	0.276693	0.0825395	0.936125	True	0.0334027	1.47622	0.0451279
P22887_122	0.283445	0.00910094	0.0130501	0.180232	0.0168954	0.0206813	True	0.0204771	1.68873	0.00384529
O18734_38	0.401961	0.00202803	-0.245226	0.398151	-0.142519	0.174625	True	0.00730091	2.13662	0.102707
P32989_274	0.492533	2.6942e-10	0.0565604	0.20711	0.00193013	0.108455	True	7.27434e-09	8.13821	-0.0546303
P0CE47_383	0.399007	0.000116574	-0.0363903	0.346675	0.0126617	0.233672	True	0.000786877	3.10409	0.049052
P11309_261	0.250988	0.252395	-0.0010366	0.0285558	0.00210772	0.0203905	False	0.298432	0.525154	0.00314432
Q9NWZ3_342	0.352915	0.00468703	-0.0233929	0.380118	-0.0967388	0.768601	True	0.012655	1.89774	-0.0733459
P96356_78	0.132912	0.512088	-0.00365419	0.146078	-0.00400098	0.0425998	False	0.542211	0.265831	-0.000346793
P08877_15	0.127273	0.869524	0.00878489	0.105174	0.0116652	0.102154	False	0.894368	0.0484839	0.0028803
P08879_119	0.266535	0.0222775	0.0124332	0.0446202	0.00994593	0.0105948	True	0.0437448	1.35907	-0.00248729
P11309_276	0.269841	0.161935	-0.0112477	0.058339	-0.0120379	0.0126314	False	0.224218	0.649329	-0.000790231
P0AA04_15	0.475228	0.000305349	0.020337	0.125355	-0.0435662	0.536176	True	0.00173567	2.76053	-0.0639032
