# Supplementary material for: Global comparative structural analysis of responses to protein phosphorylation
Source: Nat Commun. 2025 Oct 24;16:9407. doi: 10.1038/s41467-025-64116-4 (PMC12552441; doi:10.1038/s41467-025-64116-4)
Supplement: Supplementary file 8 — Source Data [file 41467_2025_64116_MOESM8_ESM.zip › SourceData_FigS12.xlsx]

## Sheet: Description
Column	Description
psite	Phosphosite
phospho_fraction_filtered	Fraction of phosphorylated structures before NMA
nonphospho_fraction_filtered	Fraction of non-phosphorylated structures filtered out before NMA

## Sheet: FigS12
psite	phospho_fraction_filtered	nonphospho_fraction_filtered
Q13188_174	0.666667	0
P63086_183	1	0.224138
P0CG47_164	1	1
P36871_117	0.428571	0.222222
P39579_36	1	1
Q96RR4_345	1	0
Q9H8S9_12	1	1
Q05609_707	1	1
P52333_980	0.5	0.4
A0A2K3DQY7_505	1	1
P49841_277	1	1
P21802_769	1	1
P62707_11	1	1
P11802_172	1	1
P07949_809	1	1
P00523_416	1	0.0267857
Q16539_182	0.5	0.20297
Q9L387_85	1	1
P39984_34	1	1
Q564N5_74	1	1
P32989_274	1	1
P07738_11	1	1
P54646_172	1	1
Q8DTU0_92	1	1
Q94F62_312	1	1
P9WI81_171	1	1
Q92630_232	1	0.73913
O60260_65	1	1
Q9NWZ3_345	0.0136986	0
P23874_150	1	1
Q13523_849	0.0769231	0
P27577_38	1	1
A0A0K8P8E7_225	1	0.357143
A0A7M4DUC2_1547	1	1
Q5NHF4_247	1	1
B7GTV0_75	1	1
P20906_26	1	0.987179
P29317_772	1	1
G0SCK6_163	1	1
P08200_113	1	0.862069
A0A2K3DQY7_168	1	1
P21802_561	1	1
P46108_221	1	1
P21802_586	1	1
P11309_276	1	0.714286
P25321_140	0.662791	0.594595
Q13153_423	0.636364	0.047619
P0CG47_172	1	0.981949
P47811_182	0.2	0.263158
P06612_319	1	1
O75385_87	0.666667	1
O06976_46	1	1
O75385_180	1	0
Q06210_261	1	1
P78527_2645	1	1
Q8PGN7_99	1	1
A0A7M4DUC2_1525	1	1
Q26069_12	1	1
A0A2K3E0K3_176	1	1
Q99640_260	1	0.176471
P01112_64	1	0.796078
P07949_909	1	1
A1YYW7_89	1	1
P0CE47_383	0.5	0.777778
H2DZ00_237	1	1
P16892_182	1	1
A0A2K3D4W3_328	1	1
Q13627_301	1	1
P00517_11	0.95	0.898305
P00489_15	0.222222	0.105263
H2DZ00_232	1	1
P00519_50	1	0
P61006_111	0.285714	0.807692
P31751_309	1	1
P0CG47_218	1	0.981752
P61925_22	1	1
A0A2K3DQY7_251	1	1
Q79V60_432	0.375	0
O14920_257	1	1
P06737_15	1	1
P05132_339	0.797101	0.5
P00791_127	0.5	0.833333
G0SCK6_160	1	1
P07332_713	1	1
P52956_126	1	1
Q14653_386	1	1
P49759_341	0.333333	0.642857
P43405_526	0.428571	0.025974
O43293_265	1	1
P05132_198	0.811594	0
P61015_16	1	1
A8IE32_344	1	1
P9WG47_129	1	0.75
Q9UK32_232	1	1
A0A0R6L508_285	0.84	0.5
P28482_125	1	1
A0A2K3DQY7_173	1	1
Q9QZL0_232	1	1
O15264_182	1	0
Q16875_254	1	1
Q96RR4_400	1	0
A0A452E9Y6_315	0.818182	0.6
P49759_342	0.333333	0.642857
P23443_390	1	1
P42530_84	1	1
P47811_180	0.2	0.263158
P0CG47_217	0.913043	0.988095
Q94F62_324	1	0
P61006_72	1	0.615385
P22607_647	1	1
P33981_686	1	1
Q9I6W2_68	1	0
Q61686_11	1	1
A0A2K3DQY7_212	1	1
P07355_24	0.5	0.810811
Q9NWZ3_346	0.0144928	0
P84022_425	1	0.5
O15264_180	1	0
P38319_182	1	1
P49841_9	1	1
B7UL96_59	1	1
P63086_185	1	0.22807
O75460_729	1	0.136364
P22681_371	1	0.111111
P00517_140	0.92	0.907407
Q9KWY4_84	1	0
O43683_969	1	1
P63248_22	1	1
P10721_570	1	1
A0A2K3DQY7_708	1	1
Q16539_180	0.5	0.20297
D6WMX4_207	1	1
P08879_119	1	1
Q64610_209	1	1
P48730_220	0.230769	0.417582
P07471_23	0.852174	1
P53778_185	1	1
P31751_451	1	1
B1L3C9_254	1	1
P05132_11	0.8	0.833333
Q99XG5_123	0.9	0.538462
Q71V39_163	0.5	0
H2DZ00_228	1	1
P17612_11	0.727273	0.645161
P18669_11	1	1
P17612_140	0.642857	0.736842
P54760_774	1	1
P53778_183	1	1
P78527_2647	1	1
P46109_207	1	1
A8IE32_339	1	1
Q564N5_56	1	1
P24941_15	0.5	0.282353
P11309_261	0.607143	0.766667
O75460_726	1	0.136364
O94804_208	0.25	0.0625
O60674_1008	0.5	0.847826
P0AGE9_247	1	1
A0A2K3DQY7_42	1	1
P12931_419	1	0
A0A2K3DQY7_249	1	1
P25321_11	0.605769	0.842105
Q9UHD2_172	1	0
P22413_256	1	1
P15056_729	1	1
P78527_2609	1	1
Q7Z4H3_10	1	1
P12928_144	0.5	1
A0A2K3DQY7_514	1	1
P43405_525	0.25	0.0277778
Q92918_171	1	1
P35557_411	1	0.322581
P84022_423	1	0.5
P22607_577	1	1
P78527_2638	1	1
P68400_2	1	0.93266
Q3JWH7_9	1	1
A0A1C3NEV1_283	1	1
Q9WV60_216	1	1
Q9H3Z4_10	1	1
P15693_112	1	1
P00634_124	1	0.8375
Q9F4L3_28	1	1
Q9QZL0_184	1	1
O75460_724	1	0.136364
P50613_164	1	1
P24941_160	0.516556	0.185596
P36495_1795	1	1
P07949_928	1	1
P29322_793	1	1
P33981_675	1	1
Q9QZL0_231	1	1
P31324_112	1	1
O96013_562	1	0.846154
P05187_114	0.666667	1
P22413_486	1	1
P24723_513	1	0
P02974_75	1	0.5
O94804_185	0.25	0.0625
Q16594_8	1	1
P12928_43	1	0.5
P9WI83_152	1	1
P07477_154	1	0.909091
P06786_782	1	1
Q61686_13	1	1
Q13131_183	1	1
O14939_573	1	1
P05132_140	0.975	0.533333
Q9NWZ3_342	0.0108696	0.0140845
O75533_129	1	1
Q93VE0_27	1	1
P17612_339	0.705882	1
P08877_15	1	1
P27361_204	1	1
P54762_647	1	1
Q13882_342	1	0.454545
Q9H8S9_35	1	1
Q29495_31	1	0.857143
P12931_338	1	0
O43293_50	1	1
P52333_981	0.5	0.4
P21802_657	1	1
P00517_339	0.935065	0
P08149_465	1	1
Q9HCE5_399	1	1
O43353_111	1	1
P49841_216	0.298246	0.39759
A0A2K3DQY7_523	1	1
P33284_15	0.833333	1
P32356_83	1	1
P9WI83_21	1	1
A0A2K3DQY7_714	1	1
Q13188_180	0.5	0
A0A2K3DQY7_229	1	1
P21802_656	1	1
Q2UNF9_38	1	1
Q818Z9_85	1	1
Q9WV60_9	1	1
Q92630_458	0.736842	0.833333
O32723_57	1	1
O00092_81	1	1
O14920_177	1	1
P06276_226	1	1
Q8ZVF7_82	1	1
O94804_191	0.25	0.0625
P07949_905	0.0588235	0
P9WI83_224	1	1
O31465_74	1	1
A0A2K3DQY7_77	1	1
Q5ZSZ6_54	1	1
P31749_477	1	1
P80025_315	0.566667	0.8
P00949_117	1	0.75
O60674_1007	0.633929	1
P9WI83_46	1	1
P22887_122	1	1
P33981_676	1	1
Q04759_676	0.5	0
P33981_677	1	1
Q13188_268	1	1
Q00944_577	1	0
Q79PF4_431	1	0.833333
D3KVM3_276	1	1
A0A2K3E0K3_178	1	1
A0A2K3CR90_564	1	0
Q16288_706	1	1
P07949_900	0.166667	0
Q94F62_455	1	1
P23443_394	1	1
Q564N5_79	1	1
Q61686_12	1	1
Q9X1F5_59	1	1
Q7CWV1_405	1	1
P07830_54	1	1
O14920_181	1	1
P96356_78	1	1
P54762_778	1	1
P23443_252	0.285714	0.166667
P22607_648	1	1
P01012_69	0.2	0.2
P08559_293	1	0.631579
P12694_337	1	1
P01012_345	0.166667	0.25
P9WKD3_84	1	0.92437
O14965_288	0.784314	0.293333
P04629_677	0.166667	0.125
P36887_339	1	0.666667
P07953_259	1	1
P53597_299	1	1
O62305_284	1	1
P28482_185	0.777778	0.211268
O06291_280	1	1
O14965_287	0.75	0.37
O19069_299	1	1
Q13191_363	1	0
Q71V39_239	0.5	0
P32356_60	1	1
Q61686_14	1	1
A0A2K3DQY7_537	1	1
O28025_18	1	1
P27577_41	1	1
A0A2K3DQY7_712	1	1
Q05609_704	1	1
Q9NYL2_161	1	1
P26276_108	1	1
Q51578_88	1	1
P07854_94	1	1
P03870_343	1	1
Q05609_710	1	1
A0A2K3E0K3_177	1	1
Q07955_207	1	1
O15530_241	0.216216	0
Q96EY4_127	1	1
P0AA04_15	1	1
A0A2K3DQY7_510	1	1
P69797_10	1	1
Q00944_576	1	0
Q07955_201	1	1
Q9Y6E0_190	0.928571	0
P28327_8	1	1
P13807_641	1	1
O18734_38	1	1
A0A2K3DQY7_239	1	1
O75531_4	1	1
Q92731_488	1	1
P9WI81_173	1	1
A0A2K3DQY7_706	1	1
Q15393_613	1	1
Q2RIF5_58	1	1
Q9SRQ7_158	1	1
Q07955_209	1	1
P07102_39	1	1
Q94F62_290	1	1
P28482_187	0.777778	0.211268
A5JUY8_315	0.333333	1
P06239_394	0.909091	0.333333
P41743_484	1	1
O75531_3	1	1
D3KVM3_12	1	1
Q71V39_300	1	1
P07515_46	1	1
P19525_446	1	1
P08877_46	1	1
Q92918_165	1	1
A0A2K3DQY7_244	1	1
P29320_701	1	1
Q14653_402	1	1
