# Supplementary material for: Global comparative structural analysis of responses to protein phosphorylation
Source: Nat Commun. 2025 Oct 24;16:9407. doi: 10.1038/s41467-025-64116-4 (PMC12552441; doi:10.1038/s41467-025-64116-4)
Supplement: Supplementary file 8 — Source Data [file 41467_2025_64116_MOESM8_ESM.zip › SourceData_FigS13.xlsx]

## Sheet: Description
Sheet	Description
FigS13	Each element I,j is the difference in distance (expressed in angstroms) between two residues i,j between the phosphorylated and non-phosphorylated states in a window around the multiple phosphorylation sites in the chromobox protein homolog

## Sheet: FigS13
0	0.0992098	0.412973	-2.56018	-1.73905	-2.33166	-1.84063	-2.44888	1.68464	1.79824	4.61566	6.25866	12.9894	11.0429	12.5695	10.8887	16.9472	13.2534	18.067	20.2635	12.8741	9.00201	8.34402	5.14957	1.33059	3.16285	-1.28653	-3.66521	1.11857	-0.753857
0.0992098	0	0.151901	-1.62532	-0.632735	-1.17304	-0.448985	-1.46694	2.50202	2.12586	4.50924	5.25359	12.4372	9.21352	10.6652	8.29959	15.3228	12.3461	18.0015	20.6386	12.9874	9.9564	9.45279	6.76534	3.63654	5.03254	1.18384	-0.652142	3.50258	2.0594
0.412973	0.151901	0	0.22551	0.38226	-2.38514	0.174969	-2.37384	2.66594	1.10086	4.22122	4.10875	10.5832	7.0008	8.75692	5.78889	12.6038	9.69001	15.6227	17.5882	9.78573	6.4466	5.79679	3.65464	0.624043	2.42681	-1.1181	-3.11863	0.692165	-0.782536
-2.56018	-1.62532	0.22551	0	0.219357	-0.370119	-0.165382	-1.13363	1.59547	0.858292	2.71723	2.68882	8.83352	4.67241	6.49796	3.72976	10.9239	9.28478	15.4847	17.9491	9.36423	7.04952	6.54575	5.45956	2.68258	4.44387	1.32218	-0.705444	2.53599	1.09833
-1.73905	-0.632735	0.38226	0.219357	0	0.172633	-0.100676	-0.959237	1.21166	0.557098	1.94417	1.68809	7.47264	2.96365	4.82843	2.04324	9.31925	8.42846	14.7676	17.1447	8.24345	6.21548	5.78599	5.46439	2.90693	4.9777	2.27069	0.136177	2.96042	1.53042
-2.33166	-1.17304	-2.38514	-0.370119	0.172633	0	0.163038	-0.858247	1.2377	0.241935	1.24202	0.455904	7.21085	2.47199	3.65871	0.812902	8.66693	7.91745	14.7889	17.1763	8.41289	6.50049	6.05552	5.68106	3.4001	5.18776	2.65585	0.857063	3.51303	2.32839
-1.84063	-0.448985	0.174969	-0.165382	-0.100676	0.163038	0	-0.172786	1.10258	0.611532	1.70357	1.42558	5.97346	2.08709	3.82411	1.46828	8.06596	7.81788	13.938	15.377	6.13583	3.66719	3.15463	3.74828	0.971916	3.98814	1.4936	-1.27939	1.3191	-0.428802
-2.44888	-1.46694	-2.37384	-1.13363	-0.959237	-0.858247	-0.172786	0	-0.0534086	-0.813169	-0.437583	-1.90409	4.13355	-0.678188	0.608284	-2.06761	5.67712	6.37613	13.5661	15.325	6.30858	4.55321	4.29329	5.21961	3.31474	5.81093	3.96701	1.88999	3.88042	2.66409
1.68464	2.50202	2.66594	1.59547	1.21166	1.2377	1.10258	-0.0534086	0	0.416399	0.541233	0.867929	4.09731	0.991845	2.62613	0.856594	6.6669	6.89806	12.3486	13.2175	3.98868	1.17755	0.854538	1.99788	-0.797832	3.06001	0.825954	-2.36444	0.125065	-1.80791
1.79824	2.12586	1.10086	0.858292	0.557098	0.241935	0.611532	-0.813169	0.416399	0	-0.284882	-1.10335	4.64781	1.0702	1.78851	-0.174728	6.59201	6.9066	13.1249	13.7803	5.14462	2.08744	1.96194	2.64639	0.380653	3.9939	1.98624	-0.680656	1.76153	0.198811
4.61566	4.50924	4.22122	2.71723	1.94417	1.24202	1.70357	-0.437583	0.541233	-0.284882	0	0.859942	-0.676096	-1.0323	1.13227	-0.00260162	3.71433	4.23403	8.08369	7.92736	-0.559551	-4.17047	-3.96935	-2.39547	-4.98382	0.0601501	-1.76311	-5.40154	-2.99165	-5.08945
6.25866	5.25359	4.10875	2.68882	1.68809	0.455904	1.42558	-1.90409	0.867929	-1.10335	0.859942	0	-0.0852256	-0.45933	2.17144	-0.20082	3.95732	3.29353	6.96664	6.95067	-0.0158386	-4.2596	-3.59	-3.27898	-5.13295	-0.445015	-2.12803	-5.06598	-2.40891	-4.08557
12.9894	12.4372	10.5832	8.83352	7.47264	7.21085	5.97346	4.13355	4.09731	4.64781	-0.676096	-0.0852256	0	1.06015	-3.56233	-1.48841	3.08751	3.2944	5.99273	7.61802	-0.519778	-3.07969	-2.57053	-1.40496	-3.38163	0.745501	-0.736032	-3.52297	-1.40211	-3.03649
11.0429	9.21352	7.0008	4.67241	2.96365	2.47199	2.08709	-0.678188	0.991845	1.0702	-1.0323	-0.45933	1.06015	0	0.407837	-0.0903563	6.51965	5.94929	7.24781	9.75441	4.43825	1.4223	2.5629	2.4838	1.26871	5.36783	4.01349	1.65955	4.21355	2.78958
12.5695	10.6652	8.75692	6.49796	4.82843	3.65871	3.82411	0.608284	2.62613	1.78851	1.13227	2.17144	-3.56233	0.407837	0	1.27916	-1.07474	-0.994811	-1.97757	-0.435156	-5.05149	-8.28895	-6.74789	-6.07557	-7.1227	-2.12892	-3.08271	-5.92204	-3.61807	-5.23105
10.8887	8.29959	5.78889	3.72976	2.04324	0.812902	1.46828	-2.06761	0.856594	-0.174728	-0.00260162	-0.20082	-1.48841	-0.0903563	1.27916	0	0.154541	-0.7058	-1.08558	1.4804	0.49856	-3.30306	-1.36196	-2.66559	-2.74071	1.4579	0.607906	-1.26196	1.50126	0.396538
16.9472	15.3228	12.6038	10.9239	9.31925	8.66693	8.06596	5.67712	6.6669	6.59201	3.71433	3.95732	3.08751	6.51965	-1.07474	0.154541	0	0.137773	-1.8031	1.97652	-0.137952	-1.98714	-1.19818	-0.901424	-1.34197	2.00715	1.41215	-0.40963	1.21871	0.125252
13.2534	12.3461	9.69001	9.28478	8.42846	7.91745	7.81788	6.37613	6.89806	6.9066	4.23403	3.29353	3.2944	5.94929	-0.994811	-0.7058	0.137773	0	0.329862	1.77599	3.18294	-0.321972	0.0228224	-0.10915	0.152014	3.02318	2.69185	1.37548	2.65769	1.9061
18.067	18.0015	15.6227	15.4847	14.7676	14.7889	13.938	13.5661	12.3486	13.1249	8.08369	6.96664	5.99273	7.24781	-1.97757	-1.08558	-1.8031	0.329862	0	0.874328	-2.47933	-1.32895	-2.76374	1.03578	0.419262	2.83959	3.00746	1.16315	0.732576	-0.215347
20.2635	20.6386	17.5882	17.9491	17.1447	17.1763	15.377	15.325	13.2175	13.7803	7.92736	6.95067	7.61802	9.75441	-0.435156	1.4804	1.97652	1.77599	0.874328	0	0.194842	1.42657	-2.97981	0.413945	-0.613857	-0.0758057	0.11368	-0.93597	-1.80269	-2.34818
12.8741	12.9874	9.78573	9.36423	8.24345	8.41289	6.13583	6.30858	3.98868	5.14462	-0.559551	-0.0158386	-0.519778	4.43825	-5.05149	0.49856	-0.137952	3.18294	-2.47933	0.194842	0	-0.457461	-0.285319	1.84972	0.386584	3.90916	3.05301	0.862219	2.10617	0.749077
9.00201	9.9564	6.4466	7.04952	6.21548	6.50049	3.66719	4.55321	1.17755	2.08744	-4.17047	-4.2596	-3.07969	1.4223	-8.28895	-3.30306	-1.98714	-0.321972	-1.32895	1.42657	-0.457461	0	0.178171	1.36033	-0.072876	1.93414	1.01009	-0.157793	1.23748	0.515005
8.34402	9.45279	5.79679	6.54575	5.78599	6.05552	3.15463	4.29329	0.854538	1.96194	-3.96935	-3.59	-2.57053	2.5629	-6.74789	-1.36196	-1.19818	0.0228224	-2.76374	-2.97981	-0.285319	0.178171	0	-0.199317	-1.07271	0.423726	-0.121869	-0.824288	0.630007	0.101023
5.14957	6.76534	3.65464	5.45956	5.46439	5.68106	3.74828	5.21961	1.99788	2.64639	-2.39547	-3.27898	-1.40496	2.4838	-6.07557	-2.66559	-0.901424	-0.10915	1.03578	0.413945	1.84972	1.36033	-0.199317	0	0.275597	0.173856	-0.0562487	0.0930862	0.680762	0.752457
1.33059	3.63654	0.624043	2.68258	2.90693	3.4001	0.971916	3.31474	-0.797832	0.380653	-4.98382	-5.13295	-3.38163	1.26871	-7.1227	-2.74071	-1.34197	0.152014	0.419262	-0.613857	0.386584	-0.072876	-1.07271	0.275597	0	-0.0930347	-0.294046	-0.203849	0.359036	0.514481
3.16285	5.03254	2.42681	4.44387	4.9777	5.18776	3.98814	5.81093	3.06001	3.9939	0.0601501	-0.445015	0.745501	5.36783	-2.12892	1.4579	2.00715	3.02318	2.83959	-0.0758057	3.90916	1.93414	0.423726	0.173856	-0.0930347	0	0.0112472	-0.0728359	0.0228577	0.0779362
-1.28653	1.18384	-1.1181	1.32218	2.27069	2.65585	1.4936	3.96701	0.825954	1.98624	-1.76311	-2.12803	-0.736032	4.01349	-3.08271	0.607906	1.41215	2.69185	3.00746	0.11368	3.05301	1.01009	-0.121869	-0.0562487	-0.294046	0.0112472	0	0.0312347	0.0836143	0.349777
-3.66521	-0.652142	-3.11863	-0.705444	0.136177	0.857063	-1.27939	1.88999	-2.36444	-0.680656	-5.40154	-5.06598	-3.52297	1.65955	-5.92204	-1.26196	-0.40963	1.37548	1.16315	-0.93597	0.862219	-0.157793	-0.824288	0.0930862	-0.203849	-0.0728359	0.0312347	0	-0.0698628	0.478106
1.11857	3.50258	0.692165	2.53599	2.96042	3.51303	1.3191	3.88042	0.125065	1.76153	-2.99165	-2.40891	-1.40211	4.21355	-3.61807	1.50126	1.21871	2.65769	0.732576	-1.80269	2.10617	1.23748	0.630007	0.680762	0.359036	0.0228577	0.0836143	-0.0698628	0	-0.0967965
-0.753857	2.0594	-0.782536	1.09833	1.53042	2.32839	-0.428802	2.66409	-1.80791	0.198811	-5.08945	-4.08557	-3.03649	2.78958	-5.23105	0.396538	0.125252	1.9061	-0.215347	-2.34818	0.749077	0.515005	0.101023	0.752457	0.514481	0.0779362	0.349777	0.478106	-0.0967965	0
