# Supplementary material for: Global comparative structural analysis of responses to protein phosphorylation
Source: Nat Commun. 2025 Oct 24;16:9407. doi: 10.1038/s41467-025-64116-4 (PMC12552441; doi:10.1038/s41467-025-64116-4)
Supplement: Supplementary file 8 — Source Data [file 41467_2025_64116_MOESM8_ESM.zip › SourceData_FigS15.xlsx]

## Sheet: Description
Column FigS15a	Description
N_top_strained_residues	Number of top strained residues
real_correlation_dimension	Correlation dimension (measured values)
bootstrap_correlation_dimension_mean	Mean correlation dimension (bootstrap)
bootstrap_correlation_dimension_std	Standard deviation correlation dimension (bootstrap)
Column	Description
Uniprot_ID	UniProt ID of the protein
psite_residue_index	Index of the phosphorylated residue
Minimal_CD_within_phospho	Minimal correlation dimension (within phosphorylated proteins)
Minimal_CD_between_groups	Minimal correlation dimension (phosphorylated vs non-phosphorylated)
Minimal_CD_within_nonphospho	Minimal correlation dimension (within non-phosphorylated proteins)
Protein_CD_within_phospho	Protein correlation dimension (within phosphorylated proteins)
Protein_CD_between_groups	Protein correlation dimension (phosphorylated vs non-phosphorylated)
Protein_CD_within_nonphospho	Protein correlation dimension (within non-phosphorylated proteins)
Fraction_res_CD_within_phospho	Fraction of residues in the manifold (within phosphorylated proteins)
Fraction_res_CD_between_groups	Fraction of residues in the manifold (phosphorylated vs non-phosphorylated)
Fraction_res_CD_within_nonphospho	Fraction of residues in the manifold (within non-phosphorylated proteins)

## Sheet: FigS15a
N_top_strained_residues	real_correlation_dimension	bootstrap_correlation_dimension_mean	bootstrap_correlation_dimension_std
10	3.36142	4.93752	0.849252
11	2.77746	4.86528	1.08534
12	2.72852	4.98552	1.30784
13	2.39961	4.91344	1.30901
14	2.26301	4.75102	1.39169
15	2.23396	4.63177	1.30266
16	1.85955	4.46811	1.23491
17	1.82755	4.42988	1.31373
18	1.95134	4.20566	0.976724
19	1.95134	4.07258	0.776806
20	1.90998	3.93018	0.678366
21	1.85362	3.88342	0.626288
22	1.84753	3.78053	0.611505
23	1.86283	3.70951	0.535646
24	1.85988	3.65597	0.500957
25	2.05904	3.62171	0.523943
26	2.05904	3.58156	0.511599
27	2.1013	3.53503	0.501247
28	2.126	3.48418	0.516358
29	2.09535	3.47438	0.51454
30	2.07708	3.4582	0.518702
31	2.14426	3.41305	0.527212
32	2.16715	3.35922	0.46873
33	2.20373	3.29775	0.429158
34	2.18914	3.3209	0.462761
35	2.17399	3.30186	0.454552
36	2.25243	3.24416	0.419769
37	2.22741	3.24047	0.403237
38	2.20129	3.22716	0.400826
39	2.15664	3.20807	0.385933
40	2.19187	3.18469	0.347297
41	2.1932	3.17306	0.339667
42	2.14316	3.17334	0.33593
43	2.11752	3.14711	0.320903
44	2.10189	3.12792	0.322138
45	2.09807	3.11599	0.307171
46	2.05313	3.10992	0.320897
47	2.02438	3.11475	0.309893
48	1.98378	3.11802	0.30932
49	2.04419	3.10583	0.296911
50	2.05368	3.09658	0.284197
51	2.05306	3.08655	0.268201
52	2.01912	3.07519	0.267185
53	2.03334	3.06344	0.260456
54	2.04261	3.05654	0.261354
55	2.04261	3.04834	0.242379
56	2.09522	3.03816	0.22028
57	2.11569	3.04171	0.213559
58	2.10932	3.03993	0.21552
59	2.09668	3.03579	0.206821
60	2.16554	3.03866	0.202549
61	2.16764	3.04456	0.211343
62	2.17521	3.03662	0.21543
63	2.15203	3.03971	0.2183
64	2.17489	3.02504	0.210965
65	2.20796	3.01959	0.205532
66	2.20219	3.01744	0.197052
67	2.23273	3.00195	0.190315
68	2.28038	2.99001	0.18603
69	2.26413	2.99278	0.185706
70	2.28838	2.98266	0.181574
71	2.28154	2.98249	0.187467
72	2.29542	2.98364	0.17539
73	2.261	2.98367	0.17682
74	2.23663	2.9785	0.170435
75	2.30582	2.97576	0.171647
76	2.30621	2.97361	0.168734
77	2.36904	2.97656	0.16734
78	2.37547	2.96801	0.166779
79	2.39502	2.96523	0.159199
80	2.40284	2.96987	0.161007
81	2.40745	2.96319	0.161436
82	2.40861	2.96591	0.162787
83	2.43342	2.9645	0.161468
84	2.43539	2.95887	0.159269
85	2.44504	2.95532	0.154503
86	2.46554	2.95389	0.15086
87	2.45967	2.95337	0.144525
88	2.44662	2.95052	0.141503
89	2.46035	2.94917	0.136732
90	2.48085	2.94747	0.130188
91	2.49352	2.94279	0.130448
92	2.47948	2.94521	0.132731
93	2.47963	2.94759	0.132768
94	2.5019	2.95164	0.129332
95	2.5018	2.95007	0.129306
96	2.50976	2.94933	0.126782
97	2.51365	2.95319	0.121934
98	2.51581	2.95731	0.121351
99	2.54485	2.95641	0.123204
100	2.565	2.95672	0.119774
101	2.54482	2.95731	0.115405
102	2.54552	2.95937	0.117457
103	2.54347	2.96096	0.118399
104	2.54797	2.9598	0.121814
105	2.55108	2.96089	0.118204
106	2.55498	2.95989	0.113177
107	2.55209	2.95795	0.112016
108	2.55015	2.95656	0.111563
109	2.55974	2.9548	0.108512
110	2.54284	2.94987	0.108251
111	2.5125	2.95228	0.107214
112	2.51112	2.95302	0.106144
113	2.54207	2.95171	0.104931
114	2.53868	2.95004	0.10485
115	2.52538	2.94718	0.105182
116	2.54137	2.94416	0.105265
117	2.54347	2.94491	0.102857
118	2.55357	2.9406	0.103556
119	2.56929	2.94518	0.102973
120	2.57689	2.94448	0.103908
121	2.57351	2.94612	0.100342
122	2.60253	2.94834	0.0984814
123	2.60507	2.9448	0.100272
124	2.59296	2.94548	0.0985849
125	2.60938	2.94551	0.0924729
126	2.61216	2.94612	0.0933413
127	2.62205	2.94571	0.0957973
128	2.61277	2.94177	0.0926769
129	2.62024	2.94187	0.0920785
130	2.63369	2.94478	0.0930148
131	2.6243	2.94323	0.0920935
132	2.61044	2.94385	0.0869444
133	2.6131	2.94232	0.0851044
134	2.60864	2.94497	0.0874508
135	2.62416	2.94174	0.0864626
136	2.61125	2.94018	0.0842478
137	2.61464	2.94073	0.0810583
138	2.60574	2.93927	0.0821698
139	2.58801	2.93852	0.0849299
140	2.58708	2.93979	0.0860511
141	2.58121	2.93846	0.0861717
142	2.59842	2.93658	0.0847618
143	2.6129	2.93713	0.0857408
144	2.6145	2.93866	0.0854037
145	2.61619	2.94068	0.0878562
146	2.6271	2.94047	0.0864518
147	2.6328	2.94077	0.0857279
148	2.63322	2.94548	0.0852864
149	2.63701	2.94507	0.0835066
150	2.64255	2.94416	0.0838469
151	2.63157	2.94338	0.0814769
152	2.63839	2.94249	0.080212
153	2.62869	2.94144	0.0799919
154	2.64319	2.9396	0.0759008
155	2.63003	2.94112	0.0715564
156	2.63236	2.93934	0.0695079
157	2.63997	2.93955	0.0697152
158	2.6477	2.94075	0.0706802
159	2.65382	2.94348	0.0705593
160	2.6772	2.94329	0.06835
161	2.69115	2.94389	0.0646215
162	2.69208	2.94288	0.060381
163	2.69985	2.94231	0.057851
164	2.69158	2.94184	0.0578377
165	2.69255	2.94273	0.0592631
166	2.69363	2.94175	0.0599867
167	2.70318	2.94301	0.0619374
168	2.69775	2.94431	0.0578124
169	2.70222	2.94434	0.0535359
170	2.70058	2.94303	0.0536615
171	2.71203	2.94346	0.0527058
172	2.71855	2.94303	0.0532966
173	2.72469	2.94187	0.0524441
174	2.73293	2.94146	0.0531096
175	2.72859	2.94032	0.0537528
176	2.75079	2.94115	0.0546222
177	2.77105	2.94052	0.0552802
178	2.77927	2.9392	0.0558123
179	2.78404	2.9384	0.0543041
180	2.78502	2.93868	0.0543224
181	2.80291	2.93909	0.0524078
182	2.80512	2.94034	0.0518555
183	2.81345	2.94061	0.0514451
184	2.8199	2.93906	0.0516417
185	2.8254	2.93894	0.0507777
186	2.83443	2.94176	0.0521436
187	2.83517	2.94256	0.0552414
188	2.83684	2.94317	0.0556342
189	2.82728	2.94072	0.0548678
190	2.83815	2.94187	0.0541061
191	2.83918	2.94231	0.0529
192	2.84389	2.94255	0.0543399
193	2.84007	2.94173	0.0529493
194	2.84902	2.94231	0.0516238
195	2.86091	2.94314	0.051407
196	2.85728	2.94409	0.0508813
197	2.85092	2.94387	0.0504724
198	2.85666	2.94513	0.0482484
199	2.86535	2.94756	0.0477202
200	2.87897	2.94743	0.0463542
201	2.88529	2.94728	0.0458103
202	2.87621	2.94615	0.0458113
203	2.87947	2.94627	0.0445935
204	2.88626	2.94656	0.0440442
205	2.88436	2.9466	0.0434548
206	2.89113	2.94619	0.0445469
207	2.88853	2.94535	0.0433514
208	2.90092	2.94492	0.0443305
209	2.90722	2.94511	0.0433086
210	2.90442	2.94437	0.0407914
211	2.90614	2.94516	0.0412631
212	2.91193	2.94545	0.0407535
213	2.92235	2.94573	0.0385703
214	2.93103	2.94417	0.0382462
215	2.93091	2.94591	0.0370847
216	2.93653	2.94619	0.0367045
217	2.9497	2.94695	0.0367732
218	2.94371	2.94739	0.0356377
219	2.95027	2.94657	0.0358524
220	2.95308	2.94705	0.0352371
221	2.95617	2.9465	0.0347251
222	2.95546	2.94652	0.0348117
223	2.96013	2.9452	0.0345045
224	2.96008	2.94637	0.0347203
225	2.95715	2.94587	0.0360194
226	2.96412	2.94576	0.035193
227	2.96505	2.94635	0.0339411
228	2.96671	2.94791	0.033032
229	2.96303	2.94632	0.0321799
230	2.96406	2.94611	0.0306081
231	2.96982	2.9447	0.0313072
232	2.96676	2.94541	0.030527
233	2.96568	2.94574	0.0302697
234	2.96518	2.94497	0.0286472
235	2.96902	2.94602	0.0278922
236	2.97018	2.94575	0.0264428
237	2.96999	2.94697	0.0258885
238	2.96858	2.94673	0.0257317
239	2.96076	2.9463	0.024771
240	2.95284	2.94621	0.0237169
241	2.94967	2.94584	0.0223767
242	2.95801	2.94635	0.023528
243	2.95431	2.9463	0.0226048
244	2.95519	2.94559	0.0205609
245	2.95041	2.94484	0.0202969
246	2.95689	2.94447	0.0195518
247	2.95896	2.94435	0.0202498
248	2.95258	2.94587	0.021484
249	2.95489	2.94658	0.020331
250	2.95861	2.94615	0.0203009
251	2.95392	2.94495	0.019168
252	2.96214	2.94578	0.0184979
253	2.96258	2.94513	0.0168487
254	2.96048	2.9452	0.0174839
255	2.9663	2.94517	0.0165929
256	2.96817	2.94444	0.0170198
257	2.97077	2.9449	0.0181812
258	2.96647	2.94456	0.0177731
259	2.97586	2.94382	0.016719
260	2.97271	2.94452	0.0162709
261	2.97003	2.94578	0.0158291
262	2.9651	2.94512	0.0159714
263	2.96685	2.94589	0.0155036
264	2.96526	2.94587	0.0153301
265	2.9616	2.94612	0.0140841
266	2.96751	2.94609	0.0132045
267	2.96768	2.94623	0.0134966
268	2.96649	2.94638	0.0136658
269	2.96708	2.94616	0.0137518
270	2.96777	2.94692	0.0142531
271	2.96592	2.94745	0.0143118
272	2.96169	2.94735	0.0141994
273	2.96269	2.94814	0.0142039
274	2.96166	2.94901	0.0130391
275	2.96157	2.94914	0.0123494
276	2.95736	2.94924	0.0122075
277	2.95429	2.94991	0.0121795
278	2.9483	2.94948	0.0115978
279	2.95269	2.94863	0.0105941
280	2.95316	2.94903	0.00979875
281	2.95673	2.9484	0.0091032
282	2.95819	2.94806	0.00800907
283	2.95627	2.94769	0.00739247
284	2.9522	2.94688	0.00637702
285	2.95095	2.94757	0.0051805
286	2.95216	2.94798	0.00393665

## Sheet: FigS15c
Uniprot_ID	psite_residue_index	Minimal_CD_within_phospho	Minimal_CD_between_groups	Minimal_CD_within_nonphospho	Protein_CD_within_phospho	Protein_CD_between_groups	Protein_CD_within_nonphospho	Fraction_res_CD_within_phospho	Fraction_res_CD_between_groups	Fraction_res_CD_within_nonphospho
A0A0K8P8E7	225	1.85193	1.90649	1.85706	2.85257	2.85404	2.85185	0.114976	0.115468	0.101278
A0A0R6L508	285	NA	NA	NA	NA	NA	NA	NA	NA	NA
A0A1C3NEV1	283	NA	1.93763	1.96111	NA	2.94413	2.9331	NA	0.0872591	0.134212
A0A2K3CR90	564	NA	NA	NA	NA	NA	NA	NA	NA	NA
A0A2K3D4W3	328	NA	NA	NA	NA	NA	NA	NA	NA	NA
A0A2K3DQY7	168	NA	NA	NA	NA	NA	NA	NA	NA	NA
A0A2K3DQY7	173	NA	NA	NA	NA	NA	NA	NA	NA	NA
A0A2K3DQY7	212	NA	NA	NA	NA	NA	NA	NA	NA	NA
A0A2K3DQY7	229	NA	NA	NA	NA	NA	NA	NA	NA	NA
A0A2K3DQY7	239	NA	NA	NA	NA	NA	NA	NA	NA	NA
A0A2K3DQY7	244	NA	NA	NA	NA	NA	NA	NA	NA	NA
A0A2K3DQY7	249	NA	NA	NA	NA	NA	NA	NA	NA	NA
A0A2K3DQY7	251	NA	NA	NA	NA	NA	NA	NA	NA	NA
A0A2K3DQY7	42	NA	NA	NA	NA	NA	NA	NA	NA	NA
A0A2K3DQY7	505	NA	NA	NA	NA	NA	NA	NA	NA	NA
A0A2K3DQY7	510	NA	NA	NA	NA	NA	NA	NA	NA	NA
A0A2K3DQY7	514	NA	NA	NA	NA	NA	NA	NA	NA	NA
A0A2K3DQY7	523	NA	NA	NA	NA	NA	NA	NA	NA	NA
A0A2K3DQY7	537	NA	NA	NA	NA	NA	NA	NA	NA	NA
A0A2K3DQY7	706	NA	NA	NA	NA	NA	NA	NA	NA	NA
A0A2K3DQY7	708	NA	NA	NA	NA	NA	NA	NA	NA	NA
A0A2K3DQY7	712	NA	NA	NA	NA	NA	NA	NA	NA	NA
A0A2K3DQY7	714	NA	NA	NA	NA	NA	NA	NA	NA	NA
A0A2K3DQY7	77	NA	NA	NA	NA	NA	NA	NA	NA	NA
A0A2K3E0K3	176	NA	NA	NA	NA	NA	NA	NA	NA	NA
A0A2K3E0K3	177	NA	NA	NA	NA	NA	NA	NA	NA	NA
A0A2K3E0K3	178	NA	NA	NA	NA	NA	NA	NA	NA	NA
A0A452E9Y6	315	1.63794	1.7217	1.74457	2.90903	2.91098	2.91243	0.0395406	0.0397433	0.060084
A0A7M4DUC2	1525	NA	NA	NA	NA	NA	NA	NA	NA	NA
A0A7M4DUC2	1547	NA	NA	NA	NA	NA	NA	NA	NA	NA
A1YYW7	89	NA	1.65311	1.8675	NA	2.90803	2.8948	NA	0.0490341	0.108779
A5JUY8	315	1.74045	1.58209	1.77908	2.90632	2.90705	2.90776	0.045174	0.0378575	0.0266323
A8IE32	339	NA	NA	NA	NA	NA	NA	NA	NA	NA
A8IE32	344	NA	NA	NA	NA	NA	NA	NA	NA	NA
B1L3C9	254	1.81138	1.57032	1.5702	2.90478	2.90314	2.90089	0.0841593	0.0340647	0.0516344
B7GTV0	75	1.78295	1.73844	1.70658	2.82699	2.83786	2.84992	0.0683168	0.112571	0.0945548
B7UL96	59	NA	NA	NA	NA	NA	NA	NA	NA	NA
D3KVM3	12	2.05812	2.00803	1.9291	2.87857	2.876	2.87809	0.0830078	0.100208	0.121923
D3KVM3	276	2.0191	1.89712	1.95011	2.89114	2.88468	2.87625	0.103027	0.101625	0.1241
D6WMX4	207	1.90217	1.68334	NA	2.86721	2.85883	NA	0.147632	0.0678233	NA
G0SCK6	160	NA	NA	NA	NA	NA	NA	NA	NA	NA
G0SCK6	163	NA	NA	NA	NA	NA	NA	NA	NA	NA
H2DZ00	228	NA	NA	NA	NA	NA	NA	NA	NA	NA
H2DZ00	232	NA	NA	NA	NA	NA	NA	NA	NA	NA
H2DZ00	237	NA	NA	NA	NA	NA	NA	NA	NA	NA
O00092	81	NA	1.80488	1.78201	NA	2.86263	2.85486	NA	0.129032	0.0856322
O06291	280	NA	1.91117	2.05289	NA	2.83046	2.81903	NA	0.140094	0.159316
O06976	46	NA	NA	NA	NA	NA	NA	NA	NA	NA
O14920	177	NA	1.65828	NA	NA	2.67662	NA	NA	0.0308442	NA
O14920	181	NA	1.65828	NA	NA	2.67662	NA	NA	0.0308442	NA
O14920	257	NA	1.41125	NA	NA	2.67146	NA	NA	0.0275974	NA
O14939	573	NA	NA	NA	NA	NA	NA	NA	NA	NA
O14965	287	NA	NA	NA	NA	NA	NA	NA	NA	NA
O14965	288	NA	NA	NA	NA	NA	NA	NA	NA	NA
O15264	180	1.70802	NA	NA	2.86503	NA	NA	0.0823353	NA	NA
O15264	182	1.70802	NA	NA	2.86503	NA	NA	0.0823353	NA	NA
O15530	241	NA	1.81211	1.89475	NA	2.88369	2.8857	NA	0.116624	0.162752
O18734	38	NA	NA	NA	NA	NA	NA	NA	NA	NA
O19069	299	1.87535	1.83505	NA	2.97718	2.97869	NA	0.115132	0.103849	NA
O28025	18	NA	NA	NA	NA	NA	NA	NA	NA	NA
O31465	74	2.00262	NA	2.15094	2.92727	NA	2.91472	0.148148	NA	0.172204
O32723	57	NA	NA	NA	NA	NA	NA	NA	NA	NA
O43293	265	1.818	1.74659	1.77818	2.72055	2.7525	2.78411	0.181275	0.125144	0.104553
O43293	50	1.818	1.74659	1.77818	2.72055	2.7525	2.78411	0.181275	0.125144	0.104553
O43353	111	1.734	2.12978	NA	2.89733	2.89348	NA	0.0629496	0.0785789	NA
O43683	969	NA	NA	NA	NA	NA	NA	NA	NA	NA
O60260	65	NA	1.87833	1.8219	NA	2.73361	2.72985	NA	0.0811749	0.0701612
O60674	1007	1.83837	1.79176	1.92205	2.88299	2.88517	2.89128	0.121684	0.113049	0.108997
O60674	1008	1.84683	1.81955	1.83151	2.88571	2.8832	2.87452	0.125516	0.119492	0.124803
O62305	284	NA	1.5949	1.7764	NA	2.8263	2.79089	NA	0.0356516	0.0359477
O75385	180	1.72847	1.89838	NA	2.85672	2.84051	NA	0.0870929	0.14885	NA
O75385	87	1.89758	1.91192	1.73791	2.85295	2.85191	2.85692	0.154508	0.141293	0.0922608
O75460	724	1.6902	1.76805	NA	2.80478	2.79369	NA	0.0815833	0.102666	NA
O75460	726	1.6902	1.76805	NA	2.80478	2.79369	NA	0.0815833	0.102666	NA
O75460	729	1.6902	1.76805	NA	2.80478	2.79369	NA	0.0815833	0.102666	NA
O75531	3	NA	NA	NA	NA	NA	NA	NA	NA	NA
O75531	4	NA	NA	NA	NA	NA	NA	NA	NA	NA
O75533	129	NA	1.74276	NA	NA	2.85506	NA	NA	0.0607649	NA
O94804	185	1.9062	NA	NA	2.86395	NA	NA	0.127273	NA	NA
O94804	191	1.9062	NA	NA	2.86395	NA	NA	0.127273	NA	NA
O94804	208	1.9062	NA	NA	2.86395	NA	NA	0.127273	NA	NA
O96013	562	2.29764	2.05917	1.98924	2.92739	2.9159	2.90823	0.351786	0.170178	0.126679
P00489	15	1.90249	NA	NA	2.89954	NA	NA	0.0731799	NA	NA
P00517	11	1.91596	1.95067	NA	2.91485	2.91697	NA	0.115772	0.119518	NA
P00517	140	1.93962	NA	1.94977	2.91743	NA	2.91682	0.09209	NA	0.125788
P00517	339	NA	1.8135	1.97383	NA	2.90822	2.90243	NA	0.0824586	0.0778146
P00519	50	NA	2.20585	NA	NA	2.81308	NA	NA	0.11007	NA
P00523	416	2.0043	1.92459	NA	2.91658	2.88747	NA	0.204927	0.116296	NA
P00634	124	2.03607	2.07734	1.9325	2.86811	2.8548	2.85495	0.168713	0.181888	0.132619
P00791	127	1.92898	1.75864	1.91087	2.79373	2.7917	2.78444	0.176431	0.100919	0.129556
P00949	117	1.7517	1.73144	1.6583	2.85633	2.85573	2.85982	0.0845833	0.0463542	0.0472371
P01012	345	1.82463	1.80689	1.86236	2.79658	2.83069	2.85829	0.151138	0.106316	0.0926388
P01012	69	1.77146	1.83053	1.83419	2.80077	2.82337	2.84501	0.134717	0.110425	0.107381
P01112	64	NA	NA	NA	NA	NA	NA	NA	NA	NA
P02974	75	NA	NA	NA	NA	NA	NA	NA	NA	NA
P03870	343	1.8899	1.76704	NA	2.69855	2.71133	NA	0.147243	0.126832	NA
P04629	677	1.80536	NA	NA	2.84822	NA	NA	0.142998	NA	NA
P05132	11	2.04935	2.00851	NA	2.9427	2.92598	NA	0.132991	0.168027	NA
P05132	140	1.93886	1.91908	NA	2.92459	2.90537	NA	0.13295	0.125869	NA
P05132	198	NA	NA	2.03416	NA	NA	2.81308	NA	NA	0.180645
P05132	339	NA	1.98534	2.1009	NA	2.92251	2.92716	NA	0.127541	0.229231
P05187	114	1.83642	1.82512	1.85251	2.84874	2.84309	2.8404	0.143421	0.157875	0.176409
P06239	394	NA	NA	1.85874	NA	NA	2.87353	NA	NA	0.122068
P06276	226	NA	1.99413	1.96748	NA	2.91451	2.89817	NA	0.133083	0.144939
P06612	319	NA	NA	NA	NA	NA	NA	NA	NA	NA
P06737	15	1.87966	1.94676	2.00718	2.90703	2.9101	2.91059	0.130061	0.144094	0.140805
P06786	782	1.63157	1.72757	NA	2.70638	2.68279	NA	0.0277778	0.0552795	NA
P07102	39	NA	1.86554	1.78338	NA	2.8491	2.85373	NA	0.11173	0.0914977
P07332	713	NA	1.85705	1.97214	NA	2.8082	2.81883	NA	0.0527764	0.065251
P07355	24	NA	NA	NA	NA	NA	NA	NA	NA	NA
P07471	23	NA	NA	NA	NA	NA	NA	NA	NA	NA
P07477	154	2.18714	2.18656	2.14414	3.00339	3.00053	3.00324	0.127803	0.195121	0.18522
P07515	46	2.32552	2.15474	2.23454	2.80582	2.74082	2.70198	0.151163	0.145349	0.37931
P07738	11	1.85466	1.78398	1.87559	2.85341	2.84589	2.8433	0.130435	0.105207	0.147792
P07830	54	NA	NA	NA	NA	NA	NA	NA	NA	NA
P07854	94	NA	NA	NA	NA	NA	NA	NA	NA	NA
P07949	809	NA	NA	NA	NA	NA	NA	NA	NA	NA
P07949	900	1.76244	NA	NA	2.90437	NA	NA	0.110284	NA	NA
P07949	905	1.87818	NA	NA	2.90206	NA	NA	0.113867	NA	NA
P07949	909	NA	NA	NA	NA	NA	NA	NA	NA	NA
P07949	928	1.7694	NA	NA	2.89538	NA	NA	0.111646	NA	NA
P07953	259	1.598	1.90449	1.8607	2.82391	2.82754	2.82421	0.0605263	0.173034	0.167673
P08149	465	1.7281	NA	1.84908	2.79702	NA	2.97872	0.105564	NA	0.119897
P08200	113	NA	1.94565	1.87734	NA	2.76121	2.76105	NA	0.128536	0.129949
P08559	293	NA	NA	NA	NA	NA	NA	NA	NA	NA
P08877	15	NA	2.25509	2.36134	NA	2.76555	2.82712	NA	0.251619	0.336146
P08877	46	2.40681	2.304	2.32524	2.82646	2.81923	2.80649	0.38559	0.348401	0.326562
P08879	119	1.91367	1.94304	1.97696	2.8082	2.79974	2.81303	0.168874	0.215232	0.231261
P0AA04	15	NA	2.2005	2.32729	NA	2.77953	2.78377	NA	0.185374	0.364902
P0AGE9	247	2.22586	2.10799	1.94201	2.98408	2.98303	2.98371	0.188971	0.159633	0.123073
P0CE47	383	1.78054	NA	1.77318	2.78283	NA	2.71603	0.0583633	NA	0.0841848
P0CG47	164	NA	NA	2.34813	NA	NA	2.93526	NA	NA	0.372105
P0CG47	172	NA	NA	NA	NA	NA	NA	NA	NA	NA
P0CG47	217	2.44079	NA	NA	2.98907	NA	NA	0.403797	NA	NA
P0CG47	218	2.28929	NA	NA	2.66988	NA	NA	0.493243	NA	NA
P10721	570	NA	1.84416	NA	NA	2.82973	NA	NA	0.161931	NA
P11309	261	NA	NA	NA	NA	NA	NA	NA	NA	NA
P11309	276	NA	NA	NA	NA	NA	NA	NA	NA	NA
P11802	172	NA	1.9994	1.81962	NA	2.77781	2.8025	NA	0.142643	0.190894
P12694	337	NA	NA	NA	NA	NA	NA	NA	NA	NA
P12928	144	1.88669	1.75502	1.80161	2.86404	2.87357	2.874	0.0803059	0.0547893	0.0892552
P12928	43	1.80161	1.97881	1.88669	2.874	2.87196	2.86404	0.0892552	0.0840327	0.0803059
P12931	338	1.72565	1.93342	NA	2.90607	2.88433	NA	0.0821168	0.113566	NA
P12931	419	1.72565	1.94015	NA	2.90607	2.88601	NA	0.0821168	0.111577	NA
P13807	641	1.45138	1.77273	1.78226	2.86744	2.8581	2.85352	0.0241997	0.0650457	0.0793309
P15056	729	1.55839	1.93893	2.0838	2.87553	2.95152	2.96797	0.0784672	0.142622	0.247036
P15693	112	1.90885	1.88569	1.92507	2.83343	2.83706	2.83836	0.111111	0.188163	0.216942
P16892	182	NA	1.86844	NA	NA	2.8562	NA	NA	0.138554	NA
P17612	11	1.95254	NA	NA	2.91327	NA	NA	0.107718	NA	NA
P17612	140	1.88629	NA	NA	2.87446	NA	NA	0.108534	NA	NA
P17612	339	NA	1.9221	NA	NA	2.9057	NA	NA	0.122436	NA
P18669	11	1.80591	1.75642	1.77182	2.8453	2.8421	2.84405	0.11946	0.123957	0.133095
P19525	446	2.10662	1.76584	1.61726	2.86229	2.85316	2.8362	0.236286	0.0782925	0.0848925
P20906	26	1.67903	1.72827	1.75837	2.93307	2.92121	2.92203	0.0395257	0.0772928	0.0754953
P21802	561	1.82815	NA	NA	2.88485	NA	NA	0.0887631	NA	NA
P21802	586	1.66066	NA	NA	2.91622	NA	NA	0.0549218	NA	NA
P21802	656	NA	NA	NA	NA	NA	NA	NA	NA	NA
P21802	657	1.62651	1.84899	NA	2.90512	2.89369	NA	0.0770609	0.143182	NA
P21802	769	NA	NA	NA	NA	NA	NA	NA	NA	NA
P22413	256	1.80171	1.77924	1.73028	2.83551	2.83776	2.84296	0.0511364	0.0464839	0.0597436
P22413	486	1.691	1.71465	1.77583	2.8455	2.84175	2.84069	0.0583016	0.0613871	0.0640595
P22607	577	1.92751	1.83968	1.82254	2.86519	2.86859	2.87769	0.211268	0.150619	0.0913493
P22607	647	1.92751	1.83968	1.82254	2.86519	2.86859	2.87769	0.211268	0.150619	0.0913493
P22607	648	1.92751	1.83968	1.82254	2.86519	2.86859	2.87769	0.211268	0.150619	0.0913493
P22681	371	1.95491	1.69279	2.01077	2.77734	2.81696	2.86276	0.117675	0.0560222	0.130719
P22887	122	NA	1.85529	1.85601	NA	2.75661	2.80567	NA	0.178255	0.169889
P23443	252	1.96347	NA	NA	2.82148	NA	NA	0.111291	NA	NA
P23443	390	2.3785	NA	NA	2.89036	NA	NA	0.116776	NA	NA
P23443	394	2.3785	NA	NA	2.89036	NA	NA	0.116776	NA	NA
P23874	150	NA	1.94231	NA	NA	2.89795	NA	NA	0.108759	NA
P24723	513	1.56545	1.93706	NA	2.90254	2.84328	NA	0.06	0.0809985	NA
P24941	15	1.82834	1.64534	NA	2.80801	2.80932	NA	0.0719298	0.0748384	NA
P24941	160	1.7426	NA	NA	2.82893	NA	NA	0.108888	NA	NA
P25321	11	NA	1.97032	1.94289	NA	2.90435	2.8924	NA	0.145702	0.136367
P25321	140	NA	1.86443	1.85573	NA	2.89039	2.88269	NA	0.131965	0.113285
P26276	108	2.11793	2.0859	NA	2.9452	2.93722	NA	0.110011	0.0893597	NA
P27361	204	1.95743	2.0577	1.92085	2.83805	2.84964	2.85389	0.138177	0.130593	0.156339
P27577	38	NA	2.20666	NA	NA	2.63271	NA	NA	0.416667	NA
P27577	41	NA	2.20666	NA	NA	2.63271	NA	NA	0.416667	NA
P28327	8	2.04275	NA	NA	2.8335	NA	NA	0.0942623	NA	NA
P28482	125	1.78742	NA	NA	2.86219	NA	NA	0.094948	NA	NA
P28482	185	1.88017	NA	NA	2.84309	NA	NA	0.121899	NA	NA
P28482	187	1.88017	NA	NA	2.84309	NA	NA	0.121899	NA	NA
P29317	772	NA	1.8922	NA	NA	2.92777	NA	NA	0.133103	NA
P29320	701	1.83595	NA	NA	2.88703	NA	NA	0.117003	NA	NA
P29322	793	NA	1.76625	NA	NA	2.88566	NA	NA	0.0954198	NA
P31324	112	NA	1.95012	1.88678	NA	2.53319	2.52793	NA	0.291045	0.218519
P31749	477	NA	NA	NA	NA	NA	NA	NA	NA	NA
P31751	309	NA	2.02915	NA	NA	2.88173	NA	NA	0.121501	NA
P31751	451	2.09992	NA	NA	2.89672	NA	NA	0.154541	NA	NA
P32356	60	NA	1.98179	NA	NA	2.85033	NA	NA	0.159555	NA
P32356	83	NA	1.98179	NA	NA	2.85033	NA	NA	0.159555	NA
P32989	274	NA	1.6397	1.76151	NA	2.67439	2.67501	NA	0.0374587	0.0476974
P33284	15	1.91244	1.94471	1.89684	2.84191	2.84099	2.83887	0.0989285	0.108527	0.127736
P33981	675	NA	NA	NA	NA	NA	NA	NA	NA	NA
P33981	676	NA	NA	NA	NA	NA	NA	NA	NA	NA
P33981	677	NA	NA	NA	NA	NA	NA	NA	NA	NA
P33981	686	NA	NA	NA	NA	NA	NA	NA	NA	NA
P35557	411	NA	1.80241	NA	NA	2.87934	NA	NA	0.102734	NA
P36495	1795	NA	NA	NA	NA	NA	NA	NA	NA	NA
P36871	117	1.73412	1.85621	1.86247	2.86675	2.86518	2.86651	0.0814774	0.112361	0.109024
P36887	339	NA	1.52106	1.88405	NA	2.89119	2.91523	NA	0.0354821	0.156945
P38319	182	2.04879	2	2.00187	2.88502	2.88417	2.88256	0.171454	0.158957	0.137039
P39579	36	NA	NA	NA	NA	NA	NA	NA	NA	NA
P39984	34	NA	1.99179	1.98607	NA	2.82169	2.83288	NA	0.158333	0.134349
P41743	484	NA	1.97317	1.92852	NA	2.92632	2.91546	NA	0.11766	0.114378
P42530	84	1.53983	1.52275	1.72814	2.55364	2.54065	2.54875	0.0840506	0.0972174	0.171251
P43405	525	1.82203	NA	NA	2.88119	NA	NA	0.116812	NA	NA
P43405	526	1.82032	1.78663	NA	2.86568	2.89574	NA	0.104108	0.126595	NA
P46108	221	NA	2.06723	NA	NA	2.61691	NA	NA	0.414097	NA
P46109	207	NA	NA	NA	NA	NA	NA	NA	NA	NA
P47811	180	1.97722	1.88022	NA	2.86201	2.84504	NA	0.141827	0.111973	NA
P47811	182	1.97722	1.88022	NA	2.86201	2.84504	NA	0.141827	0.111973	NA
P48730	220	1.94139	1.95509	1.93615	2.95765	2.946	2.92719	0.125181	0.128873	0.140076
P49759	341	2.01824	1.88932	1.79873	2.80506	2.8086	2.81016	0.176463	0.10741	0.118999
P49759	342	2.01824	1.88932	1.79873	2.80506	2.8086	2.81016	0.176463	0.10741	0.118999
P49841	216	NA	NA	NA	NA	NA	NA	NA	NA	NA
P49841	277	1.89166	NA	NA	2.80932	NA	NA	0.262048	NA	NA
P49841	9	NA	1.74441	NA	NA	2.84792	NA	NA	0.135245	NA
P50613	164	NA	2.14262	1.9882	NA	2.8324	2.83149	NA	0.179797	0.0795206
P52333	980	1.92162	1.86411	1.8395	2.89771	2.87829	2.86468	0.123714	0.0923545	0.132858
P52333	981	1.92162	1.86411	1.8395	2.89771	2.87829	2.86468	0.123714	0.0923545	0.132858
P52956	126	NA	1.6632	NA	NA	2.95242	NA	NA	0.10989	NA
P53597	299	2.05448	1.93328	1.78054	2.98329	2.98667	2.9811	0.140468	0.12086	0.123095
P53778	183	2.344	1.86294	2.1595	2.84243	2.8131	2.82383	0.254601	0.114217	0.222393
P53778	185	2.344	1.86294	2.1595	2.84243	2.8131	2.82383	0.254601	0.114217	0.222393
P54646	172	NA	NA	1.89299	NA	NA	2.67952	NA	NA	0.027972
P54760	774	1.77349	2.00084	NA	2.8505	2.83026	NA	0.086	0.174767	NA
P54762	647	1.95542	2.05491	2.07541	2.86032	2.8817	2.87845	0.140317	0.165114	0.162527
P54762	778	1.94463	2.01662	2.06954	2.8936	2.87866	2.87422	0.176819	0.140882	0.168727
P61006	111	2.02261	NA	NA	3.01086	NA	NA	0.145939	NA	NA
P61006	72	2.02214	NA	1.93925	3.02717	NA	3.01921	0.234625	NA	0.148416
P61015	16	NA	NA	NA	NA	NA	NA	NA	NA	NA
P61925	22	1.56892	1.6251	1.62403	1.62494	1.67446	1.6945	0.883254	0.884211	0.856447
P62707	11	NA	1.64855	NA	NA	2.80567	NA	NA	0.105042	NA
P63086	183	1.71527	1.91669	NA	2.847	2.85569	NA	0.0640076	0.0876358	NA
P63086	185	1.71527	1.91314	NA	2.847	2.85554	NA	0.0640076	0.0878566	NA
P63248	22	1.75693	1.80745	1.67812	1.82306	1.81081	1.75328	0.916667	0.902778	0.820833
P68400	2	NA	1.83077	1.74447	NA	2.85532	2.87194	NA	0.1119	0.107728
P69797	10	1.63076	1.7033	1.71728	2.74743	2.85756	2.83859	0.143939	0.15625	0.141473
P78527	2609	NA	NA	1.84183	NA	NA	2.81963	NA	NA	0.0426805
P78527	2638	NA	NA	1.84183	NA	NA	2.81963	NA	NA	0.0426805
P78527	2645	NA	NA	1.84183	NA	NA	2.81963	NA	NA	0.0426805
P78527	2647	NA	NA	1.84183	NA	NA	2.81963	NA	NA	0.0426805
P80025	315	1.68102	1.66388	1.63327	2.90609	2.902	2.89731	0.0477555	0.0446058	0.0384798
P84022	423	2.15326	1.73558	2.10811	2.85447	2.88234	2.8747	0.34715	0.17934	0.173295
P84022	425	2.15326	1.73558	2.10811	2.85447	2.88234	2.8747	0.34715	0.17934	0.173295
P96356	78	1.9782	2.08476	2.06352	2.98271	2.9922	3.00215	0.179514	0.157717	0.201556
P9WG47	129	1.7522	1.50108	1.50983	2.65471	2.67935	2.69195	0.101326	0.0592304	0.0589642
P9WI81	171	2.07237	NA	NA	2.89597	NA	NA	0.0955562	NA	NA
P9WI81	173	2.15126	NA	NA	2.89948	NA	NA	0.146388	NA	NA
P9WI83	152	NA	NA	NA	NA	NA	NA	NA	NA	NA
P9WI83	21	NA	NA	NA	NA	NA	NA	NA	NA	NA
P9WI83	224	NA	2.1004	NA	NA	2.86097	NA	NA	0.0849278	NA
P9WI83	46	NA	NA	NA	NA	NA	NA	NA	NA	NA
P9WKD3	84	NA	1.92583	1.99666	NA	2.93095	2.93882	NA	0.16843	0.190444
Q00944	576	NA	1.75738	NA	NA	2.8606	NA	NA	0.0561798	NA
Q00944	577	NA	1.75738	NA	NA	2.8606	NA	NA	0.0561798	NA
Q04759	676	NA	NA	NA	NA	NA	NA	NA	NA	NA
Q05609	704	1.90509	2.0268	1.95196	2.91551	2.93536	2.93303	0.128846	0.178685	0.155462
Q05609	707	1.90509	2.0268	1.95196	2.91551	2.93536	2.93303	0.128846	0.178685	0.155462
Q05609	710	1.90509	2.0268	1.95196	2.91551	2.93536	2.93303	0.128846	0.178685	0.155462
Q06210	261	1.75529	1.77826	1.81534	2.94716	2.94561	2.94449	0.0540234	0.0534796	0.0639552
Q07955	201	NA	NA	NA	NA	NA	NA	NA	NA	NA
Q07955	207	NA	NA	NA	NA	NA	NA	NA	NA	NA
Q07955	209	NA	NA	NA	NA	NA	NA	NA	NA	NA
Q13131	183	NA	NA	NA	NA	NA	NA	NA	NA	NA
Q13153	423	1.9649	NA	NA	2.83474	NA	NA	0.127102	NA	NA
Q13188	174	1.99633	1.9173	1.9289	2.85932	2.86199	2.85594	0.135638	0.113022	0.125176
Q13188	180	1.96544	1.94127	1.95609	2.89379	2.86669	2.83822	0.132978	0.104203	0.133602
Q13188	268	NA	1.87253	1.90642	NA	2.85186	2.86078	NA	0.113519	0.119427
Q13191	363	1.86745	1.98094	NA	2.78226	2.75542	NA	0.106543	0.121513	NA
Q13523	849	1.95461	1.96498	NA	2.8091	2.76929	NA	0.171643	0.103242	NA
Q13627	301	NA	1.97148	NA	NA	2.76759	NA	NA	0.176871	NA
Q13882	342	NA	1.68634	2.01278	NA	2.8782	2.86945	NA	0.0785206	0.171315
Q14653	386	1.8665	1.93754	1.9405	2.81236	2.83439	2.84906	0.169505	0.160265	0.196182
Q14653	402	1.83952	1.89881	1.89918	2.89229	2.88692	2.87092	0.161266	0.135396	0.154981
Q15393	613	NA	1.55607	1.80995	NA	2.80067	2.79878	NA	0.0233685	0.0440199
Q16288	706	1.79336	1.7787	1.91051	2.8621	2.86133	2.86595	0.109023	0.121409	0.141731
Q16539	180	1.83659	NA	NA	2.84372	NA	NA	0.0783133	NA	NA
Q16539	182	1.64945	1.793	NA	2.86059	2.84478	NA	0.03125	0.0924478	NA
Q16594	8	1.56961	1.53377	NA	2.01724	1.93228	NA	0.30942	0.395833	NA
Q16875	254	NA	NA	NA	NA	NA	NA	NA	NA	NA
Q26069	12	1.8086	1.94927	2.00433	2.36259	2.36603	2.37044	0.0851064	0.28157	0.239357
Q29495	31	1.22129	1.82333	2.02279	2.75981	2.88748	2.89128	0.0744382	0.175595	0.195685
Q2RIF5	58	NA	NA	NA	NA	NA	NA	NA	NA	NA
Q2UNF9	38	NA	2.1139	1.97209	NA	2.82242	2.82089	NA	0.11619	0.148613
Q3JWH7	9	NA	1.96721	1.8129	NA	2.84206	2.85465	NA	0.178376	0.122743
Q51578	88	NA	2.11364	1.95638	NA	2.90586	2.90534	NA	0.223988	0.139769
Q564N5	56	1.84065	1.97725	1.97946	2.87902	2.88583	2.89073	0.0297398	0.136505	0.146023
Q564N5	74	1.84065	1.97725	1.97946	2.87902	2.88583	2.89073	0.0297398	0.136505	0.146023
Q564N5	79	1.84065	1.97725	1.97946	2.87902	2.88583	2.89073	0.0297398	0.136505	0.146023
Q5NHF4	247	1.78312	1.94556	1.88533	2.97845	2.97592	2.97278	0.159091	0.101407	0.0783972
Q5ZSZ6	54	2.02255	1.81491	NA	2.84743	2.85606	NA	0.166667	0.158103	NA
Q61686	11	NA	NA	NA	NA	NA	NA	NA	NA	NA
Q61686	12	NA	NA	NA	NA	NA	NA	NA	NA	NA
Q61686	13	NA	NA	NA	NA	NA	NA	NA	NA	NA
Q61686	14	NA	NA	NA	NA	NA	NA	NA	NA	NA
Q64610	209	NA	NA	NA	NA	NA	NA	NA	NA	NA
Q71V39	163	1.95336	1.54264	1.60149	2.80268	2.80146	2.79794	0.101367	0.120343	0.0760626
Q71V39	239	1.95336	1.54264	1.60149	2.80268	2.80146	2.79794	0.101367	0.120343	0.0760626
Q71V39	300	NA	1.71595	1.9933	NA	2.80413	2.79642	NA	0.0887126	0.193691
Q79PF4	431	1.58618	1.63733	1.50987	2.81098	2.81055	2.81262	0.0469979	0.0464688	0.0414601
Q79V60	432	1.83233	NA	NA	2.79503	NA	NA	0.116308	NA	NA
Q7CWV1	405	NA	NA	NA	NA	NA	NA	NA	NA	NA
Q7Z4H3	10	1.85568	1.78577	1.94809	2.71018	2.69207	2.67642	0.178951	0.185765	0.194198
Q818Z9	85	1.8581	1.87387	1.97576	2.82747	2.83044	2.83383	0.0763216	0.0740869	0.0931759
Q8DTU0	92	2.01549	1.94998	2.05724	2.84084	2.83748	2.84316	0.1225	0.0689223	0.075188
Q8PGN7	99	NA	NA	NA	NA	NA	NA	NA	NA	NA
Q8ZVF7	82	1.80808	1.74354	1.75894	2.69321	2.70544	2.73143	0.269643	0.188084	0.184739
Q92630	232	1.90631	1.60515	1.66482	2.72564	2.75292	2.76202	0.270101	0.0946643	0.110256
Q92630	458	1.69799	1.61488	1.58819	2.75637	2.76528	2.76892	0.116667	0.0957398	0.0784192
Q92731	488	2.13167	NA	NA	3.02844	NA	NA	0.206278	NA	NA
Q92918	165	NA	1.83959	NA	NA	2.85191	NA	NA	0.0708396	NA
Q92918	171	NA	1.83751	1.86399	NA	2.85752	2.79635	NA	0.0695247	0.103477
Q93VE0	27	NA	1.93787	1.93565	NA	2.38016	2.3664	NA	0.187783	0.334842
Q94F62	290	2.19828	1.71825	1.77934	2.89708	2.87341	2.84011	0.460481	0.0419192	0.129449
Q94F62	312	2.19828	1.71825	1.77934	2.89708	2.87341	2.84011	0.460481	0.0419192	0.129449
Q94F62	324	1.77934	1.80872	2.19828	2.84011	2.87367	2.89708	0.129449	0.14865	0.460481
Q94F62	455	2.19828	1.71825	1.77934	2.89708	2.87341	2.84011	0.460481	0.0419192	0.129449
Q96EY4	127	NA	NA	NA	NA	NA	NA	NA	NA	NA
Q96RR4	345	1.86176	1.94128	NA	2.88891	2.91272	NA	0.10424	0.164688	NA
Q96RR4	400	1.86176	1.94128	NA	2.88891	2.91272	NA	0.10424	0.164688	NA
Q99640	260	NA	1.87211	NA	NA	2.85631	NA	NA	0.117391	NA
Q99XG5	123	1.51731	NA	NA	2.65909	NA	NA	0.0715815	NA	NA
Q9F4L3	28	1.86507	1.93332	1.80361	2.92464	2.92316	2.92368	0.0839361	0.146248	0.0712996
Q9H3Z4	10	NA	NA	NA	NA	NA	NA	NA	NA	NA
Q9H8S9	12	NA	1.94724	2.09797	NA	2.91103	2.87542	NA	0.0934066	0.222798
Q9H8S9	35	NA	1.90607	1.92012	NA	2.88765	2.85457	NA	0.187648	0.183437
Q9HCE5	399	1.90767	1.70595	NA	2.84853	2.83519	NA	0.0486336	0.0750203	NA
Q9I6W2	68	NA	NA	NA	NA	NA	NA	NA	NA	NA
Q9KWY4	84	1.68994	1.76128	1.62821	2.86962	2.88892	2.89856	0.15314	0.138513	0.163235
Q9L387	85	NA	2.08479	1.98329	NA	2.9387	2.94016	NA	0.198382	0.122959
Q9NWZ3	342	1.9025	1.92256	1.95489	2.90235	2.89208	2.88209	0.122369	0.112748	0.123645
Q9NWZ3	345	1.91465	2.01383	2.07904	2.89727	2.87772	2.86323	0.121951	0.1216	0.135958
Q9NWZ3	346	1.91469	1.94935	2.01005	2.89955	2.88427	2.87388	0.119611	0.117626	0.141969
Q9NYL2	161	1.80086	1.57179	1.71939	2.87304	2.88056	2.88575	0.1787	0.07432	0.0753005
Q9QZL0	184	NA	NA	1.99694	NA	NA	2.92432	NA	NA	0.135792
Q9QZL0	231	NA	NA	1.99694	NA	NA	2.92432	NA	NA	0.135792
Q9QZL0	232	NA	NA	1.99694	NA	NA	2.92432	NA	NA	0.135792
Q9SRQ7	158	NA	NA	NA	NA	NA	NA	NA	NA	NA
Q9UHD2	172	1.71826	1.80097	NA	2.86806	2.80837	NA	0.100977	0.0487705	NA
Q9UK32	232	1.86013	1.93624	1.95728	2.89565	2.88889	2.88534	0.17658	0.152512	0.0824742
Q9WV60	216	1.91747	1.75089	1.76637	2.83746	2.84079	2.81632	0.140025	0.0992643	0.160318
Q9WV60	9	NA	1.71183	1.83388	NA	2.83787	2.83556	NA	0.11449	0.134101
Q9X1F5	59	NA	NA	NA	NA	NA	NA	NA	NA	NA
Q9Y6E0	190	1.79615	1.96381	1.90961	2.92014	2.89797	2.89159	0.0729581	0.0869446	0.125137
