# Supplementary material for: Global comparative structural analysis of responses to protein phosphorylation
Source: Nat Commun. 2025 Oct 24;16:9407. doi: 10.1038/s41467-025-64116-4 (PMC12552441; doi:10.1038/s41467-025-64116-4)
Supplement: Supplementary file 8 — Source Data [file 41467_2025_64116_MOESM8_ESM.zip › SourceData_FigS2.xlsx]

## Sheet: Description
Columns	Description
protein	UniProt ID of the protein
phosphosite	UniProt ID + phosphorylated residue index
lddt_between_groups	Median lDDT between phosphorylated and non-phosphorylated forms
lddt_within_phospho	Median lDDT within phosphorylated forms
lddt_within_nonphospho	Median lDDT within non-phosphorylated forms

## Sheet: FigS2
protein	phosphosite	lddt_between_groups	lddt_within_phospho	lddt_within_nonphospho
P11802	P11802_172	0.880174		0.978181
Q9L387	Q9L387_85	0.99156		0.985671
P54646	P54646_172	0.958588	0.973264	0.973446
O60260	O60260_65	0.820477		0.917902
P23874	P23874_150	0.918882		0.951211
P27577	P27577_38	0.716176
B7GTV0	B7GTV0_75	0.988055	0.997424	0.982797
P29317	P29317_772	0.920522		0.953035
P08200	P08200_113	0.994154		0.980128
P21802	P21802_561	0.916924	0.881525	0.956474
P21802	P21802_586	0.884322	0.885342	0.960153
P06612	P06612_319	0.912571		0.975899
O75385	O75385_180	0.956113	0.97694
A0A7M4DUC2	A0A7M4DUC2_1525	0.947207	0.973845	0.95299
Q99640	Q99640_260	0.958668		0.965743
A1YYW7	A1YYW7_89	0.998837		0.999612
A0A2K3D4W3	A0A2K3D4W3_328	0.936581
Q13627	Q13627_301	0.961665		0.961919
P00519	P00519_50	0.950286
P61925	P61925_22	0.995238	0.998821	0.996711
P49759	P49759_341	0.96749	0.981117	0.970526
O43293	O43293_265	0.925982	0.972746	0.909354
P61015	P61015_16	0.800098	1	0.790596
P9WG47	P9WG47_129	0.966367	0.998148	0.975954
Q9UK32	Q9UK32_232	0.971889	0.957966	0.990778
Q16875	Q16875_254	0.986623		0.992176
Q96RR4	Q96RR4_400	0.963633	0.999222	0.965675
P49759	P49759_342	0.96749	0.981117	0.970372
P42530	P42530_84	0.997219	0.995989	0.999334
Q94F62	Q94F62_324	0.864683	0.975362	0.964946
P61006	P61006_72	0.957731	0.994713	0.947907
Q9I6W2	Q9I6W2_68	0.954738	0.995606	0.995157
P07355	P07355_24	0.983243	0.985868	0.976953
P84022	P84022_425	0.935072	0.999674	0.976802
O15264	O15264_180	0.881244	0.95488	0.982913
P22681	P22681_371	0.861486	0.941608	0.891187
O43683	O43683_969	0.963229	0.935473
P63248	P63248_22	1	1	0.997807
P10721	P10721_570	0.963279		0.950602
D6WMX4	D6WMX4_207	0.943969	0.999409
Q64610	Q64610_209	0.98376		0.982175
P48730	P48730_220	0.963686	0.999026	0.961321
P31751	P31751_451	0.971329	0.993693	0.978333
B1L3C9	B1L3C9_254	0.990891	0.992906	0.994575
P18669	P18669_11	0.96183	0.977773	0.968501
P53778	P53778_183	0.882422	1	0.972245
P46109	P46109_207	0.716391
A0A2K3DQY7	A0A2K3DQY7_249	0.971214
Q9UHD2	Q9UHD2_172	0.900722	0.994786	0.976121
P15056	P15056_729	0.955006	0.968623	0.984557
P35557	P35557_411	0.957728		0.955309
P68400	P68400_2	0.967852		0.963661
A0A1C3NEV1	A0A1C3NEV1_283	0.987223		0.984745
Q9H3Z4	Q9H3Z4_10	0.647723
Q9F4L3	Q9F4L3_28	0.987157	0.977817	0.997399
O75460	O75460_724	0.943439	0.964852	0.929553
P50613	P50613_164	0.965419		0.97777
P07949	P07949_928	0.947652	0.95023	0.96978
P31324	P31324_112	0.982624		0.983072
P05187	P05187_114	0.998548	0.999033	0.998395
P07477	P07477_154	0.983293	0.99353	0.981731
Q61686	Q61686_13	0.806882	0.881597
O14939	O14939_573	0.985473	0.993809	0.990476
O75533	O75533_129	0.886636		0.935031
Q93VE0	Q93VE0_27	0.977465		1
P08877	P08877_15	0.846325		0.935272
P27361	P27361_204	0.964628	0.965668	0.991526
P12931	P12931_338	0.958552	0.958952	0.961289
P21802	P21802_657	0.938978	0.957367	0.959958
Q9HCE5	Q9HCE5_399	0.933027	0.989769	0.990706
P9WI83	P9WI83_21	0.904448		0.905923
Q13188	Q13188_180	0.903984	0.983889	0.931287
Q92630	Q92630_458	0.975125	0.979005	0.982717
O32723	O32723_57	0.871621	0.949657	0.92481
O14920	O14920_177	0.966718
Q8ZVF7	Q8ZVF7_82	0.997606	0.997736	0.998402
O94804	O94804_191	0.891476	0.956039	0.906591
O31465	O31465_74	0.972318	0.996028	0.973101
P80025	P80025_315	0.97807	0.978312	0.978687
P00949	P00949_117	0.976591	0.983469	0.968204
A0A2K3CR90	A0A2K3CR90_564	0.939313		0.946227
P07949	P07949_900	0.964506	0.97653	0.962356
Q564N5	Q564N5_79	0.989404	0.992923	0.996394
Q7CWV1	Q7CWV1_405	0.991051	0.995677	0.99652
P07830	P07830_54	0.980889		0.981972
P96356	P96356_78	0.980395	0.975069	0.982606
P54762	P54762_778	0.96072	0.990053	0.991581
P23443	P23443_252	0.913724	0.95565	0.889369
P22607	P22607_648	0.912559	0.993417	0.913139
P01012	P01012_69	0.967309	0.973913	0.98605
P12694	P12694_337	0.989876	1	0.99232
P9WKD3	P9WKD3_84	0.98582		0.98165
P07953	P07953_259	0.984845	0.98693	0.984607
P53597	P53597_299	0.983427	0.991895	0.975418
O62305	O62305_284	0.898195		0.964476
Q13191	Q13191_363	0.856207	0.987314
O28025	O28025_18	0.959366
Q9NYL2	Q9NYL2_161	0.944788	1	0.955764
Q51578	Q51578_88	0.999857		0.999496
P07854	P07854_94	0.704704		0.723246
P03870	P03870_343	0.982549	0.991642	0.991683
P69797	P69797_10	0.998744	1	1
Q92731	Q92731_488	0.923998	0.999765	0.943205
Q9SRQ7	Q9SRQ7_158	0.965785	0.9991	0.996915
Q07955	Q07955_209	0.822421	1
P07102	P07102_39	0.989756		0.983627
A5JUY8	A5JUY8_315	0.995935	0.985964	0.994468
P41743	P41743_484	0.933086		0.932847
P08877	P08877_46	0.919333	0.938557	0.877127
P29320	P29320_701	0.989746	0.987812	0.986473
