# Supplementary material for: Global comparative structural analysis of responses to protein phosphorylation
Source: Nat Commun. 2025 Oct 24;16:9407. doi: 10.1038/s41467-025-64116-4 (PMC12552441; doi:10.1038/s41467-025-64116-4)
Supplement: Supplementary file 8 — Source Data [file 41467_2025_64116_MOESM8_ESM.zip › SourceData_FigS3.xlsx]

## Sheet: Description
Sheet	Description
FigS3	Underlying data for FigS3 a and b, describing backbone conformational changes after excluding all pairwise comparisons involving structures sharing the same lead author
Column	Description
rmsd_between_groups	Median backbone RMSD between the phosphorylated and non-phosphorylated forms
rmsd_within_phospho	Median backbone RMSD within phosphorylated structures
rmsd_within_nonphospho	Median backbone RMSD within non-phosphorylated structures

## Sheet: FigS3
phosphosite	rmsd_between_groups	rmsd_within_phospho	rmsd_within_nonphospho
P47811_182	3.60995	1.66689	1.55809
P00791_127	0.736343	4.95831	0.919305
P47811_180	3.60995	1.66689	1.64605
P33981_675	1.15297	1.6096	0.937489
P21802_656	1.40255	1.91737	1.49296
O14965_287	1.87091	4.66498	1.51295
P96356_78	0.749927	0.73279	0.785215
Q16539_182	2.09922	3.26009	1.42624
P20906_26	0.206852	0.190893	0.273898
Q13188_174	2.89832	0.673985	1.70888
P48730_220	0.947313	0.586194	0.983956
P07949_928	1.4431	1.31325	0.960825
Q9NWZ3_346	1.15506	1.15506	1.15506
P13807_641	2.37216	1.47238	3.20843
P28482_185	1.95184	0.921095	1.39272
P49841_216	1.01072	0.953157	0.717588
P08149_465	0.985501	0.66757	0.71549
Q9NWZ3_345	1.35291	1.35291	1.35291
P33981_677	1.20327	1.62065	0.94056
P28482_125	1.54937	1.08896	1.25828
A0A0R6L508_285	0.438641	0.357709	0.376419
P05132_339	0.589957	0.568297	0.67726
O60674_1008	0.848527	0.853719	1.29901
P00489_15	2.99918	1.30825	0.41217
P17612_11	0.820089	0.809062	1.0791
P25321_140	0.845976	0.936186	0.956931
P17612_140	0.863233	1.13479	0.81966
O60674_1007	1.2848	0.849196	0.925634
P03870_343	2.5187	0.915474	0.583663
P9WI81_171	1.77014	1.93742	2.16447
P31751_451	1.02428	0.341082	2.90416
Q13153_423	3.59457	1.11652	3.88773
P49759_341	0.878021	0.605565	0.842196
P43405_525	0.910883	1.30924	1.42363
P00517_11	0.57098	0.58586	0.52368
P33981_676	1.20327	1.62065	0.940015
P52333_980	1.26394	1.19967	1.13556
P00517_140	0.556939	0.567005	0.539258
P07949_900	0.990484	1.06614	0.994152
P21802_561	2.51324	3.78509	1.2882
O75460_726	1.44515	1.13399	2.26035
P18669_11	0.811141	0.67769	1.078
P49759_342	0.878021	0.605565	0.846989
Q9NWZ3_342	0.902955	0.902955	0.902955
O15530_241	0.857173	0.77512	2.21724
P52333_981	1.26394	1.19967	1.13556
P36871_117	1.25468	1.28644	1.31923
P04629_677	1.70346	1.55547	1.50301
P23443_252	1.57993	1.05132	5.15654
P33981_686	0.997907	0.957587	0.992925
P43405_526	1.75956	1.79983	0.898918
P63086_185	1.98421	0.840927	1.11489
P08877_46	0.735812	0.637571	1.01432
P24941_160	3.62188	0.808139	0.829255
O14965_288	1.75986	1.7002	1.49843
P01012_69	0.641058	1.92706	9.32004
P11309_261	0.53264	0.52449	0.533166
P06737_15	0.514487	1.33184	0.607631
P01012_345	0.742587	1.41045	4.85361
Q16539_180	2.30494	3.30009	1.42928
Q92630_458	0.936448	0.808918	1.23768
Q9Y6E0_190	1.23325	1.31997	1.15262
O75460_724	1.44515	1.13399	2.26035
P0AGE9_247	0.420077	0.392591	0.428826
Q818Z9_85	0.610355	0.490779	1.92062
P0CG47_217	1.14421	1.24056	1.26156
P21802_586	3.77685	3.99046	1.25298
P06239_394	3.29303	0.320086	1.86603
P28482_187	1.95184	0.921095	1.37768
O75460_729	1.44515	1.13399	2.20811
P07471_23	0.588682	0.740943	0.541967
P63086_183	1.98285	0.840927	1.22093
P07949_905	1.08418	0.699914	0.858927
P05132_140	0.62798	0.447608	1.88011
P05132_11	0.527232	0.528823	0.532972
P61925_22	0.388321	0.308969	0.425117
O19069_299	1.26597	0.499409	1.94274
Q14653_386	2.76012	8.38686	2.77695
