# Supplementary material for: Global comparative structural analysis of responses to protein phosphorylation
Source: Nat Commun. 2025 Oct 24;16:9407. doi: 10.1038/s41467-025-64116-4 (PMC12552441; doi:10.1038/s41467-025-64116-4)
Supplement: Supplementary file 8 — Source Data [file 41467_2025_64116_MOESM8_ESM.zip › SourceData_FigS4.xlsx]

## Sheet: Description
Sheet	Description
FigS4a	Phosphosites within detected Pfam domains
FigS4b	Comparison of conformational changes in phosphosites within protein kinase domains versus others
Column FigS4a	Description
Uniprot ID	UniProt ID of the protein
Phosphosite	Relevant phosphosite (UniProt ID + residue index)
Domain name	Pfam domain name
Pfam ID	Pfam domain ID
Start	Start of the detected Pfam domain
End	End of the detected Pfam domain
Column FigS4b	Description
protein	UniProt ID of the protein
Phosphosite	Relevant phosphosite (UniProt ID + residue index)
subset	Whether the prhosphosite is in a protein kinase domain or not
RMSD_Type	Whether the RMSD value was calculated in a comparison between phosphorylated and non-phosphorylated proteins, within phosphorylated proteins or within non-phopshorylated proteins
RMSD_Value	Measured RMSD value

## Sheet: FigS4a
Uniprot ID	Phosphosite	Domain name	Pfam ID	Start	End
Q13188	Q13188_180	Protein kinase domain	PF00069	28	278
P9WI83	P9WI83_21	Protein kinase domain	PF00069	13	261
P07471	P07471_23	Cytochrome c oxidase subunit VIa	PF02046	15	88
P41743	P41743_484	Protein kinase domain	PF00069	256	522
P29322	P29322_793	Protein tyrosine and serine/threonine kinase	PF07714	635	892
Q05609	Q05609_710	Protein tyrosine and serine/threonine kinase	PF07714	551	804
P00949	P00949_117	Phosphoglucomutase/phosphomannomutase, alpha/beta/alpha domain I	PF02878	15	157
Q9QZL0	Q9QZL0_231	Protein kinase domain	PF00069	24	284
P00517	P00517_140	Protein kinase domain	PF00069	44	298
P33981	P33981_676	Protein kinase domain	PF00069	525	791
P80025	P80025_315	Animal haem peroxidase	PF03098	138	684
P08879	P08879_119	Nucleoside diphosphate kinase	PF00334	6	139
Q92918	Q92918_171	Protein kinase domain	PF00069	17	273
P47811	P47811_180	Protein kinase domain	PF00069	24	308
Q96RR4	Q96RR4_345	Protein kinase domain	PF00069	165	446
Q92630	Q92630_232	Protein kinase domain	PF00069	222	535
O96013	O96013_562	Protein kinase domain	PF00069	326	572
P32989	P32989_274	Eukaryotic DNA topoisomerase I, catalytic core	PF01028	92	277
A1YYW7	A1YYW7_89	Type I phosphodiesterase / nucleotide pyrophosphatase	PF01663	44	480
P42530	P42530_84	F5/8 type C domain	PF00754	39	151
P38319	P38319_182	Tyrosyl-DNA phosphodiesterase	PF06087	84	529
P08877	P08877_15	PTS HPr component phosphorylation site	PF00381	3	82
P00523	P00523_416	Protein tyrosine and serine/threonine kinase	PF07714	268	515
P54760	P54760_774	Protein tyrosine and serine/threonine kinase	PF07714	615	874
P9WI83	P9WI83_224	Protein kinase domain	PF00069	13	261
P24941	P24941_160	Protein kinase domain	PF00069	4	286
Q96RR4	Q96RR4_400	Protein kinase domain	PF00069	165	446
P07949	P07949_909	Protein tyrosine and serine/threonine kinase	PF07714	725	1005
O60260	O60260_65	Ubiquitin family	PF00240	3	72
B7GTV0	B7GTV0_75	Histidine phosphatase superfamily (branch 2)	PF00328	72	503
Q9UHD2	Q9UHD2_172	Protein kinase domain	PF00069	13	229
P22607	P22607_577	Protein tyrosine and serine/threonine kinase	PF07714	472	748
P24723	P24723_513	Protein kinase domain	PF00069	356	614
P21802	P21802_657	Protein tyrosine and serine/threonine kinase	PF07714	481	757
P33981	P33981_675	Protein kinase domain	PF00069	525	791
Q16875	Q16875_254	Histidine phosphatase superfamily (branch 1)	PF00300	249	432
P08877	P08877_46	PTS HPr component phosphorylation site	PF00381	3	82
P12928	P12928_144	Pyruvate kinase, barrel domain	PF00224	86	418
P17612	P17612_140	Protein kinase domain	PF00069	44	298
Q94F62	Q94F62_324	Protein tyrosine and serine/threonine kinase	PF07714	292	563
P33981	P33981_686	Protein kinase domain	PF00069	525	791
Q71V39	Q71V39_300	Elongation factor Tu domain 2	PF03144	260	326
P00634	P00634_124	Alkaline phosphatase	PF00245	64	431
O75460	O75460_726	Protein kinase domain	PF00069	575	832
P39984	P39984_34	Histone-binding protein RBBP4 or subunit C of CAF1 complex	PF12265	12	82
Q5NHF4	Q5NHF4_247	CoA-ligase	PF00549	151	270
P54646	P54646_172	Protein kinase domain	PF00069	16	268
P78527	P78527_2647	DNA-PKcs, CC5	PF19704	2213	2898
Q9NWZ3	Q9NWZ3_345	Protein tyrosine and serine/threonine kinase	PF07714	190	453
P07949	P07949_809	Protein tyrosine and serine/threonine kinase	PF07714	725	1005
P78527	P78527_2609	DNA-PKcs, CC5	PF19704	2213	2898
P23874	P23874_150	HipA-like C-terminal domain	PF07804	149	402
Q9QZL0	Q9QZL0_232	Protein kinase domain	PF00069	24	284
A5JUY8	A5JUY8_315	Animal haem peroxidase	PF03098	138	684
O75531	O75531_4	Barrier to autointegration factor	PF02961	1	88
P54762	P54762_647	Protein tyrosine and serine/threonine kinase	PF07714	619	878
Q94F62	Q94F62_455	Protein tyrosine and serine/threonine kinase	PF07714	292	563
Q8ZVF7	Q8ZVF7_82	Adenosine specific kinase	PF04008	8	163
Q9SRQ7	Q9SRQ7_158	Phosphoesterase family	PF04185	14	381
P12931	P12931_338	Protein tyrosine and serine/threonine kinase	PF07714	271	518
P01012	P01012_345	Serpin (serine protease inhibitor)	PF00079	7	386
A0A0R6L508	A0A0R6L508_285	Sulfatase	PF00884	239	528
O06291	O06291_280	Trypsin-like peptidase domain	PF13365	254	401
Q99640	Q99640_260	Protein kinase domain	PF00069	111	357
P05132	P05132_198	Protein kinase domain	PF00069	45	298
Q9NWZ3	Q9NWZ3_346	Protein tyrosine and serine/threonine kinase	PF07714	190	453
O75531	O75531_3	Barrier to autointegration factor	PF02961	1	88
Q16539	Q16539_182	Protein kinase domain	PF00069	24	308
Q13153	Q13153_423	Protein kinase domain	PF00069	270	521
P01012	P01012_69	Serpin (serine protease inhibitor)	PF00079	7	386
O19069	O19069_299	CoA-ligase	PF00549	199	324
B1L3C9	B1L3C9_254	Succinyl-CoA ligase like flavodoxin domain	PF13607	152	290
P23443	P23443_390	Protein kinase C terminal domain	PF00433	373	413
Q9UK32	Q9UK32_232	Protein kinase domain	PF00069	73	330
P23443	P23443_394	Protein kinase C terminal domain	PF00433	373	413
Q9F4L3	Q9F4L3_28	Thiamine pyrophosphate enzyme, N-terminal TPP binding domain	PF02776	5	121
P9WG47	P9WG47_129	DNA gyrase/topoisomerase IV, subunit A	PF00521	39	483
O14965	O14965_288	Protein kinase domain	PF00069	133	383
P49841	P49841_277	Protein kinase domain	PF00069	56	340
P12694	P12694_337	Dehydrogenase E1 component	PF00676	106	405
P07102	P07102_39	Histidine phosphatase superfamily (branch 2)	PF00328	29	374
P36871	P36871_117	Phosphoglucomutase/phosphomannomutase, alpha/beta/alpha domain I	PF02878	15	157
P33981	P33981_677	Protein kinase domain	PF00069	525	791
P07949	P07949_928	Protein tyrosine and serine/threonine kinase	PF07714	725	1005
P07949	P07949_905	Protein tyrosine and serine/threonine kinase	PF07714	725	1005
P06612	P06612_319	DNA topoisomerase	PF01131	157	564
P24941	P24941_15	Protein kinase domain	PF00069	4	286
P43405	P43405_526	Protein tyrosine and serine/threonine kinase	PF07714	374	623
O43353	O43353_111	Protein tyrosine and serine/threonine kinase	PF07714	22	288
P9WI81	P9WI81_173	Protein kinase domain	PF00069	11	265
O15264	O15264_180	Protein kinase domain	PF00069	28	308
P07830	P07830_54	Actin	PF00022	4	376
Q13188	Q13188_268	Protein kinase domain	PF00069	28	278
P01112	P01112_64	Ras family	PF00071	5	164
P39579	P39579_36	Phosphopantetheine attachment site	PF00550	5	72
P49759	P49759_341	Protein kinase domain	PF00069	161	477
P63248	P63248_22	cAMP-dependent protein kinase inhibitor	PF02827	2	70
P07949	P07949_900	Protein tyrosine and serine/threonine kinase	PF07714	725	1005
Q00944	Q00944_577	Protein tyrosine and serine/threonine kinase	PF07714	422	676
O15530	O15530_241	Protein kinase domain	PF00069	83	330
Q9H8S9	Q9H8S9_35	Mob1/phocein family	PF03637	33	204
P61006	P61006_72	Ras family	PF00071	10	170
D6WMX4	D6WMX4_207	Protein kinase domain	PF00069	192	474
P9WI83	P9WI83_46	Protein kinase domain	PF00069	13	261
P0AGE9	P0AGE9_247	CoA-ligase	PF00549	151	271
Q13188	Q13188_174	Protein kinase domain	PF00069	28	278
O75385	O75385_180	Protein kinase domain	PF00069	17	278
P07854	P07854_94	Phosphopantetheine attachment site	PF00550	63	129
P47811	P47811_182	Protein kinase domain	PF00069	24	308
O94804	O94804_185	Protein kinase domain	PF00069	37	294
D3KVM3	D3KVM3_276	FGGY family of carbohydrate kinases, C-terminal domain	PF02782	271	462
O60674	O60674_1007	Protein tyrosine and serine/threonine kinase	PF07714	849	1120
P49759	P49759_342	Protein kinase domain	PF00069	161	477
P02974	P02974_75	Pilin (bacterial filament)	PF00114	36	159
Q5ZSZ6	Q5ZSZ6_54	HipA-like C-terminal domain	PF07804	53	278
P53778	P53778_185	Protein kinase domain	PF00069	27	311
P21802	P21802_561	Protein tyrosine and serine/threonine kinase	PF07714	481	757
A0A452E9Y6	A0A452E9Y6_315	Animal haem peroxidase	PF03098	138	684
P61925	P61925_22	cAMP-dependent protein kinase inhibitor	PF02827	2	70
P0AA04	P0AA04_15	PTS HPr component phosphorylation site	PF00381	3	82
O32723	O32723_57	STAS domain	PF01740	8	106
Q16288	Q16288_706	Protein tyrosine and serine/threonine kinase	PF07714	539	823
Q00944	Q00944_576	Protein tyrosine and serine/threonine kinase	PF07714	422	676
P07332	P07332_713	Protein tyrosine and serine/threonine kinase	PF07714	562	814
P48730	P48730_220	Protein kinase domain	PF00069	9	228
Q818Z9	Q818Z9_85	Metalloenzyme superfamily	PF01676	5	380
P08149	P08149_465	Penicillin binding protein transpeptidase domain	PF00905	263	557
P62707	P62707_11	Histidine phosphatase superfamily (branch 1)	PF00300	6	227
P06239	P06239_394	Protein tyrosine and serine/threonine kinase	PF07714	245	493
P04629	P04629_677	Protein tyrosine and serine/threonine kinase	PF07714	512	781
O14920	O14920_257	Protein kinase domain	PF00069	16	290
P61006	P61006_111	Ras family	PF00071	10	170
P25321	P25321_140	Protein kinase domain	PF00069	45	298
Q2RIF5	Q2RIF5_58	STAS domain	PF01740	10	97
P29320	P29320_701	Protein tyrosine and serine/threonine kinase	PF07714	622	878
P49841	P49841_216	Protein kinase domain	PF00069	56	340
A0A0K8P8E7	A0A0K8P8E7_225	Tannase and feruloyl esterase	PF07519	92	600
O14965	O14965_287	Protein kinase domain	PF00069	133	383
Q96EY4	Q96EY4_127	Translation machinery-associated protein 16	PF11176	13	162
Q9L387	Q9L387_85	Beta-lactamase	PF00144	33	380
O06976	O06976_46	PTS HPr component phosphorylation site	PF00381	2	82
O75460	O75460_729	Protein kinase domain	PF00069	575	832
P21802	P21802_656	Protein tyrosine and serine/threonine kinase	PF07714	481	757
Q99XG5	Q99XG5_123	DNA gyrase/topoisomerase IV, subunit A	PF00521	33	473
O43683	O43683_969	Protein kinase domain	PF00069	790	1004
P43405	P43405_525	Protein tyrosine and serine/threonine kinase	PF07714	374	623
P08559	P08559_293	Dehydrogenase E1 component	PF00676	67	361
Q05609	Q05609_707	Protein tyrosine and serine/threonine kinase	PF07714	551	804
O00092	O00092_81	Histidine phosphatase superfamily (branch 2)	PF00328	72	425
O14920	O14920_181	Protein kinase domain	PF00069	16	290
Q04759	Q04759_676	Protein kinase C terminal domain	PF00433	655	696
P61015	P61015_16	Phospholamban	PF04272	1	52
O43293	O43293_265	Protein kinase domain	PF00069	13	275
Q9Y6E0	Q9Y6E0_190	Protein kinase domain	PF00069	36	286
O43293	O43293_50	Protein kinase domain	PF00069	13	275
P28482	P28482_185	Protein kinase domain	PF00069	25	313
P22607	P22607_647	Protein tyrosine and serine/threonine kinase	PF07714	472	748
O75460	O75460_724	Protein kinase domain	PF00069	575	832
P06276	P06276_226	Carboxylesterase family	PF00135	31	550
Q8PGN7	Q8PGN7_99	Phosphoglucomutase/phosphomannomutase, alpha/beta/alpha domain I	PF02878	7	133
Q9X1F5	Q9X1F5_59	STAS domain	PF01740	7	110
P9WI81	P9WI81_171	Protein kinase domain	PF00069	11	265
P20906	P20906_26	Thiamine pyrophosphate enzyme, N-terminal TPP binding domain	PF02776	9	115
O31465	O31465_74	Glutaminase	PF04960	32	327
P19525	P19525_446	Protein kinase domain	PF00069	268	534
P11802	P11802_172	Protein kinase domain	PF00069	6	295
P28482	P28482_125	Protein kinase domain	PF00069	25	313
Q51578	Q51578_88	Beta-lactamase	PF00144	36	380
Q7CWV1	Q7CWV1_405	Telomere resolvase	PF16684	144	410
O94804	O94804_191	Protein kinase domain	PF00069	37	294
P05132	P05132_140	Protein kinase domain	PF00069	45	298
P12931	P12931_419	Protein tyrosine and serine/threonine kinase	PF07714	271	518
O18734	O18734_38	PKC-activated protein phosphatase-1 inhibitor	PF05361	1	126
P23443	P23443_252	Protein kinase domain	PF00069	91	352
Q92918	Q92918_165	Protein kinase domain	PF00069	17	273
P05187	P05187_114	Alkaline phosphatase	PF00245	55	490
Q9WV60	Q9WV60_216	Protein kinase domain	PF00069	56	340
Q9I6W2	Q9I6W2_68	SiaC family regulatory phosphoprotein	PF09345	6	123
A0A1C3NEV1	A0A1C3NEV1_283	Sulfatase	PF00884	237	525
P27361	P27361_204	Protein kinase domain	PF00069	42	330
O14920	O14920_177	Protein kinase domain	PF00069	16	290
P53597	P53597_299	CoA-ligase	PF00549	199	324
Q13523	Q13523_849	Protein kinase domain	PF00069	689	1003
P06786	P06786_782	DNA gyrase/topoisomerase IV, subunit A	PF00521	690	1160
P53778	P53778_183	Protein kinase domain	PF00069	27	311
P78527	P78527_2645	DNA-PKcs, CC5	PF19704	2213	2898
O15264	O15264_182	Protein kinase domain	PF00069	28	308
P9WKD3	P9WKD3_84	Beta-lactamase enzyme family	PF13354	60	278
P0CE47	P0CE47_383	Elongation factor Tu C-terminal domain	PF03143	298	392
P29317	P29317_772	Protein tyrosine and serine/threonine kinase	PF07714	614	871
P07477	P07477_154	Trypsin	PF00089	24	239
P15693	P15693_112	Alkaline phosphatase	PF00245	53	488
P50613	P50613_164	Protein kinase domain	PF00069	12	295
Q9QZL0	Q9QZL0_184	Protein kinase domain	PF00069	24	284
Q64610	Q64610_209	Type I phosphodiesterase / nucleotide pyrophosphatase	PF01663	165	477
P31751	P31751_451	Protein kinase C terminal domain	PF00433	430	475
P11309	P11309_261	Protein kinase domain	PF00069	38	290
P28482	P28482_187	Protein kinase domain	PF00069	25	313
Q94F62	Q94F62_312	Protein tyrosine and serine/threonine kinase	PF07714	292	563
P26276	P26276_108	Phosphoglucomutase/phosphomannomutase, alpha/beta/alpha domain I	PF02878	13	143
O94804	O94804_208	Protein kinase domain	PF00069	37	294
P69797	P69797_10	PTS system fructose IIA component	PF03610	5	117
P63086	P63086_183	Protein kinase domain	PF00069	23	311
Q13131	Q13131_183	Protein kinase domain	PF00069	29	279
P31751	P31751_309	Protein kinase domain	PF00069	154	409
P54762	P54762_778	Protein tyrosine and serine/threonine kinase	PF07714	619	878
Q9NYL2	Q9NYL2_161	Protein tyrosine and serine/threonine kinase	PF07714	17	259
P08200	P08200_113	Isocitrate/isopropylmalate dehydrogenase	PF00180	29	412
P9WI83	P9WI83_152	Protein kinase domain	PF00069	13	261
P52956	P52956_126	Cutinase	PF01083	36	212
O60674	O60674_1008	Protein tyrosine and serine/threonine kinase	PF07714	849	1120
P11309	P11309_276	Protein kinase domain	PF00069	38	290
P07953	P07953_259	Histidine phosphatase superfamily (branch 1)	PF00300	254	437
Q92630	Q92630_458	Protein kinase domain	PF00069	222	535
Q9NWZ3	Q9NWZ3_342	Protein tyrosine and serine/threonine kinase	PF07714	190	453
P35557	P35557_411	Hexokinase	PF03727	222	455
P03870	P03870_343	Recombinase Flp protein	PF05202	137	379
P21802	P21802_586	Protein tyrosine and serine/threonine kinase	PF07714	481	757
Q16539	Q16539_180	Protein kinase domain	PF00069	24	308
Q71V39	Q71V39_163	Elongation factor Tu GTP binding domain	PF00009	5	237
Q13627	Q13627_301	Protein kinase domain	PF00069	159	479
P96356	P96356_78	Nucleotidyl transferase AbiEii toxin, Type IV TA system	PF08843	49	277
P63086	P63086_185	Protein kinase domain	PF00069	23	311
O75385	O75385_87	Protein kinase domain	PF00069	17	278
Q8DTU0	Q8DTU0_92	Metalloenzyme superfamily	PF01676	6	390
P22413	P22413_256	Type I phosphodiesterase / nucleotide pyrophosphatase	PF01663	212	538
P22413	P22413_486	Type I phosphodiesterase / nucleotide pyrophosphatase	PF01663	212	538
Q05609	Q05609_704	Protein tyrosine and serine/threonine kinase	PF07714	551	804
P22607	P22607_648	Protein tyrosine and serine/threonine kinase	PF07714	472	748
Q9KWY4	Q9KWY4_84	Alkaline phosphatase	PF00245	35	313
D3KVM3	D3KVM3_12	FGGY family of carbohydrate kinases, N-terminal domain	PF00370	3	261
P07515	P07515_46	PTS HPr component phosphorylation site	PF00381	3	82
P16892	P16892_182	Protein kinase domain	PF00069	14	309
Q13882	Q13882_342	Protein tyrosine and serine/threonine kinase	PF07714	192	441
B7UL96	B7UL96_59	HipA-like C-terminal domain	PF07804	56	300
P13807	P13807_641	Glycogen synthase	PF05693	31	662
P00791	P00791_127	Eukaryotic aspartyl protease	PF00026	72	384
P78527	P78527_2638	DNA-PKcs, CC5	PF19704	2213	2898
P22887	P22887_122	Nucleoside diphosphate kinase	PF00334	9	142

## Sheet: FigS4b
protein	phosphosite	subset	RMSD_Type	RMSD_Value
P36871	P36871_117	Other phosphosites	rmsd_between_groups	0.8203
P39579	P39579_36	Other phosphosites	rmsd_between_groups	0.8391
P62707	P62707_11	Other phosphosites	rmsd_between_groups	0.435
Q9L387	Q9L387_85	Other phosphosites	rmsd_between_groups	0.3915
P39984	P39984_34	Other phosphosites	rmsd_between_groups	0.597
P32989	P32989_274	Other phosphosites	rmsd_between_groups	1.057
Q8DTU0	Q8DTU0_92	Other phosphosites	rmsd_between_groups	0.3865
O60260	O60260_65	Other phosphosites	rmsd_between_groups	23.3801
P23874	P23874_150	Other phosphosites	rmsd_between_groups	4.5943
A0A0K8P8E7	A0A0K8P8E7_225	Other phosphosites	rmsd_between_groups	0.5354
Q5NHF4	Q5NHF4_247	Other phosphosites	rmsd_between_groups	0.3705
B7GTV0	B7GTV0_75	Other phosphosites	rmsd_between_groups	1.1485
P20906	P20906_26	Other phosphosites	rmsd_between_groups	0.205
P08200	P08200_113	Other phosphosites	rmsd_between_groups	0.387
P06612	P06612_319	Other phosphosites	rmsd_between_groups	2.3533
O06976	O06976_46	Other phosphosites	rmsd_between_groups	0.7176
P78527	P78527_2645	Other phosphosites	rmsd_between_groups	9.3555
Q8PGN7	Q8PGN7_99	Other phosphosites	rmsd_between_groups	0.3564
P01112	P01112_64	Other phosphosites	rmsd_between_groups	1.1796
A1YYW7	A1YYW7_89	Other phosphosites	rmsd_between_groups	0.2043
P0CE47	P0CE47_383	Other phosphosites	rmsd_between_groups	1.3653
P61006	P61006_111	Other phosphosites	rmsd_between_groups	1.9176
P61925	P61925_22	Other phosphosites	rmsd_between_groups	0.3883
P00791	P00791_127	Other phosphosites	rmsd_between_groups	0.7363
P52956	P52956_126	Other phosphosites	rmsd_between_groups	0.5066
P61015	P61015_16	Other phosphosites	rmsd_between_groups	4.954
P9WG47	P9WG47_129	Other phosphosites	rmsd_between_groups	1.5612
A0A0R6L508	A0A0R6L508_285	Other phosphosites	rmsd_between_groups	0.4362
Q16875	Q16875_254	Other phosphosites	rmsd_between_groups	0.8852
A0A452E9Y6	A0A452E9Y6_315	Other phosphosites	rmsd_between_groups	0.7131
P23443	P23443_390	Other phosphosites	rmsd_between_groups	1.1903
P42530	P42530_84	Other phosphosites	rmsd_between_groups	0.6039
P61006	P61006_72	Other phosphosites	rmsd_between_groups	0.8254
Q9I6W2	Q9I6W2_68	Other phosphosites	rmsd_between_groups	1.1336
P38319	P38319_182	Other phosphosites	rmsd_between_groups	0.6822
B7UL96	B7UL96_59	Other phosphosites	rmsd_between_groups	0.4412
Q9KWY4	Q9KWY4_84	Other phosphosites	rmsd_between_groups	0.2725
P63248	P63248_22	Other phosphosites	rmsd_between_groups	0.1669
P08879	P08879_119	Other phosphosites	rmsd_between_groups	0.3482
Q64610	Q64610_209	Other phosphosites	rmsd_between_groups	1.2121
P07471	P07471_23	Other phosphosites	rmsd_between_groups	0.7292
P31751	P31751_451	Other phosphosites	rmsd_between_groups	1.0243
B1L3C9	B1L3C9_254	Other phosphosites	rmsd_between_groups	0.4557
Q99XG5	Q99XG5_123	Other phosphosites	rmsd_between_groups	0.896
Q71V39	Q71V39_163	Other phosphosites	rmsd_between_groups	1.0774
P0AGE9	P0AGE9_247	Other phosphosites	rmsd_between_groups	0.4135
P22413	P22413_256	Other phosphosites	rmsd_between_groups	0.4481
P12928	P12928_144	Other phosphosites	rmsd_between_groups	2.1005
P35557	P35557_411	Other phosphosites	rmsd_between_groups	1.1376
A0A1C3NEV1	A0A1C3NEV1_283	Other phosphosites	rmsd_between_groups	0.4419
P15693	P15693_112	Other phosphosites	rmsd_between_groups	0.6417
P00634	P00634_124	Other phosphosites	rmsd_between_groups	0.4459
Q9F4L3	Q9F4L3_28	Other phosphosites	rmsd_between_groups	0.4107
P05187	P05187_114	Other phosphosites	rmsd_between_groups	0.2192
P22413	P22413_486	Other phosphosites	rmsd_between_groups	0.416
P02974	P02974_75	Other phosphosites	rmsd_between_groups	0.2965
P07477	P07477_154	Other phosphosites	rmsd_between_groups	0.5557
P06786	P06786_782	Other phosphosites	rmsd_between_groups	9.2438
P08877	P08877_15	Other phosphosites	rmsd_between_groups	1.0406
Q9H8S9	Q9H8S9_35	Other phosphosites	rmsd_between_groups	1.1197
P08149	P08149_465	Other phosphosites	rmsd_between_groups	0.9557
Q818Z9	Q818Z9_85	Other phosphosites	rmsd_between_groups	1.6344
O32723	O32723_57	Other phosphosites	rmsd_between_groups	1.6905
O00092	O00092_81	Other phosphosites	rmsd_between_groups	0.251
P06276	P06276_226	Other phosphosites	rmsd_between_groups	0.3759
Q8ZVF7	Q8ZVF7_82	Other phosphosites	rmsd_between_groups	0.2815
O31465	O31465_74	Other phosphosites	rmsd_between_groups	0.5561
Q5ZSZ6	Q5ZSZ6_54	Other phosphosites	rmsd_between_groups	2.9053
P80025	P80025_315	Other phosphosites	rmsd_between_groups	0.73
P00949	P00949_117	Other phosphosites	rmsd_between_groups	0.598
P22887	P22887_122	Other phosphosites	rmsd_between_groups	0.5172
Q04759	Q04759_676	Other phosphosites	rmsd_between_groups	1.3157
D3KVM3	D3KVM3_276	Other phosphosites	rmsd_between_groups	0.9521
P23443	P23443_394	Other phosphosites	rmsd_between_groups	1.1903
Q9X1F5	Q9X1F5_59	Other phosphosites	rmsd_between_groups	1.6943
Q7CWV1	Q7CWV1_405	Other phosphosites	rmsd_between_groups	0.4982
P07830	P07830_54	Other phosphosites	rmsd_between_groups	0.75
P96356	P96356_78	Other phosphosites	rmsd_between_groups	0.5772
P01012	P01012_69	Other phosphosites	rmsd_between_groups	0.8167
P08559	P08559_293	Other phosphosites	rmsd_between_groups	0.364
P12694	P12694_337	Other phosphosites	rmsd_between_groups	0.3226
P01012	P01012_345	Other phosphosites	rmsd_between_groups	3.2896
P9WKD3	P9WKD3_84	Other phosphosites	rmsd_between_groups	0.4814
P07953	P07953_259	Other phosphosites	rmsd_between_groups	0.4674
P53597	P53597_299	Other phosphosites	rmsd_between_groups	0.5279
O06291	O06291_280	Other phosphosites	rmsd_between_groups	1.6362
O19069	O19069_299	Other phosphosites	rmsd_between_groups	0.5895
P26276	P26276_108	Other phosphosites	rmsd_between_groups	1.16
Q51578	Q51578_88	Other phosphosites	rmsd_between_groups	0.1054
P07854	P07854_94	Other phosphosites	rmsd_between_groups	2.1886
P03870	P03870_343	Other phosphosites	rmsd_between_groups	2.5703
Q96EY4	Q96EY4_127	Other phosphosites	rmsd_between_groups	0.7598
P0AA04	P0AA04_15	Other phosphosites	rmsd_between_groups	1.2934
P69797	P69797_10	Other phosphosites	rmsd_between_groups	0.0284
P13807	P13807_641	Other phosphosites	rmsd_between_groups	2.3722
O18734	O18734_38	Other phosphosites	rmsd_between_groups	7.9995
O75531	O75531_4	Other phosphosites	rmsd_between_groups	1.3625
Q2RIF5	Q2RIF5_58	Other phosphosites	rmsd_between_groups	1.1306
Q9SRQ7	Q9SRQ7_158	Other phosphosites	rmsd_between_groups	2.2011
P07102	P07102_39	Other phosphosites	rmsd_between_groups	0.6588
A5JUY8	A5JUY8_315	Other phosphosites	rmsd_between_groups	0.2658
D3KVM3	D3KVM3_12	Other phosphosites	rmsd_between_groups	0.9272
Q71V39	Q71V39_300	Other phosphosites	rmsd_between_groups	1.3825
P07515	P07515_46	Other phosphosites	rmsd_between_groups	1.1003
P08877	P08877_46	Other phosphosites	rmsd_between_groups	0.6973
Q13188	Q13188_174	Protein kinase domain phosphosites	rmsd_between_groups	2.3567
P63086	P63086_183	Protein kinase domain phosphosites	rmsd_between_groups	1.9828
Q96RR4	Q96RR4_345	Protein kinase domain phosphosites	rmsd_between_groups	0.9128
Q05609	Q05609_707	Protein kinase domain phosphosites	rmsd_between_groups	1.256
P49841	P49841_277	Protein kinase domain phosphosites	rmsd_between_groups	0.8222
P11802	P11802_172	Protein kinase domain phosphosites	rmsd_between_groups	2.4283
P07949	P07949_809	Protein kinase domain phosphosites	rmsd_between_groups	2.1688
P00523	P00523_416	Protein kinase domain phosphosites	rmsd_between_groups	0.971
Q16539	Q16539_182	Protein kinase domain phosphosites	rmsd_between_groups	2.0981
P54646	P54646_172	Protein kinase domain phosphosites	rmsd_between_groups	1.3117
Q94F62	Q94F62_312	Protein kinase domain phosphosites	rmsd_between_groups	2.2686
P9WI81	P9WI81_171	Protein kinase domain phosphosites	rmsd_between_groups	1.9926
Q92630	Q92630_232	Protein kinase domain phosphosites	rmsd_between_groups	0.9312
Q9NWZ3	Q9NWZ3_345	Protein kinase domain phosphosites	rmsd_between_groups	1.34
Q13523	Q13523_849	Protein kinase domain phosphosites	rmsd_between_groups	1.602
P29317	P29317_772	Protein kinase domain phosphosites	rmsd_between_groups	2.2028
P21802	P21802_561	Protein kinase domain phosphosites	rmsd_between_groups	2.3998
P21802	P21802_586	Protein kinase domain phosphosites	rmsd_between_groups	3.5747
P11309	P11309_276	Protein kinase domain phosphosites	rmsd_between_groups	0.4623
P25321	P25321_140	Protein kinase domain phosphosites	rmsd_between_groups	0.8908
Q13153	Q13153_423	Protein kinase domain phosphosites	rmsd_between_groups	3.4533
P47811	P47811_182	Protein kinase domain phosphosites	rmsd_between_groups	3.6179
O75385	O75385_87	Protein kinase domain phosphosites	rmsd_between_groups	0.8306
O75385	O75385_180	Protein kinase domain phosphosites	rmsd_between_groups	1.1401
Q99640	Q99640_260	Protein kinase domain phosphosites	rmsd_between_groups	1.0594
P16892	P16892_182	Protein kinase domain phosphosites	rmsd_between_groups	0.3426
Q13627	Q13627_301	Protein kinase domain phosphosites	rmsd_between_groups	1.0698
P31751	P31751_309	Protein kinase domain phosphosites	rmsd_between_groups	3.0046
O14920	O14920_257	Protein kinase domain phosphosites	rmsd_between_groups	2.3569
P07332	P07332_713	Protein kinase domain phosphosites	rmsd_between_groups	1.0587
P49759	P49759_341	Protein kinase domain phosphosites	rmsd_between_groups	0.8726
P43405	P43405_526	Protein kinase domain phosphosites	rmsd_between_groups	1.7536
O43293	O43293_265	Protein kinase domain phosphosites	rmsd_between_groups	4.0193
P05132	P05132_198	Protein kinase domain phosphosites	rmsd_between_groups	3.1247
Q9UK32	Q9UK32_232	Protein kinase domain phosphosites	rmsd_between_groups	0.4665
P28482	P28482_125	Protein kinase domain phosphosites	rmsd_between_groups	1.5577
Q9QZL0	Q9QZL0_232	Protein kinase domain phosphosites	rmsd_between_groups	1.7347
O15264	O15264_182	Protein kinase domain phosphosites	rmsd_between_groups	2.4879
P49759	P49759_342	Protein kinase domain phosphosites	rmsd_between_groups	0.8726
P47811	P47811_180	Protein kinase domain phosphosites	rmsd_between_groups	3.6179
Q94F62	Q94F62_324	Protein kinase domain phosphosites	rmsd_between_groups	2.2686
P22607	P22607_647	Protein kinase domain phosphosites	rmsd_between_groups	2.1307
P33981	P33981_686	Protein kinase domain phosphosites	rmsd_between_groups	0.99
Q9NWZ3	Q9NWZ3_346	Protein kinase domain phosphosites	rmsd_between_groups	1.1389
O15264	O15264_180	Protein kinase domain phosphosites	rmsd_between_groups	2.4879
P63086	P63086_185	Protein kinase domain phosphosites	rmsd_between_groups	1.9842
O75460	O75460_729	Protein kinase domain phosphosites	rmsd_between_groups	1.3484
P00517	P00517_140	Protein kinase domain phosphosites	rmsd_between_groups	0.5503
O43683	O43683_969	Protein kinase domain phosphosites	rmsd_between_groups	0.8973
Q16539	Q16539_180	Protein kinase domain phosphosites	rmsd_between_groups	2.3036
D6WMX4	D6WMX4_207	Protein kinase domain phosphosites	rmsd_between_groups	1.4026
P48730	P48730_220	Protein kinase domain phosphosites	rmsd_between_groups	0.9488
P53778	P53778_185	Protein kinase domain phosphosites	rmsd_between_groups	4.6233
P17612	P17612_140	Protein kinase domain phosphosites	rmsd_between_groups	0.8579
P54760	P54760_774	Protein kinase domain phosphosites	rmsd_between_groups	0.9913
P24941	P24941_15	Protein kinase domain phosphosites	rmsd_between_groups	2.4999
P11309	P11309_261	Protein kinase domain phosphosites	rmsd_between_groups	0.5312
O75460	O75460_726	Protein kinase domain phosphosites	rmsd_between_groups	1.3484
O94804	O94804_208	Protein kinase domain phosphosites	rmsd_between_groups	5.2113
O60674	O60674_1008	Protein kinase domain phosphosites	rmsd_between_groups	0.8485
P12931	P12931_419	Protein kinase domain phosphosites	rmsd_between_groups	1.0211
Q9UHD2	Q9UHD2_172	Protein kinase domain phosphosites	rmsd_between_groups	7.2591
P43405	P43405_525	Protein kinase domain phosphosites	rmsd_between_groups	0.9434
Q92918	Q92918_171	Protein kinase domain phosphosites	rmsd_between_groups	5.7289
Q9WV60	Q9WV60_216	Protein kinase domain phosphosites	rmsd_between_groups	1.1593
P50613	P50613_164	Protein kinase domain phosphosites	rmsd_between_groups	0.5184
P24941	P24941_160	Protein kinase domain phosphosites	rmsd_between_groups	3.6339
P07949	P07949_928	Protein kinase domain phosphosites	rmsd_between_groups	1.4643
P29322	P29322_793	Protein kinase domain phosphosites	rmsd_between_groups	0.7839
P33981	P33981_675	Protein kinase domain phosphosites	rmsd_between_groups	1.1452
O96013	O96013_562	Protein kinase domain phosphosites	rmsd_between_groups	0.826
P24723	P24723_513	Protein kinase domain phosphosites	rmsd_between_groups	4.628
O94804	O94804_185	Protein kinase domain phosphosites	rmsd_between_groups	5.2113
P9WI83	P9WI83_152	Protein kinase domain phosphosites	rmsd_between_groups	2.6172
Q13131	Q13131_183	Protein kinase domain phosphosites	rmsd_between_groups	5.362
P05132	P05132_140	Protein kinase domain phosphosites	rmsd_between_groups	0.6504
Q9NWZ3	Q9NWZ3_342	Protein kinase domain phosphosites	rmsd_between_groups	0.8999
P27361	P27361_204	Protein kinase domain phosphosites	rmsd_between_groups	0.8574
P54762	P54762_647	Protein kinase domain phosphosites	rmsd_between_groups	1.2792
Q13882	Q13882_342	Protein kinase domain phosphosites	rmsd_between_groups	2.1904
P12931	P12931_338	Protein kinase domain phosphosites	rmsd_between_groups	1.0211
O43293	O43293_50	Protein kinase domain phosphosites	rmsd_between_groups	4.0193
P21802	P21802_657	Protein kinase domain phosphosites	rmsd_between_groups	1.7617
O43353	O43353_111	Protein kinase domain phosphosites	rmsd_between_groups	2.4271
P49841	P49841_216	Protein kinase domain phosphosites	rmsd_between_groups	1.0097
P9WI83	P9WI83_21	Protein kinase domain phosphosites	rmsd_between_groups	2.0103
Q13188	Q13188_180	Protein kinase domain phosphosites	rmsd_between_groups	2.9954
P21802	P21802_656	Protein kinase domain phosphosites	rmsd_between_groups	1.4438
Q92630	Q92630_458	Protein kinase domain phosphosites	rmsd_between_groups	0.9364
O94804	O94804_191	Protein kinase domain phosphosites	rmsd_between_groups	5.2113
P07949	P07949_905	Protein kinase domain phosphosites	rmsd_between_groups	1.0813
P9WI83	P9WI83_224	Protein kinase domain phosphosites	rmsd_between_groups	1.7409
O60674	O60674_1007	Protein kinase domain phosphosites	rmsd_between_groups	1.2812
P33981	P33981_676	Protein kinase domain phosphosites	rmsd_between_groups	1.2024
P33981	P33981_677	Protein kinase domain phosphosites	rmsd_between_groups	1.2024
Q13188	Q13188_268	Protein kinase domain phosphosites	rmsd_between_groups	1.7359
Q00944	Q00944_577	Protein kinase domain phosphosites	rmsd_between_groups	3.9265
Q16288	Q16288_706	Protein kinase domain phosphosites	rmsd_between_groups	0.9951
P07949	P07949_900	Protein kinase domain phosphosites	rmsd_between_groups	1.0051
P54762	P54762_778	Protein kinase domain phosphosites	rmsd_between_groups	1.113
P23443	P23443_252	Protein kinase domain phosphosites	rmsd_between_groups	2.54
O14965	O14965_288	Protein kinase domain phosphosites	rmsd_between_groups	1.7567
P04629	P04629_677	Protein kinase domain phosphosites	rmsd_between_groups	1.6962
P28482	P28482_185	Protein kinase domain phosphosites	rmsd_between_groups	1.9513
O14965	O14965_287	Protein kinase domain phosphosites	rmsd_between_groups	2.3264
Q9NYL2	Q9NYL2_161	Protein kinase domain phosphosites	rmsd_between_groups	1.652
O15530	O15530_241	Protein kinase domain phosphosites	rmsd_between_groups	0.8602
Q9Y6E0	Q9Y6E0_190	Protein kinase domain phosphosites	rmsd_between_groups	1.2329
P9WI81	P9WI81_173	Protein kinase domain phosphosites	rmsd_between_groups	2.2564
P28482	P28482_187	Protein kinase domain phosphosites	rmsd_between_groups	1.9513
P06239	P06239_394	Protein kinase domain phosphosites	rmsd_between_groups	3.293
P41743	P41743_484	Protein kinase domain phosphosites	rmsd_between_groups	1.4582
P19525	P19525_446	Protein kinase domain phosphosites	rmsd_between_groups	3.084
Q92918	Q92918_165	Protein kinase domain phosphosites	rmsd_between_groups	5.5728
P29320	P29320_701	Protein kinase domain phosphosites	rmsd_between_groups	0.593
P36871	P36871_117	Other phosphosites	rmsd_within_phospho	0.7059
P39579	P39579_36	Other phosphosites	rmsd_within_phospho	0.3105
P62707	P62707_11	Other phosphosites	rmsd_within_phospho
Q9L387	Q9L387_85	Other phosphosites	rmsd_within_phospho
P39984	P39984_34	Other phosphosites	rmsd_within_phospho
P32989	P32989_274	Other phosphosites	rmsd_within_phospho
Q8DTU0	Q8DTU0_92	Other phosphosites	rmsd_within_phospho	0.6752
O60260	O60260_65	Other phosphosites	rmsd_within_phospho
P23874	P23874_150	Other phosphosites	rmsd_within_phospho
A0A0K8P8E7	A0A0K8P8E7_225	Other phosphosites	rmsd_within_phospho	0.5287
Q5NHF4	Q5NHF4_247	Other phosphosites	rmsd_within_phospho	0.3897
B7GTV0	B7GTV0_75	Other phosphosites	rmsd_within_phospho	0.3842
P20906	P20906_26	Other phosphosites	rmsd_within_phospho	0.1909
P08200	P08200_113	Other phosphosites	rmsd_within_phospho
P06612	P06612_319	Other phosphosites	rmsd_within_phospho
O06976	O06976_46	Other phosphosites	rmsd_within_phospho	0.6647
P78527	P78527_2645	Other phosphosites	rmsd_within_phospho
Q8PGN7	Q8PGN7_99	Other phosphosites	rmsd_within_phospho	0.3982
P01112	P01112_64	Other phosphosites	rmsd_within_phospho
A1YYW7	A1YYW7_89	Other phosphosites	rmsd_within_phospho
P0CE47	P0CE47_383	Other phosphosites	rmsd_within_phospho	0.986
P61006	P61006_111	Other phosphosites	rmsd_within_phospho	1.5425
P61925	P61925_22	Other phosphosites	rmsd_within_phospho	0.2599
P00791	P00791_127	Other phosphosites	rmsd_within_phospho	0.4844
P52956	P52956_126	Other phosphosites	rmsd_within_phospho
P61015	P61015_16	Other phosphosites	rmsd_within_phospho	4.2494
P9WG47	P9WG47_129	Other phosphosites	rmsd_within_phospho	0.5215
A0A0R6L508	A0A0R6L508_285	Other phosphosites	rmsd_within_phospho	0.3402
Q16875	Q16875_254	Other phosphosites	rmsd_within_phospho
A0A452E9Y6	A0A452E9Y6_315	Other phosphosites	rmsd_within_phospho	0.5819
P23443	P23443_390	Other phosphosites	rmsd_within_phospho	0.9998
P42530	P42530_84	Other phosphosites	rmsd_within_phospho	0.7318
P61006	P61006_72	Other phosphosites	rmsd_within_phospho	0.4167
Q9I6W2	Q9I6W2_68	Other phosphosites	rmsd_within_phospho	0.2168
P38319	P38319_182	Other phosphosites	rmsd_within_phospho	0.1514
B7UL96	B7UL96_59	Other phosphosites	rmsd_within_phospho	0.3806
Q9KWY4	Q9KWY4_84	Other phosphosites	rmsd_within_phospho	0.4277
P63248	P63248_22	Other phosphosites	rmsd_within_phospho	0.1642
P08879	P08879_119	Other phosphosites	rmsd_within_phospho	0.3207
Q64610	Q64610_209	Other phosphosites	rmsd_within_phospho
P07471	P07471_23	Other phosphosites	rmsd_within_phospho	0.6157
P31751	P31751_451	Other phosphosites	rmsd_within_phospho	0.2303
B1L3C9	B1L3C9_254	Other phosphosites	rmsd_within_phospho	0.347
Q99XG5	Q99XG5_123	Other phosphosites	rmsd_within_phospho	0.6827
Q71V39	Q71V39_163	Other phosphosites	rmsd_within_phospho	0.677
P0AGE9	P0AGE9_247	Other phosphosites	rmsd_within_phospho	0.3794
P22413	P22413_256	Other phosphosites	rmsd_within_phospho	0.4561
P12928	P12928_144	Other phosphosites	rmsd_within_phospho	1.6017
P35557	P35557_411	Other phosphosites	rmsd_within_phospho
A0A1C3NEV1	A0A1C3NEV1_283	Other phosphosites	rmsd_within_phospho
P15693	P15693_112	Other phosphosites	rmsd_within_phospho	0.2199
P00634	P00634_124	Other phosphosites	rmsd_within_phospho	0.5855
Q9F4L3	Q9F4L3_28	Other phosphosites	rmsd_within_phospho	0.4495
P05187	P05187_114	Other phosphosites	rmsd_within_phospho	0.2205
P22413	P22413_486	Other phosphosites	rmsd_within_phospho	0.4037
P02974	P02974_75	Other phosphosites	rmsd_within_phospho
P07477	P07477_154	Other phosphosites	rmsd_within_phospho	0.303
P06786	P06786_782	Other phosphosites	rmsd_within_phospho	0.7666
P08877	P08877_15	Other phosphosites	rmsd_within_phospho
Q9H8S9	Q9H8S9_35	Other phosphosites	rmsd_within_phospho
P08149	P08149_465	Other phosphosites	rmsd_within_phospho	0.8952
Q818Z9	Q818Z9_85	Other phosphosites	rmsd_within_phospho	0.4975
O32723	O32723_57	Other phosphosites	rmsd_within_phospho	0.7044
O00092	O00092_81	Other phosphosites	rmsd_within_phospho
P06276	P06276_226	Other phosphosites	rmsd_within_phospho
Q8ZVF7	Q8ZVF7_82	Other phosphosites	rmsd_within_phospho	0.2529
O31465	O31465_74	Other phosphosites	rmsd_within_phospho	0.2109
Q5ZSZ6	Q5ZSZ6_54	Other phosphosites	rmsd_within_phospho	1.7796
P80025	P80025_315	Other phosphosites	rmsd_within_phospho	0.651
P00949	P00949_117	Other phosphosites	rmsd_within_phospho	0.5744
P22887	P22887_122	Other phosphosites	rmsd_within_phospho
Q04759	Q04759_676	Other phosphosites	rmsd_within_phospho	1.5282
D3KVM3	D3KVM3_276	Other phosphosites	rmsd_within_phospho	0.3673
P23443	P23443_394	Other phosphosites	rmsd_within_phospho	0.9998
Q9X1F5	Q9X1F5_59	Other phosphosites	rmsd_within_phospho
Q7CWV1	Q7CWV1_405	Other phosphosites	rmsd_within_phospho	0.3257
P07830	P07830_54	Other phosphosites	rmsd_within_phospho
P96356	P96356_78	Other phosphosites	rmsd_within_phospho	0.7328
P01012	P01012_69	Other phosphosites	rmsd_within_phospho	0.7846
P08559	P08559_293	Other phosphosites	rmsd_within_phospho	0.1301
P12694	P12694_337	Other phosphosites	rmsd_within_phospho	0
P01012	P01012_345	Other phosphosites	rmsd_within_phospho	0.6041
P9WKD3	P9WKD3_84	Other phosphosites	rmsd_within_phospho
P07953	P07953_259	Other phosphosites	rmsd_within_phospho	0.4873
P53597	P53597_299	Other phosphosites	rmsd_within_phospho	0.4466
O06291	O06291_280	Other phosphosites	rmsd_within_phospho
O19069	O19069_299	Other phosphosites	rmsd_within_phospho	0.4515
P26276	P26276_108	Other phosphosites	rmsd_within_phospho	0.672
Q51578	Q51578_88	Other phosphosites	rmsd_within_phospho
P07854	P07854_94	Other phosphosites	rmsd_within_phospho
P03870	P03870_343	Other phosphosites	rmsd_within_phospho	1.2252
Q96EY4	Q96EY4_127	Other phosphosites	rmsd_within_phospho	0.17
P0AA04	P0AA04_15	Other phosphosites	rmsd_within_phospho
P69797	P69797_10	Other phosphosites	rmsd_within_phospho	0.0258
P13807	P13807_641	Other phosphosites	rmsd_within_phospho	1.4712
O18734	O18734_38	Other phosphosites	rmsd_within_phospho
O75531	O75531_4	Other phosphosites	rmsd_within_phospho	0.4168
Q2RIF5	Q2RIF5_58	Other phosphosites	rmsd_within_phospho	1.8646
Q9SRQ7	Q9SRQ7_158	Other phosphosites	rmsd_within_phospho	0.1621
P07102	P07102_39	Other phosphosites	rmsd_within_phospho
A5JUY8	A5JUY8_315	Other phosphosites	rmsd_within_phospho	0.5535
D3KVM3	D3KVM3_12	Other phosphosites	rmsd_within_phospho	0.6664
Q71V39	Q71V39_300	Other phosphosites	rmsd_within_phospho
P07515	P07515_46	Other phosphosites	rmsd_within_phospho	0.2723
P08877	P08877_46	Other phosphosites	rmsd_within_phospho	0.5878
Q13188	Q13188_174	Protein kinase domain phosphosites	rmsd_within_phospho	0.6353
P63086	P63086_183	Protein kinase domain phosphosites	rmsd_within_phospho	0.7668
Q96RR4	Q96RR4_345	Protein kinase domain phosphosites	rmsd_within_phospho	0.1748
Q05609	Q05609_707	Protein kinase domain phosphosites	rmsd_within_phospho	0.608
P49841	P49841_277	Protein kinase domain phosphosites	rmsd_within_phospho	0.273
P11802	P11802_172	Protein kinase domain phosphosites	rmsd_within_phospho
P07949	P07949_809	Protein kinase domain phosphosites	rmsd_within_phospho
P00523	P00523_416	Protein kinase domain phosphosites	rmsd_within_phospho	0.6742
Q16539	Q16539_182	Protein kinase domain phosphosites	rmsd_within_phospho	3.2601
P54646	P54646_172	Protein kinase domain phosphosites	rmsd_within_phospho	1.0101
Q94F62	Q94F62_312	Protein kinase domain phosphosites	rmsd_within_phospho	0.5256
P9WI81	P9WI81_171	Protein kinase domain phosphosites	rmsd_within_phospho	0
Q92630	Q92630_232	Protein kinase domain phosphosites	rmsd_within_phospho	0.5817
Q9NWZ3	Q9NWZ3_345	Protein kinase domain phosphosites	rmsd_within_phospho	1.34
Q13523	Q13523_849	Protein kinase domain phosphosites	rmsd_within_phospho	0.7962
P29317	P29317_772	Protein kinase domain phosphosites	rmsd_within_phospho
P21802	P21802_561	Protein kinase domain phosphosites	rmsd_within_phospho	3.5897
P21802	P21802_586	Protein kinase domain phosphosites	rmsd_within_phospho	3.6678
P11309	P11309_276	Protein kinase domain phosphosites	rmsd_within_phospho
P25321	P25321_140	Protein kinase domain phosphosites	rmsd_within_phospho	0.8547
Q13153	Q13153_423	Protein kinase domain phosphosites	rmsd_within_phospho	1.073
P47811	P47811_182	Protein kinase domain phosphosites	rmsd_within_phospho	0.7735
O75385	O75385_87	Protein kinase domain phosphosites	rmsd_within_phospho	1.0916
O75385	O75385_180	Protein kinase domain phosphosites	rmsd_within_phospho	0.7561
Q99640	Q99640_260	Protein kinase domain phosphosites	rmsd_within_phospho
P16892	P16892_182	Protein kinase domain phosphosites	rmsd_within_phospho
Q13627	Q13627_301	Protein kinase domain phosphosites	rmsd_within_phospho
P31751	P31751_309	Protein kinase domain phosphosites	rmsd_within_phospho	0.8122
O14920	O14920_257	Protein kinase domain phosphosites	rmsd_within_phospho
P07332	P07332_713	Protein kinase domain phosphosites	rmsd_within_phospho
P49759	P49759_341	Protein kinase domain phosphosites	rmsd_within_phospho	0.6735
P43405	P43405_526	Protein kinase domain phosphosites	rmsd_within_phospho	1.1402
O43293	O43293_265	Protein kinase domain phosphosites	rmsd_within_phospho	1.4041
P05132	P05132_198	Protein kinase domain phosphosites	rmsd_within_phospho	0.5551
Q9UK32	Q9UK32_232	Protein kinase domain phosphosites	rmsd_within_phospho	0.9695
P28482	P28482_125	Protein kinase domain phosphosites	rmsd_within_phospho	1.0145
Q9QZL0	Q9QZL0_232	Protein kinase domain phosphosites	rmsd_within_phospho
O15264	O15264_182	Protein kinase domain phosphosites	rmsd_within_phospho	1.0281
P49759	P49759_342	Protein kinase domain phosphosites	rmsd_within_phospho	0.6735
P47811	P47811_180	Protein kinase domain phosphosites	rmsd_within_phospho	0.7735
Q94F62	Q94F62_324	Protein kinase domain phosphosites	rmsd_within_phospho	0.7475
P22607	P22607_647	Protein kinase domain phosphosites	rmsd_within_phospho	0.3102
P33981	P33981_686	Protein kinase domain phosphosites	rmsd_within_phospho	0.9514
Q9NWZ3	Q9NWZ3_346	Protein kinase domain phosphosites	rmsd_within_phospho	1.1389
O15264	O15264_180	Protein kinase domain phosphosites	rmsd_within_phospho	1.0281
P63086	P63086_185	Protein kinase domain phosphosites	rmsd_within_phospho	0.7668
O75460	O75460_729	Protein kinase domain phosphosites	rmsd_within_phospho	0.8125
P00517	P00517_140	Protein kinase domain phosphosites	rmsd_within_phospho	0.5347
O43683	O43683_969	Protein kinase domain phosphosites	rmsd_within_phospho	1.2393
Q16539	Q16539_180	Protein kinase domain phosphosites	rmsd_within_phospho	3.3001
D6WMX4	D6WMX4_207	Protein kinase domain phosphosites	rmsd_within_phospho	0.2302
P48730	P48730_220	Protein kinase domain phosphosites	rmsd_within_phospho	0.5366
P53778	P53778_185	Protein kinase domain phosphosites	rmsd_within_phospho	0.0135
P17612	P17612_140	Protein kinase domain phosphosites	rmsd_within_phospho	0.9708
P54760	P54760_774	Protein kinase domain phosphosites	rmsd_within_phospho	0.302
P24941	P24941_15	Protein kinase domain phosphosites	rmsd_within_phospho	0.694
P11309	P11309_261	Protein kinase domain phosphosites	rmsd_within_phospho	0.517
O75460	O75460_726	Protein kinase domain phosphosites	rmsd_within_phospho	0.8125
O94804	O94804_208	Protein kinase domain phosphosites	rmsd_within_phospho	0
O60674	O60674_1008	Protein kinase domain phosphosites	rmsd_within_phospho	0.8452
P12931	P12931_419	Protein kinase domain phosphosites	rmsd_within_phospho	1.5812
Q9UHD2	Q9UHD2_172	Protein kinase domain phosphosites	rmsd_within_phospho	0.2652
P43405	P43405_525	Protein kinase domain phosphosites	rmsd_within_phospho	1.185
Q92918	Q92918_171	Protein kinase domain phosphosites	rmsd_within_phospho	1.3112
Q9WV60	Q9WV60_216	Protein kinase domain phosphosites	rmsd_within_phospho	0.8437
P50613	P50613_164	Protein kinase domain phosphosites	rmsd_within_phospho
P24941	P24941_160	Protein kinase domain phosphosites	rmsd_within_phospho	0.8033
P07949	P07949_928	Protein kinase domain phosphosites	rmsd_within_phospho	1.2692
P29322	P29322_793	Protein kinase domain phosphosites	rmsd_within_phospho
P33981	P33981_675	Protein kinase domain phosphosites	rmsd_within_phospho	1.5908
O96013	O96013_562	Protein kinase domain phosphosites	rmsd_within_phospho	0.165
P24723	P24723_513	Protein kinase domain phosphosites	rmsd_within_phospho	0.7821
O94804	O94804_185	Protein kinase domain phosphosites	rmsd_within_phospho	1.5636
P9WI83	P9WI83_152	Protein kinase domain phosphosites	rmsd_within_phospho
Q13131	Q13131_183	Protein kinase domain phosphosites	rmsd_within_phospho	1.8231
P05132	P05132_140	Protein kinase domain phosphosites	rmsd_within_phospho	0.442
Q9NWZ3	Q9NWZ3_342	Protein kinase domain phosphosites	rmsd_within_phospho	0.8999
P27361	P27361_204	Protein kinase domain phosphosites	rmsd_within_phospho	0.9713
P54762	P54762_647	Protein kinase domain phosphosites	rmsd_within_phospho	0.7481
Q13882	Q13882_342	Protein kinase domain phosphosites	rmsd_within_phospho
P12931	P12931_338	Protein kinase domain phosphosites	rmsd_within_phospho	1.5812
O43293	O43293_50	Protein kinase domain phosphosites	rmsd_within_phospho	1.4041
P21802	P21802_657	Protein kinase domain phosphosites	rmsd_within_phospho	1.9136
O43353	O43353_111	Protein kinase domain phosphosites	rmsd_within_phospho	0.2278
P49841	P49841_216	Protein kinase domain phosphosites	rmsd_within_phospho	0.934
P9WI83	P9WI83_21	Protein kinase domain phosphosites	rmsd_within_phospho
Q13188	Q13188_180	Protein kinase domain phosphosites	rmsd_within_phospho	0.6215
P21802	P21802_656	Protein kinase domain phosphosites	rmsd_within_phospho	0.3236
Q92630	Q92630_458	Protein kinase domain phosphosites	rmsd_within_phospho	0.7463
O94804	O94804_191	Protein kinase domain phosphosites	rmsd_within_phospho	1.5636
P07949	P07949_905	Protein kinase domain phosphosites	rmsd_within_phospho	0.6402
P9WI83	P9WI83_224	Protein kinase domain phosphosites	rmsd_within_phospho	2.1092
O60674	O60674_1007	Protein kinase domain phosphosites	rmsd_within_phospho	0.8231
P33981	P33981_676	Protein kinase domain phosphosites	rmsd_within_phospho	0.5516
P33981	P33981_677	Protein kinase domain phosphosites	rmsd_within_phospho	0.5516
Q13188	Q13188_268	Protein kinase domain phosphosites	rmsd_within_phospho
Q00944	Q00944_577	Protein kinase domain phosphosites	rmsd_within_phospho
Q16288	Q16288_706	Protein kinase domain phosphosites	rmsd_within_phospho	0.1829
P07949	P07949_900	Protein kinase domain phosphosites	rmsd_within_phospho	0.8841
P54762	P54762_778	Protein kinase domain phosphosites	rmsd_within_phospho	0.5043
P23443	P23443_252	Protein kinase domain phosphosites	rmsd_within_phospho	0.816
O14965	O14965_288	Protein kinase domain phosphosites	rmsd_within_phospho	1.6539
P04629	P04629_677	Protein kinase domain phosphosites	rmsd_within_phospho	1.3452
P28482	P28482_185	Protein kinase domain phosphosites	rmsd_within_phospho	0.9211
O14965	O14965_287	Protein kinase domain phosphosites	rmsd_within_phospho	4.5654
Q9NYL2	Q9NYL2_161	Protein kinase domain phosphosites	rmsd_within_phospho	0
O15530	O15530_241	Protein kinase domain phosphosites	rmsd_within_phospho	0.7625
Q9Y6E0	Q9Y6E0_190	Protein kinase domain phosphosites	rmsd_within_phospho	1.2706
P9WI81	P9WI81_173	Protein kinase domain phosphosites	rmsd_within_phospho	0.6545
P28482	P28482_187	Protein kinase domain phosphosites	rmsd_within_phospho	0.9211
P06239	P06239_394	Protein kinase domain phosphosites	rmsd_within_phospho	0.2869
P41743	P41743_484	Protein kinase domain phosphosites	rmsd_within_phospho
P19525	P19525_446	Protein kinase domain phosphosites	rmsd_within_phospho	1.5328
Q92918	Q92918_165	Protein kinase domain phosphosites	rmsd_within_phospho	0
P29320	P29320_701	Protein kinase domain phosphosites	rmsd_within_phospho	0.7508
P36871	P36871_117	Other phosphosites	rmsd_within_nonphospho	0.8176
P39579	P39579_36	Other phosphosites	rmsd_within_nonphospho
P62707	P62707_11	Other phosphosites	rmsd_within_nonphospho
Q9L387	Q9L387_85	Other phosphosites	rmsd_within_nonphospho	0.4804
P39984	P39984_34	Other phosphosites	rmsd_within_nonphospho	0.8808
P32989	P32989_274	Other phosphosites	rmsd_within_nonphospho	1.4717
Q8DTU0	Q8DTU0_92	Other phosphosites	rmsd_within_nonphospho	0.6777
O60260	O60260_65	Other phosphosites	rmsd_within_nonphospho	5.7096
P23874	P23874_150	Other phosphosites	rmsd_within_nonphospho	1.0396
A0A0K8P8E7	A0A0K8P8E7_225	Other phosphosites	rmsd_within_nonphospho	0.3978
Q5NHF4	Q5NHF4_247	Other phosphosites	rmsd_within_nonphospho	0.339
B7GTV0	B7GTV0_75	Other phosphosites	rmsd_within_nonphospho	1.1583
P20906	P20906_26	Other phosphosites	rmsd_within_nonphospho	0.2515
P08200	P08200_113	Other phosphosites	rmsd_within_nonphospho	0.4765
P06612	P06612_319	Other phosphosites	rmsd_within_nonphospho	0.9862
O06976	O06976_46	Other phosphosites	rmsd_within_nonphospho	2.6633
P78527	P78527_2645	Other phosphosites	rmsd_within_nonphospho	7.5483
Q8PGN7	Q8PGN7_99	Other phosphosites	rmsd_within_nonphospho	0.4301
P01112	P01112_64	Other phosphosites	rmsd_within_nonphospho	1.597
A1YYW7	A1YYW7_89	Other phosphosites	rmsd_within_nonphospho	0.1271
P0CE47	P0CE47_383	Other phosphosites	rmsd_within_nonphospho	0.9002
P61006	P61006_111	Other phosphosites	rmsd_within_nonphospho	0.803
P61925	P61925_22	Other phosphosites	rmsd_within_nonphospho	0.4784
P00791	P00791_127	Other phosphosites	rmsd_within_nonphospho	0.9203
P52956	P52956_126	Other phosphosites	rmsd_within_nonphospho
P61015	P61015_16	Other phosphosites	rmsd_within_nonphospho	4.7277
P9WG47	P9WG47_129	Other phosphosites	rmsd_within_nonphospho	1.3348
A0A0R6L508	A0A0R6L508_285	Other phosphosites	rmsd_within_nonphospho	0.3764
Q16875	Q16875_254	Other phosphosites	rmsd_within_nonphospho	0.4516
A0A452E9Y6	A0A452E9Y6_315	Other phosphosites	rmsd_within_nonphospho	0.8784
P23443	P23443_390	Other phosphosites	rmsd_within_nonphospho	1.2942
P42530	P42530_84	Other phosphosites	rmsd_within_nonphospho	0.3292
P61006	P61006_72	Other phosphosites	rmsd_within_nonphospho	1.5319
Q9I6W2	Q9I6W2_68	Other phosphosites	rmsd_within_nonphospho	0.2504
P38319	P38319_182	Other phosphosites	rmsd_within_nonphospho	0.663
B7UL96	B7UL96_59	Other phosphosites	rmsd_within_nonphospho	0.5524
Q9KWY4	Q9KWY4_84	Other phosphosites	rmsd_within_nonphospho	0.3417
P63248	P63248_22	Other phosphosites	rmsd_within_nonphospho	0.3039
P08879	P08879_119	Other phosphosites	rmsd_within_nonphospho	0.3819
Q64610	Q64610_209	Other phosphosites	rmsd_within_nonphospho	0.8478
P07471	P07471_23	Other phosphosites	rmsd_within_nonphospho	0.1896
P31751	P31751_451	Other phosphosites	rmsd_within_nonphospho	0.7051
B1L3C9	B1L3C9_254	Other phosphosites	rmsd_within_nonphospho	0.349
Q99XG5	Q99XG5_123	Other phosphosites	rmsd_within_nonphospho	0.8289
Q71V39	Q71V39_163	Other phosphosites	rmsd_within_nonphospho	1.5032
P0AGE9	P0AGE9_247	Other phosphosites	rmsd_within_nonphospho	0.4224
P22413	P22413_256	Other phosphosites	rmsd_within_nonphospho	0.3988
P12928	P12928_144	Other phosphosites	rmsd_within_nonphospho	1.05
P35557	P35557_411	Other phosphosites	rmsd_within_nonphospho	1.0542
A0A1C3NEV1	A0A1C3NEV1_283	Other phosphosites	rmsd_within_nonphospho	0.585
P15693	P15693_112	Other phosphosites	rmsd_within_nonphospho	0.1806
P00634	P00634_124	Other phosphosites	rmsd_within_nonphospho	0.4508
Q9F4L3	Q9F4L3_28	Other phosphosites	rmsd_within_nonphospho	0.2892
P05187	P05187_114	Other phosphosites	rmsd_within_nonphospho	0.2989
P22413	P22413_486	Other phosphosites	rmsd_within_nonphospho	0.4268
P02974	P02974_75	Other phosphosites	rmsd_within_nonphospho	0.4668
P07477	P07477_154	Other phosphosites	rmsd_within_nonphospho	0.6521
P06786	P06786_782	Other phosphosites	rmsd_within_nonphospho	15.7695
P08877	P08877_15	Other phosphosites	rmsd_within_nonphospho	0.6278
Q9H8S9	Q9H8S9_35	Other phosphosites	rmsd_within_nonphospho	1.3144
P08149	P08149_465	Other phosphosites	rmsd_within_nonphospho	0.7293
Q818Z9	Q818Z9_85	Other phosphosites	rmsd_within_nonphospho	1.9206
O32723	O32723_57	Other phosphosites	rmsd_within_nonphospho	1.4511
O00092	O00092_81	Other phosphosites	rmsd_within_nonphospho	0.4582
P06276	P06276_226	Other phosphosites	rmsd_within_nonphospho	0.4359
Q8ZVF7	Q8ZVF7_82	Other phosphosites	rmsd_within_nonphospho	0.2544
O31465	O31465_74	Other phosphosites	rmsd_within_nonphospho	0.5627
Q5ZSZ6	Q5ZSZ6_54	Other phosphosites	rmsd_within_nonphospho
P80025	P80025_315	Other phosphosites	rmsd_within_nonphospho	0.7913
P00949	P00949_117	Other phosphosites	rmsd_within_nonphospho	0.7032
P22887	P22887_122	Other phosphosites	rmsd_within_nonphospho	0.5161
Q04759	Q04759_676	Other phosphosites	rmsd_within_nonphospho	0
D3KVM3	D3KVM3_276	Other phosphosites	rmsd_within_nonphospho	0.8644
P23443	P23443_394	Other phosphosites	rmsd_within_nonphospho	1.2831
Q9X1F5	Q9X1F5_59	Other phosphosites	rmsd_within_nonphospho	1.6501
Q7CWV1	Q7CWV1_405	Other phosphosites	rmsd_within_nonphospho	0.3495
P07830	P07830_54	Other phosphosites	rmsd_within_nonphospho	0.6846
P96356	P96356_78	Other phosphosites	rmsd_within_nonphospho	0.6956
P01012	P01012_69	Other phosphosites	rmsd_within_nonphospho	0.8784
P08559	P08559_293	Other phosphosites	rmsd_within_nonphospho	0.4799
P12694	P12694_337	Other phosphosites	rmsd_within_nonphospho	0.3292
P01012	P01012_345	Other phosphosites	rmsd_within_nonphospho	0.447
P9WKD3	P9WKD3_84	Other phosphosites	rmsd_within_nonphospho	0.5257
P07953	P07953_259	Other phosphosites	rmsd_within_nonphospho	0.4378
P53597	P53597_299	Other phosphosites	rmsd_within_nonphospho	0.677
O06291	O06291_280	Other phosphosites	rmsd_within_nonphospho	0.4208
O19069	O19069_299	Other phosphosites	rmsd_within_nonphospho	1.9193
P26276	P26276_108	Other phosphosites	rmsd_within_nonphospho
Q51578	Q51578_88	Other phosphosites	rmsd_within_nonphospho	0.1215
P07854	P07854_94	Other phosphosites	rmsd_within_nonphospho	2.5517
P03870	P03870_343	Other phosphosites	rmsd_within_nonphospho	0.5837
Q96EY4	Q96EY4_127	Other phosphosites	rmsd_within_nonphospho	0.4044
P0AA04	P0AA04_15	Other phosphosites	rmsd_within_nonphospho	0.6295
P69797	P69797_10	Other phosphosites	rmsd_within_nonphospho	0.0252
P13807	P13807_641	Other phosphosites	rmsd_within_nonphospho	1.4425
O18734	O18734_38	Other phosphosites	rmsd_within_nonphospho	4.4265
O75531	O75531_4	Other phosphosites	rmsd_within_nonphospho	0.3932
Q2RIF5	Q2RIF5_58	Other phosphosites	rmsd_within_nonphospho	1.6777
Q9SRQ7	Q9SRQ7_158	Other phosphosites	rmsd_within_nonphospho	0.2562
P07102	P07102_39	Other phosphosites	rmsd_within_nonphospho	0.6269
A5JUY8	A5JUY8_315	Other phosphosites	rmsd_within_nonphospho	0.5436
D3KVM3	D3KVM3_12	Other phosphosites	rmsd_within_nonphospho	0.8709
Q71V39	Q71V39_300	Other phosphosites	rmsd_within_nonphospho	0.7837
P07515	P07515_46	Other phosphosites	rmsd_within_nonphospho	1.6764
P08877	P08877_46	Other phosphosites	rmsd_within_nonphospho	0.8786
Q13188	Q13188_174	Protein kinase domain phosphosites	rmsd_within_nonphospho	1.5552
P63086	P63086_183	Protein kinase domain phosphosites	rmsd_within_nonphospho	1.1394
Q96RR4	Q96RR4_345	Protein kinase domain phosphosites	rmsd_within_nonphospho	0.9614
Q05609	Q05609_707	Protein kinase domain phosphosites	rmsd_within_nonphospho	0.8444
P49841	P49841_277	Protein kinase domain phosphosites	rmsd_within_nonphospho	0.916
P11802	P11802_172	Protein kinase domain phosphosites	rmsd_within_nonphospho	0.4857
P07949	P07949_809	Protein kinase domain phosphosites	rmsd_within_nonphospho	0.9859
P00523	P00523_416	Protein kinase domain phosphosites	rmsd_within_nonphospho	1.1028
Q16539	Q16539_182	Protein kinase domain phosphosites	rmsd_within_nonphospho	1.4098
P54646	P54646_172	Protein kinase domain phosphosites	rmsd_within_nonphospho	1.203
Q94F62	Q94F62_312	Protein kinase domain phosphosites	rmsd_within_nonphospho	0.7475
P9WI81	P9WI81_171	Protein kinase domain phosphosites	rmsd_within_nonphospho	1.7133
Q92630	Q92630_232	Protein kinase domain phosphosites	rmsd_within_nonphospho	0.7988
Q9NWZ3	Q9NWZ3_345	Protein kinase domain phosphosites	rmsd_within_nonphospho	1.34
Q13523	Q13523_849	Protein kinase domain phosphosites	rmsd_within_nonphospho	0
P29317	P29317_772	Protein kinase domain phosphosites	rmsd_within_nonphospho	1.6403
P21802	P21802_561	Protein kinase domain phosphosites	rmsd_within_nonphospho	1.2994
P21802	P21802_586	Protein kinase domain phosphosites	rmsd_within_nonphospho	1.2122
P11309	P11309_276	Protein kinase domain phosphosites	rmsd_within_nonphospho	0.5298
P25321	P25321_140	Protein kinase domain phosphosites	rmsd_within_nonphospho	0.8689
Q13153	Q13153_423	Protein kinase domain phosphosites	rmsd_within_nonphospho	3.7852
P47811	P47811_182	Protein kinase domain phosphosites	rmsd_within_nonphospho	1.5131
O75385	O75385_87	Protein kinase domain phosphosites	rmsd_within_nonphospho	0.7175
O75385	O75385_180	Protein kinase domain phosphosites	rmsd_within_nonphospho
Q99640	Q99640_260	Protein kinase domain phosphosites	rmsd_within_nonphospho	1.0252
P16892	P16892_182	Protein kinase domain phosphosites	rmsd_within_nonphospho
Q13627	Q13627_301	Protein kinase domain phosphosites	rmsd_within_nonphospho	1.0612
P31751	P31751_309	Protein kinase domain phosphosites	rmsd_within_nonphospho	0
O14920	O14920_257	Protein kinase domain phosphosites	rmsd_within_nonphospho
P07332	P07332_713	Protein kinase domain phosphosites	rmsd_within_nonphospho	1.1674
P49759	P49759_341	Protein kinase domain phosphosites	rmsd_within_nonphospho	0.8254
P43405	P43405_526	Protein kinase domain phosphosites	rmsd_within_nonphospho	0.8944
O43293	O43293_265	Protein kinase domain phosphosites	rmsd_within_nonphospho	6.1945
P05132	P05132_198	Protein kinase domain phosphosites	rmsd_within_nonphospho	0.1057
Q9UK32	Q9UK32_232	Protein kinase domain phosphosites	rmsd_within_nonphospho	0.3566
P28482	P28482_125	Protein kinase domain phosphosites	rmsd_within_nonphospho	1.2152
Q9QZL0	Q9QZL0_232	Protein kinase domain phosphosites	rmsd_within_nonphospho	1.1961
O15264	O15264_182	Protein kinase domain phosphosites	rmsd_within_nonphospho	0.8206
P49759	P49759_342	Protein kinase domain phosphosites	rmsd_within_nonphospho	0.8329
P47811	P47811_180	Protein kinase domain phosphosites	rmsd_within_nonphospho	1.5903
Q94F62	Q94F62_324	Protein kinase domain phosphosites	rmsd_within_nonphospho	0.5256
P22607	P22607_647	Protein kinase domain phosphosites	rmsd_within_nonphospho	3.6464
P33981	P33981_686	Protein kinase domain phosphosites	rmsd_within_nonphospho	0.974
Q9NWZ3	Q9NWZ3_346	Protein kinase domain phosphosites	rmsd_within_nonphospho	1.1389
O15264	O15264_180	Protein kinase domain phosphosites	rmsd_within_nonphospho	0.5896
P63086	P63086_185	Protein kinase domain phosphosites	rmsd_within_nonphospho	1.0489
O75460	O75460_729	Protein kinase domain phosphosites	rmsd_within_nonphospho	1.5035
P00517	P00517_140	Protein kinase domain phosphosites	rmsd_within_nonphospho	0.5354
O43683	O43683_969	Protein kinase domain phosphosites	rmsd_within_nonphospho
Q16539	Q16539_180	Protein kinase domain phosphosites	rmsd_within_nonphospho	1.4122
D6WMX4	D6WMX4_207	Protein kinase domain phosphosites	rmsd_within_nonphospho
P48730	P48730_220	Protein kinase domain phosphosites	rmsd_within_nonphospho	0.9433
P53778	P53778_185	Protein kinase domain phosphosites	rmsd_within_nonphospho	1.4128
P17612	P17612_140	Protein kinase domain phosphosites	rmsd_within_nonphospho	0.8006
P54760	P54760_774	Protein kinase domain phosphosites	rmsd_within_nonphospho	0
P24941	P24941_15	Protein kinase domain phosphosites	rmsd_within_nonphospho	1.9518
P11309	P11309_261	Protein kinase domain phosphosites	rmsd_within_nonphospho	0.5287
O75460	O75460_726	Protein kinase domain phosphosites	rmsd_within_nonphospho	1.5931
O94804	O94804_208	Protein kinase domain phosphosites	rmsd_within_nonphospho	5.2509
O60674	O60674_1008	Protein kinase domain phosphosites	rmsd_within_nonphospho	0.7174
P12931	P12931_419	Protein kinase domain phosphosites	rmsd_within_nonphospho	1.0035
Q9UHD2	Q9UHD2_172	Protein kinase domain phosphosites	rmsd_within_nonphospho	1.4515
P43405	P43405_525	Protein kinase domain phosphosites	rmsd_within_nonphospho	1.2369
Q92918	Q92918_171	Protein kinase domain phosphosites	rmsd_within_nonphospho	5.5239
Q9WV60	Q9WV60_216	Protein kinase domain phosphosites	rmsd_within_nonphospho	1.3313
P50613	P50613_164	Protein kinase domain phosphosites	rmsd_within_nonphospho	0.7599
P24941	P24941_160	Protein kinase domain phosphosites	rmsd_within_nonphospho	0.8146
P07949	P07949_928	Protein kinase domain phosphosites	rmsd_within_nonphospho	0.9545
P29322	P29322_793	Protein kinase domain phosphosites	rmsd_within_nonphospho
P33981	P33981_675	Protein kinase domain phosphosites	rmsd_within_nonphospho	0.9229
O96013	O96013_562	Protein kinase domain phosphosites	rmsd_within_nonphospho	0.9906
P24723	P24723_513	Protein kinase domain phosphosites	rmsd_within_nonphospho	0
O94804	O94804_185	Protein kinase domain phosphosites	rmsd_within_nonphospho	4.7307
P9WI83	P9WI83_152	Protein kinase domain phosphosites	rmsd_within_nonphospho	1.9744
Q13131	Q13131_183	Protein kinase domain phosphosites	rmsd_within_nonphospho	9.9159
P05132	P05132_140	Protein kinase domain phosphosites	rmsd_within_nonphospho	1.9404
Q9NWZ3	Q9NWZ3_342	Protein kinase domain phosphosites	rmsd_within_nonphospho	0.8999
P27361	P27361_204	Protein kinase domain phosphosites	rmsd_within_nonphospho	0.3627
P54762	P54762_647	Protein kinase domain phosphosites	rmsd_within_nonphospho	0.1626
Q13882	Q13882_342	Protein kinase domain phosphosites	rmsd_within_nonphospho	0.4143
P12931	P12931_338	Protein kinase domain phosphosites	rmsd_within_nonphospho	1.003
O43293	O43293_50	Protein kinase domain phosphosites	rmsd_within_nonphospho	6.1861
P21802	P21802_657	Protein kinase domain phosphosites	rmsd_within_nonphospho	1.2663
O43353	O43353_111	Protein kinase domain phosphosites	rmsd_within_nonphospho	1.0339
P49841	P49841_216	Protein kinase domain phosphosites	rmsd_within_nonphospho	0.6987
P9WI83	P9WI83_21	Protein kinase domain phosphosites	rmsd_within_nonphospho	1.9744
Q13188	Q13188_180	Protein kinase domain phosphosites	rmsd_within_nonphospho	1.3637
P21802	P21802_656	Protein kinase domain phosphosites	rmsd_within_nonphospho	1.2471
Q92630	Q92630_458	Protein kinase domain phosphosites	rmsd_within_nonphospho	1.0939
O94804	O94804_191	Protein kinase domain phosphosites	rmsd_within_nonphospho	2.4164
P07949	P07949_905	Protein kinase domain phosphosites	rmsd_within_nonphospho	0.8028
P9WI83	P9WI83_224	Protein kinase domain phosphosites	rmsd_within_nonphospho
O60674	O60674_1007	Protein kinase domain phosphosites	rmsd_within_nonphospho	0.9256
P33981	P33981_676	Protein kinase domain phosphosites	rmsd_within_nonphospho	0.9267
P33981	P33981_677	Protein kinase domain phosphosites	rmsd_within_nonphospho	0.927
Q13188	Q13188_268	Protein kinase domain phosphosites	rmsd_within_nonphospho	1.7578
Q00944	Q00944_577	Protein kinase domain phosphosites	rmsd_within_nonphospho
Q16288	Q16288_706	Protein kinase domain phosphosites	rmsd_within_nonphospho	1.2979
P07949	P07949_900	Protein kinase domain phosphosites	rmsd_within_nonphospho	0.974
P54762	P54762_778	Protein kinase domain phosphosites	rmsd_within_nonphospho	0.4127
P23443	P23443_252	Protein kinase domain phosphosites	rmsd_within_nonphospho	4.9542
O14965	O14965_288	Protein kinase domain phosphosites	rmsd_within_nonphospho	1.4289
P04629	P04629_677	Protein kinase domain phosphosites	rmsd_within_nonphospho	1.4348
P28482	P28482_185	Protein kinase domain phosphosites	rmsd_within_nonphospho	1.3659
O14965	O14965_287	Protein kinase domain phosphosites	rmsd_within_nonphospho	1.4912
Q9NYL2	Q9NYL2_161	Protein kinase domain phosphosites	rmsd_within_nonphospho	1.2282
O15530	O15530_241	Protein kinase domain phosphosites	rmsd_within_nonphospho	1.0873
Q9Y6E0	Q9Y6E0_190	Protein kinase domain phosphosites	rmsd_within_nonphospho	0.5372
P9WI81	P9WI81_173	Protein kinase domain phosphosites	rmsd_within_nonphospho	1.6977
P28482	P28482_187	Protein kinase domain phosphosites	rmsd_within_nonphospho	1.3509
P06239	P06239_394	Protein kinase domain phosphosites	rmsd_within_nonphospho	0.1506
P41743	P41743_484	Protein kinase domain phosphosites	rmsd_within_nonphospho	1.7904
P19525	P19525_446	Protein kinase domain phosphosites	rmsd_within_nonphospho	0.701
Q92918	Q92918_165	Protein kinase domain phosphosites	rmsd_within_nonphospho	3.9885
P29320	P29320_701	Protein kinase domain phosphosites	rmsd_within_nonphospho	0.6243
