# Supplementary material for: Global comparative structural analysis of responses to protein phosphorylation
Source: Nat Commun. 2025 Oct 24;16:9407. doi: 10.1038/s41467-025-64116-4 (PMC12552441; doi:10.1038/s41467-025-64116-4)
Supplement: Supplementary file 8 — Source Data [file 41467_2025_64116_MOESM8_ESM.zip › SourceData_FigS5.xlsx]

## Sheet: Description
Sheet	Description
FigS5b	Underlying data for Figure S5b
Column	Description
phosphosite	Phosphosite
n_nonphospho_structures	Number of non-phosphorylated structures used
n_phospho_structures	Number of phosphorylated structures used
n_np_with_partner	Number of non-phosphorylated structures with an interacting partner
n_p_with_partner	Number of phosphorylated structures with an interacting partner
n_shared_partners	Number of shared interacting partners between both states
n_np_unique_partners	Number of unique partners among non-phosphorylated structures
n_p_unique_partners	Number of unique partners among phosphorylated structures
shared_partners	List of shared partners between both states
np_unique_partners	List of partners unique to non-phosphorylated structures
p_unique_partners	List of partners unique to phosphorylated structures
Predicted_RMSD	Median RMSD between phosphorylated and non-phosphorylated states predicted by the PPI-based predictor
Measured_RMSD	Actual median RMSD between phosphorylated and non-phosphorylated states

## Sheet: FigS5b
phosphosite	n_nonphospho_structures	n_phospho_structures	n_np_with_partner	n_p_with_partner	n_shared_partners	n_np_unique_partners	n_p_unique_partners	shared_partners	np_unique_partners	p_unique_partners	has_difference	Predicted_RMSD	Measured_RMSD
A0A0K8P8E7_225	42	6	40	0	0	1	0	[]	['A0A0K8P8E7']	[]	True	1.42279	0.5354
A0A0R6L508_285	2	25	0	10	0	0	1	[]	[]	['A0A0R6L508']	True	1.59982	0.4362
A0A1C3NEV1_283	3	1	2	0	0	1	0	[]	['A0A1C3NEV1']	[]	True	1.42279	0.4419
A0A2K3CR90_564	2	1	0	0	0	0	0	[]	[]	[]	False	1.41701	1.0908
A0A2K3D4W3_328	1	1	0	0	0	0	0	[]	[]	[]	False	1.41701	2.7353
A0A2K3DQY7_505	1	1	0	0	0	0	0	[]	[]	[]	False	1.41701	1.8371
A0A2K3E0K3_176	1	1	0	0	0	0	0	[]	[]	[]	False	1.41701	3.7254
A0A452E9Y6_315	5	11	2	0	0	1	0	[]	['A0A452E9Y6']	[]	True	1.42279	0.7131
A0A7M4DUC2_1547	7	2	5	0	0	10	0	[]	['P60899', 'F1RKE4', 'P29084', 'Q8IXW5', 'I3LJZ9', 'I3LCB2', 'I3LSI7', 'I3LGP4', 'F1SKN8', 'Q00403']	[]	True	1.47483	1.2146
A1YYW7_89	2	1	0	0	0	0	0	[]	[]	[]	False	1.41701	0.2043
A5JUY8_315	2	3	0	0	0	0	0	[]	[]	[]	False	1.41701	0.2658
A8IE32_344	2	1	0	0	0	0	0	[]	[]	[]	False	1.41701	2.8349
B1L3C9_254	14	4	14	4	2	0	0	['B1L7P8', 'B1L3C9']	[]	[]	False	1.12978	0.4557
B7GTV0_75	6	2	6	2	1	0	0	['B7GTV0']	[]	[]	False	1.2734	1.1485
B7UL96_59	2	2	2	2	2	0	0	['B7UL98', 'B7UL97']	[]	[]	False	1.12978	0.4412
D3KVM3_12	38	2	38	2	1	0	0	['D3KVM3']	[]	[]	False	1.2734	0.9272
D3KVM3_276	36	4	36	4	1	0	0	['D3KVM3']	[]	[]	False	1.2734	0.9521
D6WMX4_207	1	6	0	6	0	0	1	[]	[]	['D6WMX4']	True	1.59982	1.4026
G0SCK6_163	1	2	0	0	0	0	0	[]	[]	[]	False	1.41701	0.4133
H2DZ00_237	2	1	2	1	2	0	0	['Q1PIV1', 'Q49PH2']	[]	[]	False	1.12978	0.6727
O00092_81	4	1	0	0	0	0	0	[]	[]	[]	False	1.41701	0.251
O06291_280	14	1	0	0	0	0	0	[]	[]	[]	False	1.41701	1.6362
O06976_46	9	2	8	2	1	0	0	['O06976']	[]	[]	False	1.2734	0.7176
O14920_257	1	1	1	1	1	0	0	['O14920']	[]	[]	False	1.2734	2.3569
O14939_573	6	4	6	4	1	0	0	['O14939']	[]	[]	False	1.2734	0.7438
O14965_287	100	12	11	6	2	3	0	['O14965', 'Q9ULW0']	['Q8JJ25', 'Q9Y6A5', 'P04198']	[]	True	1.14713	2.3264
O14965_288	75	51	11	16	1	1	3	['O14965']	['Q9Y6A5']	['Q8JJ25', 'Q9ULW0', 'P04198']	True	1.82759	1.7567
O15264_180	6	2	0	2	0	0	1	[]	[]	['O15264']	True	1.59982	2.4879
O15264_182	6	2	0	2	0	0	1	[]	[]	['O15264']	True	1.59982	2.4879
O15530_241	3	74	0	19	0	0	2	[]	[]	['Q16513', 'O15530']	True	1.78262	0.8602
O18734_38	2	1	0	0	0	0	0	[]	[]	[]	False	1.41701	7.9995
O19069_299	9	3	9	3	1	1	0	['P53590']	['O19069']	[]	True	1.27918	0.5895
O28025_18	1	1	0	0	0	0	0	[]	[]	[]	False	1.41701	2.1716
O31465_74	6	2	6	2	1	0	0	['O31465']	[]	[]	False	1.2734	0.5561
O32723_57	2	2	0	2	0	0	1	[]	[]	['O32723']	True	1.59982	1.6905
O43293_265	10	2	8	2	1	0	0	['O43293']	[]	[]	False	1.2734	4.0193
O43293_50	10	2	8	2	1	0	0	['O43293']	[]	[]	False	1.2734	4.0193
O43353_111	54	2	54	2	1	0	0	['O43353']	[]	[]	False	1.2734	2.4271
O43683_969	1	5	0	4	0	0	1	[]	[]	['O43683']	True	1.59982	0.8973
O60260_65	3	1	3	1	1	1	0	['P0CG47']	['O60260']	[]	True	1.27918	23.3801
O60674_1007	2	112	0	82	0	0	1	[]	[]	['O60674']	True	1.59982	1.2812
O60674_1008	46	68	40	42	1	0	0	['O60674']	[]	[]	False	1.2734	0.8485
O62305_284	2	1	2	0	0	1	0	[]	['O62305']	[]	True	1.42279	7.1809
O75385_180	1	8	0	6	0	0	1	[]	[]	['O75385']	True	1.59982	1.1401
O75385_87	6	3	4	2	1	0	0	['O75385']	[]	[]	False	1.2734	0.8306
O75460_726	22	6	15	6	1	0	0	['O75460']	[]	[]	False	1.2734	1.3484
O75460_729	22	6	15	6	1	0	0	['O75460']	[]	[]	False	1.2734	1.3484
O75531_4	47	2	46	2	2	1	0	['P50402', 'O75531']	['P02545']	[]	True	1.13556	1.3625
O75533_129	3	1	3	1	5	4	8	['Q13435', 'Q9Y3B4', 'Q7RTV0', 'Q15393', 'Q9BWJ5']	['O43719', 'Q15428', 'A0A0C4DG89', 'Q7L014']	['Q9P021', 'Q6P2Q9', 'Q13573', 'Q9BWG6', 'Q9Y388', 'O75643', 'Q8IYB3', 'O15541']	True	2.1845	7.9306
O94804_185	16	4	8	4	1	0	0	['O94804']	[]	[]	False	1.2734	5.2113
O94804_191	16	4	8	4	1	0	0	['O94804']	[]	[]	False	1.2734	5.2113
O94804_208	16	4	8	4	1	0	0	['O94804']	[]	[]	False	1.2734	5.2113
O96013_562	39	2	9	0	0	5	0	[]	['P60953', 'Q96EL1', 'P53667', 'P35222', 'O96013']	[]	True	1.44592	0.826
P00489_15	247	9	38	4	1	0	0	['P00489']	[]	[]	False	1.2734	2.9963
P00517_11	59	20	57	20	6	1	0	['Q3SX13', 'P00517', 'P63249', 'P63248', 'P61926', 'P61925']	['Q71U53']	[]	True	0.5611	0.5663
P00517_140	54	25	54	23	2	5	0	['Q3SX13', 'P61925']	['P00517', 'P63249', 'P63248', 'Q71U53', 'P61926']	[]	True	1.15869	0.5503
P00517_339	2	77	2	75	1	0	6	['Q3SX13']	[]	['P00517', 'P63249', 'P63248', 'Q71U53', 'P61926', 'P61925']	True	2.37022	0.8127
P00519_50	1	1	0	0	0	0	0	[]	[]	[]	False	1.41701	1.2022
P00523_416	112	4	109	4	1	1	0	['P00523']	['P41240']	[]	True	1.27918	0.971
P00634_124	80	4	80	4	1	2	0	['P00634']	['Q56237', 'P0AG86']	[]	True	1.28496	0.4459
P00791_127	6	6	2	0	0	1	0	[]	['P00791']	[]	True	1.42279	0.7363
P00949_117	4	6	4	6	1	0	0	['P00949']	[]	[]	False	1.2734	0.598
P01012_345	4	6	4	6	1	0	0	['P01012']	[]	[]	False	1.2734	3.2896
P01012_69	5	5	5	5	1	0	0	['P01012']	[]	[]	False	1.2734	0.8167
P01112_64	255	1	109	0	0	10	0	[]	['Q9QZQ1', 'P48736', 'Q03386', 'Q14449', 'P04049', 'Q07889', 'Q9BPZ7', 'Q9P212', 'P01112', 'Q5EBH1']	[]	True	1.47483	1.1796
P02974_75	2	1	0	0	0	0	0	[]	[]	[]	False	1.41701	0.2965
P03870_343	4	4	4	4	1	0	0	['P03870']	[]	[]	False	1.2734	2.5703
P04629_677	48	6	9	0	0	1	0	[]	['P04629']	[]	True	1.42279	1.6962
P05132_11	54	5	48	5	3	6	1	['P63248', 'P31324', 'P61926']	['P12369', 'P61014', 'P00514', 'P12367', 'P05132', 'P61925']	['P63249']	True	1.20366	0.5426
P05132_140	30	40	26	38	4	5	2	['P63248', 'P61926', 'P00514', 'P61925']	['P12369', 'P61014', 'P12367', 'E9Q401', 'P05132']	['P31324', 'P63249']	True	1.23707	0.6504
P05132_198	2	69	2	63	1	0	10	['P05132']	[]	['P31324', 'P63249', 'P12369', 'P63248', 'P61014', 'P00514', 'P12367', 'P61926', 'E9Q401', 'P61925']	True	3.10144	3.1247
P05132_339	2	69	2	63	3	0	8	['P63248', 'P61014', 'P05132']	[]	['P31324', 'P63249', 'P12369', 'P00514', 'P12367', 'P61926', 'E9Q401', 'P61925']	True	2.4486	0.59
P05187_114	2	6	0	0	0	0	0	[]	[]	[]	False	1.41701	0.2192
P06239_394	6	22	0	0	0	0	0	[]	[]	[]	False	1.41701	3.293
P06276_226	88	1	24	0	0	1	0	[]	['P06276']	[]	True	1.42279	0.3759
P06612_319	6	1	0	0	0	0	0	[]	[]	[]	False	1.41701	2.3533
P06737_15	20	7	18	6	1	0	0	['P06737']	[]	[]	False	1.2734	0.5145
P06786_782	5	2	0	0	0	0	0	[]	[]	[]	False	1.41701	9.2438
P07102_39	12	1	2	0	0	1	0	[]	['P07102']	[]	True	1.42279	0.6588
P07332_713	4	1	0	0	0	0	0	[]	[]	[]	False	1.41701	1.0587
P07355_24	37	2	31	2	1	9	0	['P07355']	['Q96A65', 'P26447', 'P03409', 'P03126', 'P60484', 'Q8NET8', 'K9N5R3', 'P27228', 'Q15418']	[]	True	1.32544	0.5941
P07471_23	29	115	22	98	2	0	0	['P00415', 'P00396']	[]	[]	False	1.12978	0.7292
P07477_154	11	2	10	0	0	3	0	[]	['P00974', 'P07477', 'P00995']	[]	True	1.43436	0.5557
P07515_46	2	2	0	0	0	0	0	[]	[]	[]	False	1.41701	1.1003
P07738_11	20	2	20	2	1	0	0	['P07738']	[]	[]	False	1.2734	0.6465
P07830_54	12	1	12	1	1	1	0	['P06396']	['P07737']	[]	True	1.27918	0.75
P07854_94	4	1	0	1	0	0	1	[]	[]	['P22337']	True	1.59982	2.1886
P07949_809	29	1	15	0	0	1	0	[]	['P07949']	[]	True	1.42279	2.1688
P07949_900	24	6	15	0	0	1	0	[]	['P07949']	[]	True	1.42279	1.0051
P07949_905	13	17	13	2	1	0	0	['P07949']	[]	[]	False	1.2734	1.0813
P07949_928	26	4	13	2	1	0	0	['P07949']	[]	[]	False	1.2734	1.4643
P07953_259	7	2	6	2	1	0	0	['P07953']	[]	[]	False	1.2734	0.4674
P08149_465	22	6	22	0	0	1	0	[]	['P08149']	[]	True	1.42279	0.9557
P08200_113	29	1	2	0	0	2	0	[]	['P08200', 'Q8X607']	[]	True	1.42858	0.387
P08559_293	19	2	19	2	2	0	0	['P11177', 'P08559']	[]	[]	False	1.12978	0.364
P08877_15	15	1	13	0	0	3	0	[]	['P25144', 'P08877', 'Q9RE09']	[]	True	1.43436	1.0406
P08877_46	6	8	3	8	1	0	1	['Q9RE09']	[]	['P25144']	True	1.4562	0.6973
P08879_119	6	3	6	3	1	0	0	['P08879']	[]	[]	False	1.2734	0.3482
P0AA04_15	21	1	17	0	0	6	0	[]	['P00550', 'P69797', 'P69791', 'P08839', 'P69783', 'P77432']	[]	True	1.45171	1.2934
P0AGE9_247	12	10	12	10	1	0	0	['P0A836']	[]	[]	False	1.2734	0.4135
P0CE47_383	18	4	14	4	0	4	1	[]	['B0V5X3', 'P0A6P1', 'Q7M0J8', 'P0CE47']	['A8A5E6']	True	1.62294	1.3653
P0CG47_164	274	1	207	0	0	67	0	[]	['Q8TAC2', 'Q14258', 'Q13200', 'P0C6X9', 'Q5ZTB4', 'Q96AP4', 'P0DTD1', 'Q8NCN4', 'P98170', 'Q00987', 'P21580', 'Q9HAU4', 'Q9P371', 'Q5ZTL3', 'Q6TQR6', 'Q9WUP7', 'Q9P2H5', 'P40087', 'Q6R3M4', 'P62068', 'P68036', 'Q96RU2', 'P0CG47', 'Q5H924', 'Q9H0F5', 'Q93009', 'P15374', 'J3QS39', 'O60260', 'D6WWN1', 'P63208', 'A6XA53', 'B9G207', 'Q16186', 'Q7Z6Z7', 'Q70CQ3', 'Q9UBZ9', 'P51668', 'Q9Y5K5', 'Q86VP1'…	[]	True	1.80443	1.1799
P0CG47_172	277	1	210	0	0	68	0	[]	['Q8TAC2', 'Q14258', 'Q13200', 'P0C6X9', 'Q5ZTB4', 'Q96AP4', 'P0DTD1', 'Q8NCN4', 'P98170', 'Q00987', 'P21580', 'Q5ZTL3', 'Q6TQR6', 'Q9P371', 'Q9HAU4', 'O75604', 'Q9P2H5', 'Q9WUP7', 'P40087', 'Q96RU2', 'Q6R3M4', 'P62068', 'P68036', 'P0CG47', 'Q5H924', 'Q9H0F5', 'Q93009', 'P15374', 'J3QS39', 'O60260', 'D6WWN1', 'P63208', 'A6XA53', 'B9G207', 'Q16186', 'Q7Z6Z7', 'Q70CQ3', 'Q9UBZ9', 'P51668', 'Q9Y5K5'…	[]	True	1.81021	1.6071
P0CG47_217	252	23	192	15	2	63	3	['P0CG47', 'O60260']	['Q8TAC2', 'Q14258', 'Q13200', 'P0C6X9', 'Q5ZTB4', 'Q96AP4', 'P0DTD1', 'Q8NCN4', 'P98170', 'Q00987', 'Q9HAU4', 'P21580', 'Q9P371', 'Q6TQR6', 'Q5ZTL3', 'O75604', 'Q9WUP7', 'Q9P2H5', 'P40087', 'Q96RU2', 'P62068', 'Q6R3M4', 'P68036', 'Q5H924', 'Q9H0F5', 'Q93009', 'P15374', 'J3QS39', 'D6WWN1', 'P63208', 'A6XA53', 'B9G207', 'Q16186', 'Q7Z6Z7', 'Q70CQ3', 'Q9UBZ9', 'P51668', 'Q9Y5K5', 'Q86VP1', 'P36406'…	['Q9UHD9', 'S4X0T1', 'E0VIU9']	True	2.04248	1.1203
P0CG47_218	274	2	208	0	0	67	0	[]	['Q8TAC2', 'Q14258', 'Q13200', 'P0C6X9', 'Q5ZTB4', 'Q96AP4', 'P0DTD1', 'Q8NCN4', 'P98170', 'Q00987', 'P21580', 'Q5ZTL3', 'Q9P371', 'Q6TQR6', 'Q9HAU4', 'O75604', 'Q9WUP7', 'Q9P2H5', 'P40087', 'Q6R3M4', 'P62068', 'P68036', 'Q96RU2', 'P0CG47', 'Q5H924', 'Q9H0F5', 'Q93009', 'P15374', 'J3QS39', 'O60260', 'D6WWN1', 'P63208', 'A6XA53', 'B9G207', 'Q16186', 'Q7Z6Z7', 'Q70CQ3', 'Q9UBZ9', 'P51668', 'Q9Y5K5'…	[]	True	1.80443	3.2172
P10721_570	30	1	20	0	0	1	0	[]	['P10721']	[]	True	1.42279	1.8193
P11309_261	120	56	8	0	0	1	0	[]	['P11309']	[]	True	1.42279	0.5312
P11309_276	175	1	8	0	0	1	0	[]	['P11309']	[]	True	1.42279	0.4623
P11802_172	3	1	3	0	0	2	0	[]	['P24385', 'P46527']	[]	True	1.42858	2.4283
P12694_337	20	1	20	1	1	1	0	['P21953']	['P12694']	[]	True	1.27918	0.3226
P12928_144	4	2	4	2	1	0	0	['P12928']	[]	[]	False	1.2734	2.1005
P12928_43	2	4	2	4	1	0	0	['P12928']	[]	[]	False	1.2734	2.1005
P12931_338	27	2	24	2	1	0	0	['P12931']	[]	[]	False	1.2734	1.0211
P12931_419	25	2	22	2	1	0	0	['P12931']	[]	[]	False	1.2734	1.0211
P13807_641	8	4	8	4	2	0	0	['P13807', 'P46976']	[]	[]	False	1.12978	2.3722
P15056_729	2	2	2	2	1	0	1	['P15056']	[]	['P63104']	True	1.4562	1.5697
P15693_112	2	2	2	2	1	0	0	['P15693']	[]	[]	False	1.2734	0.6417
P16892_182	1	1	0	0	0	0	0	[]	[]	[]	False	1.41701	0.3426
P17612_11	31	11	26	11	2	1	0	['P17612', 'P61925']	['P61926']	[]	True	1.13556	0.8189
P17612_140	38	14	31	9	2	1	0	['P17612', 'P61925']	['P61926']	[]	True	1.13556	0.8579
P17612_339	1	51	1	39	2	0	1	['P17612', 'P61925']	[]	['P61926']	True	1.31258	0.8793
P18669_11	33	9	27	9	1	0	0	['P18669']	[]	[]	False	1.2734	0.8111
P19525_446	3	4	3	3	1	0	1	['P19525']	[]	['P20459']	True	1.4562	3.084
P20906_26	78	2	48	0	0	1	0	[]	['P20906']	[]	True	1.42279	0.205
P21802_561	55	4	51	2	1	1	0	['P21802']	['P10686']	[]	True	1.27918	2.3998
P21802_586	55	3	51	1	1	0	0	['P21802']	[]	[]	False	1.2734	3.5747
P21802_656	56	6	51	5	1	0	0	['P21802']	[]	[]	False	1.2734	1.4438
P21802_657	56	2	51	1	1	0	0	['P21802']	[]	[]	False	1.2734	1.7617
P21802_769	6	1	5	1	0	1	1	[]	['P21802']	['P10686']	True	1.6056	1.7884
P22413_256	8	2	0	0	0	0	0	[]	[]	[]	False	1.41701	0.4481
P22413_486	8	2	0	0	0	0	0	[]	[]	[]	False	1.41701	0.416
P22607_647	3	2	2	0	0	1	0	[]	['P22607']	[]	True	1.42279	2.1307
P22681_371	9	4	9	4	1	2	1	['P43403']	['P22681', 'P68036']	['P62837']	True	1.46776	20.83
P22887_122	25	1	20	0	0	1	0	[]	['P22887']	[]	True	1.42279	0.5172
P23443_252	12	7	6	0	0	1	0	[]	['P23443']	[]	True	1.42279	2.54
P23443_390	12	2	2	2	1	0	0	['P23443']	[]	[]	False	1.2734	1.1903
P23443_394	12	2	2	2	1	0	0	['P23443']	[]	[]	False	1.2734	1.1903
P23874_150	10	1	8	0	0	2	0	[]	['P23873', 'P23874']	[]	True	1.42858	4.5943
P24723_513	1	2	0	0	0	0	0	[]	[]	[]	False	1.41701	4.628
P24941_15	510	2	209	2	1	9	0	['P20248']	['P61024', 'P14635', 'P89883', 'P46527', 'P30274', 'P24941', 'P24864', 'P51943', 'Q5MJ70']	[]	True	1.32544	2.4999
P24941_160	361	151	62	149	1	3	6	['P20248']	['P89883', 'Q5MJ70', 'P61024']	['P14635', 'P46527', 'P30274', 'P24941', 'P24864', 'P51943']	True	2.38757	3.6339
P25321_11	19	104	6	78	2	0	2	['P63248', 'G3HK48']	[]	['P61925', 'A0A061IH64']	True	1.49539	0.8435
P25321_140	37	86	37	47	2	2	0	['P63248', 'G3HK48']	['A0A061IH64', 'P61925']	[]	True	1.14134	0.8908
P26276_108	1	11	0	0	0	0	0	[]	[]	[]	False	1.41701	1.16
P27361_204	4	2	4	2	1	0	0	['P27361']	[]	[]	False	1.2734	0.8574
P27577_38	1	1	0	0	0	0	0	[]	[]	[]	False	1.41701	7.9131
P28327_8	11	2	8	2	1	0	0	['P28327']	[]	[]	False	1.2734	1.3501
P28482_125	137	14	19	12	1	8	0	['P28482']	['F5HDE4', 'P36507', 'Q15418', 'Q9BUB5', 'Q15121', 'Q9Z297', 'P04608', 'P40763']	[]	True	1.31965	1.5577
P28482_185	142	9	27	4	1	5	3	['Q15418']	['P36507', 'Q9BUB5', 'Q9Z297', 'P40763', 'P28482']	['F5HDE4', 'P04608', 'Q15121']	True	1.85072	1.9513
P28482_187	142	9	27	4	1	5	3	['Q15418']	['P36507', 'Q9BUB5', 'Q9Z297', 'P40763', 'P28482']	['Q15121', 'P04608', 'F5HDE4']	True	1.85072	1.9513
P29317_772	72	1	14	0	0	1	0	[]	['P29317']	[]	True	1.42279	2.2028
P29320_701	23	4	0	0	0	0	0	[]	[]	[]	False	1.41701	0.593
P29322_793	1	1	1	1	1	0	0	['P29322']	[]	[]	False	1.2734	0.7839
P31324_112	3	1	3	1	1	1	0	['P05132']	['P31324']	[]	True	1.27918	0.4408
P31749_477	15	4	8	2	1	0	0	['P49841']	[]	[]	False	1.2734	0.7312
P31751_309	1	13	0	13	0	0	2	[]	[]	['P31751', 'P49841']	True	1.78262	3.0046
P31751_451	6	8	5	8	1	0	1	['P49841']	[]	['P31751']	True	1.4562	1.0243
P32356_83	1	1	0	1	0	0	1	[]	[]	['P29311']	True	1.59982	1.0186
P32989_274	2	1	0	0	0	0	0	[]	[]	[]	False	1.41701	1.057
P33284_15	13	6	10	6	1	0	0	['P33284']	[]	[]	False	1.2734	0.9044
P33981_675	59	10	0	2	0	0	1	[]	[]	['P33981']	True	1.59982	1.1452
P33981_676	61	8	0	2	0	0	1	[]	[]	['P33981']	True	1.59982	1.2024
P33981_677	61	8	0	2	0	0	1	[]	[]	['P33981']	True	1.59982	1.2024
P33981_686	43	25	2	0	0	1	0	[]	['P33981']	[]	True	1.42279	0.99
P35557_411	31	1	4	0	0	1	0	[]	['P35557']	[]	True	1.42279	1.1376
P36495_1795	1	1	0	0	0	0	0	[]	[]	[]	False	1.41701	3.0831
P36871_117	18	7	17	3	1	0	0	['P36871']	[]	[]	False	1.2734	0.8203
P36887_339	3	1	3	1	0	1	1	[]	['P61926']	['P61925']	True	1.6056	2.0471
P38319_182	12	4	8	4	1	0	0	['P38319']	[]	[]	False	1.2734	0.6822
P39579_36	1	2	0	2	0	0	1	[]	[]	['P39579']	True	1.59982	0.8391
P39984_34	2	1	2	1	1	2	1	['Q12341']	['P61830', 'P02309']	['V8PGJ1']	True	1.46776	0.597
P41743_484	6	1	4	1	0	1	1	[]	['P41743']	['Q28E03']	True	1.6056	1.4582
P42530_84	3	6	0	6	0	0	1	[]	[]	['P42530']	True	1.59982	0.6039
P43405_525	72	12	19	3	1	0	0	['P43405']	[]	[]	False	1.2734	0.9434
P43405_526	77	7	22	0	0	1	0	[]	['P43405']	[]	True	1.42279	1.7536
P46108_221	1	1	0	0	0	0	0	[]	[]	[]	False	1.41701	17.3058
P46109_207	1	1	0	0	0	0	0	[]	[]	[]	False	1.41701	23.4253
P47811_180	114	5	14	4	1	5	0	['Q15750']	['Q9Y6W6', 'P47811', 'Q02078', 'O09110', 'Q8CF89']	[]	True	1.30231	3.6179
P47811_182	114	5	14	4	1	5	0	['Q15750']	['Q9Y6W6', 'P47811', 'Q02078', 'O09110', 'Q8CF89']	[]	True	1.30231	3.6179
P48730_220	91	13	63	9	1	1	0	['P48730']	['Q9H3D4']	[]	True	1.27918	0.9488
P49759_341	56	3	31	1	1	0	0	['P49759']	[]	[]	False	1.2734	0.8726
P49759_342	56	3	31	1	1	0	0	['P49759']	[]	[]	False	1.2734	0.8726
P49841_216	83	57	73	40	2	1	1	['O15169', 'P49841']	['O75581']	['Q92837']	True	1.31837	1.0097
P49841_277	138	2	111	2	1	3	0	['P49841']	['O75581', 'Q92837', 'O15169']	[]	True	1.29074	0.8222
P49841_9	77	1	65	1	1	1	0	['O15169']	['P49841']	[]	True	1.27918	1.3086
P50613_164	7	1	2	1	2	0	0	['P51948', 'P51946']	[]	[]	False	1.12978	0.5184
P52333_980	15	4	7	2	1	0	0	['P52333']	[]	[]	False	1.2734	1.2639
P52956_126	1	1	0	0	0	0	0	[]	[]	[]	False	1.41701	0.5066
P53597_299	3	2	1	1	0	1	1	[]	['Q96I99']	['Q9P2R7']	True	1.6056	0.5279
P53778_185	2	2	2	2	1	0	0	['P53778']	[]	[]	False	1.2734	4.6233
P54646_172	2	8	2	8	2	0	0	['Q9Y478', 'P54619']	[]	[]	False	1.12978	1.3117
P54760_774	1	2	0	2	0	0	1	[]	[]	['P54760']	True	1.59982	0.9913
P54762_647	9	7	8	4	1	0	0	['P54762']	[]	[]	False	1.2734	1.2792
P54762_778	12	4	8	4	1	0	0	['P54762']	[]	[]	False	1.2734	1.113
P61006_111	26	7	25	7	1	6	0	['P61006']	['Q29ST3', 'Q5ZWZ3', 'Q8NDI1', 'Q969X0', 'Q01968', 'P40722']	[]	True	1.30809	1.9176
P61006_72	26	3	25	3	0	6	1	[]	['P61006', 'Q8NDI1', 'Q5ZWZ3', 'Q29ST3', 'Q01968', 'P40722']	['Q969X0']	True	1.63451	0.8254
P61015_16	8	5	5	5	1	0	0	['P61015']	[]	[]	False	1.2734	4.954
P61925_22	5	11	5	11	1	0	0	['P05132']	[]	[]	False	1.2734	0.3883
P62707_11	1	1	0	0	0	0	0	[]	[]	[]	False	1.41701	0.435
P63086_183	58	4	6	2	1	3	0	['P63086']	['Q63155', 'Q64346', 'P35236']	[]	True	1.29074	1.9828
P63086_185	57	4	6	2	1	3	0	['P63086']	['Q63155', 'Q64346', 'P35236']	[]	True	1.29074	1.9842
P63248_22	4	2	4	2	1	0	0	['P05132']	[]	[]	False	1.2734	0.1669
P68400_2	297	1	136	0	0	2	0	[]	['P67870', 'P68400']	[]	True	1.42858	0.7953
P69797_10	5	2	4	2	1	1	0	['P69797']	['P0AA04']	[]	True	1.27918	0.0284
P78527_2645	3	1	0	1	0	0	3	[]	[]	['P12956', 'Q96SD1', 'P13010']	True	1.96542	9.3555
P80025_315	10	30	0	0	0	0	0	[]	[]	[]	False	1.41701	0.73
P84022_425	2	2	1	2	0	1	2	[]	['O95405']	['Q13485', 'P84022']	True	1.7884	1.674
P96356_78	4	3	0	0	0	0	0	[]	[]	[]	False	1.41701	0.5772
P9WG47_129	4	18	4	18	1	0	1	['P9WG47']	[]	['P9WG45']	True	1.4562	1.5612
P9WI81_171	16	4	8	4	1	0	1	['P9WI81']	[]	['P9WJA9']	True	1.4562	1.9926
P9WI81_173	18	2	10	2	0	1	1	[]	['P9WI81']	['P9WJA9']	True	1.6056	2.2564
P9WI83_152	7	1	6	0	0	1	0	[]	['P9WI83']	[]	True	1.42279	2.6172
P9WI83_21	7	1	5	1	1	0	0	['P9WI83']	[]	[]	False	1.2734	2.0103
P9WI83_224	1	7	0	6	0	0	1	[]	[]	['P9WI83']	True	1.59982	1.7409
P9WKD3_84	119	1	62	0	0	1	0	[]	['P9WKD3']	[]	True	1.42279	0.4814
Q00944_577	1	1	1	0	0	1	0	[]	['Q00944']	[]	True	1.42279	3.9265
Q04759_676	1	8	0	8	0	0	1	[]	[]	['Q04759']	True	1.59982	1.3157
Q05609_707	2	2	2	2	1	0	0	['Q05609']	[]	[]	False	1.2734	1.256
Q06210_261	17	9	17	9	1	0	0	['Q06210']	[]	[]	False	1.2734	2.1742
Q07955_207	1	2	0	2	0	0	1	[]	[]	['Q9Y5L0']	True	1.59982	6.9088
Q13131_183	2	2	2	2	2	1	0	['Q9Y478', 'P54619']	['Q13131']	[]	True	1.13556	5.362
Q13153_423	21	11	20	2	1	0	0	['Q13153']	[]	[]	False	1.2734	3.4533
Q13188_174	8	3	8	3	1	1	0	['Q13188']	['Q9H4B6']	[]	True	1.27918	2.3567
Q13188_180	7	4	7	4	1	1	0	['Q13188']	['Q9H4B6']	[]	True	1.27918	2.9954
Q13188_268	10	1	10	1	1	1	0	['Q13188']	['Q9H4B6']	[]	True	1.27918	1.7359
Q13191_363	1	4	0	4	0	0	3	[]	[]	['P62837', 'P43403', 'P0CG48']	True	1.96542	21.234
Q13523_849	1	13	0	12	0	0	1	[]	[]	['Q13523']	True	1.59982	1.602
Q13627_301	194	1	158	1	1	1	0	['Q13627']	['Q5IJ48']	[]	True	1.27918	1.0698
Q13882_342	11	1	6	0	0	1	0	[]	['Q13882']	[]	True	1.42279	2.1904
Q14653_386	16	6	16	6	2	4	0	['Q92793', 'Q14653']	['Q7Z434', 'Q99FX5', 'Q86WV6', 'Q8IUC6']	[]	True	1.15291	2.7898
Q14653_402	14	4	14	4	1	4	0	['Q14653']	['Q7Z434', 'Q99FX5', 'Q86WV6', 'Q8IUC6']	[]	True	1.29653	2.7262
Q15393_613	4	1	4	1	4	2	5	['Q9BWJ5', 'O75533', 'Q7RTV0', 'Q13435']	['Q86XP3', 'Q12874']	['Q92917', 'Q9BWG6', 'O60231', 'O75643', 'O15541']	True	1.76813	1.4484
Q16288_706	4	2	2	2	1	0	0	['Q16288']	[]	[]	False	1.2734	0.9951
Q16539_180	202	2	18	1	0	3	1	[]	['P49137', 'Q16539', 'P52564']	['P15336']	True	1.61716	2.3036
Q16539_182	202	2	18	1	0	3	1	[]	['P52564', 'Q16539', 'P49137']	['P15336']	True	1.61716	2.0981
Q16594_8	1	4	1	4	2	4	1	['Q15542', 'P49848']	['Q12962', 'O00268', 'Q16514', 'Q7Z7C8']	['Q16594']	True	1.33571	1.3473
Q16875_254	22	1	0	0	0	0	0	[]	[]	[]	False	1.41701	0.8852
Q26069_12	4	2	4	2	2	0	0	['Q26066', 'Q26080']	[]	[]	False	1.12978	2.4106
Q29495_31	7	4	2	4	1	0	1	['Q29495']	[]	['P63104']	True	1.4562	0.8126
Q2RIF5_58	2	2	2	2	1	0	0	['Q2RIF5']	[]	[]	False	1.2734	1.1306
Q2UNF9_38	10	1	8	0	0	1	0	[]	['Q2UNF9']	[]	True	1.42279	0.3895
Q3JWH7_9	13	1	11	1	1	0	0	['Q3JWH7']	[]	[]	False	1.2734	0.3587
Q51578_88	2	1	0	0	0	0	0	[]	[]	[]	False	1.41701	0.1054
Q564N5_74	5	2	4	2	1	0	0	['Q564N5']	[]	[]	False	1.2734	0.5408
Q5NHF4_247	2	2	2	2	1	0	0	['Q5NHF3']	[]	[]	False	1.2734	0.3705
Q5ZSZ6_54	1	2	1	0	0	1	0	[]	['Q5ZSZ7']	[]	True	1.42279	2.9053
Q61686_11	1	2	0	1	0	0	1	[]	[]	['P84244']	True	1.59982	12.187
Q64610_209	23	1	4	0	0	1	0	[]	['Q64610']	[]	True	1.42279	1.2121
Q71V39_163	2	2	2	2	1	0	0	['Q71V39']	[]	[]	False	1.2734	1.0774
Q71V39_300	3	1	3	1	1	0	0	['Q71V39']	[]	[]	False	1.2734	1.3825
Q79PF4_431	6	6	6	6	1	0	0	['Q79PF4']	[]	[]	False	1.2734	0.4522
Q79V60_432	1	8	1	8	1	0	0	['Q79V60']	[]	[]	False	1.2734	0.6165
Q7CWV1_405	3	5	0	0	0	0	0	[]	[]	[]	False	1.41701	0.4982
Q7Z4H3_10	3	4	3	3	1	0	0	['Q7Z4H3']	[]	[]	False	1.2734	0.4467
Q818Z9_85	2	41	1	39	1	0	0	['Q818Z9']	[]	[]	False	1.2734	1.6344
Q8DTU0_92	2	2	2	2	1	0	0	['Q8DTU0']	[]	[]	False	1.2734	0.3865
Q8PGN7_99	8	14	0	0	0	0	0	[]	[]	[]	False	1.41701	0.3564
Q8ZVF7_82	9	3	9	3	1	0	0	['Q8ZVF7']	[]	[]	False	1.2734	0.2815
Q92630_232	23	2	8	0	0	1	0	[]	['Q92630']	[]	True	1.42279	0.9312
Q92630_458	6	19	6	2	1	0	0	['Q92630']	[]	[]	False	1.2734	0.9364
Q92731_488	61	2	59	2	2	2	0	['Q92731', 'Q15788']	['Q15596', 'Q9HCD5']	[]	True	1.14134	0.9746
Q92918_165	16	2	13	2	1	0	0	['Q92918']	[]	[]	False	1.2734	5.5728
Q92918_171	6	2	6	2	1	0	0	['Q92918']	[]	[]	False	1.2734	5.7289
Q93VE0_27	2	1	2	1	2	0	1	['Q93WE0', 'Q93WL4']	[]	['A8IL32']	True	1.31258	0.8655
Q94F62_312	4	2	4	0	0	2	0	[]	['Q94F62', 'Q8RSY1']	[]	True	1.42858	2.2686
Q94F62_324	2	4	0	4	0	0	2	[]	[]	['Q94F62', 'Q8RSY1']	True	1.78262	2.2686
Q96EY4_127	3	3	0	0	0	0	0	[]	[]	[]	False	1.41701	0.7598
Q96RR4_345	16	2	2	2	1	0	0	['Q96RR4']	[]	[]	False	1.2734	0.9128
Q99640_260	17	1	10	0	0	1	0	[]	['Q99640']	[]	True	1.42279	1.0594
Q99XG5_123	13	10	10	10	2	1	0	['P66937', 'Q99XG5']	['P0A0K8']	[]	True	1.13556	0.896
Q9F4L3_28	2	4	2	4	1	0	0	['Q9F4L3']	[]	[]	False	1.2734	0.4107
Q9H3Z4_10	1	1	0	0	0	0	0	[]	[]	[]	False	1.41701	9.5014
Q9H8S9_12	2	1	2	1	0	1	1	[]	['Q13043']	['O95835']	True	1.6056	10.6308
Q9H8S9_35	11	1	10	1	0	5	1	[]	['Q5ZU83', 'Q99IB8', 'Q9H8S9', 'Q13043', 'Q9Y2H1']	['O95835']	True	1.62873	1.1197
Q9HCE5_399	14	3	11	3	1	0	0	['Q86U44']	[]	[]	False	1.2734	1.5947
Q9I6W2_68	2	2	0	2	0	0	1	[]	[]	['Q9I6W1']	True	1.59982	1.1336
Q9KWY4_84	2	6	2	6	1	0	0	['Q9KWY4']	[]	[]	False	1.2734	0.2725
Q9L387_85	9	1	5	1	1	0	0	['Q9L387']	[]	[]	False	1.2734	0.3915
Q9NWZ3_342	71	92	66	92	1	0	0	['Q9NWZ3']	[]	[]	False	1.2734	0.8999
Q9NWZ3_345	17	146	16	142	1	0	0	['Q9NWZ3']	[]	[]	False	1.2734	1.34
Q9NWZ3_346	25	138	24	134	1	0	0	['Q9NWZ3']	[]	[]	False	1.2734	1.1389
Q9NYL2_161	8	2	0	2	0	0	1	[]	[]	['Q9NYL2']	True	1.59982	1.652
Q9QZL0_232	4	1	4	1	0	1	1	[]	['Q9QZL0']	['Q9D2Y4']	True	1.6056	1.7347
Q9SRQ7_158	2	2	0	0	0	0	0	[]	[]	[]	False	1.41701	2.2011
Q9UHD2_172	2	2	2	2	1	0	0	['Q9UHD2']	[]	[]	False	1.2734	7.2591
Q9UK32_232	2	2	2	2	1	0	0	['Q9UK32']	[]	[]	False	1.2734	0.4665
Q9WV60_216	3	4	3	4	1	1	0	['Q9WV60']	['O15169']	[]	True	1.27918	1.1593
Q9WV60_9	6	1	6	1	0	1	1	[]	['Q9WV60']	['O15169']	True	1.6056	1.3146
Q9X1F5_59	3	1	2	0	0	1	0	[]	['Q9X1F5']	[]	True	1.42279	1.6943
Q9Y6E0_190	13	28	4	6	1	1	0	['Q9Y6E0']	['Q9H9S4']	[]	True	1.27918	1.2329
