# Supplementary material for: Global comparative structural analysis of responses to protein phosphorylation
Source: Nat Commun. 2025 Oct 24;16:9407. doi: 10.1038/s41467-025-64116-4 (PMC12552441; doi:10.1038/s41467-025-64116-4)
Supplement: Supplementary file 8 — Source Data [file 41467_2025_64116_MOESM8_ESM.zip › SourceData_FigS7.xlsx]

## Sheet: Description
Column	Description
Domain	Pfam domain ID
Clustered with non-phosphorylated proteins	Fraction of phosphorylated structures clustered with non-phosphorylated ones
Not clustered with non-phosphorylated proteins	Fraction of phosphorylated structures not clustered with non-phosphorylated ones

## Sheet: FigS7
Domain	Clustered with non-phosphorylated proteins	Not clustered with non-phosphorylated proteins
PF00381	1	0
PF02776	1	0
PF01676	1	0
PF00069	1	0
PF00071	1	0
PF00300	1	0
PF00549	1	0
PF02878	1	0
PF00521	1	0
PF00334	1	0
PF03098	1	0
PF13607	1	0
PF05202	1	0
PF06087	1	0
PF00884	1	0
PF07804	1	0
PF00328	1	0
PF00754	1	0
PF07714	1	0
PF00079	1	0
PF00905	1	0
PF02782	1	0
PF03143	1	0
PF00026	1	0
PF00240	1	0
PF02046	0.989362	0.0106383
PF00433	0.972222	0.0277778
PF00245	0.923077	0.0769231
