# Supplementary material for: Global comparative structural analysis of responses to protein phosphorylation
Source: Nat Commun. 2025 Oct 24;16:9407. doi: 10.1038/s41467-025-64116-4 (PMC12552441; doi:10.1038/s41467-025-64116-4)
Supplement: Supplementary file 8 — Source Data [file 41467_2025_64116_MOESM8_ESM.zip › SourceData_FigS9.xlsx]

## Sheet: Description
Sheet	Description
FigS9a	Median correlations between fluctuation profiles between phosphorylated and non-phosphorylated proteins
FigS9b	Median fluctuations over the phosphorylated and non-phosphorylated forms, and their statistical significance
FigSdef	Local changes in dynamics and their statistical significance (cover Figures S9 d,e, and f)
Columns FigS9a	Description
phosphosite	Relevant phosphosite (Uniprot ID + phosphorylated residue)
corr_between_groups	Correlation in fluctuation profiles between phosphorylated and non-phosphorylated structures
corr_within_phospho	Correlation in fluctuation profiles within phosphorylated structures
corr_within_nonphospho	Correlation in fluctuation profiles within non-phosphorylated structures
Columns FigS9b	Description
phosphosite	Relevant phosphosite (Uniprot ID + phosphorylated residue)
statistic	Test statistic
pval	P-value
reject	Whether the null hypothesis is rejected
adj_pvals	Adjusted p-value
median_structure_phospho	Median residue fluctuation (in squared angstroms) among phosphorylated structures
median_structure_nonphospho	Median residue fluctuation (in squared angstroms) among non-phosphorylated structures
std_structure_phospho	Standard deviation of fluctuations among phosphorylated structures
std_structure_nonphospho	Standard deviation of fluctuations among non-phosphorylated structures
is_single_phospho	Whether the protein is phosphorylated at a single site or not
Columns FigS9c	Description
phosphosite	Relevant phosphosite (Uniprot ID + phosphorylated residue)
median_structure_phospho	Median residue fluctuation (in squared angstroms) among phosphorylated structures
median_structure_nonphospho	Median residue fluctuation (in squared angstroms) among non-phosphorylated structures
std_structure_phospho	Standard deviation of fluctuations among phosphorylated structures
std_structure_nonphospho	Standard deviation of fluctuations among non-phosphorylated structures
is_single_phospho	Whether the protein is phosphorylated at a single site or not
corr_between_groups	Correlation in fluctuation profiles between phosphorylated and non-phosphorylated structures
corr_within_phospho	Correlation in fluctuation profiles within phosphorylated structures
corr_within_nonphospho	Correlation in fluctuation profiles within non-phosphorylated structures
diffs	Difference in median squared fluctuation between phosphorylated and non-phosphorylated structures
abs_diffs	Absolute difference in median squared fluctuation between phosphorylated and non-phosphorylated structures
Columns FigS9def	Description
phosphosite	Relevant phosphosite (Uniprot ID + phosphorylated residue)
peak_number	Number of significant local peaks
median_peak_height	Median height of significant local peaks												direction_change
reject	Whether the null hypothesis is rejected
adj_pval	Adjusted p-value
phospho_sample_size	Number of used phosphorylated structures
nonphospho_sample_size	Number used non-phosphorylated structures
alignment_size	Number of positions in the alignment
log_adj_pval	Log10(adjusted p-value)
abs_median_peak_height	Absolute median peak height
colors	Plotting argument
direction_change	Whether there is overall increase, decrease or no change in local dynamics

## Sheet: FigS9a
phosphosite	corr_between_groups	corr_within_phospho	corr_within_nonphospho
P63086_183	0.926564	0.971757	0.945658
P36871_117	0.95052	0.97314	0.967661
P39579_36	0.91445	0.964339
P52333_980	0.854837	0.935501	0.915156
P00523_416	0.758726	0.971029	0.894959
Q9L387_85	0.974967		0.974271
Q564N5_74	0.955188	0.977831	0.970357
P32989_274	0.988158		0.981868
Q8DTU0_92	0.987783	0.994699	0.988097
Q92630_232	0.986506	0.995401	0.992831
P27577_38	0.44087
A0A0K8P8E7_225	0.974934	0.986506	0.994329
P20906_26	0.996256	0.993907	0.996088
P08200_113	0.995788		0.995285
P46108_221	0.365399
P11309_276	0.98179		0.970827
P25321_140	0.869799	0.908942	0.906697
Q13153_423	0.965718	0.970963
P0CG47_172	0.876481		0.896382
P47811_182	0.864274		0.894213
O75385_87	0.946361	0.881253	0.967285
O06976_46	0.999763	0.99975	0.997168
Q8PGN7_99	0.985015	0.977501	0.991032
Q26069_12	0.931273	0.864382	0.844856
Q99640_260	0.94744		0.913834
P01112_64	0.921536		0.812115
P0CE47_383	0.835118	0.929888	0.849024
A0A2K3D4W3_328	0.962289
P00517_11	0.9549	0.959541	0.957828
P00489_15	0.883182	0.985357	0.993398
P61006_111	0.900351	0.853347	0.952998
P0CG47_218	0.737949	0.709824	0.897885
P61925_22	0.992702	0.992475	0.992213
P05132_339	0.955495	0.957235
P00791_127	0.970088	0.703128	0.969741
P52956_126	0.831432
P61015_16	0.809902	0.99998	0.953762
P9WG47_129	0.996454	0.999159	0.995302
A0A0R6L508_285	0.965008	0.973354
A0A452E9Y6_315	0.935199	0.968835	0.951588
P49759_342	0.975486		0.966104
P42530_84	0.997683	0.996231	0.999728
P0CG47_217	0.886077	0.885212	0.896909
P61006_72	0.954408	0.98618	0.935611
Q61686_11	0.96833	0.935939
P07355_24	0.931763		0.946378
P84022_425	0.954156	0.980702
B7UL96_59	0.979517	0.980085	0.977026
O75460_729	0.935351	0.98022	0.934912
P22681_371	0.366239	0.970241
P00517_140	0.95434	0.950278	0.959583
P63248_22	0.998225	0.999085	0.998597
Q16539_180	0.881617		0.945564
P08879_119	0.991308	0.974193	0.985578
P48730_220	0.947593	0.904715	0.951268
P07471_23	0.99155	0.99475	0.986032
P05132_11	0.945565	0.918334	0.953466
Q99XG5_123	0.990207	0.991404	0.996443
P17612_11	0.94091	0.964627	0.928696
P17612_140	0.952373	0.966619	0.938781
P46109_207	0.490077
P24941_15	0.962248		0.95084
P11309_261	0.970532	0.97043	0.971579
O94804_208	0.345809
O60674_1008	0.933618	0.913517	0.972504
P25321_11	0.878767	0.885763	0.949759
Q7Z4H3_10	0.97518	0.985118	0.991234
P12928_144	0.897814		0.957939
P43405_525	0.958118	0.765745	0.949156
P35557_411	0.930799		0.959878
P68400_2	0.954918		0.950746
A0A1C3NEV1_283	0.850985		0.803776
Q9H3Z4_10	0.483665
P00634_124	0.996341	0.997651	0.993891
Q9F4L3_28	0.988993	0.974237	0.993594
P24941_160	0.943502	0.965663	0.936538
O96013_562	0.981974	0.993436	0.973443
P05187_114	0.995974	0.996055	0.996398
P02974_75	0.999337
Q16594_8	0.912432	0.999836
P12928_43	0.897814	0.957939
P07477_154	0.95245	0.975133	0.947389
P05132_140	0.94397	0.972027	0.919914
Q9NWZ3_342	0.83228
Q93VE0_27	0.994333		1
P17612_339	0.94014	0.946743
P08877_15	0.871544		0.907519
P27361_204	0.838296	0.837798	0.929116
Q13882_342	0.891095		0.980899
Q29495_31	0.958364	0.997363	0.990266
P49841_216	0.940363	0.943445	0.958981
P33284_15	0.976489	0.934716	0.982242
Q818Z9_85	0.967461	0.987591
Q92630_458	0.990055	0.993299	0.997775
O32723_57	0.873241	0.960924	0.938503
Q5ZSZ6_54	0.755016	0.914346
P80025_315	0.964353	0.959266	0.962293
P00949_117	0.97202	0.954332	0.94959
O60674_1007	0.895291	0.942898	0.956685
P22887_122	0.98821		0.985845
Q79PF4_431	0.991522	0.989353	0.986383
D3KVM3_276	0.973626	0.995359	0.97139
Q9X1F5_59	0.899384		0.799723
Q7CWV1_405	0.991981	0.995464	0.993291
P96356_78	0.954339	0.947474	0.958534
P23443_252	0.954184	0.997809	0.986225
P01012_69	0.948493
P08559_293	0.999601	0.999939	0.999427
P9WKD3_84	0.982063		0.981098
O14965_288	0.849382	0.945098	0.878982
P04629_677	0.918063		0.889711
P36887_339	0.86872		0.949458
O62305_284	-0.023714		0.972112
O14965_287	0.902785	0.883335	0.954878
P26276_108	0.95714	0.94797
P07854_94	0.629685		0.308065
Q07955_207	0.817434	0.998578
Q96EY4_127	0.997315	0.999797	0.992386
P0AA04_15	0.606697		0.90328
O18734_38	0.520971		0.749344
O75531_4	0.961385	0.987726	0.957173
Q2RIF5_58	0.872797	0.806884	0.800972
P28482_187	0.906705	0.955765	0.938146
A5JUY8_315	0.99649		0.993035
P06239_394	0.755957	0.982283	0.485628
D3KVM3_12	0.973833	0.967638	0.97178
P07515_46	0.789805	0.954066	0.616118
P08877_46	0.898713	0.920959	0.887816

## Sheet: FIgS9b
phosphosite	statistic	pval	reject	adj_pvals	median_structure_phospho	median_structure_nonphospho	std_structure_phospho	std_structure_nonphospho	is_single_phospho
P63086_183	0.0266272	0.999768	False	1	0.764757	0.752587	0.00560146	0.0325042	multiple
P36871_117	0.0373665	0.828019	False	1	0.675625	0.667592	0.0115526	0.00675626	single
P39579_36	0.0759494	0.978018	False	1	0.514191	0.521694	0.0115623		single
P52333_980	0.0842105	0.264737	False	1	0.738617	0.782587	0.00527914	0.0241216	multiple
P00523_416	0.105455	0.0939267	False	0.572506	0.762019	0.73098	0.00244085	0.0261746	single
Q9L387_85	0.0338983	0.987317	False	1	0.591894	0.596577		0.00384746	single
Q564N5_74	0.0444444	0.660869	False	1	0.583432	0.567242	0.000111075	0.00201075	multiple
P32989_274	0.0416667	0.949907	False	1	1.82497	1.75442		0.0736732	single
Q8DTU0_92	0.032419	0.984564	False	1	0.697597	0.698646	0.0146152	0.00615655	single
Q92630_232	0.0373832	0.978706	False	1	0.800019	0.796567	0.00997949	0.0136544	single
A0A0K8P8E7_225	0.0467626	0.577942	False	1	0.659103	0.638265	0.004716	0.00375726	single
P20906_26	0.0325048	0.945484	False	1	0.647437	0.657544	0.00733044	0.0163975	single
P08200_113	0.0458937	0.776551	False	1	0.876668	0.85862		0.0446939	single
P11309_276	0.0148148	1	False	1	0.65873	0.672724		0.0161003	single
P25321_140	0.0207101	1	False	1	0.759535	0.749897	0.0240682	0.0237248	single
Q13153_423	0.0308219	0.999118	False	1	0.747062	0.733153	0.0181318		single
P0CG47_172	0.142857	0.475531	False	1	0.489214	0.544252		0.812844	single
P47811_182	0.158046	0.000327737	True	0.00462497	0.795165	0.932653		0.0731918	multiple
O75385_87	0.0588235	0.735404	False	1	0.733664	0.781077	0.00507274	0.00852042	single
O06976_46	0.0714286	0.983975	False	1	4.15189	4.41865	0.102455	2.79306	single
Q8PGN7_99	0.0133929	1	False	1	0.624709	0.622889	0.0143732	0.0188953	single
Q26069_12	0.0567376	0.977851	False	1	5.26406	5.24599	1.63949	1.73841	single
Q99640_260	0.0315789	0.99892	False	1	0.847692	0.850596		0.0245146	single
P01112_64	0.0914634	0.500226	False	1	0.569078	0.588173		0.0351609	single
P0CE47_383	0.104478	0.0515716	False	0.392483	0.912222	1.00359	0.0399813	0.154809	single
P00517_11	0.021021	1	False	1	0.746404	0.730694	0.0219777	0.0236221	single
P00489_15	0.0515971	0.228768	False	1	0.643417	0.618699	7.01715e-05	0.00971087	single
P61006_111	0.077381	0.697449	False	1	0.599558	0.598082	0.00966863	0.0143056	single
P0CG47_218	0.142857	0.475531	False	1	0.716231	0.544114	0.0500831	0.806698	single
P61925_22	0.15	0.983137	False	1	8.56192	8.77236	0.503559	0.881571	single
P05132_339	0.021021	1	False	1	0.726202	0.735238	0.0434893		single
P00791_127	0.0490798	0.828022	False	1	0.64121	0.659783	0.0391465	0.0186142	single
P61015_16	0.807692	3.29752e-17	True	1.40694e-15	28.517	4.35067	0.0409237	1.07519	single
P9WG47_129	0.0323974	0.968573	False	1	1.62332	1.63232	0.0174942	0.0154131	single
A0A0R6L508_285	0.0309598	0.997868	False	1	0.56023	0.55957	0.00822561		single
A0A452E9Y6_315	0.0285714	0.968583	False	1	0.600857	0.590547	0.0109913	0.0200982	single
P49759_342	0.0519878	0.76965	False	1	0.726885	0.74936		0.0231381	multiple
P42530_84	0.0677291	0.613453	False	1	10.9171	11.1405	2.07019	0.492019	single
P0CG47_217	0.142857	0.475531	False	1	0.557387	0.543705	0.0700514	0.847946	single
P61006_72	0.0714286	0.786381	False	1	0.589642	0.603141	0.00501512	0.0153714	single
Q61686_11	0.385542	6.86206e-06	True	0.000146391	133.982	50.4465	79.1478		multiple
P07355_24	0.0610932	0.608085	False	1	0.764215	0.730959		0.0325572	single
P84022_425	0.139037	0.0537271	False	0.392483	0.648784	0.602998	0.00728531		multiple
B7UL96_59	0.041543	0.933761	False	1	0.697441	0.70898	0.0076525	0.00127617	single
O75460_729	0.0322581	0.984972	False	1	1.06886	1.06988	0.00703468	0.00309366	multiple
P22681_371	0.150649	0.000313911	True	0.00462497	0.93466	0.802184	0.0297759		single
P00517_140	0.021021	1	False	1	0.731314	0.733907	0.022776	0.0241345	single
P63248_22	0.105263	0.999985	False	1	6.95676	6.53281	0.10649	0.260173	single
Q16539_180	0.0835735	0.177198	False	0.945058	0.75923	0.815624		0.032377	multiple
P08879_119	0.0460526	0.997224	False	1	0.712059	0.702183	0.00939081	0.0170828	single
P48730_220	0.0390071	0.983111	False	1	0.749721	0.739837	0.0258247	0.0185015	single
P07471_23	0.0972222	0.888835	False	1	30.6469	34.3108	3.75991	3.99392	single
P05132_11	0.042042	0.930747	False	1	0.739714	0.725989	0.0171607	0.0473494	single
Q99XG5_123	0.03125	0.973453	False	1	1.85248	1.9376	0.0404442	0.0444102	single
P17612_11	0.038806	0.96293	False	1	0.727954	0.75135	0.00868998	0.0279748	single
P17612_140	0.038806	0.96293	False	1	0.735731	0.743534	0.0124489	0.0277195	single
P46109_207	0.151815	0.00182572	True	0.0194743	2.53669	1.99773			single
P24941_15	0.0258303	0.999991	False	1	0.694489	0.683707		0.0264028	single
P11309_261	0.0148148	1	False	1	0.674284	0.672006	0.0191489	0.0149119	single
O60674_1008	0.0347222	0.995207	False	1	0.73742	0.744321	0.0537413	0.0182801	single
P25321_11	0.0207101	1	False	1	0.75295	0.75858	0.0256255	0.0188892	single
Q7Z4H3_10	0.0591398	0.902184	False	1	0.738355	0.762994	0.00723578	0.0185911	single
P12928_144	0.082218	0.0582592	False	0.392483	0.752059	0.694849		0.0262177	single
P43405_525	0.0481481	0.913827	False	1	0.802808	0.752566	0.0228879	0.034111	multiple
P35557_411	0.0316027	0.98006	False	1	0.660561	0.656215		0.0110416	single
P68400_2	0.0372671	0.979036	False	1	0.675225	0.699311		0.0211138	single
A0A1C3NEV1_283	0.0432099	0.923475	False	1	0.574823	0.585663		0.0175811	single
P00634_124	0.0318182	0.979362	False	1	0.549672	0.563862	0.00645627	0.737515	single
Q9F4L3_28	0.0288809	0.975189	False	1	0.637533	0.623855	0.00378136	0.00433668	single
P24941_160	0.0258303	0.999991	False	1	0.682978	0.683959	0.0290777	0.0226702	single
O96013_562	0.0346021	0.995317	False	1	0.700249	0.71104	0.00520877	0.0236529	single
P05187_114	0.039666	0.845949	False	1	0.597207	0.618389	0.021244	0.019991	single
Q16594_8	0.277778	0.00044797	True	0.00521274	96.4898	63.3864	0.508448		single
P12928_43	0.082218	0.0582592	False	0.392483	0.694849	0.752059	0.0262177		single
P07477_154	0.0669643	0.697929	False	1	0.528646	0.552718	0.00989851	0.0197482	single
P05132_140	0.021021	1	False	1	0.725967	0.727502	0.04539	0.0392695	single
Q93VE0_27	0.0542986	0.901469	False	1	2.83611	2.97328		0.000147175	single
P17612_339	0.038806	0.96293	False	1	0.742174	0.745066	0.0256151		single
P08877_15	0.0697674	0.985886	False	1	0.495208	0.498307		0.025733	single
P27361_204	0.0373563	0.968764	False	1	0.731952	0.770395	0.0118833	0.0145103	single
Q13882_342	0.042471	0.974087	False	1	0.658277	0.657266		0.00500808	single
Q29495_31	0.0679012	0.850814	False	1	0.566029	0.587873	0.00773712	0.0212029	single
P49841_216	0.0318841	0.994854	False	1	0.799792	0.818532	0.0163399	0.0181601	single
P33284_15	0.0344086	0.946325	False	1	0.776944	0.751814	0.0199537	0.0365891	single
Q818Z9_85	0.0820513	0.144794	False	0.842441	0.689163	0.652009	0.0171101		single
Q92630_458	0.0373832	0.978706	False	1	0.797513	0.790404	0.0107572	0.0200054	single
O32723_57	0.0810811	0.861153	False	1	0.582198	0.579584	0.00222098	0.00119763	single
Q5ZSZ6_54	0.0923077	0.218193	False	1	0.612275	0.657962	0.0129972		single
P80025_315	0.0152027	1	False	1	0.5984	0.595356	0.014081	0.00729491	single
P00949_117	0.0160428	1	False	1	0.706546	0.702488	0.00517632	0.0043351	single
O60674_1007	0.0347222	0.995207	False	1	0.738605	0.761623	0.0393959	0.0174455	single
P22887_122	0.0533333	0.98389	False	1	0.668031	0.657925		0.0185938	single
Q79PF4_431	0.0144628	1	False	1	1.13194	1.13588	0.0157555	0.0105045	single
D3KVM3_276	0.0410156	0.782798	False	1	0.635178	0.658545	0.00260854	0.0121256	single
Q9X1F5_59	0.0909091	0.756119	False	1	0.54563	0.544306		0.00592102	single
Q7CWV1_405	0.0189274	1	False	1	1.46558	1.48271	0.0347835	0.0117782	single
P96356_78	0.03125	0.99901	False	1	0.6928	0.694244	0.0208569	0.0201835	single
P23443_252	0.0416667	0.964437	False	1	0.755083	0.745333	0.0117885	0.00254531	single
P01012_69	0.0363636	0.961361	False	1	0.719465	0.726887			multiple
P08559_293	0.0166205	1	False	1	0.904406	0.909342	0.00602953	0.0236221	single
P9WKD3_84	0.0340909	0.998023	False	1	0.517959	0.532189		0.0302893	single
O14965_288	0.0421456	0.97503	False	1	0.720221	0.717575	0.0227872	0.0278904	single
P04629_677	0.0341297	0.995729	False	1	0.764402	0.753303		0.0181695	single
P36887_339	0.0962099	0.0835659	False	0.534822	0.795413	0.731645		0.00345663	single
O62305_284	0.419929	1.38448e-22	True	1.77214e-20	1.24812	0.710614		0.0378942	single
O14965_287	0.045977	0.946155	False	1	0.714512	0.72034	0.0293024	0.0220217	single
P26276_108	0.0571429	0.447842	False	1	0.63538	0.666089	0.0226045		single
P07854_94	0.268293	0.00527367	True	0.0482164	0.809384	0.689073		0.0871205	single
Q07955_207	0.0947368	0.790312	False	1	1.20231	1.18643	0.00979502		multiple
Q96EY4_127	0.0394737	0.999807	False	1	7.95242	7.59086	0.16945	0.0398634	single
P0AA04_15	0.105882	0.730562	False	1	0.49222	0.488877		0.0300794	single
O18734_38	0.352941	4.27381e-05	True	0.000781497	0.408151	0.586297		0.14575	single
O75531_4	0.0689655	0.986755	False	1	0.572429	0.590991	0.00500377	0.0408757	multiple
Q2RIF5_58	0.0803571	0.864736	False	1	0.580173	0.599861	0.00997264	0.00684572	single
P28482_187	0.0381232	0.965744	False	1	0.758037	0.769699	0.0254235	0.0265226	multiple
A5JUY8_315	0.0171527	0.999995	False	1	0.619181	0.623717		0.00965949	single
P06239_394	0.0421456	0.97503	False	1	0.76915	0.775195	0.0173778	0.00727683	single
D3KVM3_12	0.0410156	0.782798	False	1	0.636095	0.658031	0.00395493	0.0127357	single
P07515_46	0.206897	0.0480148	False	0.392483	0.514727	0.425808	0.00348247	0.0757023	single
P08877_46	0.0581395	0.998825	False	1	0.496045	0.496897	0.00784891	0.0412092	single

## Sheet: FigS9c
phosphosite	median_structure_phospho	median_structure_nonphospho	std_structure_phospho	std_structure_nonphospho	is_single_phospho	corr_between_groups	corr_within_phospho	corr_within_nonphospho	diffs	abs_diffs
P24941_15	0.694489	0.683707		0.0264028	single	0.962248		0.95084	0.0107819	0.0107819
Q92630_458	0.797513	0.790404	0.0107572	0.0200054	single	0.990055	0.993299	0.997775	0.00710959	0.00710959
Q9L387_85	0.591894	0.596577		0.00384746	single	0.974967		0.974271	-0.00468347	0.00468347
Q9F4L3_28	0.637533	0.623855	0.00378136	0.00433668	single	0.988993	0.974237	0.993594	0.0136776	0.0136776
P05132_11	0.739714	0.725989	0.0171607	0.0473494	single	0.945565	0.918334	0.953466	0.0137255	0.0137255
A0A1C3NEV1_283	0.574823	0.585663		0.0175811	single	0.850985		0.803776	-0.0108397	0.0108397
A0A0K8P8E7_225	0.659103	0.638265	0.004716	0.00375726	single	0.974934	0.986506	0.994329	0.0208379	0.0208379
O75460_729	1.06886	1.06988	0.00703468	0.00309366	multiple	0.935351	0.98022	0.934912	-0.00102807	0.00102807
O60674_1007	0.738605	0.761623	0.0393959	0.0174455	single	0.895291	0.942898	0.956685	-0.0230176	0.0230176
Q16539_180	0.75923	0.815624		0.032377	multiple	0.881617		0.945564	-0.0563941	0.0563941
Q79PF4_431	1.13194	1.13588	0.0157555	0.0105045	single	0.991522	0.989353	0.986383	-0.00394465	0.00394465
P00517_11	0.746404	0.730694	0.0219777	0.0236221	single	0.9549	0.959541	0.957828	0.0157098	0.0157098
O60674_1008	0.73742	0.744321	0.0537413	0.0182801	single	0.933618	0.913517	0.972504	-0.00690137	0.00690137
O32723_57	0.582198	0.579584	0.00222098	0.00119763	single	0.873241	0.960924	0.938503	0.00261457	0.00261457
Q99XG5_123	1.85248	1.9376	0.0404442	0.0444102	single	0.990207	0.991404	0.996443	-0.085121	0.085121
P01012_69	0.719465	0.726887			multiple	0.948493			-0.0074213	0.0074213
P63086_183	0.764757	0.752587	0.00560146	0.0325042	multiple	0.926564	0.971757	0.945658	0.01217	0.01217
Q7Z4H3_10	0.738355	0.762994	0.00723578	0.0185911	single	0.97518	0.985118	0.991234	-0.0246385	0.0246385
P28482_187	0.758037	0.769699	0.0254235	0.0265226	multiple	0.906705	0.955765	0.938146	-0.0116626	0.0116626
P00517_140	0.731314	0.733907	0.022776	0.0241345	single	0.95434	0.950278	0.959583	-0.00259252	0.00259252
P61006_72	0.589642	0.603141	0.00501512	0.0153714	single	0.954408	0.98618	0.935611	-0.0134989	0.0134989
P42530_84	10.9171	11.1405	2.07019	0.492019	single	0.997683	0.996231	0.999728	-0.223323	0.223323
P52333_980	0.738617	0.782587	0.00527914	0.0241216	multiple	0.854837	0.935501	0.915156	-0.0439701	0.0439701
P46109_207	2.53669	1.99773			single	0.490077			0.538951	0.538951
P05132_339	0.726202	0.735238	0.0434893		single	0.955495	0.957235		-0.00903586	0.00903586
D3KVM3_276	0.635178	0.658545	0.00260854	0.0121256	single	0.973626	0.995359	0.97139	-0.0233666	0.0233666
P04629_677	0.764402	0.753303		0.0181695	single	0.918063		0.889711	0.0110985	0.0110985
P20906_26	0.647437	0.657544	0.00733044	0.0163975	single	0.996256	0.993907	0.996088	-0.0101068	0.0101068
P08559_293	0.904406	0.909342	0.00602953	0.0236221	single	0.999601	0.999939	0.999427	-0.0049354	0.0049354
P0CG47_218	0.716231	0.544114	0.0500831	0.806698	single	0.737949	0.709824	0.897885	0.172118	0.172118
P35557_411	0.660561	0.656215		0.0110416	single	0.930799		0.959878	0.004346	0.004346
Q8PGN7_99	0.624709	0.622889	0.0143732	0.0188953	single	0.985015	0.977501	0.991032	0.00182063	0.00182063
P00949_117	0.706546	0.702488	0.00517632	0.0043351	single	0.97202	0.954332	0.94959	0.00405805	0.00405805
P07854_94	0.809384	0.689073		0.0871205	single	0.629685		0.308065	0.12031	0.12031
A0A0R6L508_285	0.56023	0.55957	0.00822561		single	0.965008	0.973354		0.000660234	0.000660234
Q92630_232	0.800019	0.796567	0.00997949	0.0136544	single	0.986506	0.995401	0.992831	0.00345214	0.00345214
P33284_15	0.776944	0.751814	0.0199537	0.0365891	single	0.976489	0.934716	0.982242	0.0251295	0.0251295
P05187_114	0.597207	0.618389	0.021244	0.019991	single	0.995974	0.996055	0.996398	-0.021182	0.021182
P07515_46	0.514727	0.425808	0.00348247	0.0757023	single	0.789805	0.954066	0.616118	0.0889192	0.0889192
P84022_425	0.648784	0.602998	0.00728531		multiple	0.954156	0.980702		0.0457858	0.0457858
Q13882_342	0.658277	0.657266		0.00500808	single	0.891095		0.980899	0.00101037	0.00101037
P49759_342	0.726885	0.74936		0.0231381	multiple	0.975486		0.966104	-0.0224751	0.0224751
P49841_216	0.799792	0.818532	0.0163399	0.0181601	single	0.940363	0.943445	0.958981	-0.0187409	0.0187409
Q9X1F5_59	0.54563	0.544306		0.00592102	single	0.899384		0.799723	0.00132329	0.00132329
P63248_22	6.95676	6.53281	0.10649	0.260173	single	0.998225	0.999085	0.998597	0.423952	0.423952
P26276_108	0.63538	0.666089	0.0226045		single	0.95714	0.94797		-0.0307086	0.0307086
P00791_127	0.64121	0.659783	0.0391465	0.0186142	single	0.970088	0.703128	0.969741	-0.0185735	0.0185735
P36887_339	0.795413	0.731645		0.00345663	single	0.86872		0.949458	0.0637683	0.0637683
P17612_339	0.742174	0.745066	0.0256151		single	0.94014	0.946743		-0.0028919	0.0028919
Q99640_260	0.847692	0.850596		0.0245146	single	0.94744		0.913834	-0.0029043	0.0029043
P05132_140	0.725967	0.727502	0.04539	0.0392695	single	0.94397	0.972027	0.919914	-0.0015348	0.0015348
Q26069_12	5.26406	5.24599	1.63949	1.73841	single	0.931273	0.864382	0.844856	0.0180708	0.0180708
P06239_394	0.76915	0.775195	0.0173778	0.00727683	single	0.755957	0.982283	0.485628	-0.00604495	0.00604495
P07471_23	30.6469	34.3108	3.75991	3.99392	single	0.99155	0.99475	0.986032	-3.66391	3.66391
Q16594_8	96.4898	63.3864	0.508448		single	0.912432	0.999836		33.1034	33.1034
P22681_371	0.93466	0.802184	0.0297759		single	0.366239	0.970241		0.132476	0.132476
P48730_220	0.749721	0.739837	0.0258247	0.0185015	single	0.947593	0.904715	0.951268	0.00988435	0.00988435
O75385_87	0.733664	0.781077	0.00507274	0.00852042	single	0.946361	0.881253	0.967285	-0.0474122	0.0474122
Q7CWV1_405	1.46558	1.48271	0.0347835	0.0117782	single	0.991981	0.995464	0.993291	-0.0171336	0.0171336
Q07955_207	1.20231	1.18643	0.00979502		multiple	0.817434	0.998578		0.0158778	0.0158778
P61925_22	8.56192	8.77236	0.503559	0.881571	single	0.992702	0.992475	0.992213	-0.210435	0.210435
P9WG47_129	1.62332	1.63232	0.0174942	0.0154131	single	0.996454	0.999159	0.995302	-0.00899766	0.00899766
Q564N5_74	0.583432	0.567242	0.000111075	0.00201075	multiple	0.955188	0.977831	0.970357	0.01619	0.01619
P17612_11	0.727954	0.75135	0.00868998	0.0279748	single	0.94091	0.964627	0.928696	-0.0233965	0.0233965
O96013_562	0.700249	0.71104	0.00520877	0.0236529	single	0.981974	0.993436	0.973443	-0.0107914	0.0107914
P12928_144	0.752059	0.694849		0.0262177	single	0.897814		0.957939	0.0572102	0.0572102
P27361_204	0.731952	0.770395	0.0118833	0.0145103	single	0.838296	0.837798	0.929116	-0.0384431	0.0384431
O14965_287	0.714512	0.72034	0.0293024	0.0220217	single	0.902785	0.883335	0.954878	-0.00582872	0.00582872
P43405_525	0.802808	0.752566	0.0228879	0.034111	multiple	0.958118	0.765745	0.949156	0.0502428	0.0502428
P07355_24	0.764215	0.730959		0.0325572	single	0.931763		0.946378	0.0332561	0.0332561
O06976_46	4.15189	4.41865	0.102455	2.79306	single	0.999763	0.99975	0.997168	-0.266765	0.266765
P24941_160	0.682978	0.683959	0.0290777	0.0226702	single	0.943502	0.965663	0.936538	-0.000981174	0.000981174
P08200_113	0.876668	0.85862		0.0446939	single	0.995788		0.995285	0.0180478	0.0180478
Q29495_31	0.566029	0.587873	0.00773712	0.0212029	single	0.958364	0.997363	0.990266	-0.0218444	0.0218444
P25321_11	0.75295	0.75858	0.0256255	0.0188892	single	0.878767	0.885763	0.949759	-0.0056295	0.0056295
P0CG47_172	0.489214	0.544252		0.812844	single	0.876481		0.896382	-0.0550372	0.0550372
P47811_182	0.795165	0.932653		0.0731918	multiple	0.864274		0.894213	-0.137488	0.137488
O62305_284	1.24812	0.710614		0.0378942	single	-0.023714		0.972112	0.537509	0.537509
P61015_16	28.517	4.35067	0.0409237	1.07519	single	0.809902	0.99998	0.953762	24.1663	24.1663
Q61686_11	133.982	50.4465	79.1478		multiple	0.96833	0.935939		83.5358	83.5358
P17612_140	0.735731	0.743534	0.0124489	0.0277195	single	0.952373	0.966619	0.938781	-0.00780265	0.00780265
P80025_315	0.5984	0.595356	0.014081	0.00729491	single	0.964353	0.959266	0.962293	0.00304467	0.00304467
Q8DTU0_92	0.697597	0.698646	0.0146152	0.00615655	single	0.987783	0.994699	0.988097	-0.00104848	0.00104848
P07477_154	0.528646	0.552718	0.00989851	0.0197482	single	0.95245	0.975133	0.947389	-0.0240725	0.0240725
A5JUY8_315	0.619181	0.623717		0.00965949	single	0.99649		0.993035	-0.00453614	0.00453614
Q818Z9_85	0.689163	0.652009	0.0171101		single	0.967461	0.987591		0.0371538	0.0371538
Q96EY4_127	7.95242	7.59086	0.16945	0.0398634	single	0.997315	0.999797	0.992386	0.361561	0.361561
P0CG47_217	0.557387	0.543705	0.0700514	0.847946	single	0.886077	0.885212	0.896909	0.0136821	0.0136821
P23443_252	0.755083	0.745333	0.0117885	0.00254531	single	0.954184	0.997809	0.986225	0.00974988	0.00974988
P08877_46	0.496045	0.496897	0.00784891	0.0412092	single	0.898713	0.920959	0.887816	-0.00085145	0.00085145
A0A452E9Y6_315	0.600857	0.590547	0.0109913	0.0200982	single	0.935199	0.968835	0.951588	0.0103097	0.0103097
P00489_15	0.643417	0.618699	7.01715e-05	0.00971087	single	0.883182	0.985357	0.993398	0.0247184	0.0247184
P36871_117	0.675625	0.667592	0.0115526	0.00675626	single	0.95052	0.97314	0.967661	0.00803291	0.00803291
Q93VE0_27	2.83611	2.97328		0.000147175	single	0.994333		1	-0.137169	0.137169
O14965_288	0.720221	0.717575	0.0227872	0.0278904	single	0.849382	0.945098	0.878982	0.00264647	0.00264647
P68400_2	0.675225	0.699311		0.0211138	single	0.954918		0.950746	-0.0240864	0.0240864
Q5ZSZ6_54	0.612275	0.657962	0.0129972		single	0.755016	0.914346		-0.0456874	0.0456874
P39579_36	0.514191	0.521694	0.0115623		single	0.91445	0.964339		-0.00750265	0.00750265
P00634_124	0.549672	0.563862	0.00645627	0.737515	single	0.996341	0.997651	0.993891	-0.0141901	0.0141901
P25321_140	0.759535	0.749897	0.0240682	0.0237248	single	0.869799	0.908942	0.906697	0.00963829	0.00963829
O75531_4	0.572429	0.590991	0.00500377	0.0408757	multiple	0.961385	0.987726	0.957173	-0.0185611	0.0185611
P9WKD3_84	0.517959	0.532189		0.0302893	single	0.982063		0.981098	-0.0142292	0.0142292
B7UL96_59	0.697441	0.70898	0.0076525	0.00127617	single	0.979517	0.980085	0.977026	-0.0115394	0.0115394
P61006_111	0.599558	0.598082	0.00966863	0.0143056	single	0.900351	0.853347	0.952998	0.00147594	0.00147594
Q13153_423	0.747062	0.733153	0.0181318		single	0.965718	0.970963		0.0139098	0.0139098
Q2RIF5_58	0.580173	0.599861	0.00997264	0.00684572	single	0.872797	0.806884	0.800972	-0.0196879	0.0196879
P01112_64	0.569078	0.588173		0.0351609	single	0.921536		0.812115	-0.0190958	0.0190958
D3KVM3_12	0.636095	0.658031	0.00395493	0.0127357	single	0.973833	0.967638	0.97178	-0.0219364	0.0219364
P00523_416	0.762019	0.73098	0.00244085	0.0261746	single	0.758726	0.971029	0.894959	0.0310382	0.0310382
P22887_122	0.668031	0.657925		0.0185938	single	0.98821		0.985845	0.0101063	0.0101063
O18734_38	0.408151	0.586297		0.14575	single	0.520971		0.749344	-0.178146	0.178146
P32989_274	1.82497	1.75442		0.0736732	single	0.988158		0.981868	0.0705492	0.0705492
P0CE47_383	0.912222	1.00359	0.0399813	0.154809	single	0.835118	0.929888	0.849024	-0.0913632	0.0913632
P11309_261	0.674284	0.672006	0.0191489	0.0149119	single	0.970532	0.97043	0.971579	0.00227807	0.00227807
P96356_78	0.6928	0.694244	0.0208569	0.0201835	single	0.954339	0.947474	0.958534	-0.00144392	0.00144392
P12928_43	0.694849	0.752059	0.0262177		single	0.897814	0.957939		-0.0572102	0.0572102
P08877_15	0.495208	0.498307		0.025733	single	0.871544		0.907519	-0.00309851	0.00309851
P08879_119	0.712059	0.702183	0.00939081	0.0170828	single	0.991308	0.974193	0.985578	0.0098767	0.0098767
P11309_276	0.65873	0.672724		0.0161003	single	0.98179		0.970827	-0.0139946	0.0139946
P0AA04_15	0.49222	0.488877		0.0300794	single	0.606697		0.90328	0.00334269	0.00334269

## Sheet: FigS9def
phosphosite	peak_number	median_peak_height	reject	adj_pval	phospho_sample_size	nonphospho_sample_size	alignment_size	log_adj_pval	abs_median_peak_height	colors	direction_change
P63086_183	5	-0.558073	True	0.000384451	4	13	338	3.41516	0.558073	blue	decrease
P36871_117	4	0.557858	True	3.93433e-43	3	4	562	42.4051	0.557858	red	increase
P39579_36	1	0.753015	False	0.480086	2	1	79	0.318681	0.753015	gray	no_change
P00523_416	8	1.33747	True	2.99789e-16	4	3	275	15.5232	1.33747	red	increase
Q9L387_85	1	0.51066	True	0.00236917	1	9	354	2.6254	0.51066	red	increase
P32989_274	7	0.832049	True	2.2264e-18	1	2	312	17.6524	0.832049	red	increase
Q8DTU0_92	1	-0.744279	True	4.0769e-11	2	2	401	10.3897	0.744279	blue	decrease
Q92630_232	5	0.56836	True	4.99465e-05	14	5	321	4.3015	0.56836	red	increase
P27577_38	11	-0.649913	True	2.20566e-11	1	1	110	10.6565	0.649913	blue	decrease
A0A0K8P8E7_225	1	2.14572	True	1.29979e-64	6	15	556	63.8861	2.14572	red	increase
P20906_26	1	-0.504591	True	1.16106e-59	2	77	523	58.9351	0.504591	blue	decrease
P08200_113	9	0.977507	True	2.74397e-46	1	25	414	45.5616	0.977507	red	increase
P46108_221	42	1.44116	True	1.10677e-19	1	1	228	18.9559	1.44116	red	increase
P25321_140	5	-0.753755	False	0.538683	57	22	338	0.268666	0.753755	gray	no_change
Q13153_423	4	-0.154364	False	0.200416	7	1	292	0.698068	0.154364	gray	no_change
P0CG47_172	1	-0.76042	True	6.96789e-09	1	272	70	8.1569	0.76042	blue	decrease
P47811_182	22	-0.743114	True	2.53621e-47	1	30	348	46.5958	0.743114	blue	decrease
O75385_87	1	-2.08308	True	3.93388e-32	2	6	272	31.4052	2.08308	blue	decrease
O06976_46	9	-0.673495	True	5.22941e-15	2	9	84	14.2815	0.673495	blue	decrease
Q26069_12	5	0.597475	True	2.89529e-17	2	4	141	16.5383	0.597475	red	increase
Q99640_260	6	0.130744	True	4.99465e-05	1	3	285	4.3015	0.130744	red	increase
P0CE47_383	12	-0.611061	True	7.21979e-11	2	14	335	10.1415	0.611061	blue	decrease
A0A2K3D4W3_328	44	-7.67745	True	1.51242e-34	1	1	206	33.8203	7.67745	blue	decrease
P00489_15	13	-0.704908	True	1.77243e-15	2	26	814	14.7514	0.704908	blue	decrease
P61006_111	1	1.18451	True	5.70594e-05	2	21	168	4.24367	1.18451	red	increase
P0CG47_218	1	-0.76042	True	8.79181e-09	1	270	70	8.05592	0.76042	blue	decrease
P61925_22	3	-1.45351	True	0.000384451	11	5	20	3.41516	1.45351	blue	decrease
P00791_127	1	-0.583071	True	8.41888e-10	3	5	326	9.07475	0.583071	blue	decrease
P61015_16	15	29.2694	True	7.11896e-10	5	8	52	9.14758	29.2694	red	increase
P9WG47_129	10	0.595996	True	7.90479e-14	18	3	463	13.1021	0.595996	red	increase
A0A0R6L508_285	2	-0.764626	False	0.266032	21	1	323	0.575067	0.764626	gray	no_change
A0A452E9Y6_315	6	0.547603	True	4.70717e-15	9	3	595	14.3272	0.547603	red	increase
P49759_342	1	1.23108	True	4.62371e-30	1	36	327	29.335	1.23108	red	increase
P42530_84	32	-1.22658	True	2.2803e-37	6	3	251	36.642	1.22658	blue	decrease
P0CG47_217	1	-0.765949	True	9.29459e-09	1	269	70	8.03177	0.765949	blue	decrease
P61006_72	1	1.1518	True	6.52399e-05	2	17	168	4.18549	1.1518	red	increase
P07355_24	2	-0.878918	True	1.16975e-27	1	30	311	26.9319	0.878918	blue	decrease
P84022_425	2	1.04693	True	1.71096e-20	2	1	187	19.7668	1.04693	red	increase
B7UL96_59	3	0.60226	True	2.98836e-16	2	2	337	15.5246	0.60226	red	increase
O75460_729	10	-0.641694	True	0.000107749	6	3	403	3.96759	0.641694	blue	decrease
P22681_371	31	0.573008	True	1.90618e-22	4	1	385	21.7198	0.573008	red	increase
P63248_22	4	0.708305	True	0.000477431	2	4	19	3.32109	0.708305	red	increase
Q16539_180	13	0.595203	True	2.6155e-14	1	41	347	13.5824	0.595203	red	increase
P48730_220	1	1.45686	False	0.335903	3	38	282	0.473786	1.45686	gray	no_change
P07471_23	18	-4.51138	True	4.96738e-13	98	29	72	12.3039	4.51138	blue	decrease
P05132_11	2	0.660568	True	2.55593e-17	4	45	333	16.5925	0.660568	red	increase
Q99XG5_123	15	-0.634917	True	5.41739e-31	9	7	480	30.2662	0.634917	blue	decrease
P17612_11	2	-1.0192	True	0.000858693	27	1	335	3.06616	1.0192	blue	decrease
P17612_140	2	-0.997826	True	0.0114764	36	1	335	1.94019	0.997826	blue	decrease
P46109_207	51	1.12797	True	1.46871e-12	1	1	303	11.8331	1.12797	red	increase
P24941_15	2	-0.0337079	False	0.323645	78	67	271	0.489931	0.0337079	gray	no_change
O94804_208	24	-0.816918	True	2.51416e-23	1	1	291	22.5996	0.816918	blue	decrease
O60674_1008	4	-1.32899	True	6.52399e-05	71	2	288	4.18549	1.32899	blue	decrease
P25321_11	5	-0.753755	False	0.538683	57	22	338	0.268666	0.753755	gray	no_change
Q7Z4H3_10	1	0.639334	True	2.72679e-09	4	3	186	8.56435	0.639334	red	increase
P12928_144	14	-0.734209	True	2.38784e-26	4	1	523	25.622	0.734209	blue	decrease
P43405_525	4	-0.190744	True	2.27046e-13	3	2	270	12.6439	0.190744	blue	decrease
P35557_411	5	0.632245	True	8.71316e-06	1	10	443	5.05982	0.632245	red	increase
P68400_2	2	-0.152582	True	1.82888e-13	1	277	322	12.7378	0.152582	blue	decrease
A0A1C3NEV1_283	2	0.0606532	True	8.83996e-16	1	3	324	15.0535	0.0606532	red	increase
Q9H3Z4_10	18	-1.96909	True	2.40947e-18	1	1	105	17.6181	1.96909	blue	decrease
P24941_160	2	-0.0337079	False	0.323645	78	67	271	0.489931	0.0337079	gray	no_change
P05187_114	7	-0.896766	True	1.29979e-64	4	2	479	63.8861	0.896766	blue	decrease
P02974_75	10	-0.944931	True	0.042028	1	1	157	1.37646	0.944931	blue	decrease
Q16594_8	24	43.7858	True	1.09849e-18	4	1	108	17.9592	43.7858	red	increase
P12928_43	14	-0.734209	True	2.38784e-26	4	1	523	25.622	0.734209	blue	decrease
P07477_154	1	-0.700119	True	4.05996e-19	2	10	224	18.3915	0.700119	blue	decrease
Q61686_13	17	98.7343	True	1.1758e-14	2	1	83	13.9297	98.7343	red	increase
Q9NWZ3_342	19	-0.78162	True	7.29163e-18	1	1	296	17.1372	0.78162	blue	decrease
Q93VE0_27	9	-0.697121	True	1.27956e-18	1	2	221	17.8929	0.697121	blue	decrease
P17612_339	2	-0.997826	True	0.0114764	36	1	335	1.94019	0.997826	blue	decrease
P27361_204	4	0.705227	True	1.82888e-13	2	4	348	12.7378	0.705227	red	increase
Q13882_342	4	0.603814	True	0.0319634	1	5	259	1.49535	0.603814	red	increase
Q29495_31	1	-0.869434	True	1.11525e-11	4	6	162	10.9526	0.869434	blue	decrease
P52333_981	7	-0.951551	True	2.09881e-29	2	6	285	28.678	0.951551	blue	decrease
P49841_216	6	0.652117	False	0.650377	17	33	345	0.186835	0.652117	gray	no_change
Q818Z9_85	3	0.73504	True	1.54917e-36	41	1	390	35.8099	0.73504	red	increase
Q92630_458	5	0.56836	True	4.99465e-05	14	5	321	4.3015	0.56836	red	increase
Q5ZSZ6_54	9	-1.61621	True	6.09136e-15	2	1	260	14.2153	1.61621	blue	decrease
P80025_315	1	0.631212	True	5.43233e-05	17	8	592	4.26501	0.631212	red	increase
P00949_117	2	0.231885	False	0.31683	6	3	561	0.499174	0.231885	gray	no_change
O60674_1007	4	-1.32899	True	6.52399e-05	71	2	288	4.18549	1.32899	blue	decrease
P22887_122	2	0.534569	True	9.46502e-07	1	25	150	6.02388	0.534569	red	increase
Q79PF4_431	1	1.53196	True	3.60009e-08	6	5	484	7.44369	1.53196	red	increase
D3KVM3_276	3	0.818294	True	1.15247e-15	4	36	512	14.9384	0.818294	red	increase
Q564N5_79	4	0.52864	True	9.77814e-35	2	5	540	34.0097	0.52864	red	increase
Q9X1F5_59	2	0.559344	False	0.906225	1	3	110	0.0427638	0.559344	gray	no_change
Q7CWV1_405	4	1.30942	True	0.00233783	5	3	317	2.63119	1.30942	red	increase
P96356_78	3	0.76966	True	0.00796482	3	4	288	2.09882	0.76966	red	increase
P23443_252	6	0.944845	True	6.67673e-08	2	2	288	7.17544	0.944845	red	increase
P01012_69	6	-0.6017	True	0.0004429	1	1	385	3.35369	0.6017	blue	decrease
O14965_288	8	-0.633971	True	3.50722e-05	40	22	261	4.45504	0.633971	blue	decrease
P04629_677	11	0.509059	True	0.000121112	1	6	293	3.91681	0.509059	red	increase
P36887_339	9	0.860255	True	8.66674e-18	1	2	343	17.0621	0.860255	red	increase
O62305_284	40	0.823962	True	2.77039e-46	1	2	281	45.5575	0.823962	red	increase
O14965_287	4	0.902863	True	1.01942e-15	40	6	261	14.9916	0.902863	red	increase
P26276_108	3	-0.567966	True	3.39649e-37	11	1	455	36.469	0.567966	blue	decrease
P07854_94	6	0.0139637	True	7.52751e-05	1	4	82	4.12335	0.0139637	red	increase
Q96EY4_127	12	0.636533	True	0.0100447	3	3	152	1.99806	0.636533	red	increase
P0AA04_15	2	1.56493	False	0.187777	1	21	85	0.726358	1.56493	gray	no_change
O18734_38	4	-0.88128	True	1.51585e-10	1	2	85	9.81934	0.88128	blue	decrease
Q2RIF5_58	1	-0.563989	True	0.000616956	2	2	112	3.20975	0.563989	blue	decrease
Q07955_209	10	-0.727219	False	0.227456	2	1	95	0.643103	0.727219	gray	no_change
P28482_187	5	-0.579187	True	0.000433384	7	30	341	3.36313	0.579187	blue	decrease
A5JUY8_315	2	-1.1869	False	0.0916831	1	2	583	1.03771	1.1869	gray	no_change
P06239_394	6	-1.20361	False	0.607213	20	2	261	0.216659	1.20361	gray	no_change
D3KVM3_12	3	0.818294	True	1.15247e-15	4	36	512	14.9384	0.818294	red	increase
P07515_46	1	0.68247	True	3.12194e-12	2	2	87	11.5056	0.68247	red	increase
P08559_293	0		True	0.0456219	2	12	361	1.34083		gray	no_change
O75531_3	0		False	0.0575717	2	47	87	1.23979		gray	no_change
O96013_562	0		True	1.51268e-07	2	33	289	6.82025		gray	no_change
P00634_124	0		True	2.0113e-47	4	67	440	46.6965		gray	no_change
Q8PGN7_99	0		True	0.00695841	14	8	448	2.15749		gray	no_change
P08877_15	0		True	0.0174316	8	8	86	1.75866		gray	no_change
P00517_11	0		False	0.227456	23	49	333	0.643103		gray	no_change
P9WKD3_84	0		True	9.62184e-14	1	110	264	13.0167		gray	no_change
P52956_126	0		False	0.897551	1	1	187	0.046941		gray	no_change
P05132_339	0		False	0.443015	11	45	333	0.353582		gray	no_change
O32723_57	0		False	0.0779286	2	2	111	1.1083		gray	no_change
P01112_64	0		True	5.60884e-18	1	203	164	17.2511		gray	no_change
P11309_276	0		True	0.0103945	34	92	270	1.9832		gray	no_change
P11309_261	0		True	0.0103945	34	92	270	1.9832		gray	no_change
P00517_140	0		False	0.227456	23	49	333	0.643103		gray	no_change
P33284_15	0		True	4.69541e-31	5	13	465	30.3283		gray	no_change
P08877_46	0		False	0.0506358	8	6	86	1.29554		gray	no_change
P05132_140	0		True	0.00814673	10	45	333	2.08902		gray	no_change
P08879_119	0		True	5.01866e-14	3	6	152	13.2994		gray	no_change
Q9F4L3_28	0		True	1.7766e-28	4	2	554	27.7504		gray	no_change
